# Supplementary material for: Ramp-to-threshold dynamics in a hindbrain population controls the timing of spontaneous saccades
Source: Nat Commun. 2021 Jul 6;12:4145. doi: 10.1038/s41467-021-24336-w (PMC8260785; doi:10.1038/s41467-021-24336-w)
Supplement: Supplementary file 3 — Source Data [file 41467_2021_24336_MOESM3_ESM.zip]

Archive with 76 entries (75 files):
- Ramirez_Source_Data/
- __MACOSX/._Ramirez_Source_Data
- Ramirez_Source_Data/Figure 1e.csv
- __MACOSX/Ramirez_Source_Data/._Figure 1e.csv
- Ramirez_Source_Data/Figure 1d.csv
- __MACOSX/Ramirez_Source_Data/._Figure 1d.csv
- Ramirez_Source_Data/Figure 1c.csv
- __MACOSX/Ramirez_Source_Data/._Figure 1c.csv
- Ramirez_Source_Data/.DS_Store
- __MACOSX/Ramirez_Source_Data/._.DS_Store
- Ramirez_Source_Data/Supplementary Figure 1e.csv
- __MACOSX/Ramirez_Source_Data/._Supplementary Figure 1e.csv
- Ramirez_Source_Data/Supplementary Figure 5.csv
- __MACOSX/Ramirez_Source_Data/._Supplementary Figure 5.csv
- Ramirez_Source_Data/Figure 7e.csv
- __MACOSX/Ramirez_Source_Data/._Figure 7e.csv
- Ramirez_Source_Data/Supplementary Figure 6.csv
- __MACOSX/Ramirez_Source_Data/._Supplementary Figure 6.csv
- Ramirez_Source_Data/Figure 7d.csv
- __MACOSX/Ramirez_Source_Data/._Figure 7d.csv
- Ramirez_Source_Data/Figure 5h.csv
- __MACOSX/Ramirez_Source_Data/._Figure 5h.csv
- Ramirez_Source_Data/Supplementary Figure 3.csv
- __MACOSX/Ramirez_Source_Data/._Supplementary Figure 3.csv
- Ramirez_Source_Data/Figure 5i.csv
- __MACOSX/Ramirez_Source_Data/._Figure 5i.csv
- Ramirez_Source_Data/Supplementary Figure 4f.csv
- __MACOSX/Ramirez_Source_Data/._Supplementary Figure 4f.csv
- Ramirez_Source_Data/Figure 5f.csv
- __MACOSX/Ramirez_Source_Data/._Figure 5f.csv
- Ramirez_Source_Data/Supplementary Figure 8d.csv
- __MACOSX/Ramirez_Source_Data/._Supplementary Figure 8d.csv
- Ramirez_Source_Data/Figure 2.csv
- __MACOSX/Ramirez_Source_Data/._Figure 2.csv
- Ramirez_Source_Data/Figure 5d.csv
- __MACOSX/Ramirez_Source_Data/._Figure 5d.csv
- Ramirez_Source_Data/Supplementary Figure 4d.csv
- __MACOSX/Ramirez_Source_Data/._Supplementary Figure 4d.csv
- Ramirez_Source_Data/Supplementary Figure 8c.csv
- __MACOSX/Ramirez_Source_Data/._Supplementary Figure 8c.csv
- Ramirez_Source_Data/Figure 4e.csv
- __MACOSX/Ramirez_Source_Data/._Figure 4e.csv
- Ramirez_Source_Data/Figure 5a.csv
- __MACOSX/Ramirez_Source_Data/._Figure 5a.csv
- Ramirez_Source_Data/Supplementary Figure 8b.csv
- __MACOSX/Ramirez_Source_Data/._Supplementary Figure 8b.csv
- Ramirez_Source_Data/Supplementary Figure 4a.csv
- __MACOSX/Ramirez_Source_Data/._Supplementary Figure 4a.csv
- Ramirez_Source_Data/Figure 6.csv
- __MACOSX/Ramirez_Source_Data/._Figure 6.csv
- Ramirez_Source_Data/Supplementary Figure 4c.csv
- __MACOSX/Ramirez_Source_Data/._Supplementary Figure 4c.csv
- Ramirez_Source_Data/Figure 4f.csv
- __MACOSX/Ramirez_Source_Data/._Figure 4f.csv
- Ramirez_Source_Data/Supplementary Figure 9.csv
- __MACOSX/Ramirez_Source_Data/._Supplementary Figure 9.csv
- Ramirez_Source_Data/Figure 4g.csv
- __MACOSX/Ramirez_Source_Data/._Figure 4g.csv
- Ramirez_Source_Data/Figure 5c.csv
- __MACOSX/Ramirez_Source_Data/._Figure 5c.csv
- Ramirez_Source_Data/Supplementary Figure 8a.csv
- __MACOSX/Ramirez_Source_Data/._Supplementary Figure 8a.csv
- Ramirez_Source_Data/Figure 3d.csv
- __MACOSX/Ramirez_Source_Data/._Figure 3d.csv
- Ramirez_Source_Data/Figure 3g.csv
- __MACOSX/Ramirez_Source_Data/._Figure 3g.csv
- Ramirez_Source_Data/Supplementary Figure 2c.csv
- __MACOSX/Ramirez_Source_Data/._Supplementary Figure 2c.csv
- Ramirez_Source_Data/Figure 3b.csv
- __MACOSX/Ramirez_Source_Data/._Figure 3b.csv
- Ramirez_Source_Data/Figure 3c.csv
- __MACOSX/Ramirez_Source_Data/._Figure 3c.csv
- Ramirez_Source_Data/Figure 3a.csv
- __MACOSX/Ramirez_Source_Data/._Figure 3a.csv
- Ramirez_Source_Data/Supplementary Figure 2a.csv
- __MACOSX/Ramirez_Source_Data/._Supplementary Figure 2a.csv
