# Supplementary material for: Ramp-to-threshold dynamics in a hindbrain population controls the timing of spontaneous saccades
Source: Nat Commun. 2021 Jul 6;12:4145. doi: 10.1038/s41467-021-24336-w (PMC8260785; doi:10.1038/s41467-021-24336-w)
Supplement: Supplementary file 3 — Source Data [file 41467_2021_24336_MOESM3_ESM.zip › Ramirez_Source_Data/Figure 1e.csv]

Panel
e
Sequential Saccades in the Same Direction
	Fixation Sample Index	Amplitude(deg)
	1	13.22
	2	10.101
	3	2.8082
	4	17.865
	5	18.333
	6	3.9093
	7	13.955
	8	13.73
	9	19.121
	10	17.82
	11	17.707
	12	12.884
	13	15.396
	14	9.6858
	15	16.188
	16	9.6168
	17	16.408
	18	6.4123
	19	9.0976
	20	15.865
	21	13.782
	22	13.21
	23	16.085
	24	12.003
	25	8.0881
	26	17.626
	27	17.331
	28	17.83
	29	7.4647
	30	4.2678
	31	14.743
	32	16.129
	33	15.695
	34	18.746
	35	18.516
	36	15.134
	37	19.963
	38	9.1593
	39	17.179
	40	12.563
	41	13.078
	42	17.612
	43	16.942
	44	8.8926
	45	7.9721
	46	1.3481
	47	3.1978
	48	5.2417
	49	3.8225
	50	11.289
	51	10.171
	52	7.6681
	53	13.515
	54	5.2372
	55	10.328
	56	7.0865
	57	3.0561
	58	4.9347
	59	1.7612
	60	15.804
	61	2.0937
	62	13.065
	63	11.142
	64	11.301
	65	12.499
	66	15.255
	67	11.512
	68	12.468
	69	10.523
	70	14.679
	71	6.0195
	72	13.319
	73	16.424
	74	13.68
	75	11.352
	76	12.198
	77	15.885
	78	15.315
	79	13.688
	80	11.845
	81	10.137
	82	17.691
	83	10.146
	84	9.4411
	85	4.7801
	86	2.2262
	87	2.6467
	88	3.176
	89	2.6743
	90	1.7361
	91	2.9157
	92	1.215
	93	2.4945
	94	2.3038
	95	1.6925
	96	1.6215
	97	2.0434
	98	1.9173
	99	7.6822
	100	12.465
	101	16.756
	102	12.714
	103	15.532
	104	9.7465
	105	14.713
	106	16.941
	107	5.0476
	108	16.08
	109	19.027
	110	4.8234
	111	4.6466
	112	21.101
	113	25.308
	114	3.5776
	115	24.169
	116	7.8946
	117	20.319
	118	17.407
	119	3.2807
	120	13.196
	121	14.84
	122	2.6659
	123	11.519
	124	10.006
	125	12.844
	126	18.207
	127	12.952
	128	11.452
	129	13.059
	130	11.057
	131	10.844
	132	8.8347
	133	9.2351
	134	9.3177
	135	8.3315
	136	9.0292
	137	8.5162
	138	9.1059
	139	9.4069
	140	8.7112
	141	9.4157
	142	10.545
	143	0.28767
	144	9.0608
	145	9.3838
	146	8.6583
	147	12.794
	148	9.5606
	149	13.131
	150	9.9554
	151	15.895
	152	6.3192
	153	14.447
	154	11.219
	155	14.294
	156	18.121
	157	24.146
	158	12.311
	159	11.069
	160	6.6901
	161	4.711
	162	15.617
	163	15.531
	164	7.5534
	165	29.666
	166	17.495
	167	11.186
	168	12.786
	169	9.7029
	170	4.4247
	171	13.033
	172	14.155
	173	14.881
	174	10.916
	175	14.132
	176	10.873
	177	15.715
	178	10.365
	179	7.748
	180	10.773
	181	16.926
	182	10.342
	183	20.697
	184	10.837
	185	8.9374
	186	11.34
	187	9.1565
	188	16.107
	189	8.8699
	190	10.052
	191	13.516
	192	11.797
	193	12.684
	194	12.374
	195	14.598
	196	12.045
	197	12.242
	198	8.8597
	199	13.262
	200	5.9524
	201	5.9368
	202	11.094
	203	10.768
	204	12.942
	205	18.614
	206	15.445
	207	18.39
	208	13.199
	209	13.041
	210	12.89
	211	13.045
	212	10.487
	213	14.646
	214	11.158
	215	13.012
	216	14.043
	217	12.501
	218	14.715
	219	18.689
	220	15.472
	221	10.95
	222	5.9278
	223	15.268
	224	16.166
	225	12.969
	226	20.237
	227	3.5985
	228	20.624
	229	12.729
	230	13.53
	231	18.111
	232	16.956
	233	18.854
	234	19.088
	235	13.413
	236	19.552
	237	17.323
	238	8.4861
	239	14.071
	240	17.248
	241	17.27
	242	16.354
	243	16.464
	244	13.254
	245	15.191
	246	19.121
	247	8.8237
	248	16.696
	249	7.9693
	250	12.051
	251	13.132
	252	19.525
	253	12.539
	254	12.937
	255	12.349
	256	14.832
	257	13.736
	258	3.7966
	259	3.7756
	260	2.1649
	261	2.3113
	262	3.2076
	263	2.9937
	264	3.0414
	265	1.6144
	266	2.9963
	267	2.5779
	268	2.5795
	269	2.988
	270	3.4594
	271	2.7312
	272	3.7884
	273	2.1126
	274	3.2617
	275	3.4916
	276	3.8247
	277	4.9141
	278	4.3099
	279	4.7623
	280	3.9652
	281	6.1286
	282	5.2876
	283	4.3141
	284	1.7561
	285	6.5146
	286	4.8239
	287	4.2718
	288	5.5444
	289	5.7406
	290	4.9851
	291	4.4069
	292	7.7275
	293	9.7532
	294	12.234
	295	4.9514
	296	4.6411
	297	6.5696
	298	11.691
	299	11.699
	300	13.017
	301	5.6316
	302	13.838
	303	14.415
	304	11.974
	305	12.525
	306	8.0425
	307	10.956
	308	10.622
	309	11.983
	310	5.6107
	311	5.3554
	312	10.745
	313	0.82816
	314	11.435
	315	8.0251
	316	9.6354
	317	13.469
	318	12.84
	319	10.389
	320	3.4876
	321	9.315
	322	13.043
	323	4.2072
	324	12.498
	325	13.17
	326	10.699
	327	6.4194
	328	11.64
	329	5.1502
	330	10.974
	331	11.758
	332	9.6434
	333	11.958
	334	10.147
	335	8.718
	336	13.886
	337	8.0321
	338	9.5827
	339	9.5357
	340	13.087
	341	7.7648
	342	4.6811
	343	9.9396
	344	8.9397
	345	7.6416
	346	5.2607
	347	2.7881
	348	8.8158
	349	5.2499
	350	8.3683
	351	10.833
	352	16.16
	353	7.3068
	354	3.6407
	355	8.5913
	356	4.8301
	357	4.3287
	358	9.8622
	359	4.9857
	360	4.6162
	361	9.8128
	362	5.8198
	363	9.5925
	364	14.605
	365	11.585
	366	7.2355
	367	8.6066
	368	5.2492
	369	5.3137
	370	3.9697
	371	4.0735
	372	7.5015
	373	6.1982
	374	10.45
	375	7.9223
	376	4.5067
	377	5.0488
	378	6.5356
	379	15.373
	380	11
	381	5.8202
	382	8.4219
	383	14.135
	384	4.9757
	385	5.6285
	386	4.6575
	387	5.9342
	388	7.8435
	389	6.1115
	390	14.775
	391	5.381
	392	4.5462
	393	13.821
	394	6.6572
	395	5.2139
	396	6.6551
	397	5.1394
	398	4.8338
	399	10.033
	400	14.214
	401	13.854
	402	13.644
	403	14.829
	404	15.549
	405	11.112
	406	7.1397
	407	6.7847
	408	8.8088
	409	8.1262
	410	14.232
	411	2.9909
	412	12.854
	413	16.158
	414	9.1274
	415	5.3052
	416	9.3888
	417	6.3965
	418	10.077
	419	6.5495
	420	11.614
	421	12.335
	422	10.223
	423	8.8461
	424	12.113
	425	14.223
	426	3.8671
	427	17.456
	428	13.065
	429	8.3754
	430	6.9142
	431	8.7114
	432	16.353
	433	9.0494
	434	8.3833
	435	15.712
	436	15.827
	437	8.5203
	438	14.035
	439	13.395
	440	7.5608
	441	6.0004
	442	8.2725
	443	12.236
	444	13.364
	445	7.0961
	446	5.5767
	447	9.1642
	448	17.131
	449	14.55
	450	18.676
	451	13.021
	452	14.539
	453	15.021
	454	9.782
	455	9.9173
	456	9.3219
	457	11.41
	458	8.9164
	459	10.579
	460	9.3841
	461	6.0456
	462	9.6543
	463	9.7445
	464	9.1346
	465	11.889
	466	10.303
	467	6.3184
	468	8.8657
	469	9.2367
	470	6.8534
	471	10.222
	472	9.0862
	473	3.6918
	474	10.487
	475	7.236
	476	9.7315
	477	9.2525
	478	9.0661
	479	9.4504
	480	5.4831
	481	9.3641
	482	11.103
	483	11.747
	484	9.0643
	485	7.7519
	486	7.8582
	487	9.8538
	488	9.3819
	489	8.8657
	490	10.262
	491	9.2043
	492	11.124
	493	9.966
	494	12.805
	495	9.4669
	496	9.1496
	497	8.8976
	498	4.1052
	499	9.0599
	500	7.9084
	501	8.6527
	502	10.723
	503	5.2319
	504	6.356
	505	6.8544
	506	8.4563
	507	8.5455
	508	10.912
	509	10.13
	510	9.0588
	511	10.966
	512	10.638
	513	11.147
	514	10.326
	515	12.565
	516	10.595
	517	10.925
	518	9.8875
	519	12.965
	520	10.976
	521	10.386
	522	9.1299
	523	10.987
	524	9.5547
	525	11.098
	526	10.404
	527	7.958
	528	13.258
	529	13.729
	530	10.959
	531	13.936
	532	13.74
	533	8.0259
	534	13.164
	535	11.481
	536	10.962
	537	10.1
	538	4.2692
	539	10.898
	540	8.5713
	541	9.4285
	542	12.223
	543	12.269
	544	11.908
	545	8.3095
	546	8.6617
	547	11.62
	548	6.508
	549	4.6646
	550	12.942
	551	13.124
	552	8.9664
	553	9.3272
	554	12.022
	555	12.439
	556	11.386
	557	11.747
	558	12.958
	559	10.222
	560	10.373
	561	6.3798
	562	14.418
	563	13.159
	564	8.4627
	565	12.57
	566	12.235
	567	14.171
	568	12.198
	569	14.748
	570	12.551
	571	12.075
	572	4.3682
	573	10.828
	574	11.351
	575	11.535
	576	9.5004
	577	11.484
	578	10.245
	579	11.519
	580	11.879
	581	9.4568
	582	11.708
	583	11.515
	584	8.9135
	585	11.325
	586	8.155
	587	9.0549
	588	12.15
	589	9.6829
	590	11.905
	591	9.7388
	592	11.961
	593	11.521
	594	7.1758
	595	8.9196
	596	9.052
	597	11.827
	598	13.982
	599	11.327
	600	10.385
	601	10.632
	602	11.03
	603	10.061
	604	6.6095
	605	10.281
	606	12.416
	607	12.909
	608	12.959
	609	11.279
	610	12.341
	611	10.114
	612	13.148
	613	9.9172
	614	10.612
	615	12.945
	616	11.031
	617	8.4744
	618	10.79
	619	7.8356
	620	7.9489
	621	10.401
	622	6.3931
	623	6.1911
	624	6.9328
	625	12.029
	626	4.0349
	627	8.6393
	628	9.7228
	629	12.442
	630	11.449
	631	11.651
	632	7.7255
	633	8.6448
	634	10.644
	635	7.0239
	636	8.8856
	637	5.6483
	638	5.7866
	639	6.0424
	640	1.8348
	641	8.7961
	642	6.404
	643	5.3528
	644	10.448
	645	10.748
	646	9.6712
	647	6.5275
	648	6.2427
	649	10.919
	650	6.0338
	651	4.9188
	652	7.1998
	653	3.9427
	654	7.7575
	655	8.1266
	656	6.4721
	657	8.9328
	658	7.5541
	659	13.128
	660	5.378
	661	12.629
	662	7.4435
	663	11.3
	664	14.258
	665	5.0765
	666	6.5918
	667	10.736
	668	7.6347
	669	13.04
	670	8.2947
	671	10.333
	672	12.298
	673	8.9087
	674	7.9255
	675	11.783
	676	11.107
	677	13.042
	678	18.342
	679	11.88
	680	5.6902
	681	10.423
	682	10.481
	683	20.797
	684	13.35
	685	6.7395
	686	20.163
	687	11.341
	688	12.146
	689	7.4509
	690	10.943
	691	8.1463
	692	12.509
	693	11.414
	694	10.218
	695	12.294
	696	9.2819
	697	14.271
	698	15.238
	699	14.448
	700	14.895
	701	13.412
	702	14.519
	703	6.5566
	704	14.019
	705	9.1776
	706	7.8627
	707	5.5134
	708	15.093
	709	10.192
	710	17.571
	711	17.343
	712	11.107
	713	11.983
	714	17.196
	715	15.134
	716	8.0993
	717	7.6247
	718	13
	719	11.406
	720	10.556
	721	9.6417
	722	11.929
	723	12.22
	724	14.118
	725	10.45
	726	8.4554
	727	11.878
	728	4.5341
	729	13.961
	730	10.278
	731	9.8485
	732	15.962
	733	10.054
	734	7.549
	735	10.878
	736	10.081
	737	16.501
	738	10.83
	739	9.773
	740	8.0516
	741	5.838
	742	15.133
	743	9.2088
	744	10.015
	745	14.766
	746	8.8448
	747	17.158
	748	12.119
	749	12.304
	750	13.325
	751	8.3183
	752	12.212
	753	14.566
	754	10.979
	755	12.292
	756	14.572
	757	15.475
	758	14.215
	759	8.4461
	760	12.573
	761	13.274
	762	15.046
	763	15.956
	764	10.192
	765	10.727
	766	12.605
	767	11.253
	768	16.15
	769	13.643
	770	5.3394
	771	7.8381
	772	6.7697
	773	7.0255
	774	16.455
	775	10.222
	776	10.816
	777	18.431
	778	5.8853
	779	9.7032
	780	8.2941
	781	8.1371
	782	14.288
	783	9.015
	784	10.504
	785	5.2418
	786	13.242
	787	3.9602
	788	5.4197
	789	8.1817
	790	12.212
	791	9.6627
	792	7.7611
	793	9.539
	794	5.0082
	795	12.301
	796	3.6481
	797	18.099
	798	9.3572
	799	4.5092
	800	6.7261
	801	6.2084
	802	4.8581
	803	10.602
	804	6.1682
	805	5.2005
	806	14.095
	807	11.32
	808	15.688
	809	13.649
	810	6.1646
	811	8.088
	812	3.8399
	813	10.826
	814	7.9752
	815	4.4651
	816	8.1279
	817	11.718
	818	6.706
	819	8.7869
	820	7.3988
	821	6.5903
	822	5.9884
	823	1.5207
	824	8.8721
	825	7.1659
	826	4.8052
	827	4.2081
	828	4.0812
	829	7.24
	830	6.7647
	831	12.092
	832	15.254
	833	4.911
	834	6.7788
	835	9.584
	836	14.406
	837	12.473
	838	14.345
	839	15.336
	840	9.8143
	841	6.2632
	842	14.595
	843	15.022
	844	15.101
	845	10.037
	846	10.109
	847	8.7119
	848	7.8291
	849	4.5908
	850	5.9989
	851	5.014
	852	4.6101
	853	8.0286
	854	6.0732
	855	6.6889
	856	6.6893
	857	4.4366
	858	4.4137
	859	7.2983
	860	5.8871
	861	7.0309
	862	6.725
	863	3.4532
	864	7.3136
	865	5.8731
	866	5.1743
	867	5.647
	868	6.4829
	869	5.7309
	870	7.4935
	871	9.4584
	872	6.8283
	873	7.13
	874	6.5838
	875	6.5421
	876	5.4414
	877	4.3557
	878	4.1806
	879	6.3275
	880	7.0364
	881	7.1436
	882	4.3723
	883	10.67
	884	10.676
	885	5.415
	886	8.9525
	887	5.1011
	888	4.0425
	889	4.5377
	890	5.0686
	891	5.4334
	892	6.6351
	893	5.9562
	894	13.925
	895	0.32007
	896	9.9871
	897	6.0433
	898	6.1056
	899	4.9242
	900	7.2379
	901	6.0585
	902	8.1835
	903	7.4912
	904	4.9159
	905	8.7204
	906	6.2474
	907	14.326
	908	6.5587
	909	6.235
	910	4.4382
	911	2.7852
	912	2.4502
	913	0.67313
	914	2.0554
	915	3.4759
	916	2.5654
	917	1.7662
	918	1.8314
	919	4.1044
	920	4.8214
	921	1.0977
	922	4.2876
	923	4.6983
	924	2.9785
	925	2.7933
	926	5.7143
	927	4.2838
	928	3.4134
	929	4.1444
	930	5.79
	931	3.085
	932	1.756
	933	2.0558
	934	3.0713
	935	2.4462
	936	3.172
	937	1.7988
	938	2.8545
	939	1.8758
	940	3.847
	941	3.1255
	942	3.2782
	943	1.6889
	944	2.0197
	945	2.0304
	946	6.6003
	947	3.8434
	948	3.8656
	949	3.9378
	950	2.9723
	951	2.9556
	952	4.1143
	953	4.0496
	954	4.992
	955	4.7048
	956	4.0423
	957	4.5406
	958	3.5843
	959	6.7087
	960	1.6591
	961	6.8168
	962	2.7515
	963	3.8689
	964	9.0593
	965	9.3529
	966	12.227
	967	10.298
	968	8.3139
	969	9.0364
	970	10.106
	971	7.8572
	972	11.433
	973	5.6303
	974	7.8191
	975	4.1139
	976	7.3713
	977	4.0557
	978	4.5707
	979	5.9435
	980	4.2998
	981	8.3816
	982	10.083
	983	7.4877
	984	8.4275
	985	9.5401
	986	9.3674
	987	6.4952
	988	9.5322
	989	6.8511
	990	6.1305
	991	7.3318
	992	7.0009
	993	8.1062
	994	5.9225
	995	7.5264
	996	8.3719
	997	8.0198
	998	7.1774
	999	8.8781
	1000	6.0415
	1001	6.739
	1002	9.2565
	1003	18.322
	1004	10.358
	1005	7.5646
	1006	5.5244
	1007	8.5856
	1008	3.2682
	1009	8.0295
	1010	11.94
	1011	6.2329
	1012	7.8948
	1013	9.2264
	1014	10.335
	1015	9.7437
	1016	3.9908
	1017	3.8807
	1018	18.108
	1019	9.627
	1020	15.102
	1021	9.83
	1022	7.4878
	1023	8.5242
	1024	8.7462
	1025	4.3023
	1026	13.881
	1027	19.564
	1028	15.702
	1029	13.844
	1030	10.252
	1031	10.267
	1032	9.0579
	1033	2.8166
	1034	5.5474
	1035	7.5646
	1036	10.45
	1037	7.7132
	1038	7.7079
	1039	26.512
	1040	4.0445
	1041	16.472
	1042	12.076
	1043	14.643
	1044	7.8559
	1045	10.476
	1046	12.933
	1047	5.4464
	1048	13.353
	1049	3.848
	1050	22.272
	1051	15.698
	1052	12.403
	1053	15.027
	1054	11.844
	1055	10.13
	1056	8.5227
	1057	13.045
	1058	11.579
	1059	8.8573
	1060	10.248
	1061	9.3971
	1062	5.8529
	1063	9.7713
	1064	12.879
	1065	6.0293
	1066	16.167
	1067	11.928
	1068	12.109
	1069	10.985
	1070	9.2209
	1071	15.052
	1072	8.9548
	1073	8.8423
	1074	9.7434
	1075	7.1759
	1076	13.323
	1077	12.89
	1078	8.7327
	1079	0.37935
	1080	1.4823
	1081	1.7041
	1082	5.3154
	1083	4.8502
	1084	1.0456
	1085	3.8335
	1086	13.776
	1087	2.8475
	1088	7.8192
	1089	8.6361
	1090	14.851
	1091	19.807
	1092	13.098
	1093	12.044
	1094	10.779
	1095	5.5808
	1096	6.2133
	1097	16.594
	1098	6.1478
	1099	4.8822
	1100	12.254
	1101	12.618
	1102	19.651
	1103	14.382
	1104	13.459
	1105	12.826
	1106	11.453
	1107	7.7628
	1108	8.3541
	1109	7.9631
	1110	10.776
	1111	8.1674
	1112	15.755
	1113	12.07
	1114	8.9361
	1115	12
	1116	13.766
	1117	11.254
	1118	16.141
	1119	13.891
	1120	18.309
	1121	14.208
	1122	12.794
	1123	9.838
	1124	9.5858
	1125	11.504
	1126	11.213
	1127	18.406
	1128	11.656
	1129	11.751
	1130	10.783
	1131	10.56
	1132	10.194
	1133	20.391
	1134	11.462
	1135	18.022
	1136	11.143
	1137	10.123
	1138	16.705
	1139	17.042
	1140	11.779
	1141	11.735
	1142	10.408
	1143	2.7198
	1144	3.6121
	1145	2.5455
	1146	9.711
	1147	4.0829
	1148	4.3838
	1149	8.9944
	1150	6.1108
	1151	6.4702
	1152	4.6644
	1153	7.5889
	1154	9.4567
	1155	4.2322
	1156	26.266
	1157	11.303
	1158	1.533
	1159	2.2717
	1160	2.8141
	1161	2.4382
	1162	2.4872
	1163	3.053
	1164	14.565
	1165	3.8004
	1166	5.6933
	1167	3.1278
	1168	2.7737
	1169	0.034649
	1170	4.3424
	1171	6.0885
	1172	3.429
	1173	1.8756
	1174	2.5813
	1175	3.1602
	1176	0.56278
	1177	1.797
	1178	5.1095
	1179	4.0815
	1180	5.5886
	1181	4.754
	1182	0.96571
	1183	6.2824
	1184	4.6413
	1185	4.9995
	1186	0.35129
	1187	4.711
	1188	3.427
	1189	2.3052
	1190	4.173
	1191	5.7714
	1192	10.503
	1193	3.3076
	1194	3.9732
	1195	3.7473
	1196	4.1687
	1197	3.3414
	1198	4.8781
	1199	4.1007
	1200	3.8286
	1201	4.1576
	1202	3.7821
	1203	2.4711
	1204	7.1167
	1205	3.5107
	1206	3.5635
	1207	2.794
	1208	2.8072
	1209	3.308
	1210	2.6322
	1211	3.1371
	1212	3.8385
	1213	2.5133
	1214	2.8639
	1215	2.1056
	1216	2.2553
	1217	2.673
	1218	2.3367
	1219	3.3171
	1220	2.9539
	1221	3.4442
	1222	2.377
	1223	3.0408
	1224	2.8188
	1225	3.3807
	1226	3.3834
	1227	3.4511
	1228	3.0658
	1229	8.3523
	1230	2.2267
	1231	3.0065
	1232	4.3813
	1233	3.3174
	1234	2.7697
	1235	8.5058
	1236	4.5869
	1237	3.1592
	1238	2.389
	1239	3.5598
	1240	9.5553
	1241	2.2356
	1242	4.7859
	1243	3.3091
	1244	3.2877
	1245	2.5964
	1246	7.3659
	1247	3.3025
	1248	2.7912
	1249	3.5682
	1250	2.5901
	1251	4.1481
	1252	2.5841
	1253	3.8524
	1254	6.3775
	1255	2.7999
	1256	6.0345
	1257	7.9861
	1258	5.4234
	1259	7.2488
	1260	3.6232
	1261	7.6196
	1262	4.7788
	1263	2.8807
	1264	8.8384
	1265	4.2045
	1266	7.9754
	1267	9.659
	1268	5.3745
	1269	5.9639
	1270	5.0953
	1271	5.7575
	1272	7.1244
	1273	5.4256
	1274	5.8034
	1275	5.9415
	1276	7.9421
	1277	6.4685
	1278	4.3878
	1279	5.5605
	1280	6.4246
	1281	4.9432
	1282	11.734
	1283	5.7934
	1284	7.6114
	1285	6.4057
	1286	7.9242
	1287	7.8933
	1288	9.1169
	1289	7.4067
	1290	8.2381
	1291	7.429
	1292	7.3646
	1293	4.9833
	1294	6.7031
	1295	8.3397
	1296	8.5478
	1297	9.8112
	1298	7.9398
	1299	10.187
	1300	4.977
	1301	7.6164
	1302	9.3891
	1303	10.072
	1304	8.5298
	1305	9.4765
	1306	6.1234
	1307	10.862
	1308	8.6554
	1309	5.3529
	1310	8.166
	1311	6.5675
	1312	7.8234
	1313	9.2218
	1314	7.7573
	1315	9.0042
	1316	6.2253
	1317	10.587
	1318	9.4626
	1319	8.5296
	1320	8.64
	1321	9.5492
	1322	4.1252
	1323	8.7384
	1324	8.9157
	1325	5.853
	1326	9.6483
	1327	11.562
	1328	9.5236
	1329	8.2923
	1330	10.91
	1331	10.535
	1332	6.8503
	1333	10.484
	1334	8.6327
	1335	7.2557
	1336	12.089
	1337	7.3222
	1338	11.424
	1339	12.004
	1340	12.543
	1341	13.943
	1342	6.3133
	1343	5.7757
	1344	12.157
	1345	8.882
	1346	11.04
	1347	11.393
	1348	11.696
	1349	11.993
	1350	10.926
	1351	11.607
	1352	10.793
	1353	11.484
	1354	10.743
	1355	13.612
	1356	10.909
	1357	11.79
	1358	14.582
	1359	11.389
	1360	9.9849
	1361	13.17
	1362	7.8731
	1363	10.332
	1364	11.496
	1365	21.779
	1366	14.773
	1367	12.043
	1368	16.453
	1369	17.151
	1370	15.054
	1371	18.099
	1372	17.66
	1373	16.243
	1374	16.494
	1375	17.36
	1376	16.178
	1377	12.454
	1378	14.564
	1379	7.2688
	1380	7.3048
	1381	19.805
	1382	10.193
	1383	12.252
	1384	11.431
	1385	12.518
	1386	12.458
	1387	14.669
	1388	10.019
	1389	13.008
	1390	10.566
	1391	9.376
	1392	11.833
	1393	15.283
	1394	5.6904
	1395	16.198
	1396	12.788
	1397	13.499
	1398	13.275
	1399	11.043
	1400	10.745
	1401	14.441
	1402	13.326
	1403	12.48
	1404	16.367
	1405	15.609
	1406	10.64
	1407	14.568
	1408	12.24
	1409	9.6974
	1410	13.832
	1411	14.387
	1412	16.954
	1413	16.776
	1414	18.256
	1415	14.374
	1416	15.27
	1417	14.456
	1418	16.43
	1419	14.56
	1420	14.928
	1421	15.332
	1422	13.423
	1423	14.094
	1424	13.203
	1425	16.328
	1426	14.361
	1427	12.259
	1428	7.7141
	1429	14.812
	1430	15.273
	1431	9.4992
	1432	15.044
	1433	10.144
	1434	10.546
	1435	11.607
	1436	14.466
	1437	12.212
	1438	14.4
	1439	10.597
	1440	11.735
	1441	17.17
	1442	11.008
	1443	14.365
	1444	11.41
	1445	16.326
	1446	15.524
	1447	17.497
	1448	14.036
	1449	13.939
	1450	14.658
	1451	14.724
	1452	12.61
	1453	11.53
	1454	14.63
	1455	13.953
	1456	16.669
	1457	13.653
	1458	11.851
	1459	15.405
	1460	17.681
	1461	12.519
	1462	14.178
	1463	15.816
	1464	16.972
	1465	15.208
	1466	9.6139
	1467	12.741
	1468	13.518
	1469	12.712
	1470	11.454
	1471	15.904
	1472	9.754
	1473	16.881
	1474	7.9621
	1475	12.563
	1476	16.646
	1477	7.7911
	1478	15.245
	1479	12.56
	1480	12.037
	1481	7.9571
	1482	9.9357
	1483	11.623
	1484	10.648
	1485	10.769
	1486	4.8891
	1487	2.5832
	1488	4.6266
	1489	7.1761
	1490	3.7325
	1491	2.1048
	1492	9.3235
	1493	13.891
	1494	10.118
	1495	10.024
	1496	6.7707
	1497	9.2803
	1498	10.401
	1499	8.3969
	1500	13.98
	1501	12.478
	1502	5.7431
	1503	1.2757
	1504	9.9089
	1505	8.0127
	1506	5.3919
	1507	5.0213
	1508	8.143
	1509	9.6309
	1510	6.0246
	1511	6.2395
	1512	6.2905
	1513	10.952
	1514	7.2432
	1515	9.118
	1516	7.6998
	1517	1.5684
	1518	2.0877
	1519	8.3284
	1520	6.4351
	1521	6.6461
	1522	6.2338
	1523	6.5188
	1524	6.8573
	1525	8.9373
	1526	6.5223
	1527	6.3681
	1528	10.499
	1529	5.128
	1530	7.7486
	1531	8.6981
	1532	5.7911
	1533	7.2425
	1534	7.4949
	1535	9.5734
	1536	4.1242
	1537	7.14
	1538	6.5288
	1539	9.3352
	1540	4.3584
	1541	7.6923
	1542	6.5867
	1543	7.1751
	1544	3.8861
	1545	13.019
	1546	9.1301
	1547	5.8132
	1548	3.4193
	1549	3.3314
	1550	4.7794
	1551	7.55
	1552	9.0144
	1553	5.6342
	1554	6.9292
	1555	7.1627
	1556	13.232
	1557	5.3815
	1558	10.372
	1559	3.7371
	1560	5.5464
	1561	7.5378
	1562	5.7681
	1563	4.0991
	1564	5.011
	1565	7.9624
	1566	3.1025
	1567	4.969
	1568	4.6972
	1569	3.0518
	1570	5.1899
	1571	3.9426
	1572	10.153
	1573	8.8278
	1574	9.379
	1575	5.4247
	1576	3.0341
	1577	6.7071
	1578	3.7655
	1579	3.8724
	1580	3.7951
	1581	3.9791
	1582	6.459
	1583	4.548
	1584	6.9749
	1585	4.3632
	1586	4.0218
	1587	5.2634
	1588	3.3158
	1589	2.8025
	1590	6.2235
	1591	2.6859
	1592	2.2014
	1593	7.7757
	1594	10.084
	1595	6.3631
	1596	7.1048
	1597	13.974
	1598	8.2584
	1599	15.433
	1600	11.592
	1601	11.531
	1602	7.8408
	1603	7.6222
	1604	13.998
	1605	10.667
	1606	14.317
	1607	8.5854
	1608	7.0663
	1609	12.091
	1610	20.016
	1611	18.549
	1612	10.78
	1613	9.1135
	1614	9.0789
	1615	8.5094
	1616	9.567
	1617	8.7572
	1618	8.4014
	1619	11.042
	1620	9.1853
	1621	4.6978
	1622	9.0326
	1623	7.9848
	1624	8.1687
	1625	6.1143
	1626	8.9049
	1627	8.4952
	1628	8.2753
	1629	9.5121
	1630	8.5898
	1631	7.7712
	1632	8.6514
	1633	8.517
	1634	3.752
	1635	3.786
	1636	9.8253
	1637	9.216
	1638	17.611
	1639	6.8377
	1640	6.9611
	1641	9.8533
	1642	11.994
	1643	8.2485
	1644	8.5958
	1645	6.0986
	1646	8.8074
	1647	6.7718
	1648	9.7877
	1649	9.0108
	1650	9.3431
	1651	8.9639
	1652	11.217
	1653	9.18
	1654	8.6566
	1655	10.126
	1656	10.381
	1657	8.9555
	1658	10.306
	1659	10.2
	1660	8.5838
	1661	9.6341
	1662	7.5827
	1663	7.3382
	1664	8.9309
	1665	17.227
	1666	4.2485
	1667	9.0926
	1668	7.9622
	1669	6.5107
	1670	6.9526
	1671	7.9658
	1672	16.918
	1673	6.3654
	1674	7.8222
	1675	7.7363
	1676	7.8475
	1677	6.6705
	1678	8.5269
	1679	8.2156
	1680	7.9688
	1681	7.561
	1682	7.7146
	1683	9.3727
	1684	9.2988
	1685	7.0421
	1686	6.4898
	1687	5.6145
	1688	6.4346
	1689	7.8464
	1690	6.5046
	1691	18.734
	1692	4.4005
	1693	3.85
	1694	9.5663
	1695	7.1541
	1696	8.0104
	1697	8.5634
	1698	9.2394
	1699	8.2166
	1700	9.4263
	1701	9.0037
	1702	9.2535
	1703	7.3268
	1704	5.9661
	1705	6.0962
	1706	5.6734
	1707	8.7278
	1708	6.4012
	1709	11.611
	1710	8.0361
	1711	5.6322
	1712	9.1711
	1713	7.2628
	1714	6.7537
	1715	7.6319
	1716	8.6156
	1717	7.8205
	1718	4.3972
	1719	7.9362
	1720	7.1864
	1721	8.1858
	1722	6.9325
	1723	5.6396
	1724	5.3607
	1725	6.4388
	1726	7.4861
	1727	8.1805
	1728	12.084
	1729	8.2561
	1730	9.3367
	1731	7.6564
	1732	6.0499
	1733	4.6131
	1734	6.3973
	1735	4.9625
	1736	4.6895
	1737	9.9277
	1738	5.0076
	1739	11.322
	1740	5.1428
	1741	4.5893
	1742	5.8672
	1743	5.6617
	1744	7.1052
	1745	6.652
	1746	6.2229
	1747	5.7012
	1748	12.511
	1749	6.1502
	1750	6.9194
	1751	4.8461
	1752	3.3607
	1753	5.2684
	1754	5.6489
	1755	5.9268
	1756	5.0993
	1757	7.8328
	1758	20.297
	1759	6.3852
	1760	6.304
	1761	7.0438
	1762	6.7292
	1763	7.4091
	1764	6.821
	1765	5.6816
	1766	6.6344
	1767	0.3335
	1768	5.71
	1769	5.5849
	1770	5.0556
	1771	3.9272
	1772	4.3962
	1773	5.2552
	1774	4.6793
	1775	5.6429
	1776	4.8287
	1777	5.6403
	1778	8.0024
	1779	6.7173
	1780	3.9243
	1781	6.4328
	1782	5.981
	1783	7.0649
	1784	5.9477
	1785	6.4509
	1786	6.884
	1787	6.2061
	1788	5.4632
	1789	6.7567
	1790	6.7055
	1791	7.4956
	1792	3.2965
	1793	5.0686
	1794	6.1943
	1795	6.3484
	1796	6.1893
	1797	6.0758
	1798	5.5272
	1799	5.9301
	1800	6.7254
	1801	5.2219
	1802	6.3745
	1803	7.2083
	1804	8.8136
	1805	7.0635
	1806	6.8988
	1807	12.615
	1808	5.1138
	1809	4.8912
	1810	5.797
	1811	5.1721
	1812	5.0282
	1813	5.288
	1814	6.5459
	1815	4.8075
	1816	12.6
	1817	5.3231
	1818	5.7973
	1819	5.2586
	1820	12.043
	1821	2.0789
	1822	6.6406
	1823	6.7648
	1824	5.752
	1825	8.6665
	1826	6.3614
	1827	2.2442
	1828	5.1195
	1829	4.9849
	1830	4.9268
	1831	6.246
	1832	6.9889
	1833	1.8758
	1834	5.6869
	1835	5.7046
	1836	5.7142
	1837	5.5853
	1838	4.4526
	1839	4.6081
	1840	6.5622
	1841	4.3236
	1842	5.209
	1843	5.2932
	1844	5.9409
	1845	4.2621
	1846	12.323
	1847	5.5217
	1848	5.1592
	1849	6.4339
	1850	5.9703
	1851	5.6546
	1852	13.135
	1853	10.157
	1854	2.6143
	1855	5.9818
	1856	13.64
	1857	6.1758
	1858	13.107
	1859	4.1311
	1860	4.6418
	1861	5.8291
	1862	5.7879
	1863	4.9274
	1864	3.3635
	1865	5.0525
	1866	6.8154
	1867	5.8911
	1868	3.7694
	1869	5.3905
	1870	5.9976
	1871	6.0218
	1872	3.6662
	1873	7.1124
	1874	5.5836
	1875	4.452
	1876	6.0266
	1877	7.3177
	1878	5.3124
	1879	6.2555
	1880	5.6896
	1881	4.4653
	1882	3.673
	1883	6.0683
	1884	5.5438
	1885	3.5022
	1886	8.8149
	1887	3.212
	1888	6.2072
	1889	6.6915
	1890	3.6649
	1891	6.7221
	1892	1.482
	1893	3.8453
	1894	4.6383
	1895	2.8633
	1896	2.5072
	1897	4.6324
	1898	2.2631
	1899	3.3184
	1900	2.6293
	1901	4.1885
	1902	3.9256
	1903	3.6718
	1904	3.8606
	1905	1.6696
	1906	3.777
	1907	4.0343
	1908	5.1586
	1909	2.7472
	1910	5.6311
	1911	4.7142
	1912	3.9337
	1913	6.9707
	1914	5.426
	1915	4.8996
	1916	0.47581
	1917	1.5049
	1918	5.3612
	1919	3.0641
	1920	3.3797
	1921	2.7523
	1922	3.8652
	1923	3.7729
	1924	3.1526
	1925	3.5384
	1926	3.6315
	1927	3.6139
	1928	3.5038
	1929	7.9456
	1930	4.1115
	1931	7.9478
	1932	6.2536
	1933	8.1969
	1934	6.8649
	1935	7.3034
	1936	4.541
	1937	6.155
	1938	6.0452
	1939	4.0358
	1940	5.3711
	1941	7.2831
	1942	7.3528
	1943	6.9029
	1944	3.223
	1945	5.6652
	1946	6.0108
	1947	6.9413
	1948	5.9851
	1949	6.1833
	1950	6.0058
	1951	2.3159
	1952	6.5181
	1953	4.4552
	1954	7.2003
	1955	6.8963
	1956	4.6336
	1957	7.1153
	1958	7.6562
	1959	7.6298
	1960	8.0885
	1961	4.2637
	1962	5.8628
	1963	5.7999
	1964	5.9547
	1965	8.924
	1966	7.9415
	1967	7.0819
	1968	7.3637
	1969	6.0422
	1970	7.2515
	1971	8.5469
	1972	7.8626
	1973	5.7683
	1974	8.7397
	1975	7.7117
	1976	6.4396
	1977	8.5487
	1978	6.4603
	1979	5.2796
	1980	5.3212
	1981	7.9382
	1982	9.5441
	1983	10.239
	1984	8.2366
	1985	6.6295
	1986	7.2775
	1987	19.358
	1988	3.8572
	1989	4.7507
	1990	4.1196
	1991	5.9708
	1992	4.044
	1993	7.2536
	1994	7.2521
	1995	6.0534
	1996	3.3175
[truncated: 14,039 more rows]
