# Supplementary material for: Ramp-to-threshold dynamics in a hindbrain population controls the timing of spontaneous saccades
Source: Nat Commun. 2021 Jul 6;12:4145. doi: 10.1038/s41467-021-24336-w (PMC8260785; doi:10.1038/s41467-021-24336-w)
Supplement: Supplementary file 3 — Source Data [file 41467_2021_24336_MOESM3_ESM.zip › Ramirez_Source_Data/Figure 1d.csv]

Panel
d	% total power
		frequency(Hz)	0	0.005	0.01	0.015	0.02	0.025	0.03	0.035	0.04	0.045	0.05	0.055	0.06	0.065	0.07	0.075	0.08	0.085	0.09	0.095	0.1	0.105	0.11	0.115	0.12	0.125	0.13	0.135	0.14	0.145	0.15	0.155	0.16	0.165	0.17	0.175	0.18	0.185	0.19	0.195	0.2	0.205	0.21	0.215	0.22	0.225	0.23
Animal ID	Imaging Plane ID	Sample Index
1	1	1	2.3456	4.0082	4.937	3.8646	3.4048	3.1877	4.4272	4.5443	3.2919	2.9379	3.0617	3.1695	1.5797	0.15506	0.11254	0.50496	0.65037	0.22019	0.021173	0.18304	0.30123	0.45378	0.38635	0.39276	0.49849	0.58372	0.49146	0.25382	0.14204	0.13811	0.099879	0.054752	0.024632	0.089176	0.17327	0.10842	0.067306	0.10658	0.17884	0.20888	0.17242	0.16978	0.17718	0.21208	0.15892	0.10342	0.13987
1	2	2	0.82255	5.4707	7.7158	4.17	2.0088	1.6857	1.3529	0.46103	0.96595	1.8627	1.1104	0.62354	0.67015	0.31437	0.44715	0.46529	0.3287	0.30007	0.20229	0.16423	0.41446	0.46705	0.56602	0.7265	0.48276	0.14527	0.12957	0.11249	0.072822	0.18228	0.1491	0.085127	0.07202	0.05735	0.05149	0.042163	0.016372	0.0645	0.11078	0.037664	0.088561	0.22684	0.20692	0.15708	0.11002	0.077718	0.1283
1	3	3	0.48632	1.5315	1.6294	0.44106	1.3718	4.9504	6.9502	4.9457	1.6828	0.25893	0.8931	2.3496	2.7961	1.9921	0.84866	0.077731	0.14031	0.40587	0.27163	0.1007	0.19068	0.32159	0.40804	0.57002	0.61191	0.44455	0.25467	0.10807	0.086984	0.27685	0.53594	0.56253	0.31277	0.082644	0.10755	0.20418	0.12939	0.014958	0.042627	0.13826	0.21247	0.25112	0.20399	0.094555	0.044607	0.05697	0.085565
1	4	4	0.82434	7.1798	13.57	9.5466	3.6519	2.7121	3.0348	1.5854	1.3968	2.1277	2.566	2.5418	2.1889	1.902	1.5642	0.78939	0.41759	0.57454	0.38738	0.058122	0.10581	0.138	0.11855	0.069884	0.17587	0.66686	0.94814	0.77519	0.50692	0.27285	0.14913	0.20167	0.19159	0.099078	0.10331	0.083619	0.033994	0.03922	0.11296	0.20653	0.21136	0.15066	0.22339	0.22666	0.11278	0.062502	0.028666
1	5	5	0.41234	0.34466	0.48184	0.92115	0.88702	0.34405	0.29472	0.4055	0.29231	0.36799	0.35304	0.22241	0.21915	0.1973	0.16446	0.12232	0.24491	0.35807	0.21983	0.090413	0.057494	0.10683	0.17402	0.14762	0.10033	0.076217	0.077873	0.065091	0.040959	0.059583	0.077325	0.060136	0.039166	0.018159	0.0085962	0.035313	0.063235	0.056374	0.044813	0.06908	0.10257	0.08336	0.055024	0.036014	0.011443	0.014791	0.018575
1	6	6	12.398	10.917	5.5992	2.5605	8.2635	12.112	8.2223	4.4809	4.7989	4.4889	1.7021	0.50638	1.6124	2.3509	1.5388	0.59518	0.12976	0.39881	1.1617	1.3677	0.95083	0.55027	0.36534	0.2427	0.24704	0.51617	0.77086	0.57136	0.28606	0.18523	0.25475	0.49746	0.52708	0.41102	0.33683	0.27399	0.19168	0.13377	0.1313	0.077612	0.028127	0.062314	0.13774	0.1471	0.11105	0.12484	0.21688
1	7	7	4.2464	4.1258	1.7691	0.52788	1.1867	0.49971	0.17836	0.29716	0.67686	0.88646	0.50244	0.18377	0.50232	0.58283	0.45877	0.26747	0.19372	0.27592	0.35559	0.41483	0.31407	0.096364	0.073487	0.085783	0.073487	0.066436	0.11265	0.15919	0.13558	0.10415	0.10509	0.073625	0.065582	0.098559	0.053281	0.032126	0.064969	0.081747	0.042048	0.016764	0.045291	0.049035	0.061445	0.084588	0.054294	0.021926	0.052615
1	8	8	12.928	12.137	8.6064	5.138	5.064	4.8859	3.2895	1.6909	0.63486	0.52791	0.98518	1.1119	0.76288	0.49008	0.72307	1.1455	1.4305	1.1478	0.48502	0.30562	0.35933	0.28207	0.1557	0.063144	0.17132	0.45218	0.5171	0.30983	0.12195	0.11526	0.22968	0.24514	0.13632	0.081878	0.10961	0.16558	0.19442	0.17688	0.11811	0.083457	0.087661	0.066956	0.049223	0.061581	0.076377	0.091872	0.13058
1	9	9	4.3327	6.6835	8.3553	5.407	2.2537	1.4292	1.0555	0.88252	1.1967	1.6742	2.4255	2.3319	1.567	0.9006	0.45587	0.23391	0.29328	0.42003	0.20746	0.038521	0.13108	0.31122	0.46197	0.38573	0.2499	0.34171	0.37588	0.20631	0.11284	0.11337	0.069529	0.020524	0.014523	0.0034716	0.057796	0.15922	0.22907	0.26522	0.17829	0.044899	0.017114	0.063475	0.10459	0.10882	0.071738	0.02843	0.021162
1	10	10	8.894	13.54	13.502	6.3732	2.4777	1.7008	1.0912	0.25874	0.10661	0.41675	0.82451	1.581	2.1003	1.6894	1.1004	0.9609	0.98305	0.73659	0.46731	0.29931	0.22559	0.30595	0.38536	0.37823	0.29356	0.16081	0.13357	0.17749	0.17774	0.18509	0.15159	0.17578	0.25898	0.32406	0.29525	0.18532	0.083019	0.04998	0.048861	0.053391	0.033151	0.016255	0.033775	0.084175	0.13111	0.11327	0.10113
1	11	11	5.2671	8.6322	10.083	7.1586	5.3974	4.673	3.4793	2.8339	2.694	2.2756	1.5635	0.85566	1.3195	1.8706	1.5552	1.0348	0.77916	0.86798	0.94734	0.91826	0.68115	0.61068	0.6548	0.55132	0.6399	0.79233	0.58734	0.33877	0.24062	0.29403	0.44052	0.39511	0.2173	0.23265	0.35126	0.30561	0.22068	0.21549	0.19014	0.15067	0.10787	0.12221	0.15807	0.10064	0.06095	0.077323	0.1015
1	12	12	33.507	29.998	20.443	10.844	5.9576	3.4136	2.0379	1.2934	0.98361	1.024	0.88618	0.91218	1.0153	0.48257	0.057705	0.24605	0.55773	0.71935	0.716	0.56508	0.31532	0.29409	0.34336	0.25503	0.069533	0.047897	0.1345	0.12413	0.061681	0.15111	0.21687	0.19176	0.11388	0.04566	0.024114	0.066141	0.085048	0.11418	0.091224	0.057246	0.10728	0.12732	0.12901	0.14869	0.15149	0.15047	0.11579
1	13	13	3.4874	3.9789	4.7245	4.1023	3.244	3.429	3.339	2.5874	1.7221	1.0519	0.65765	0.47572	0.46315	0.68151	0.73819	0.67325	0.53198	0.30729	0.21887	0.23848	0.13955	0.091936	0.15182	0.19475	0.2505	0.31504	0.32192	0.25036	0.12454	0.074038	0.13325	0.19225	0.20176	0.20615	0.18677	0.12578	0.06267	0.024358	0.029372	0.055862	0.093444	0.14265	0.16922	0.1559	0.12107	0.076572	0.041368
1	14	14	2.7624	2.4813	2.9589	3.3883	3.4348	4.8349	3.8835	2.245	1.5246	0.62305	0.39782	0.21313	0.10693	0.74451	1.0404	0.66974	0.38195	0.37237	0.54845	0.43511	0.059749	0.03379	0.12751	0.22844	0.18329	0.070395	0.20755	0.29253	0.1553	0.02301	0.02062	0.082768	0.097837	0.054135	0.049617	0.1001	0.11073	0.054906	0.0080037	0.052151	0.10137	0.056989	0.0090103	0.030563	0.060477	0.058568	0.039315
1	15	15	3.6398	4.0105	5.2026	8.1315	9.6255	8.2903	7.4592	4.9704	1.5791	3.1444	4.8022	2.7826	0.94444	0.85031	1.095	0.83364	0.48446	0.21648	0.083469	0.67989	1.5295	0.97224	0.26854	0.40593	0.72394	0.90165	0.78251	0.61998	0.31115	0.080312	0.033224	0.035692	0.066359	0.10553	0.13115	0.19291	0.35601	0.33999	0.16106	0.14458	0.31335	0.39008	0.21621	0.055333	0.046825	0.064145	0.044741
1	16	16	2.1825	2.614	3.2911	3.7117	4.3399	4.5842	3.7472	2.7686	3.237	3.3257	1.6854	0.31475	0.19289	0.35793	0.4372	0.55904	0.55943	0.3548	0.44045	0.63135	0.69135	0.67299	0.54364	0.28845	0.080435	0.020815	0.015826	0.11797	0.334	0.36774	0.20043	0.1295	0.30686	0.37217	0.22382	0.14652	0.11771	0.090135	0.088025	0.092151	0.083791	0.085789	0.11543	0.13532	0.11134	0.099217	0.13195
1	17	17	2.6649	2.6256	3.0196	2.8824	2.5777	5.8214	8.6862	5.8089	2.3496	1.4532	1.5919	2.6181	2.378	1.15	0.46275	0.12769	0.027769	0.080391	0.36551	0.70718	0.79525	0.5246	0.25535	0.37139	0.47269	0.36676	0.31124	0.22461	0.12832	0.14619	0.25801	0.26975	0.11712	0.022633	0.019133	0.084267	0.2009	0.23838	0.18777	0.13856	0.13001	0.1475	0.15771	0.16133	0.18375	0.19292	0.1144
1	18	18	6.1703	4.7482	1.8714	1.6089	2.7671	1.5179	0.21399	0.30265	0.13049	0.24598	0.87638	0.93209	0.66927	0.53764	0.25734	0.11135	0.16144	0.26179	0.35368	0.20611	0.084565	0.14884	0.16172	0.17129	0.2294	0.18487	0.15551	0.14807	0.075815	0.028592	0.040311	0.061963	0.080865	0.048786	0.071286	0.082388	0.043503	0.01833	0.014339	0.022627	0.046652	0.090178	0.0842	0.04621	0.047297	0.047737	0.057175
1	19	19	5.2534	7.2596	8.6406	9.7976	10.873	8.4667	6.4294	5.639	4.4884	4.6097	5.2913	4.9203	4.0683	3.1261	1.929	1.1434	0.85683	0.86414	1.0204	1.0818	1.1391	1.1533	1.0377	1.0043	0.87773	0.55499	0.28707	0.077038	0.0092051	0.14353	0.29648	0.30359	0.23199	0.23196	0.31982	0.41217	0.48809	0.52902	0.51021	0.38208	0.17963	0.095453	0.23544	0.44811	0.47604	0.30517	0.12084
1	20	20	3.0786	3.2925	4.9773	4.6524	1.1473	0.53988	1.115	0.34342	0.55695	0.81633	0.27068	0.48123	0.44945	0.090965	0.45199	0.57137	0.32841	0.12559	0.038486	0.10884	0.14903	0.069902	0.1542	0.29615	0.10344	0.1314	0.2804	0.15302	0.11817	0.13466	0.061333	0.013255	0.016082	0.01895	0.030737	0.02574	0.02627	0.041142	0.017743	0.086202	0.18081	0.11753	0.036205	0.041786	0.028856	0.016623	0.032439
1	21	21	0.86249	2.3749	3.9673	3.7379	3.7536	3.9493	2.8369	1.3824	0.66334	0.44376	0.3791	0.2529	0.25153	0.41371	0.33562	0.1021	0.23412	0.45659	0.51777	0.6676	0.79328	0.56194	0.24014	0.10855	0.10067	0.19563	0.24127	0.19796	0.13503	0.044015	0.033547	0.071929	0.052845	0.028141	0.024698	0.032609	0.04559	0.071601	0.10623	0.11359	0.12789	0.18969	0.22673	0.17016	0.068843	0.024536	0.041885
1	22	22	8.7147	8.2677	4.1921	1.8895	2.658	3.6611	4.4112	3.1657	0.6883	0.29354	1.6363	2.0461	1.6889	1.3008	0.86387	0.58499	0.58805	0.53113	0.27168	0.030476	0.042852	0.22176	0.38134	0.42433	0.33784	0.25115	0.154	0.080823	0.13071	0.29154	0.3952	0.23682	0.036027	0.067743	0.18361	0.15915	0.082475	0.056237	0.072996	0.21532	0.40222	0.35627	0.16139	0.036943	0.029224	0.080953	0.12487
1	23	23	36.736	22.026	4.8014	3.2375	2.006	0.52896	1.2792	0.94116	0.44628	0.30763	0.28124	0.51838	0.75658	0.43605	0.31038	0.39071	0.18267	0.25625	0.59044	0.4438	0.050747	0.077588	0.069	0.10264	0.20911	0.19006	0.14007	0.10819	0.085673	0.10826	0.14688	0.078757	0.03882	0.053897	0.015208	0.066571	0.23703	0.21361	0.05731	0.02326	0.017907	0.029023	0.052505	0.039023	0.038008	0.056388	0.054117
1	24	24	2.2175	2.4151	2.4057	1.5228	0.91266	2.3625	3.7054	3.2378	1.8833	0.54641	0.65776	2.2075	3.1811	3.0154	2.296	1.108	0.17246	0.29649	0.4242	0.42831	0.41425	0.21142	0.020942	0.035533	0.14501	0.20549	0.15328	0.1455	0.1275	0.080213	0.11875	0.2336	0.36149	0.35933	0.19465	0.020492	0.11478	0.35102	0.37239	0.27842	0.18545	0.099043	0.096263	0.080112	0.11515	0.21548	0.20604
1	25	25	0.4273	0.32629	1.2104	3.7798	7.0149	6.4793	3.0086	2.312	3.9166	3.8462	1.5889	0.35653	0.20461	0.32643	0.2779	0.07925	0.27239	0.51933	0.52903	0.42363	0.5634	0.824	0.62634	0.22613	0.15738	0.32989	0.36496	0.15194	0.044425	0.15784	0.17786	0.1241	0.12038	0.1686	0.21422	0.18244	0.15165	0.19974	0.3071	0.27163	0.087449	0.033323	0.087581	0.082775	0.030264	0.040691	0.08899
1	26	26	15.161	12.525	6.19	2.2009	1.3827	2.1857	4.4318	5.2722	4.9073	3.8147	1.3624	0.19973	1.1437	1.3295	0.72458	0.6716	0.86266	0.81314	0.26048	0.041105	0.39074	0.72328	0.6217	0.23923	0.18879	0.33442	0.24961	0.35082	0.46201	0.46143	0.52233	0.41525	0.17654	0.10543	0.18111	0.17648	0.10547	0.070404	0.067152	0.04215	0.088261	0.15264	0.14076	0.16646	0.16753	0.19553	0.21539
1	27	27	1.7463	2.3609	3.1895	2.6589	1.3429	0.56876	0.30976	0.3266	0.68303	0.68113	0.50272	0.52085	0.49121	0.2796	0.39076	0.60108	0.38653	0.17422	0.15147	0.18081	0.22892	0.27303	0.23724	0.15899	0.13764	0.083402	0.035847	0.059378	0.082853	0.096952	0.1359	0.15039	0.08468	0.044263	0.023386	0.009432	0.014417	0.037155	0.087595	0.096788	0.057282	0.038084	0.065571	0.094409	0.074997	0.088422	0.10276
1	28	28	4.0059	3.1589	2.5831	2.9436	1.2975	1.6226	2.1298	0.8214	1.097	0.89185	0.22774	0.66549	1.2944	0.73901	0.37326	0.097364	0.063184	0.16523	0.20102	0.1399	0.10656	0.07027	0.17892	0.13703	0.088908	0.36851	0.35024	0.11606	0.09439	0.10468	0.044946	0.048296	0.0509	0.028248	0.020465	0.037498	0.052466	0.014978	0.0042066	0.054216	0.083821	0.0411	0.10996	0.1209	0.072335	0.07266	0.047796
1	29	29	6.5657	7.2376	6.7735	3.8208	2.8084	5.6262	6.8353	4.2827	1.7569	0.55167	0.83419	1.8568	1.8214	0.92459	0.36344	0.62823	1.7595	2.2776	1.1769	0.14215	0.33357	0.7045	0.75099	0.4424	0.053391	0.13265	0.4236	0.46958	0.2667	0.072529	0.057494	0.10948	0.14375	0.2243	0.19615	0.16549	0.21861	0.12791	0.027311	0.098668	0.15005	0.10272	0.049181	0.041571	0.15114	0.26008	0.1993
1	30	30	0.30239	0.42778	2.2647	6.1289	7.1248	5.3294	3.5103	1.5163	2.5204	4.3357	3.798	1.9699	1.1117	1.2076	0.96819	0.47696	0.32741	0.76656	0.91678	0.56025	0.45117	0.76969	0.82345	0.51606	0.45776	0.73098	0.85303	0.57319	0.22186	0.20619	0.41399	0.45684	0.19753	0.097256	0.17495	0.10091	0.084489	0.13554	0.20954	0.30314	0.29381	0.16956	0.15233	0.172	0.11873	0.096349	0.06315
1	31	31	3.2217	6.4844	10.447	10.842	9.5698	7.0468	3.2923	1.649	2.4629	2.9691	2.5974	1.9455	1.0638	0.50761	0.85712	1.3004	1.1498	0.8422	0.6691	0.4048	0.23202	0.23456	0.30223	0.3493	0.28831	0.24376	0.30323	0.44355	0.54026	0.43628	0.20496	0.084404	0.05767	0.079251	0.11615	0.1394	0.16499	0.18216	0.15374	0.1365	0.15195	0.16774	0.13385	0.059232	0.026894	0.044503	0.059258
1	32	32	21.516	22.183	18.488	8.624	1.9675	1.3387	2.0328	1.5716	1.0072	1.2873	1.5572	1.3521	0.82325	0.48355	0.8463	1.1765	0.71562	0.21168	0.57988	1.2078	1.1732	0.69137	0.35659	0.25282	0.16587	0.04645	0.05872	0.20218	0.29173	0.29177	0.24142	0.20147	0.20883	0.17921	0.13766	0.19239	0.25124	0.18896	0.096417	0.15216	0.29765	0.32969	0.207	0.05521	0.036922	0.10379	0.076668
1	33	33	2.5791	4.8627	5.8106	3.3553	4.1157	5.1357	3.7117	2.991	3.2879	2.8586	1.8387	0.91467	0.16261	0.23494	0.97455	1.24	0.76652	0.41489	0.48568	0.68582	0.83668	0.64218	0.34886	0.307	0.3818	0.30315	0.094551	0.0076862	0.10939	0.30213	0.42419	0.38181	0.24134	0.14798	0.14292	0.11307	0.09219	0.11704	0.13198	0.19448	0.22098	0.11059	0.01841	0.054462	0.10765	0.14965	0.18882
1	34	34	1.791	3.5902	2.5725	0.39872	0.87763	1.1415	0.57142	0.34116	0.49766	0.34244	0.55017	0.8261	0.79548	0.58487	0.13203	0.032329	0.25308	0.33737	0.14372	0.069758	0.13406	0.13457	0.14177	0.14192	0.14492	0.097745	0.02324	0.032272	0.08038	0.07043	0.016043	0.022917	0.084586	0.088538	0.056524	0.051477	0.03564	0.03156	0.035003	0.020403	0.015101	0.0093387	0.016631	0.050807	0.073114	0.035809	0.028009
1	35	35	0.11404	1.8527	2.6377	0.98075	0.18494	0.90086	1.7802	1.6201	0.98248	1.3937	1.8176	1.5768	0.87676	0.24734	0.27367	0.4763	0.52154	0.21523	0.057157	0.16509	0.37367	0.23239	0.10429	0.15261	0.11749	0.037639	0.027881	0.19056	0.1693	0.052451	0.098651	0.23679	0.2138	0.11218	0.086844	0.092699	0.15859	0.16122	0.095527	0.02904	0.057255	0.088074	0.037577	0.015033	0.022957	0.03181	0.013452
1	36	36	6.161	14.394	20.49	13.018	5.8358	4.6433	4.6255	3.7584	3.18	3.1933	3.338	3.0593	2.5723	2.0089	1.3064	0.7017	0.37206	0.38668	0.53137	0.65162	0.60219	0.5287	0.51846	0.5782	0.55615	0.41524	0.36442	0.30641	0.20075	0.15891	0.16007	0.16429	0.23441	0.30603	0.29385	0.31231	0.36591	0.34876	0.22589	0.087795	0.03968	0.052398	0.060329	0.088092	0.18084	0.26489	0.26012
1	37	37	1.3306	2.3484	2.3778	1.0288	0.91313	1.4237	1.2058	0.7618	0.78214	0.55191	0.3001	0.54021	0.55492	0.25416	0.11566	0.18507	0.1309	0.074442	0.1925	0.18854	0.14525	0.20989	0.26467	0.14921	0.030416	0.043815	0.038982	0.039609	0.048774	0.03068	0.066301	0.11322	0.10535	0.061053	0.024039	0.041579	0.065951	0.057245	0.028353	0.016056	0.038737	0.045862	0.026193	0.017251	0.033888	0.032102	0.032308
1	38	38	1.626	7.0692	16.028	15.473	6.4286	1.2506	1.3397	1.2424	0.75057	0.89634	0.7529	0.96428	1.2157	1.2282	1.0974	0.84971	0.95416	1.229	1.1712	0.79576	0.48387	0.39347	0.28283	0.15281	0.081499	0.074584	0.20384	0.24088	0.25014	0.26351	0.19738	0.21206	0.32776	0.37618	0.31239	0.20799	0.18245	0.21414	0.19529	0.1106	0.046375	0.048588	0.04251	0.069244	0.13598	0.151	0.12885
1	39	39	15.209	13.489	11.073	8.0522	4.8063	3.4365	3.2352	3.3251	3.2274	2.6025	1.7637	1.0549	0.52525	0.30117	0.39838	0.47579	0.49272	0.49524	0.46878	0.49072	0.4127	0.23602	0.18469	0.1937	0.14364	0.20268	0.26313	0.21483	0.22123	0.33712	0.45285	0.40119	0.23532	0.1054	0.055887	0.068234	0.1337	0.22576	0.3117	0.29446	0.17157	0.090783	0.08272	0.080743	0.063928	0.061433	0.1051
1	40	40	9.0477	4.2161	1.3272	3.0003	2.6327	0.74088	0.038605	0.99687	1.2056	0.29434	0.18961	0.21727	0.13899	0.22753	0.4656	0.61392	0.33809	0.14449	0.18534	0.072521	0.05499	0.11024	0.17374	0.17116	0.073991	0.09853	0.14624	0.064334	0.03388	0.035987	0.044493	0.045093	0.066561	0.1237	0.08933	0.021118	0.025163	0.038494	0.031698	0.038252	0.072343	0.048795	0.006706	0.045808	0.062584	0.041751	0.022008
1	41	41	5.8176	4.4572	1.9073	0.50336	0.51785	0.90032	0.8246	0.53492	0.29587	0.16124	0.33933	0.40562	0.2111	0.096868	0.098291	0.19531	0.27825	0.18094	0.050267	0.026028	0.050157	0.086567	0.084943	0.042232	0.032655	0.063419	0.080618	0.052512	0.016004	0.0048869	0.0088789	0.025466	0.041563	0.037759	0.027637	0.023528	0.021647	0.019286	0.012309	0.006748	0.0099925	0.023281	0.036872	0.033241	0.021127	0.012574	0.0075331
1	42	42	1.4381	3.4912	5.1307	4.2092	3.6775	3.2402	1.9331	1.5123	2.1395	2.0862	1.1914	0.51215	0.26944	0.27353	0.50103	0.68764	0.68813	0.56276	0.37279	0.23478	0.22623	0.20873	0.25213	0.2865	0.23974	0.16372	0.10178	0.084043	0.11796	0.14807	0.17289	0.13604	0.079896	0.094343	0.11265	0.097556	0.073361	0.060033	0.070466	0.084029	0.064086	0.054089	0.064799	0.076064	0.059703	0.033995	0.033045
1	43	43	3.8766	4.1848	3.8535	2.4038	0.97545	0.31234	0.1648	0.22651	0.37294	0.51668	0.57347	0.5673	0.49123	0.35717	0.2416	0.15952	0.076218	0.034394	0.038706	0.043958	0.038919	0.055411	0.084234	0.10643	0.12483	0.13159	0.12224	0.10782	0.087494	0.055619	0.027363	0.013975	0.0092886	0.01685	0.039114	0.0674	0.085568	0.084677	0.066294	0.044581	0.02938	0.017199	0.0078786	0.0014034	0.0027554	0.011943	0.019469
1	44	44	2.3767	3.6578	3.6009	1.6119	0.78717	0.7909	1.358	1.2461	0.54494	0.15833	0.25401	0.21543	0.063627	0.13408	0.21174	0.29963	0.31634	0.19512	0.1727	0.13959	0.060363	0.020457	0.021555	0.060305	0.069798	0.075299	0.1066	0.1191	0.077945	0.026764	0.017937	0.016497	0.017661	0.02693	0.039437	0.071307	0.073223	0.038041	0.019045	0.014402	0.013953	0.0086256	0.012111	0.034751	0.046929	0.038535	0.026117
1	45	45	0.40957	0.985	1.833	1.9765	1.476	0.88439	0.73464	1.0766	0.73448	0.2108	0.1213	0.1814	0.17265	0.15846	0.2609	0.26796	0.34472	0.23827	0.056851	0.01427	0.035286	0.05521	0.077447	0.14591	0.097629	0.074058	0.074386	0.05541	0.029384	0.023381	0.047393	0.047952	0.074562	0.080032	0.077916	0.05859	0.029309	0.02369	0.009338	0.0058012	0.020704	0.052133	0.04899	0.036302	0.030678	0.02441	0.023976
1	46	46	0.49959	0.53061	0.28084	0.049098	0.048641	0.062505	0.087482	0.019928	0.062307	0.21724	0.27946	0.28479	0.14483	0.057363	0.043034	0.016936	0.035075	0.018386	0.022825	0.071101	0.081033	0.072272	0.050975	0.035685	0.027141	0.031834	0.024582	0.0059955	0.013949	0.013466	0.013685	0.017032	0.013051	0.020642	0.027045	0.020434	0.010547	0.0024332	0.0017242	0.0077258	0.011278	0.005647	0.0053481	0.011133	0.01523	0.015871	0.0099957
1	47	47	1.4571	0.76745	1.5945	4.193	3.6187	1.6145	1.7745	1.8925	0.94832	0.47998	0.5857	0.67689	0.73602	0.63272	0.44737	0.32126	0.20276	0.14293	0.2463	0.35853	0.27432	0.16393	0.17002	0.19057	0.16513	0.13455	0.11244	0.078853	0.058068	0.11605	0.20633	0.20156	0.1158	0.054143	0.030319	0.025685	0.072284	0.11931	0.10553	0.075258	0.058125	0.043861	0.048017	0.062586	0.049308	0.035949	0.04801
1	48	48	5.577	3.9779	1.2596	1.7884	3.1143	3.06	3.5091	3.6666	2.6268	1.7119	0.94761	0.44943	0.19487	0.089099	0.24593	0.52534	0.42252	0.24384	0.24738	0.2033	0.12692	0.23533	0.2736	0.31106	0.32248	0.25978	0.24878	0.20194	0.1126	0.083095	0.14535	0.16407	0.12015	0.1123	0.11071	0.078758	0.060638	0.057755	0.068353	0.080655	0.11816	0.14543	0.10127	0.064748	0.043231	0.097302	0.12017
1	49	49	1.7607	2.8768	3.6158	4.5737	5.772	4.0702	1.6198	1.16	1.5085	0.98949	0.27204	0.15212	0.15784	0.12697	0.18204	0.14508	0.070619	0.11155	0.13363	0.097695	0.044168	0.028767	0.062083	0.099346	0.11766	0.10485	0.13961	0.2358	0.20924	0.089051	0.082035	0.14707	0.13834	0.066249	0.051111	0.07942	0.10174	0.096722	0.062843	0.059877	0.082145	0.048978	0.011591	0.01324	0.018835	0.014559	0.01373
1	50	50	1.0395	1.4064	2.057	1.8735	1.2319	1.3279	1.4317	0.81701	0.29824	0.56348	0.99505	0.75736	0.26321	0.12608	0.22253	0.43342	0.53406	0.32745	0.1283	0.11766	0.13161	0.13471	0.12154	0.076882	0.05987	0.083492	0.091271	0.05177	0.049935	0.11674	0.1418	0.10002	0.057408	0.040785	0.036593	0.032867	0.056628	0.10922	0.11469	0.055317	0.0070238	0.032388	0.089978	0.081197	0.035056	0.027416	0.029871
1	51	51	6.6151	6.3689	4.6435	2.4215	1.5786	1.4964	1.6636	1.9977	1.8863	1.2616	0.76474	0.63942	0.63412	0.5678	0.42169	0.28588	0.28894	0.28334	0.26155	0.44023	0.5627	0.4292	0.27768	0.22235	0.22549	0.24551	0.24439	0.19326	0.10315	0.041707	0.064357	0.1566	0.20658	0.1276	0.071029	0.10428	0.13156	0.12013	0.1224	0.11593	0.0732	0.032027	0.026462	0.048029	0.082352	0.071929	0.039345
1	52	52	0.32505	0.2341	0.044279	0.066978	0.13532	0.11778	0.014148	0.045505	0.077822	0.078304	0.036564	0.035636	0.073207	0.05323	0.016596	0.020539	0.023992	0.018109	0.028069	0.040963	0.027516	0.017026	0.017355	0.017072	0.011057	0.0021372	0.0037185	0.011692	0.016321	0.0087249	0.0031253	0.0066624	0.0058378	0.0011758	0.0018116	0.0058488	0.0056743	0.0017593	0.0019445	0.0041782	0.005469	0.0027289	0.0021394	0.0047881	0.0045122	0.0014939	0.0018217
1	53	53	2.209	1.7964	1.0249	1.6685	2.3394	0.9571	0.1591	0.39161	0.49943	0.21261	0.14802	0.38311	0.32799	0.1142	0.11026	0.17209	0.15974	0.078452	0.082185	0.16745	0.11783	0.029846	0.033574	0.086742	0.065108	0.025034	0.080963	0.097506	0.039443	0.024534	0.046753	0.070224	0.055532	0.025103	0.053657	0.0568	0.019179	0.010942	0.032864	0.030535	0.016822	0.015297	0.020861	0.015749	0.0059294	0.0046274	0.021327
1	54	54	1.6428	1.0511	0.082983	0.50419	1.128	0.78704	0.22064	0.045936	0.32543	0.34085	0.16832	0.044612	0.093816	0.16105	0.1045	0.038697	0.023756	0.083589	0.087442	0.030761	0.008362	0.050415	0.067586	0.024784	0.0033589	0.03415	0.064026	0.038969	0.012022	0.010668	0.031053	0.032941	0.015886	0.012865	0.026516	0.034757	0.017056	0.0012542	0.015611	0.033887	0.025075	0.0055323	0.0044428	0.020707	0.021133	0.0066847	0.0049987
1	55	55	0.14743	0.77323	1.818	1.2796	0.2863	0.49034	0.29954	0.077833	0.19317	0.14885	0.29746	0.14569	0.021267	0.13869	0.092455	0.035131	0.034672	0.036249	0.10973	0.06118	0.047767	0.04113	0.014877	0.057839	0.057045	0.033868	0.032138	0.0058746	0.027483	0.025165	0.02699	0.048433	0.010213	0.0081319	0.011743	0.012071	0.025451	0.0062864	0.019713	0.035614	0.010148	0.012804	0.0024899	0.0075835	0.013105	0.0047932	0.023159
1	56	56	7.992	10.4	9.1219	4.1662	2.2708	2.4853	3.2442	3.3748	2.0122	1.1429	1.4208	1.2972	1.109	1.4597	1.2097	0.38684	0.21042	0.27019	0.29232	0.29216	0.32618	0.28751	0.29235	0.3217	0.22347	0.089523	0.028019	0.096736	0.18939	0.11975	0.076751	0.11022	0.14326	0.20551	0.20446	0.16358	0.2105	0.1808	0.050677	0.022339	0.052995	0.053958	0.055696	0.072373	0.06145	0.069555	0.086632
1	57	57	2.335	2.2431	3.5684	4.5085	3.0652	1.641	1.5041	1.4077	0.97047	0.87529	0.83344	0.53984	0.47858	0.57237	0.4309	0.41719	0.5134	0.35628	0.13527	0.067189	0.083059	0.080822	0.13665	0.20388	0.16908	0.13894	0.15924	0.13761	0.088635	0.081214	0.1062	0.096157	0.058368	0.045099	0.046098	0.073805	0.10872	0.090824	0.049625	0.041756	0.044853	0.032643	0.049045	0.087048	0.092768	0.073068	0.054586
1	58	58	7.4143	5.2985	1.6366	0.34035	1.1004	2.656	3.4784	2.3668	0.83361	0.085581	0.27055	0.77903	0.83071	0.61121	0.45694	0.25417	0.090046	0.20502	0.24598	0.19018	0.11948	0.045213	0.10527	0.21687	0.24455	0.24647	0.20636	0.075709	0.019856	0.099157	0.14544	0.14914	0.1078	0.043119	0.037544	0.046222	0.057238	0.08298	0.069184	0.011312	0.014247	0.070472	0.12348	0.15474	0.11714	0.037816	0.0037682
1	59	59	1.4914	3.1619	3.797	2.457	2.5441	3.192	3.3382	2.2754	1.233	0.8822	0.90913	0.55429	0.40381	0.3722	0.23504	0.47465	0.6752	0.64225	0.64511	0.50253	0.32412	0.22834	0.14447	0.13121	0.16796	0.10497	0.15539	0.29239	0.23229	0.13312	0.099972	0.10012	0.13068	0.14325	0.13998	0.14892	0.11499	0.0911	0.10416	0.076054	0.032154	0.020217	0.03193	0.0678	0.089368	0.10696	0.10942
1	60	60	1.424	1.1005	1.691	2.0577	0.47902	0.15757	0.47698	0.10985	0.48522	0.59316	0.33336	0.18344	0.085155	0.28574	0.51239	0.27647	0.044104	0.1038	0.11564	0.082156	0.064339	0.17772	0.18581	0.04655	0.073548	0.15653	0.14606	0.096224	0.069182	0.029372	0.036565	0.04053	0.05431	0.09373	0.046121	0.0019336	0.0088672	0.031596	0.066098	0.059218	0.02629	0.040995	0.043407	0.006449	0.012377	0.02706	0.021439
1	61	61	2.8085	3.2295	2.7528	1.5675	0.84416	0.66644	1.3554	1.8995	1.6562	0.93913	0.52793	0.35433	0.21019	0.11785	0.26255	0.5545	0.63706	0.39197	0.16199	0.087642	0.066757	0.082303	0.075843	0.18134	0.29306	0.21443	0.079828	0.04179	0.057756	0.021225	0.015099	0.081291	0.16782	0.19249	0.11412	0.031454	0.01289	0.0062866	0.0038425	0.032328	0.094746	0.14008	0.10678	0.039559	0.0043202	0.0042478	0.013056
1	62	62	1.5166	1.2768	1.3191	2.8514	4.4264	2.8355	0.56056	0.78774	1.6949	2.0407	0.92467	0.473	0.84238	1.085	1.2214	0.87816	0.74263	0.79549	0.51837	0.16233	0.033335	0.087244	0.14861	0.13464	0.12784	0.15335	0.092995	0.061909	0.034257	0.069804	0.23358	0.34289	0.32541	0.20031	0.097499	0.04918	0.075518	0.071361	0.099203	0.15495	0.13745	0.089109	0.027943	0.004879	0.008593	0.015458	0.036606
1	63	63	4.3649	3.8635	2.4142	0.51513	0.074007	0.29789	0.055452	0.097852	0.11579	0.091346	0.19298	0.3518	0.28293	0.10053	0.045852	0.037518	0.090525	0.11617	0.16463	0.11525	0.079413	0.031934	0.014692	0.070335	0.090127	0.066297	0.063055	0.029742	0.0066889	0.023152	0.023171	0.033135	0.04633	0.070636	0.029487	0.015674	0.016716	0.019348	0.034069	0.012147	0.015246	0.013314	0.023291	0.028966	0.025323	0.017821	0.022037
1	64	64	0.67279	1.7126	2.4139	1.8688	1.5087	1.0596	0.54725	0.36909	0.42105	0.57897	0.60862	0.43586	0.36565	0.41778	0.4856	0.39162	0.23153	0.24151	0.16789	0.099551	0.18049	0.24928	0.16482	0.12815	0.12067	0.043208	0.085508	0.17768	0.14421	0.069946	0.036651	0.020822	0.026167	0.057059	0.090839	0.12152	0.14086	0.10672	0.066377	0.062719	0.07947	0.08076	0.053825	0.032157	0.036926	0.051777	0.052811
1	65	65	2.1734	2.113	1.9091	1.776	1.5571	1.2416	1.162	1.2571	1.4786	1.2919	0.7021	0.31232	0.17326	0.14824	0.27404	0.38351	0.36592	0.39346	0.50631	0.52987	0.34025	0.15111	0.10506	0.060298	0.046305	0.075561	0.11944	0.122	0.094412	0.1375	0.18104	0.15455	0.10824	0.071419	0.039419	0.057567	0.098001	0.091508	0.047537	0.032316	0.088334	0.11765	0.098971	0.081728	0.055972	0.028521	0.025457
1	66	66	8.2297	7.7033	7.9027	10.039	9.0976	5.4863	2.9296	1.9236	2.0758	3.0152	3.0521	1.6706	0.7668	0.38566	0.12735	0.27584	0.48327	0.55366	0.7297	0.79464	0.54511	0.29931	0.36799	0.41919	0.21191	0.17494	0.19211	0.11058	0.087865	0.085703	0.15497	0.30094	0.40202	0.3359	0.15848	0.095557	0.12987	0.09019	0.070549	0.090513	0.085112	0.093327	0.054072	0.058624	0.14905	0.20208	0.18037
1	67	67	0.59238	1.2787	1.6126	1.6003	1.8284	1.8054	1.1762	0.45777	0.20592	0.26223	0.34851	0.45248	0.43595	0.30424	0.238	0.22885	0.20267	0.17542	0.17531	0.19483	0.19144	0.13876	0.08727	0.05655	0.072377	0.15628	0.22159	0.19449	0.11607	0.060804	0.03837	0.033337	0.0301	0.032218	0.058263	0.10186	0.13047	0.11708	0.068611	0.039364	0.048964	0.071681	0.087844	0.082174	0.059205	0.044168	0.049432
1	68	68	1.3346	3.2118	3.6978	3.4252	3.6924	2.7358	1.1723	0.33772	0.32184	0.73816	1.0525	0.92874	0.65141	0.4591	0.43063	0.49099	0.30141	0.23351	0.3865	0.36521	0.24575	0.1659	0.12853	0.088439	0.094539	0.12526	0.16108	0.18876	0.19531	0.15822	0.073932	0.018909	0.058097	0.078182	0.066023	0.061933	0.067902	0.084727	0.079432	0.026931	0.014353	0.026896	0.050722	0.067706	0.045603	0.016237	0.015822
2	1	69	0.26325	0.3111	0.34396	0.31335	0.50744	0.90824	0.81181	0.30873	0.11365	0.16397	0.1765	0.092085	0.029068	0.042905	0.03686	0.080095	0.15347	0.1154	0.035291	0.0096913	0.017322	0.035564	0.050975	0.033077	0.0074967	0.010765	0.051646	0.076485	0.04396	0.014021	0.012815	0.011216	0.011669	0.012729	0.012594	0.0090093	0.005112	0.0158	0.029718	0.027403	0.017903	0.0098556	0.01051	0.018431	0.014756	0.0046197	0.0025486
2	2	70	1.3142	1.2672	1.0374	0.64714	0.33286	0.23114	0.20433	0.12043	0.034287	0.069202	0.14209	0.11765	0.084435	0.064791	0.031421	0.012647	0.015832	0.025515	0.028407	0.043764	0.059223	0.037506	0.010543	0.0067674	0.01135	0.014053	0.022964	0.039683	0.040092	0.024829	0.012438	0.0056888	0.0036388	0.0012458	0.0051742	0.019846	0.029221	0.023244	0.011198	0.0078904	0.010072	0.0085993	0.0077512	0.0090238	0.0090784	0.0089968	0.009946
2	3	71	0.11485	0.13118	0.24565	0.49603	0.65184	0.51555	0.31893	0.22189	0.13272	0.062676	0.026629	0.019692	0.064985	0.087955	0.053958	0.028948	0.025588	0.03285	0.033866	0.022158	0.01484	0.016595	0.021226	0.026943	0.0264	0.01805	0.010768	0.0061125	0.0072238	0.012637	0.011563	0.010895	0.015845	0.017866	0.017049	0.012863	0.0065248	0.0048228	0.0027089	0.0018973	0.0078758	0.011188	0.0087992	0.0066162	0.007913	0.011621	0.01137
2	4	72	0.27415	0.46165	0.72581	0.61634	0.32952	0.1389	0.067381	0.11585	0.12674	0.081056	0.06106	0.059006	0.051374	0.039213	0.039675	0.037575	0.017181	0.0058395	0.013587	0.022699	0.017044	0.0055	0.0067414	0.0099731	0.0058187	0.0019706	0.0015903	0.0028313	0.0027016	0.0086101	0.014163	0.0084332	0.0025518	0.0055692	0.012339	0.011522	0.0055357	0.0044588	0.0063553	0.0086908	0.0116	0.014105	0.011803	0.0061765	0.0057455	0.0081635	0.0078622
2	5	73	0.040532	0.13204	0.23115	0.28508	0.33668	0.25418	0.14211	0.096004	0.059292	0.033665	0.022401	0.010748	0.026231	0.084799	0.094751	0.049396	0.023322	0.017674	0.013354	0.0084918	0.016583	0.030908	0.025318	0.011173	0.016589	0.029504	0.027431	0.020182	0.014067	0.0054908	0.0038549	0.0074878	0.011074	0.014058	0.015189	0.016662	0.013708	0.0065674	0.0045824	0.0097797	0.010746	0.0059918	0.0070041	0.0086112	0.0065682	0.0055754	0.0082124
2	6	74	0.67362	0.65623	0.64724	0.63851	0.59854	0.53094	0.34339	0.088698	0.013075	0.091356	0.092435	0.071837	0.1018	0.11045	0.067043	0.027015	0.007984	0.0089232	0.033816	0.058788	0.062416	0.044891	0.018412	0.0052323	0.008644	0.0085636	0.016206	0.035071	0.043598	0.036023	0.020528	0.006131	0.0016081	0.0062648	0.011292	0.015318	0.020479	0.019084	0.013032	0.0096113	0.0060077	0.0028716	0.0092951	0.016718	0.015477	0.01037	0.0085269
2	7	75	0.11385	0.18942	0.26189	0.22865	0.15804	0.30299	0.59935	0.51191	0.22896	0.074628	0.0045992	0.035494	0.075068	0.066149	0.092412	0.13769	0.11782	0.05205	0.010267	0.0098717	0.048608	0.086041	0.067136	0.025359	0.010524	0.0069775	0.0059699	0.013531	0.023072	0.029851	0.03231	0.024953	0.013114	0.010512	0.011127	0.01289	0.019778	0.021122	0.010868	0.0017721	0.0020342	0.012795	0.027566	0.0288	0.016904	0.007476	0.0037455
2	8	76	0.093277	0.083936	0.090484	0.088236	0.053111	0.030889	0.011807	0.0082353	0.031015	0.041384	0.028423	0.014036	0.013049	0.0092763	0.0045249	0.0064264	0.0083828	0.0095305	0.006065	0.0036046	0.0024842	0.0029751	0.0077354	0.0085827	0.0061214	0.003473	0.0022474	0.0011748	0.00024653	0.0032565	0.0049229	0.0035076	0.0021078	0.0017463	0.0014569	0.00087742	0.002673	0.0036662	0.0019657	0.00085996	0.00079884	0.00058041	0.00044512	0.0023191	0.0037706	0.0021764	0.00098754
2	9	77	0.12111	0.18888	0.42541	0.66247	0.63122	0.51013	0.46628	0.4141	0.27835	0.096857	0.024118	0.04673	0.036664	0.054507	0.13491	0.16272	0.12493	0.086058	0.046637	0.013795	0.0086714	0.029682	0.054796	0.05496	0.038787	0.034781	0.038208	0.04158	0.043483	0.032676	0.0243	0.023833	0.019376	0.011778	0.010342	0.020642	0.034229	0.031496	0.022227	0.017996	0.011237	0.0057929	0.013437	0.022725	0.01946	0.019908	0.023812
2	10	78	0.019294	0.029636	0.1641	0.58459	0.87416	0.55418	0.11812	0.056009	0.12587	0.072414	0.047681	0.11338	0.13758	0.079105	0.026427	0.046746	0.074515	0.040397	0.013298	0.032075	0.0365	0.017361	0.018401	0.041692	0.043805	0.017982	0.0020166	0.010491	0.01846	0.010636	0.015176	0.032844	0.02832	0.0091442	0.00372	0.012017	0.014374	0.0061622	0.0063402	0.01876	0.020716	0.010302	0.0069932	0.011608	0.0083785	0.0012996	0.0038162
2	11	79	0.71027	0.73594	0.51738	0.28934	0.25261	0.25804	0.4167	0.63069	0.66138	0.43475	0.14511	0.060263	0.061627	0.024643	0.010081	0.027882	0.057911	0.07188	0.071611	0.094322	0.10372	0.063387	0.025188	0.025231	0.028663	0.0178	0.015388	0.035037	0.067083	0.075153	0.040203	0.0091296	0.0095291	0.021093	0.039893	0.051213	0.040329	0.021351	0.012666	0.017329	0.023029	0.018985	0.0093215	0.0084553	0.015746	0.023525	0.028686
2	12	80	2.2948	1.4965	0.55215	0.43368	0.85622	1.1967	0.92084	0.36145	0.067265	0.027713	0.046464	0.074628	0.062223	0.027939	0.015114	0.072339	0.14087	0.14021	0.085168	0.046627	0.02998	0.027875	0.035657	0.02648	0.011878	0.0086056	0.027607	0.047051	0.03519	0.018174	0.022615	0.023137	0.028238	0.036775	0.027563	0.013725	0.0059895	0.0060528	0.013023	0.0096611	0.0086566	0.017569	0.015719	0.018232	0.0263	0.02295	0.013371
2	13	81	1.9128	1.7158	0.97625	0.32562	0.31936	0.58277	0.63134	0.35455	0.11837	0.04282	0.031299	0.036464	0.048474	0.036759	0.026197	0.032205	0.057821	0.094659	0.085912	0.061356	0.042561	0.023298	0.015792	0.017366	0.020226	0.011822	0.0022616	0.016426	0.038599	0.044403	0.030316	0.023648	0.022748	0.019064	0.017945	0.011896	0.0045542	0.0028246	0.0087859	0.019329	0.019717	0.014896	0.015539	0.014335	0.011545	0.012832	0.014265
2	14	82	0.15097	0.26167	0.4003	0.293	0.29407	1.1807	1.8214	1.0691	0.27202	0.027761	0.059096	0.21293	0.33688	0.25532	0.097312	0.045296	0.034487	0.027893	0.048456	0.048246	0.017608	0.0054295	0.020681	0.078032	0.11429	0.082026	0.036417	0.018251	0.0234	0.038353	0.047927	0.041602	0.021172	0.0067576	0.0028839	0.0041261	0.0088207	0.010831	0.010204	0.014181	0.019712	0.027704	0.038759	0.030338	0.0080757	0.0020606	0.0078218
2	15	83	0.80988	0.6061	0.25905	0.40986	0.92043	1.1197	0.79973	0.34349	0.18988	0.24254	0.24051	0.13046	0.047304	0.0091259	0.019295	0.042803	0.037993	0.035151	0.046961	0.066938	0.077444	0.054814	0.029213	0.04246	0.052361	0.037655	0.020731	0.009897	0.0062705	0.012489	0.013768	0.0078237	0.012602	0.026004	0.035972	0.032231	0.019698	0.011702	0.0179	0.023055	0.015109	0.0053267	0.001038	0.000595	0.0051118	0.010223	0.012435
2	16	84	0.34818	0.32771	0.28925	0.36274	0.41555	0.27996	0.25738	0.24004	0.15227	0.10654	0.08459	0.079552	0.063862	0.040201	0.033643	0.029702	0.031402	0.017854	0.018821	0.04408	0.043331	0.021856	0.015601	0.020936	0.017734	0.012093	0.024203	0.039549	0.03332	0.015188	0.0056907	0.013341	0.018778	0.010989	0.0074887	0.0076432	0.0070782	0.0075415	0.0080313	0.01411	0.015011	0.0090403	0.0073836	0.01592	0.02091	0.012328	0.0054959
2	17	85	0.57563	0.40552	0.24953	0.38519	0.40755	0.22658	0.16459	0.14838	0.114	0.12434	0.10752	0.10402	0.1365	0.12865	0.088649	0.047406	0.015976	0.021795	0.054189	0.056946	0.038874	0.025678	0.007915	0.0016616	0.0060881	0.0093518	0.014747	0.014325	0.0077898	0.0038613	0.0067657	0.012601	0.010884	0.0051277	0.0046186	0.0068416	0.015794	0.022193	0.011964	0.0043725	0.0040486	0.0049048	0.013005	0.017099	0.013384	0.011029	0.0068525
2	18	86	0.97927	0.55614	0.14417	0.22093	0.22379	0.24797	0.50065	0.94294	1.1198	0.66721	0.21095	0.081602	0.095553	0.11913	0.091318	0.032567	0.022681	0.043905	0.058732	0.055939	0.040625	0.040657	0.063467	0.086607	0.081111	0.051506	0.038346	0.03666	0.041803	0.070803	0.07131	0.030089	0.0076723	0.0094141	0.015342	0.0196	0.018473	0.019014	0.019793	0.012329	0.0078422	0.0082199	0.0073212	0.0062813	0.017418	0.040035	0.046585
2	19	87	0.23854	0.38561	0.31569	0.055145	0.026849	0.11121	0.29321	0.46063	0.80759	1.0252	0.66121	0.2806	0.16513	0.070101	0.011094	0.0018504	0.010224	0.024658	0.046437	0.069727	0.074832	0.030129	0.0044048	0.069072	0.1349	0.1143	0.058063	0.033645	0.031203	0.02169	0.0091034	0.0065702	0.0049125	0.0032495	0.0091849	0.019312	0.014547	0.0088756	0.01889	0.018551	0.0070208	0.0089407	0.011593	0.011905	0.020612	0.020135	0.01458
2	20	88	0.12878	0.064396	0.066507	0.33544	0.6765	1.1233	1.2763	0.93905	0.61756	0.37782	0.18177	0.11923	0.13345	0.15868	0.16321	0.091525	0.013992	0.015491	0.055521	0.092882	0.091566	0.065182	0.040921	0.023265	0.012963	0.028324	0.069456	0.089309	0.08261	0.05632	0.022695	0.0054504	0.005619	0.014408	0.026709	0.030419	0.018986	0.006191	0.0034363	0.011153	0.020131	0.027708	0.028675	0.024598	0.018419	0.01027	0.0076007
2	21	89	2.696	2.1491	1.1907	0.63402	0.40947	0.39377	0.48896	0.45794	0.25167	0.11697	0.070328	0.097034	0.15588	0.15968	0.12335	0.061659	0.046057	0.066741	0.044175	0.029436	0.027681	0.020916	0.028231	0.040671	0.054819	0.051361	0.027787	0.018223	0.014279	0.012441	0.015026	0.014704	0.014984	0.019588	0.022237	0.01869	0.013318	0.011842	0.01413	0.01267	0.006348	0.0048595	0.012212	0.02146	0.027329	0.02512	0.015181
2	22	90	0.076993	0.28183	0.65467	0.78603	0.70249	0.61328	0.50305	0.26072	0.068271	0.12084	0.20015	0.23581	0.19904	0.087273	0.020167	0.079419	0.1582	0.11471	0.057601	0.043967	0.053044	0.073879	0.070879	0.060635	0.042434	0.021188	0.035064	0.065834	0.051499	0.018473	0.010169	0.019931	0.036695	0.046492	0.043614	0.032259	0.022586	0.018161	0.02207	0.020692	0.010906	0.0070127	0.012196	0.015953	0.0093689	0.0048174	0.010612
3	1	91	19.805	12.019	2.5195	0.34252	2.3679	2.8169	2.2106	2.3143	0.83384	0.40028	0.31144	0.031684	0.27747	0.27736	0.16583	0.3594	0.26085	0.21977	0.072703	0.074412	0.016195	0.073033	0.1463	0.23031	0.33345	0.31659	0.12478	0.0072165	0.0052207	0.043672	0.031929	0.021623	0.078615	0.20348	0.20094	0.092006	0.043037	0.069888	0.10158	0.077249	0.069403	0.080676	0.088489	0.046539	0.030448	0.056972	0.055151
3	2	92	22.207	24.71	18.152	5.7933	1.1837	1.7774	2.0181	2.0196	1.1113	0.61239	2.6242	2.8292	0.50152	0.65201	1.1972	0.14959	0.082576	0.27465	0.36592	0.40926	0.22987	0.045902	0.25337	0.27074	0.025446	0.10931	0.25255	0.26512	0.18426	0.22836	0.095998	0.084289	0.029887	0.048004	0.17238	0.23427	0.14373	0.072461	0.19048	0.083866	0.019638	0.047674	0.064705	0.079335	0.071589	0.064224	0.05536
3	3	93	17.187	15.096	5.8003	0.85925	6.7382	12.78	8.8877	1.2444	2.793	2.7409	0.9843	0.87557	1.104	1.1184	0.87452	0.040817	0.7263	0.8182	0.70145	0.65679	0.8304	1.2321	0.99232	0.48608	0.23914	0.12053	0.1843	0.14685	0.26035	0.11741	0.13843	0.28446	0.30286	0.12213	0.11718	0.21454	0.15282	0.24641	0.35585	0.31051	0.16269	0.014492	0.097875	0.14164	0.059759	0.15806	0.12186
3	4	94	26.67	14.867	3.6589	4.2967	6.6769	7.9127	8.2336	1.1362	0.88787	1.9789	1.7238	0.56773	1.3913	2.9368	1.4133	0.52209	1.0252	0.6709	0.40487	0.12112	0.013851	0.13354	0.42169	0.67374	0.42263	0.083357	0.035048	0.13756	0.27812	0.12622	0.1051	0.11137	0.24592	0.25213	0.14597	0.19949	0.138	0.1655	0.1557	0.013749	0.28027	0.4437	0.096411	0.045933	0.083222	0.23573	0.18935
3	5	95	6.9352	5.7465	5.9386	7.5777	2.2264	11.494	6.2576	1.0073	0.96828	1.9875	0.61231	1.8529	1.3649	0.48395	0.25973	0.57015	0.19513	0.27466	0.27444	0.52836	0.39577	0.39455	0.8441	0.36389	0.11456	0.068529	0.18564	0.041579	0.12394	0.40579	0.19709	0.068264	0.089433	0.20249	0.3827	0.066213	0.1385	0.027286	0.16505	0.28767	0.12666	0.037602	0.036143	0.11149	0.086769	0.010872	0.13259
3	6	96	17.775	11.675	4.1848	0.65956	9.8645	24.107	17.362	3.6723	0.45185	0.74731	1.4309	0.4643	1.1272	0.86406	0.55389	1.2677	1.7458	1.22	0.6085	0.87819	0.56554	0.5083	0.18267	0.4878	0.51741	0.2942	0.13844	0.13878	0.62873	0.8695	0.44768	0.2038	0.18312	0.040757	0.19644	0.17395	0.06178	0.022454	0.13315	0.51393	0.60044	0.2297	0.18086	0.067453	0.036442	0.035955	0.044102
3	7	97	38.426	27.766	11.036	5.106	6.3376	7.6874	7.4142	4.7191	2.8804	2.8283	2.1336	1.532	1.0245	0.22292	0.3384	0.82521	0.78916	0.66516	0.78629	0.75344	0.86155	0.93086	0.53121	0.11112	0.072912	0.19202	0.25304	0.23126	0.12217	0.22767	0.39523	0.42273	0.37282	0.28842	0.18847	0.21776	0.32796	0.23256	0.027008	0.070027	0.20805	0.28792	0.3298	0.30222	0.23652	0.25639	0.27738
3	8	98	3.5125	1.136	0.40008	3.7725	11.044	14.422	12.111	7.7757	5.4557	9.38	9.3058	3.5248	0.89034	0.7307	0.48391	0.16102	0.080834	0.22994	0.73501	1.2524	1.1722	0.61897	0.19475	0.64777	1.185	1.2135	0.85833	0.23608	0.015902	0.082541	0.080915	0.33774	0.82105	0.85829	0.50626	0.10593	0.020566	0.073326	0.22392	0.4565	0.38995	0.076005	0.052259	0.18274	0.12562	0.3177	0.56459
3	9	99	5.7108	7.2414	4.3983	4.5383	7.305	11.331	11.571	6.9956	4.2823	5.0251	3.1384	1.588	1.7865	1.0306	0.51692	1.1497	1.4621	0.76803	0.41749	0.77173	0.7821	0.71372	0.71804	0.33872	0.044852	0.28602	0.28972	0.33605	0.32987	0.1626	0.12296	0.36322	0.40566	0.53656	0.71114	0.3111	0.15903	0.32909	0.26161	0.057466	0.11082	0.11992	0.050052	0.14164	0.2925	0.18688	0.04774
3	10	100	3.4949	5.5849	5.8429	5.8139	1.4007	13.282	20.075	13.822	3.905	1.9609	1.6333	2.767	4.1269	5.0253	2.7719	0.91269	0.56829	0.44215	0.53574	0.79077	0.32898	0.25899	1.1058	0.58118	0.22416	0.58903	0.27331	0.28956	1.1765	1.1544	0.36407	0.25214	0.262	0.063986	0.11901	0.65852	0.76179	0.47558	0.31403	0.23745	0.13867	0.15078	0.29904	0.1777	0.11563	0.17582	0.10997
3	11	101	15.495	13.663	3.846	3.4503	8.1809	11.342	13.129	6.3362	4.1632	1.6829	0.88733	0.29653	0.55961	0.15296	0.18405	0.49084	0.53983	1.0146	1.2777	1.1512	0.68178	0.19162	0.068059	0.17556	0.29422	0.23648	0.065385	0.1075	0.31645	0.48558	0.34209	0.33067	0.33846	0.19566	0.043869	0.076171	0.10778	0.16464	0.26789	0.073126	0.055093	0.15197	0.2204	0.16801	0.092274	0.10173	0.085625
3	12	102	1.4824	5.4155	3.495	3.874	4.9314	8.6392	10.763	12.578	3.3721	0.36026	1.8947	1.2671	0.5498	1.0505	0.78557	0.47124	1.7479	1.6449	1.7426	0.59834	0.057042	0.14415	0.31055	0.65311	0.90016	0.64163	0.21054	0.59036	0.63997	0.27873	0.46031	0.60026	0.19	0.22294	0.3644	0.38956	0.21229	0.067633	0.12116	0.12134	0.071203	0.22675	0.4224	0.30011	0.12147	0.024363	0.087132
3	13	103	2.5945	4.3133	1.1303	0.97656	0.5271	0.63221	8.4091	22.487	18.774	5.0197	1.1083	0.3506	0.6737	0.52979	0.16899	0.84099	0.53646	0.37106	0.092564	0.059464	0.19167	1.4435	2.4135	1.4481	0.44885	0.072257	0.060026	0.18233	0.26267	0.069088	0.12865	0.11905	0.25971	0.20843	0.18703	0.34405	0.86783	0.4094	0.34499	0.24275	0.049565	0.026486	0.18223	0.2114	0.060479	0.03222	0.12688
3	14	104	5.4238	5.8064	3.3368	4.2645	3.4768	2.2307	1.4825	1.4933	1.3907	0.43764	0.057827	0.18302	0.33126	0.63211	0.77835	0.50312	0.3434	0.32074	0.15985	0.12906	0.22556	0.31795	0.21496	0.27278	0.34373	0.24246	0.095815	0.035369	0.054315	0.031058	0.094945	0.14163	0.10128	0.095411	0.084064	0.049415	0.055792	0.016433	0.0034904	0.0063928	0.047476	0.055124	0.039014	0.057277	0.051616	0.058643	0.055816
3	15	105	4.6657	5.0545	8.8538	12.175	4.0047	3.1852	10.129	2.2955	2.1173	3.5971	2.8956	1.6073	0.64314	2.6452	1.3236	0.36375	0.66536	0.2956	0.16601	0.32951	0.11791	0.31047	0.13431	0.03556	0.13706	0.41859	0.15473	0.65057	0.85869	0.28075	0.11294	0.15382	0.32307	0.11085	0.10451	0.3286	0.11984	0.098572	0.050813	0.091057	0.10285	0.058562	0.047274	0.19372	0.20662	0.060508	0.04257
3	16	106	15.223	13.638	10.733	14.039	8.0957	3.9368	0.70943	1.5565	2.1102	1.7312	0.5936	0.24925	0.39897	0.79811	0.48398	0.49381	0.44109	0.26724	0.31194	0.35886	0.26938	0.23449	0.10602	0.23655	0.52687	0.43223	0.14206	0.066304	0.098142	0.26142	0.26855	0.072739	0.0037158	0.07688	0.10658	0.153	0.1629	0.10968	0.01387	0.0096332	0.020552	0.085421	0.13921	0.081127	0.023321	0.10309	0.071878
3	17	107	8.6408	20.013	16.342	5.2617	5.9272	10.227	14.901	8.4678	4.8836	3.2991	0.68807	1.0729	2.1556	1.7091	0.74813	0.91563	1.1701	1.1409	0.41982	1.1505	0.41466	0.15084	0.22327	0.13529	0.033467	0.22256	0.92728	1.6286	1.0009	0.078019	0.11689	0.12457	0.22805	0.061602	0.35639	0.28586	0.15983	0.27305	0.16741	0.0098654	0.29893	0.45778	0.25075	0.038294	0.093862	0.2453	0.1483
3	18	108	18.001	18.045	9.8093	7.3815	0.94982	7.2569	12.922	6.4308	2.8016	3.3705	1.3454	3.6013	3.2792	1.2439	0.81815	0.58855	0.49906	1.9812	4.245	2.1399	0.25767	0.26912	0.25234	0.48729	0.86139	0.84009	0.6723	0.47079	0.33439	0.44405	0.47034	0.47099	0.39338	0.27063	0.065761	0.13213	0.2941	0.1245	0.32835	0.43354	0.12514	0.16766	0.27708	0.22672	0.074365	0.13158	0.12932
3	19	109	5.4281	15.358	15.513	6.7403	10.889	26.802	17.997	5.2224	2.7584	2.4188	1.0197	1.9329	3.2704	0.79457	1.0385	3.2957	1.6497	0.099825	0.34616	0.5548	1.0557	1.4535	1.4468	0.27274	0.15011	0.22723	0.3645	0.39511	0.30783	0.46842	0.48941	0.29605	0.47219	0.43403	0.19279	0.16681	0.30842	0.17371	0.13346	0.20525	0.14443	0.23353	0.42052	0.35823	0.074252	0.054121	0.12253
3	20	110	1.3316	2.5759	5.5238	4.6096	1.7523	1.5118	0.67091	1.3123	1.8039	0.92294	0.34095	0.066355	0.41721	0.39083	0.21268	0.29883	0.57123	0.34227	0.096995	0.1485	0.19843	0.22416	0.074855	0.062719	0.089197	0.13821	0.14793	0.089432	0.050128	0.038023	0.052655	0.025701	0.039384	0.088085	0.11331	0.047787	0.033385	0.089683	0.060382	0.029097	0.016338	0.040223	0.061026	0.067766	0.056702	0.068405	0.048446
3	21	111	1.7971	2.9307	0.36426	0.72046	5.1746	13	7.9326	2.2746	0.2313	1.093	1.1888	0.5221	0.65301	0.6001	0.67167	0.6309	0.35885	0.091792	0.24927	0.21893	0.1236	0.3392	0.74024	0.43187	0.22631	0.37614	0.28938	0.0194	0.062967	0.055653	0.018426	0.030435	0.058534	0.15984	0.30778	0.39414	0.11738	0.041576	0.071564	0.029971	0.028507	0.058211	0.060604	0.067548	0.045258	0.070132	0.11137
3	22	112	2.1419	3.2161	2.5975	0.92828	0.15299	1.063	5.6282	8.2195	3.6748	0.66598	0.20872	0.2811	0.22368	0.10583	0.19823	0.23718	0.16707	0.085438	0.057451	0.068523	0.47551	0.70563	0.50279	0.38374	0.22681	0.10476	0.10495	0.060252	0.036651	0.029241	0.0072939	0.019966	0.054624	0.043474	0.067062	0.10644	0.17563	0.24445	0.15122	0.043077	0.056122	0.050355	0.021679	0.002031	0.0049533	0.0060468	0.0074337
3	23	113	1.334	1.2688	1.3631	1.779	2.2207	1.8694	0.81913	0.22718	0.29192	0.29694	0.50809	0.43819	0.17856	0.11368	0.23124	0.20746	0.066754	0.03102	0.068936	0.11437	0.18429	0.11052	0.031112	0.024353	0.028874	0.033864	0.056357	0.081549	0.059228	0.049873	0.046045	0.025277	0.028039	0.029144	0.015712	0.014334	0.042192	0.065793	0.033434	0.012414	0.0012237	0.014714	0.034944	0.0359	0.01295	0.019558	0.033016
3	24	114	1.3622	1.0281	0.35201	0.29427	0.91162	3.5619	8.3666	7.9895	2.5071	0.50517	0.82413	0.69848	0.39263	0.82034	0.9452	0.38191	0.30411	0.26329	0.063277	0.19297	0.47108	0.44628	0.24194	0.19609	0.23545	0.076359	0.081726	0.25034	0.15936	0.063017	0.074502	0.2159	0.2907	0.23958	0.11516	0.04107	0.076642	0.1049	0.064229	0.029221	0.036834	0.031043	0.042855	0.1097	0.18624	0.10856	0.022194
3	25	115	5.0713	4.5925	1.8177	1.0738	6.1043	8.1358	5.7732	0.38493	0.38399	0.12705	0.080202	0.49874	0.15342	0.15494	0.91261	0.97169	0.48588	0.02058	0.10115	0.061994	0.053962	0.13535	0.037395	0.38926	0.43411	0.20301	0.1453	0.040317	0.014627	0.02654	0.095239	0.052743	0.073737	0.10408	0.12946	0.092812	0.045201	0.047175	0.022458	0.05358	0.05707	0.017449	0.061182	0.059951	0.11837	0.050114	0.0087997
3	26	116	3.8019	1.6975	1.2265	1.2524	2.4969	2.1789	3.5341	2.0244	0.51633	0.76006	0.62266	0.27452	0.1659	0.29696	0.31072	0.4586	0.42718	0.35481	0.2909	0.46286	0.3701	0.14228	0.034826	0.27326	0.34742	0.13558	0.15619	0.2245	0.10572	0.19718	0.28691	0.10916	0.066258	0.096564	0.201	0.20369	0.12584	0.087485	0.071057	0.059189	0.14095	0.07913	0.019665	0.034401	0.070664	0.11711	0.08428
3	27	117	11.149	7.1823	3.553	0.48016	0.32457	3.5413	5.7997	3.1568	0.87723	0.85962	1.7145	0.81376	0.20994	0.16942	0.16048	0.40717	0.064798	0.12757	0.034753	0.010753	0.1131	0.21618	0.23473	0.37715	0.1589	0.15924	0.39115	0.0784	0.017462	0.042117	0.092771	0.051363	0.03431	0.014063	0.0095773	0.0032741	0.032012	0.078973	0.16824	0.22561	0.021826	0.030383	0.057956	0.033929	0.038464	0.014282	0.018565
3	28	118	15.439	8.0289	2.0923	1.8944	3.0581	3.0247	3.4593	7.2784	3.386	0.67359	0.60396	0.45606	0.21457	0.32256	0.25617	0.46275	0.19783	0.044586	0.41241	0.74088	0.32339	0.14739	0.4307	0.55992	0.30123	0.15361	0.1439	0.15973	0.1872	0.11609	0.056878	0.026357	0.1094	0.15834	0.10501	0.054656	0.067305	0.23395	0.34706	0.1173	0.025453	0.04467	0.095033	0.079156	0.01084	0.019972	0.028168
3	29	119	2.3577	4.7216	3.1641	2.2001	3.1713	2.8328	5.8147	2.7687	0.89987	0.98366	1.1652	0.78398	0.13781	0.026984	0.1556	0.19985	0.27325	0.32511	0.24254	0.21409	0.21659	0.11906	0.19736	0.14998	0.13487	0.13976	0.032878	0.12683	0.12022	0.011353	0.053857	0.068031	0.091484	0.10407	0.12349	0.10129	0.09189	0.031256	0.045219	0.035811	0.06662	0.039834	0.017646	0.034901	0.080429	0.027825	0.024345
3	30	120	0.92464	1.5402	1.571	2.3064	6.1626	4.8851	1.2037	1.3777	1.136	1.1346	1.429	1.0905	0.38301	0.14038	0.16846	0.21214	0.34995	0.16596	0.14872	0.094243	0.032155	0.14007	0.42794	0.44451	0.13947	0.088808	0.11766	0.143	0.1259	0.10938	0.047614	0.056046	0.035845	0.048536	0.11569	0.080784	0.052599	0.079241	0.11039	0.086685	0.12544	0.074694	0.034702	0.025355	0.033027	0.063732	0.031453
3	31	121	4.4669	6.2081	4.2428	1.3883	3.1159	4.3559	2.1415	0.13754	0.87634	2.5943	2.3348	0.80097	0.42898	0.17156	0.12909	0.32514	0.14508	0.10006	0.16175	0.080004	0.23559	0.11579	0.16389	0.2755	0.21195	0.15567	0.12901	0.094151	0.07101	0.067482	0.14386	0.14072	0.016573	0.054691	0.061055	0.020111	0.0042902	0.03	0.038398	0.039662	0.10984	0.13549	0.051379	0.042694	0.089527	0.08173	0.064304
3	32	122	7.0849	6.6012	6.5434	6.1194	4.626	2.1072	0.90524	2.0729	6.2489	4.8442	1.7138	1.2278	0.9036	0.88982	0.97497	0.67082	0.70815	1.3108	0.99013	0.4094	0.26317	0.14272	0.1622	0.13495	0.082379	0.14857	0.17526	0.22859	0.31267	0.22624	0.17493	0.075231	0.026377	0.13674	0.19544	0.078105	0.056299	0.23595	0.34606	0.25772	0.19028	0.064138	0.086843	0.10218	0.036588	0.067446	0.084233
3	33	123	0.79951	3.5461	2.736	1.7856	3.1478	4.2809	4.1853	4.354	4.8968	2.2186	0.48055	0.12221	0.22185	0.39805	0.79853	0.76524	0.5096	0.20133	0.12752	0.20145	0.51055	0.60965	0.22334	0.051927	0.024148	0.041	0.11099	0.23471	0.33859	0.25781	0.15963	0.091947	0.076701	0.18123	0.14272	0.043747	0.020688	0.018151	0.041482	0.050676	0.082072	0.10083	0.10046	0.11431	0.099018	0.10128	0.10427
3	34	124	0.55118	1.0162	1.2081	0.72623	1.4211	2.6988	2.252	3.2049	5.6243	4.9881	2.8102	1.1202	0.35719	0.18177	0.11756	0.12149	0.37498	0.63144	0.8151	0.75768	0.36553	0.098806	0.20275	0.31941	0.20082	0.0754	0.070604	0.051156	0.03905	0.0502	0.055608	0.068526	0.11471	0.22497	0.33826	0.37159	0.29235	0.14892	0.041921	0.0077426	0.0057284	0.0081169	0.028522	0.07202	0.11457	0.084382	0.070693
4	1	125	35.553	24.384	19.186	12.213	9.3296	18.791	13.29	4.6748	9.838	5.8386	0.72392	3.4646	4.1232	1.0857	3.4934	3.6106	0.624	0.14027	0.36469	0.26747	0.073338	0.98209	0.89951	0.84181	0.97193	0.35386	1.1525	0.55975	0.62399	0.58615	0.1712	0.25152	0.27096	0.36654	0.1963	0.17495	0.20228	0.16289	0.14657	0.16225	0.20354	0.37439	0.076195	0.37333	0.393	0.11525	0.27884
4	2	126	2.9454	11.9	22.085	23.972	28.055	1.6715	21.585	19.143	10.922	7.4382	7.5736	4.4203	2.0863	2.6001	1.3123	0.84783	1.2299	3.2203	3.7904	0.81107	0.021187	0.78237	0.77316	1.0449	0.85629	0.91097	1.1983	0.62175	0.52935	1.1023	0.69427	0.96777	0.51464	0.14534	0.074148	0.62065	0.74854	0.64078	0.47799	0.037073	0.13344	0.15036	0.2249	0.32502	0.17142	0.30421	0.39408
4	3	127	2.5294	1.6237	8.9092	19.16	15.713	33.215	29.377	12.954	5.8025	2.4335	1.7154	2.5828	1.2742	4.727	5.7733	2.406	2.0745	2.4567	0.99795	0.4695	0.14091	1.0989	2.2714	1.164	0.30156	1.1029	0.90542	0.43922	0.62142	0.79791	0.68364	0.3938	0.175	1.1112	1.6605	0.90949	0.33707	0.16262	0.079849	0.2039	0.053276	0.19155	0.62082	0.43024	0.23988	0.29006	0.22672
4	4	128	46.024	42.718	20.235	13.372	20.215	8.3076	4.7436	6.002	5.0291	1.376	0.58294	1.906	3.3279	1.6791	0.88712	1.0743	0.68738	0.17885	0.23385	0.80669	1.4095	0.83393	0.39092	0.31175	0.12491	0.23886	0.25842	0.58984	0.73187	0.43359	0.18084	0.06541	0.10067	0.21752	0.26025	0.34647	0.34887	0.32106	0.14472	0.060729	0.094691	0.19671	0.14626	0.16014	0.18633	0.2721	0.18831
4	5	129	14.257	6.8879	10.482	23.126	12.351	14.287	21.76	5.216	3.4669	3.4915	0.79183	0.57644	0.32961	0.50005	1.0761	1.0305	1.3981	2.2302	1.4932	0.52506	0.47677	0.23519	0.17231	0.27446	0.1542	0.20259	0.18412	0.50403	1.1513	0.69427	0.33142	0.14974	0.055565	0.07563	0.15514	0.11448	0.063689	0.055	0.16869	0.62444	0.63936	0.13601	0.083099	0.020867	0.08597	0.18363	0.10943
4	6	130	42.092	22.92	11.26	20.973	5.8898	2.8392	4.0322	2.8008	2.4834	0.82466	0.37373	1.4948	0.81125	0.27382	0.84785	0.98112	0.66485	0.70777	0.57967	0.17251	0.1151	0.21784	0.48876	0.21549	0.091502	0.29075	0.67848	0.32985	0.10461	0.073573	0.037581	0.080089	0.13397	0.093109	0.24927	0.21889	0.12608	0.29097	0.18315	0.084689	0.088552	0.019796	0.016605	0.084302	0.076915	0.18793	0.2039
4	7	131	74.799	56.357	15.206	5.2869	9.9278	5.3163	1.4951	2.9356	1.0859	1.4014	3.9717	1.2526	0.17429	0.37254	0.52007	0.41643	1.3619	0.44466	0.29591	0.057872	0.091977	0.34798	0.79884	0.27306	0.17618	0.20113	0.029078	0.15152	0.16964	0.11121	0.28623	0.29298	0.082106	0.041664	0.082155	0.10789	0.202	0.13828	0.15908	0.032814	0.020182	0.044307	0.18553	0.11663	0.10149	0.061024	0.036731
4	8	132	21.891	10.586	13.462	19.882	13.78	14.154	12.759	12.32	9.9015	7.1417	5.4467	5.6185	2.5276	1.0091	1.1585	1.0606	0.31928	0.31142	0.47397	0.33833	0.050026	0.39878	1.0855	1.3412	0.94146	0.71824	0.77347	0.9474	0.65563	0.70571	0.59418	0.18296	0.075135	0.17823	0.083997	0.0311	0.076331	0.28407	0.18698	0.15948	0.21755	0.3342	0.35685	0.44409	0.33038	0.24455	0.21112
4	9	133	29.333	11.662	4.859	22.83	33.206	18.93	4.8612	4.9651	10.947	8.1926	1.109	0.8588	1.0463	0.88546	1.0217	0.78021	1.0632	2.162	1.8244	1.1417	0.63554	0.46968	0.12956	1.0204	0.61437	0.74872	0.52515	0.2265	0.33822	0.62011	0.56196	0.16173	0.10932	0.29107	0.59501	0.67216	0.35225	0.44637	0.42099	0.070468	0.0080511	0.082349	0.10079	0.15352	0.48628	0.49341	0.26989
4	10	134	29.355	22.985	14.05	23.246	26.764	13.867	2.1006	1.0022	5.616	8.828	5.6835	2.0787	0.85814	1.3229	2.6441	1.3902	0.61459	0.618	0.45393	0.20084	0.73619	0.50154	0.29091	0.41979	0.26289	0.80614	1.3895	0.66873	0.37316	0.16813	0.18966	0.51758	0.43471	0.13649	0.034632	0.019725	0.12264	0.23917	0.45369	0.40587	0.33981	0.069689	0.042211	0.093389	0.29658	0.2993	0.12562
4	11	135	14.636	21.301	22.534	22.418	26.917	21.016	16.177	8.0581	5.0085	7.4818	1.7931	0.4831	0.33617	2.2339	3.7167	4.5324	2.7084	0.97033	0.37931	1.4675	2.0838	0.90679	0.19428	0.06476	0.56821	0.69776	0.49583	0.45024	1.0282	1.1186	0.64046	0.70463	0.2914	0.05111	0.089723	0.17835	0.22234	0.1552	0.48372	1.0247	0.52393	0.27687	0.26775	0.062854	0.061074	0.05115	0.032586
4	12	136	37.174	31.227	3.393	11.533	34.707	32.487	7.9569	2.1814	4.4972	5.0023	2.993	1.8927	2.4875	3.0127	2.2393	0.98679	0.58692	1.9259	1.9483	2.1286	1.1586	0.17977	0.10981	0.24763	0.33657	0.31076	0.98661	1.5393	1.0014	0.25981	0.031095	0.21674	0.35317	0.20533	0.20551	0.3523	0.59584	0.45822	0.038657	0.20075	0.43454	0.34502	0.16669	0.25274	0.18993	0.12255	0.080464
4	13	137	8.9316	3.1236	5.3245	10.935	18.495	48.602	48.735	12.43	2.4215	1.808	3.8628	4.7805	1.6064	0.67929	0.77488	1.814	2.4756	2.5432	1.8439	1.2387	0.70342	1.5418	2.4272	1.058	0.23227	0.50017	0.39601	0.095753	0.38228	0.7204	0.68119	0.49769	0.43131	0.66899	0.73803	0.56041	0.62138	0.47354	0.090548	0.080227	0.11228	0.11073	0.25057	0.15537	0.33089	0.58725	0.71509
4	14	138	7.1936	7.1155	6.0908	5.8607	26.161	42.346	36.774	31.465	9.1294	3.5101	4.5747	5.4306	6.7309	2.892	1.1639	1.4013	0.59249	1.1679	2.4654	2.2563	2.2329	1.4658	0.57408	1.0654	1.2878	1.375	2.6039	2.0799	0.45255	0.12617	0.24045	0.086892	0.022631	0.13207	0.35392	0.56326	0.94049	0.85042	0.45655	0.43905	0.75206	0.58756	0.39709	0.37571	0.24172	0.43593	0.21122
4	15	139	45.755	39.932	28.368	11.694	4.0546	19.786	45.14	30.676	4.5961	3.6726	1.9041	3.5558	3.5418	0.81891	2.8458	1.4589	0.71691	1.451	1.6114	0.86829	0.69989	1.9299	2.2938	1.6734	0.36345	0.28882	1.1576	0.70244	0.43218	0.31795	0.25255	0.10234	0.48313	0.66698	1.3373	0.8156	0.27074	0.30077	0.32677	0.18323	0.043216	0.32357	0.4585	0.26264	0.36152	0.16357	0.15737
4	16	140	4.3764	14.886	25.978	15.706	12.182	43.635	31.945	5.4768	8.075	14.988	16.546	6.3259	2.6544	1.9183	1.0625	0.64898	0.79374	0.65059	0.7624	1.2481	3.5314	2.2403	1.0916	1.6308	2.1778	1.9692	0.65336	0.18281	0.080425	0.37025	0.3731	0.75502	0.22327	0.47672	0.4144	0.30933	0.067801	0.26991	0.761	1.1769	1.442	0.42961	0.22019	0.18785	0.19195	0.17503	0.2476
4	17	141	43.398	21.451	1.7822	12.68	40.6	44.286	13.431	7.3785	6.8754	2.7377	1.6548	2.1569	2.3838	2.4505	2.1849	0.36653	1.5446	2.6279	2.1933	1.8232	0.72103	1.1568	1.2301	1.2863	0.36682	0.2678	0.53627	1.6401	0.50528	0.10304	0.34634	0.88048	0.88139	0.8854	0.83439	0.25627	0.30038	0.17516	0.13889	0.17168	0.16625	0.26453	0.63048	0.71663	0.30239	0.33265	0.21089
4	18	142	2.3265	7.6671	24.144	14.614	13.368	41.42	22.877	4.3623	1.7519	2.9465	1.2774	2.186	4.6498	4.0628	0.76746	0.72528	1.9124	1.4625	0.18951	0.32345	0.58684	1.1255	2.0214	2.4383	1.4971	0.26995	0.38242	0.6595	0.56841	0.35864	0.48341	0.24413	0.53691	0.82237	0.61197	0.33333	0.28676	0.79366	1.0532	0.71554	0.50812	0.2437	0.092412	0.12812	0.14849	0.093387	0.021709
4	19	143	1.6658	6.0389	19.829	21.317	11.999	20.752	43.648	20.913	4.2778	4.9	11.037	9.9008	7.3985	8.0889	3.2806	1.038	3.7803	1.0698	0.036185	0.46883	0.8123	0.1334	1.4905	2.0867	0.78664	1.3241	1.0762	0.17927	1.4271	2.0893	1.0841	0.51023	1.3074	0.96417	0.18896	0.26649	0.39406	0.26816	0.66491	0.54293	0.1234	0.28438	0.40218	0.20744	0.62356	0.59265	0.18362
4	20	144	15.474	7.5317	3.3002	8.8084	25.122	62.463	63.125	41.893	21.207	4.6676	1.5943	4.6046	3.1914	2.8153	3.0837	1.4654	1.491	3.7991	6.3813	4.3681	1.4683	1.1699	0.58683	1.0596	0.81202	0.65753	1.0543	0.35275	0.94414	1.9109	1.9731	1.3005	0.74569	0.89766	0.72657	0.52601	0.43829	0.23617	0.081154	0.33211	0.6002	0.75159	0.76222	0.4505	0.35343	0.33235	0.1883
4	21	145	178.01	111.74	33.89	17.135	15.1	21.258	16.435	13.992	15.142	11.399	7.6833	5.0585	4.0915	2.0858	0.73851	0.38914	0.51631	0.17102	0.053126	0.28396	0.50357	0.71908	1.3178	1.3724	1.3654	1.4086	1.3546	0.96114	0.55122	0.66456	0.35739	0.16445	0.11013	0.17179	0.049558	0.038389	0.13732	0.1508	0.25858	0.38052	0.42847	0.52918	0.50121	0.49931	0.35081	0.20148	0.1902
4	22	146	1.9166	21.793	43.889	30.936	9.4768	19.72	15.972	9.2932	6.8636	3.3647	5.6086	2.5533	3.7983	3.5224	1.6504	2.132	0.77338	0.86151	1.8444	1.4935	1.4138	0.9772	1.0514	1.1792	0.35622	0.92797	1.4214	0.84111	0.44771	0.24232	0.59936	0.24553	0.43691	0.93014	0.71238	0.56999	0.32206	0.15712	0.30063	0.28775	0.49723	0.47849	0.366	0.37079	0.08038	0.087256	0.28693
4	23	147	3.4092	20.176	30.635	24.07	16.094	5.6242	3.6859	3.6114	4.8317	4.2589	3.9899	2.7631	1.9488	0.72576	0.40331	0.46047	0.90694	0.88955	0.55089	0.51609	0.79818	0.87959	0.41666	0.30486	0.57802	0.73107	0.2594	0.11381	0.3031	0.47531	0.42457	0.23152	0.1664	0.13136	0.17499	0.19269	0.16985	0.15561	0.25171	0.2051	0.057215	0.064262	0.1678	0.29136	0.28994	0.15622	0.047448
4	24	148	96.906	69.975	18.331	12.886	13.84	9.2636	16.289	12.369	9.0979	4.3298	2.8567	1.3644	0.75918	1.0791	0.46742	1.0302	1.4162	2.0596	2.1966	1.0524	0.217	0.5723	1.7215	0.89494	0.64023	0.21135	0.16647	0.41766	0.36621	0.43124	0.24019	0.22224	0.3774	0.83735	0.6847	0.15444	0.16603	0.22457	0.21883	0.20451	0.15683	0.091549	0.2058	0.15213	0.13968	0.33459	0.28764
4	25	149	1.1516	12.223	22.446	15.115	18.779	54.808	78.162	29.277	7.5662	2.4952	3.6995	6.7464	8.555	6.1579	0.52928	1.8761	1.6548	1.1004	1.9752	3.8965	3.1507	0.93152	0.84025	0.76154	1.0268	2.0487	2.0507	1.8343	0.47609	0.60589	0.44639	0.7102	0.5785	0.38536	0.35866	0.46108	0.59619	0.82462	1.0913	0.45671	0.13152	0.44765	0.28006	0.43667	0.36437	0.012275	0.27278
4	26	150	42.391	51.978	27.885	11.336	8.7725	21.948	15.486	0.83967	3.9384	2.6422	1.7651	2.837	2.0416	1.0516	2.0811	1.5003	0.34982	0.71471	0.82771	0.97173	1.5951	1.2728	0.32893	0.15887	0.49451	0.286	0.13916	0.54185	0.75036	0.23703	0.43323	0.47057	0.18533	0.3001	0.46776	0.35412	0.32287	0.18059	0.08836	0.04893	0.24141	0.1606	0.15266	0.32236	0.29826	0.13865	0.19825
4	27	151	0.71768	17.994	47.456	17.317	16.183	28.289	26.661	18.414	7.8539	3.9566	5.0872	5.557	4.0216	3.0914	3.0473	1.7641	0.60286	0.87801	2.4548	1.1608	0.65674	1.3348	1.5792	1.4761	1.1582	0.81769	0.92525	0.81572	0.26866	0.22545	0.82033	0.70678	0.32976	0.90843	1.0371	0.43017	0.11624	0.043638	0.31089	0.47188	0.2772	0.43773	0.45214	0.27622	0.0998	0.18754	0.3493
4	28	152	8.4611	6.233	8.7431	17.029	44.42	54.409	42.884	22.788	4.544	7.7565	16.125	7.0316	1.9291	2.4665	3.9323	1.4989	1.8172	1.9854	1.5731	1.1915	1.7515	2.6446	2.7331	2.1084	1.6456	0.57595	0.81503	1.2509	0.32278	0.64314	0.50511	0.34664	0.58322	0.9885	1.3062	0.74547	0.26751	0.89538	0.43599	0.28534	0.48648	0.1769	0.095262	0.55864	0.49648	0.58613	0.51359
4	29	153	13.71	9.9929	5.2526	12.716	21.078	40.061	65.344	32.105	11.502	11.614	8.8136	3.2548	2.8309	0.87164	0.91228	1.4066	1.512	0.77901	1.9009	3.4928	3.568	2.5219	1.664	1.7288	0.80307	0.17347	0.20762	0.85105	0.92473	0.5186	0.36243	0.52591	0.6236	0.7963	1.1049	1.0942	0.28604	0.28822	0.28161	0.47029	0.34899	0.24623	0.40375	0.75217	0.31728	0.13868	0.35907
4	30	154	2.7985	8.4051	24.013	30.438	11.651	16.071	23.954	11.32	5.8349	6.7441	3.1038	2.0838	2.5521	0.90431	0.73115	1.127	1.2413	0.97102	2.224	1.3869	1.3002	1.7497	0.62981	0.17928	0.21651	0.010486	0.44528	0.89441	0.41532	0.25087	0.68665	0.47192	0.16128	0.68321	0.56473	0.39639	0.27619	0.12349	0.10812	0.15071	0.12165	0.21072	0.32568	0.21366	0.42125	0.42031	0.16257
5	1	155	3.163	2.0152	0.18096	5.8568	9.5709	9.3531	7.0135	31.742	56.509	23.725	5.6693	0.59563	0.99988	1.9028	3.3775	0.7777	0.80821	0.89097	1.0373	0.91902	0.44875	0.7783	0.90441	1.4611	3.2653	3.7166	1.3417	0.73402	1.009	1.0695	0.97639	0.33276	0.1153	0.2293	0.92357	0.39083	0.2116	0.47827	0.73872	0.51288	0.31622	0.33083	0.52289	0.8204	0.72627	0.51271	0.38708
5	2	156	9.6419	5.7733	2.3328	1.4602	1.0286	3.0882	11.789	49.961	53.057	24.934	9.1639	0.74971	2.5359	1.7908	3.1551	1.0613	0.84401	1.0493	0.41981	0.40645	0.54342	1.601	2.6202	4.4331	4.4212	1.7758	0.37061	0.19172	1.1284	1.4653	0.48429	0.10014	0.48133	0.49493	0.68863	1.0342	1.0716	0.4648	0.3311	1.0573	0.85671	0.48159	0.3159	0.46638	0.62763	0.54321	0.086149
5	3	157	0.61287	0.72447	1.0867	0.96115	0.48265	0.27698	1.209	29.3	79.997	32.977	3.3534	0.7054	0.28895	0.67782	0.65171	2.836	5.1539	5.2259	4.8788	2.7293	0.95618	0.51546	1.008	2.4275	3.3938	1.2053	0.71105	1.3303	0.23927	0.26436	0.22197	0.63355	0.56988	1.1743	2.7961	2.5337	0.73707	0.2399	0.17931	0.37028	0.33269	0.37042	1.1535	1.2102	0.29042	0.26388	0.043352
5	4	158	3.2386	2.7455	1.0518	0.18645	1.8581	8.957	38.963	71.102	36.207	3.1372	2.5155	0.88042	1.3473	4.808	6.437	1.8392	0.34235	1.2761	2.3386	2.7314	1.2939	1.9686	1.85	0.53389	0.3865	0.71896	1.8766	2.5924	2.2051	0.45958	0.24111	0.61905	0.81671	0.5611	0.46167	0.4532	0.38718	0.52616	0.37687	1.0146	0.85855	0.69591	0.72729	0.30823	0.14296	0.33498	0.64244
5	5	159	8.0195	7.9898	8.1997	4.771	3.3262	3.2672	7.2953	23.721	38.315	26.886	27.667	9.4701	4.1238	1.8533	1.5351	3.5243	3.5167	2.2149	1.803	2.0296	2.3093	0.55219	0.45972	0.28297	0.15423	0.2212	1.7106	2.5517	1.3465	0.19034	1.164	2.7538	1.6952	0.5893	0.63931	1.0369	0.42356	1.0127	0.86986	0.25055	0.63084	0.13867	0.42003	0.48236	0.12887	0.23681	0.27843
5	6	160	6.9458	4.432	4.8341	10.219	18.18	13.321	13.995	43.593	30.415	13.806	3.8618	7.6647	1.8127	0.74581	1.3418	2.5277	1.4933	1.2801	1.118	1.0537	1.5972	0.87711	0.69393	0.89865	1.009	1.9289	3.0408	1.5228	0.27578	0.50951	0.32997	1.2206	0.77291	0.45302	0.62671	0.8394	0.56081	0.15118	0.16495	0.32653	0.40033	0.25641	0.41669	0.44319	0.74569	0.40433	0.095012
5	7	161	21.536	9.6815	3.964	5.3032	9.5707	12.782	8.1467	23.116	65.794	34.691	3.5683	2.1464	3.6103	6.2268	6.3743	3.7094	3.1641	3.8898	4.0634	1.0584	0.25363	0.5599	0.25365	0.48894	0.59765	0.36514	0.39404	0.73142	0.42508	2.3144	2.3037	2.0387	1.2637	0.76289	0.5381	0.98283	0.34682	0.060164	0.55836	1.8825	1.0526	0.38837	0.13458	0.40942	0.15737	0.45518	0.55499
5	8	162	0.9391	4.31	5.1268	4.4716	9.699	11.813	26.689	38.036	39.158	38.311	20.879	9.7476	1.2424	2.8769	3.4251	3.7676	3.602	1.7934	0.6113	1.2071	0.75242	0.49602	1.4878	1.661	1.9587	3.2632	3.3101	1.7646	0.27653	0.13113	0.4645	1.5735	2.4286	2.0073	1.1196	0.71414	0.22298	0.35799	0.30899	0.32432	0.65426	1.4104	1.2023	0.41343	0.22279	0.10892	0.1013
5	9	163	0.79679	3.499	12.763	12.872	5.3835	5.5592	7.8897	8.0518	9.7962	8.9642	3.057	1.3745	7.9501	12.387	8.6679	6.5697	9.5319	6.4596	1.5423	0.35154	0.62909	2.0702	3.9995	4.0777	2.5224	1.2164	0.70875	0.41307	0.091021	0.12428	0.26019	0.56467	0.90566	1.1139	1.3763	0.77591	0.1984	0.46012	0.38582	0.22861	0.21711	0.22986	0.48581	0.39941	0.5936	1.1834	1.0011
5	10	164	29.599	17.367	12.84	7.0227	0.46708	1.9452	7.9037	41.615	78.979	34.456	4.7813	0.98024	1.1698	0.46873	0.67014	0.76357	4.3317	2.0835	1.8959	1.0808	0.34655	0.6037	2.259	3.727	4.1067	2.5198	0.94788	0.86445	0.87854	0.4134	0.54882	0.80271	1.3183	0.92162	0.96875	0.78936	0.84563	0.78657	0.48346	0.55229	0.71781	0.65474	0.27945	0.29845	0.59074	0.70766	0.47566
5	11	165	8.4022	2.707	8.2916	4.4289	2.5274	2.279	5.8823	10.592	33.146	38.856	25.283	6.8912	3.7408	1.7721	1.232	0.44192	0.99603	1.2456	1.1518	0.62653	0.70138	0.40675	0.59295	1.0956	1.1944	2.0013	1.707	1.7767	2.3885	1.2526	0.67982	1.0259	0.19822	0.28869	0.23991	0.45231	0.35627	0.15757	0.28698	0.25654	0.23541	0.77011	1.0119	0.42394	0.37965	0.43646	0.30219
5	12	166	3.1964	8.7146	2.8158	2.4127	1.8343	0.80593	2.1906	27.95	86.199	69.532	15.613	1.607	1.1556	0.34016	1.7015	3.7989	2.6555	0.52477	1.9747	0.81977	0.41056	0.60359	1.1926	1.4116	2.8972	4.5832	3.441	1.4417	1.3029	0.91639	0.83173	1.7397	3.0114	1.2262	0.16216	0.39631	0.23911	0.2186	0.54503	0.61617	0.95729	0.76844	0.23823	0.35434	0.48041	0.73295	0.71236
5	13	167	11.145	13.961	13.021	7.1822	3.1711	3.8247	34.036	47.313	44.238	18.821	4.6302	1.418	0.91051	1.9915	0.86867	0.86662	0.32505	0.908	1.303	0.61138	0.46302	2.7769	4.2412	2.419	2.4277	0.88498	0.50342	1.5255	1.8383	0.34367	0.25157	0.25032	0.22337	0.63795	0.54897	0.34551	0.34281	0.59651	0.80192	0.34056	0.36826	0.90793	1.284	0.81061	0.15375	0.20314	0.22575
5	14	168	17.76	13.651	21.903	20.131	12.416	27.523	33.217	23.102	22.798	15.048	7.139	1.7487	4.0965	2.6656	3.8454	2.9862	1.335	1.308	1.2107	1.5886	1.8101	0.68847	0.76848	1.8137	2.8678	1.0158	0.36771	0.63522	0.31443	1.4101	0.8461	0.55664	0.38536	0.56721	1.1052	1.8008	1.0765	0.28126	0.051527	0.23584	0.25414	0.18414	0.25105	0.15026	0.33578	0.049167	0.36514
5	15	169	31.107	16.839	13.688	9.2347	3.1944	3.0789	11.575	28.927	34.023	25.638	12.402	6.1613	2.7918	0.49836	0.80006	1.6619	1.894	1.3209	0.81665	1.2244	0.55009	0.33775	0.96295	1.5384	1.4696	1.6228	1.2635	1.3419	1.5299	1.1132	1.0222	0.602	0.43057	0.69276	0.90487	0.63851	0.15734	0.47374	0.29465	0.34691	0.34885	0.29639	0.55857	0.5459	0.39479	0.23422	0.18454
5	16	170	9.85	8.8482	9.7876	16.043	7.4195	3.9036	6.6559	3.7237	3.3856	4.5622	2.8634	3.4312	2.0332	2.893	2.3387	0.20124	1.2397	1.4955	0.89799	1.067	0.47368	0.57043	0.6451	0.28092	0.024482	0.14521	0.30804	0.35654	0.26938	0.19993	0.075307	0.18025	0.20173	0.32193	0.084311	0.17398	0.41418	0.39353	0.19159	0.14651	0.18865	0.2876	0.23554	0.037183	0.26538	0.13257	0.15943
5	17	171	27.763	35.923	19.951	4.6063	5.0658	3.2242	25.686	41.194	11.426	1.7502	1.5231	2.6039	2.6452	3.4382	4.1863	1.4185	1.1592	2.1044	1.3265	0.25222	1.0854	0.89684	0.3353	0.14198	0.46504	0.94617	1.2322	1.4301	0.88828	0.59287	1.045	0.73053	0.40284	0.2379	0.13755	0.18385	0.29036	0.43907	0.49867	0.60045	0.24835	0.14128	0.27613	0.35678	0.11736	0.11036	0.3668
5	18	172	2.343	25.025	32.967	26.689	20.777	23.84	15.879	5.0559	1.2892	3.8209	3.6927	2.6101	1.4772	1.4227	0.82323	1.2092	0.97477	0.98803	1.3288	1.3077	0.70268	0.32236	0.34043	0.45409	0.62564	1.0353	0.57727	0.18679	0.41867	0.43886	0.46287	0.24621	0.22455	0.57716	0.31308	0.11079	0.15308	0.080291	0.16592	0.45317	0.5377	0.46026	0.10813	0.047311	0.077674	0.043131	0.067926
5	19	173	44.202	19.717	0.76752	7.4088	4.6071	12.99	30.235	19.781	2.8008	2.6245	2.7305	1.1973	0.99941	1.0731	1.55	2.8167	1.732	0.21195	1.0767	0.72893	0.28818	0.35753	0.092966	0.21796	0.31465	0.27384	1.036	1.6884	1.3845	0.35283	0.25281	0.12879	0.058026	0.096693	0.079374	0.15025	0.095767	0.09122	0.088201	0.51801	0.59799	0.24932	0.17005	0.11983	0.086826	0.060605	0.20831
5	20	174	0.067172	5.5693	3.2609	5.8803	13.08	27.067	32.784	12.191	8.8754	7.4829	3.7285	2.6311	1.332	1.8083	1.0475	0.35361	1.0978	1.7376	0.70437	1.0046	2.08	1.1304	0.22489	0.38812	0.45034	0.92873	1.5646	1.4156	0.57092	0.15191	0.10928	0.32223	0.43324	0.11807	0.55809	0.31542	0.24278	0.34771	0.18877	0.45924	0.61342	0.35888	0.2787	0.30028	0.11172	0.15417	0.33533
5	21	175	9.4033	9.4657	5.3204	2.6968	5.6068	14.582	27.867	6.4397	12.858	8.9608	3.5006	4.2073	1.6606	0.57343	2.6201	1.4939	0.81537	1.1186	0.40675	0.15256	0.38993	0.54009	0.2318	0.55744	1.2338	1.4025	0.84936	0.6586	0.37995	0.24575	0.50769	0.90934	0.14424	0.36833	0.18212	0.053489	0.3746	0.43235	0.39441	0.32078	0.24412	0.11736	0.24135	0.13905	0.21577	0.50421	0.073742
5	22	176	0.15081	2.5262	7.4908	15.508	5.6971	4.9213	13.758	14.941	24.724	10.347	4.7624	3.787	2.2029	1.7109	1.4825	0.3963	0.5081	0.52601	0.12654	1.7928	1.4091	0.16607	0.20638	0.42748	0.49845	1.1757	1.8496	2.1078	1.5281	0.4621	0.37803	0.18367	0.036616	0.19186	0.045918	0.1665	0.38905	0.35199	0.14083	0.41509	0.25445	0.22202	0.1684	0.57538	0.88944	0.40462	0.1791
5	23	177	2.1389	3.5607	2.8707	4.2959	12.265	13.521	6.5586	2.0337	7.0449	7.3395	1.9938	0.68815	3.0427	4.4045	2.5284	0.84893	0.74368	0.59243	0.72466	0.64927	0.47814	0.38734	0.50622	0.28736	0.34328	0.62083	0.7467	0.81487	0.43619	0.072299	0.27397	0.5125	0.59247	0.37108	0.26233	0.21228	0.087715	0.20625	0.25818	0.21069	0.27999	0.36933	0.37999	0.31085	0.22021	0.081865	0.079765
5	24	178	2.9093	3.5907	4.5946	5.4243	3.2451	3.6781	26.678	62.238	53.126	21.882	6.7016	3.3215	7.0732	4.5944	2.0363	5.4878	4.8201	3.5362	4.6977	3.8936	1.3601	0.96783	3.7724	4.8637	2.8849	1.7469	2.3044	1.363	0.38657	1.5874	1.2927	0.34405	0.31161	0.44076	0.82516	1.1705	0.71325	0.6271	1.2918	1.1071	0.61223	1.151	1.5044	0.65069	0.11812	0.098751	0.34663
5	25	179	3.8565	5.9952	8.3906	11.174	18.016	17.729	8.5811	7.5155	8.2085	6.354	4.8688	2.4298	0.59206	1.4209	2.5156	2.1432	1.4491	0.93225	0.6467	0.71548	0.74247	0.38603	0.061819	0.16414	0.35512	0.58745	1.1597	1.0933	0.52097	0.54503	0.6201	0.29314	0.19367	0.22263	0.17367	0.25909	0.29812	0.22	0.34548	0.33596	0.15352	0.1713	0.23106	0.23222	0.17388	0.16632	0.14747
5	26	180	2.1507	3.0157	6.3272	10.028	10.682	16.467	20.236	13.902	13.493	17.26	18.105	11.979	4.2261	2.5915	1.9689	0.37408	0.17447	0.43852	0.41044	0.22415	0.27427	0.62702	1.3839	1.6725	1.4494	1.3877	0.99031	0.75361	0.90149	1.0198	0.79786	0.60674	0.84174	0.59707	0.14628	0.16655	0.27659	0.40396	0.38459	0.28579	0.14197	0.22657	0.43394	0.59072	0.6588	0.49362	0.2505
5	27	181	0.44172	3.9122	7.7889	7.576	6.9171	5.5942	2.9601	4.852	7.3811	6.469	5.8693	4.7926	3.4867	2.771	2.6524	3.2631	3.2061	1.5001	0.26937	0.51113	0.82244	0.97674	1.5947	2.3207	2.1045	1.1938	0.57349	0.38534	0.28975	0.13074	0.10492	0.21668	0.20041	0.17481	0.17341	0.21415	0.24299	0.1322	0.11497	0.15091	0.17557	0.23996	0.23816	0.15854	0.10721	0.17656	0.37842
5	28	182	1.0553	1.6495	3.7453	6.8983	7.5806	4.278	0.8278	0.71686	2.1032	1.3682	0.23406	0.8976	1.2221	0.52411	0.17902	0.23819	0.39596	0.3935	0.12188	0.22353	0.60487	0.46299	0.18561	0.36155	0.49915	0.28678	0.1256	0.29087	0.48688	0.35412	0.21333	0.41394	0.50699	0.27719	0.19213	0.31218	0.2885	0.14508	0.13359	0.22432	0.20441	0.11727	0.15273	0.201	0.1246	0.082585	0.11342
5	29	183	7.5055	12.277	14.123	18.219	18.079	10.602	4.7248	2.0228	1.6065	0.7789	1.0075	1.8434	2.1228	1.2759	0.41925	0.31446	0.25229	0.36049	0.40876	0.77393	0.84871	0.50082	0.20295	0.081942	0.10087	0.06068	0.10064	0.25585	0.40233	0.33822	0.20646	0.12595	0.049573	0.045006	0.055435	0.16075	0.22329	0.14637	0.065097	0.031679	0.061094	0.058775	0.10812	0.13044	0.19375	0.12984	0.056083
5	30	184	0.63475	5.2385	8.1581	16.483	22.05	7.8746	4.4774	13.651	12.524	25.494	32.77	13.393	9.6834	7.0425	2.214	0.63542	0.33552	1.8367	2.7474	0.81227	0.49011	1.1266	2.4082	3.2743	1.6757	0.70752	0.88184	0.70454	0.54305	0.92418	2.4626	2.5427	1.0834	0.30742	0.096779	0.08467	0.19275	0.40098	0.42509	0.57951	0.65954	0.45109	0.31175	0.11096	0.24693	0.56258	0.37963
5	31	185	1.1458	5.9469	7.5131	1.9301	3.197	5.5324	7.1116	15.978	26.892	15.408	4.9154	3.8853	7.6511	5.0289	0.88464	0.72778	1.9995	2.2172	2.2937	2.8223	1.2613	0.12594	0.24397	0.11267	0.39862	0.99998	0.58315	0.6086	0.47485	0.1209	0.035337	0.1432	0.81067	1.3408	1.2576	1.1097	0.60008	0.24527	0.22853	0.23786	0.20816	0.085184	0.15235	0.48058	0.4234	0.13804	0.094353
5	32	186	37.466	25.802	9.2297	2.2841	0.42346	2.6501	2.2065	2.0917	4.3879	1.2123	7.6883	19.253	38.237	40.074	16.882	3.6209	0.42311	0.34786	1.3605	1.5838	1.3383	0.86572	0.25521	0.080731	0.14292	0.45623	0.96063	0.79844	0.41303	0.10226	1.2753	2.5967	1.6305	0.34619	0.038714	0.36684	1.3579	1.9466	1.6502	0.72254	0.71218	0.95389	0.20368	0.51792	0.95468	0.24753	0.064356
5	33	187	1.7769	1.7174	1.1263	0.64701	1.0204	0.58955	0.29273	2.6621	4.8613	27.721	75.066	75.798	36.384	9.99	3.4387	3.018	1.1304	0.40262	0.77626	0.72734	0.15274	0.28286	0.98511	1.3806	0.86188	0.65782	0.92959	1.1686	0.67901	0.73973	2.357	2.9173	2.273	3.9177	5.1342	3.2002	1.5289	0.95876	0.39941	0.1459	0.29064	0.14665	0.61423	1.0441	0.94799	0.76364	0.43682
5	34	188	3.7712	6.4355	4.2895	0.11577	4.6714	3.8859	4.4365	18.243	33.83	56.947	50.425	15.602	2.8869	9.1793	6.3469	1.0024	0.99397	2.2841	2.4124	0.77411	0.10506	0.68933	1.7114	1.201	0.35145	0.73108	1.9313	3.6977	3.9959	1.707	1.4755	2.6049	1.658	0.58555	0.39505	0.42944	0.17677	0.37967	0.31117	0.26156	0.13785	0.70131	1.1337	0.69779	0.72691	1.6512	1.6038
5	35	189	2.3678	2.7843	1.3011	1.9217	3.9996	10.208	11.662	9.9758	15.459	17.635	28.801	39.317	21.849	7.9292	5.2139	3.076	1.6215	1.0476	0.82233	1.2555	1.691	1.6239	1.04	1.0185	2.3317	2.0683	0.91949	0.47476	0.29034	0.29305	1.2633	1.5383	1.2533	1.6983	1.3117	0.60507	0.34757	0.44971	0.61982	0.78468	0.72988	0.48354	0.49995	0.46708	0.39566	0.7655	1.309
5	36	190	0.11168	3.6573	3.1192	1.4134	1.1134	0.088424	2.4027	7.3755	13.312	40.818	59.557	25.506	17.775	31.438	25.554	19.063	10.677	3.2862	2.1034	0.75296	1.304	1.335	1.0843	0.10916	0.5414	0.80599	1.9019	2.6634	2.2583	1.6108	0.60002	0.39975	0.90481	0.5385	0.51166	2.1755	2.8075	1.622	0.65642	0.24397	1.334	2.9147	2.6507	1.0831	1.055	1.7612	1.2059
5	37	191	5.1179	5.3384	3.8897	5.1578	3.7802	0.61242	1.3479	3.8412	11.283	37.315	42.145	16.703	9.3483	6.359	1.4094	2.073	4.0996	1.7686	1.9785	4.4588	3.6164	2.5454	1.7287	0.48206	0.47852	0.42398	0.15925	0.38815	0.29204	0.52432	0.60305	0.32006	0.47997	0.70823	0.88835	1.8493	1.1607	0.31642	0.26229	0.50961	0.78222	0.88223	0.60871	0.37788	0.7225	1.2409	1.019
5	38	192	9.8933	9.6258	6.893	3.3263	3.2517	10.619	21.807	21.258	9.2614	15.768	27.202	7.4294	1.6205	1.4355	2.8618	2.8149	0.42288	0.68742	0.78359	0.44698	0.69192	1.1592	1.2315	1.4325	1.2342	1.0281	1.765	1.3777	0.29542	0.6356	1.1712	0.9385	0.55672	0.25314	0.46642	0.23832	0.60753	0.9925	0.55921	0.31985	0.36141	0.39669	0.43312	0.35276	0.47312	0.57686	0.53349
5	39	193	3.835	6.254	2.5952	1.0629	0.31813	0.65472	4.0653	24.082	54.963	44.356	9.8212	3.612	1.5262	0.56599	1.0017	2.0925	1.5456	2.8087	3.4885	1.4532	0.42209	0.68348	1.2479	1.2766	1.4479	2.2116	1.7379	0.79799	1.472	1.9369	0.32216	1.378	1.3848	0.43991	0.73355	0.87638	0.91	0.85424	0.57487	0.2771	0.51402	0.9341	0.69867	0.094639	0.060212	0.54201	0.71071
5	40	194	1.5731	2.3834	1.8	0.58266	0.77521	0.77954	1.2304	2.4427	28.699	70.365	49.614	6.5122	3.0921	1.7787	0.87381	1.5984	2.822	5.4027	6.9329	7.1501	4.3721	1.5137	0.44581	0.56574	0.90383	0.29385	0.70286	1.2341	0.48292	0.23517	1.0493	2.3715	1.6532	0.77026	0.87481	1.2378	1.4251	1.3452	1.4126	1.1255	0.72098	0.55603	0.17086	0.65615	1.0819	0.98477	0.48623
5	41	195	0.79871	0.80402	1.9361	4.2911	4.2212	6.4967	16.12	23.36	31.857	42.258	21.32	1.8091	1.1755	1.9743	1.5373	0.98393	1.9902	3.7957	2.8209	0.74992	0.68114	1.5958	1.5317	0.92131	0.52362	0.97617	2.3422	1.5902	0.68864	1.1771	0.91355	0.50595	0.32054	0.47616	0.91946	1.2311	0.75932	0.16815	1.4552	1.549	0.56268	0.23811	0.38324	0.24965	0.2502	0.33551	0.19569
5	42	196	2.2562	3.0512	1.0216	2.0862	6.5799	18.421	35.003	28.259	15.544	4.3341	2.2507	1.5263	2.0295	1.0356	0.96991	2.6179	2.6349	2.7493	2.3606	0.98857	0.55203	1.4567	0.61465	0.93289	0.57473	0.11315	0.47854	0.46656	0.27942	1.5313	1.7549	0.72004	0.40948	0.34891	0.56447	0.87465	0.41398	0.17662	0.045206	0.18809	0.46063	0.74884	0.45123	0.019245	0.1868	0.080334	0.13826
5	43	197	5.2025	4.4971	1.5997	3.7345	10.828	8.7375	9.3108	6.9656	9.9612	22.263	17.65	10.402	6.2096	2.4536	1.0289	0.41819	0.4556	1.3188	2.3334	0.86772	0.68447	1.7474	1.7798	1.4664	1.0303	0.68024	0.37845	0.39991	0.66814	0.90572	0.50976	0.31571	0.4143	0.37576	0.46044	0.48399	0.43941	0.20374	0.23236	0.23117	0.51756	0.92909	0.67891	0.3666	0.23068	0.29755	0.26893
5	44	198	2.0553	5.7648	7.7142	10.81	14.773	15.688	7.6822	25.997	25.306	18.762	5.0983	0.34673	1.3989	1.8599	1.8435	2.1451	2.1114	1.1438	0.41403	0.23477	0.76724	2.408	1.6566	0.59057	1.6163	1.1408	0.70632	0.41374	0.18367	0.36047	0.47556	0.68041	0.96289	0.6745	0.18093	0.071691	0.1751	0.63355	1.6622	0.5272	0.29119	0.39925	0.37346	0.22749	0.062272	0.081212	0.041025
5	45	199	15.546	9.8868	2.8166	4.6103	17.292	29.503	10.361	2.9364	13.388	17.168	8.6103	5.1931	3.3066	1.7339	0.68615	0.81993	0.54851	0.78427	1.7978	2.2565	0.97068	0.14233	0.37269	0.56415	0.72545	0.55007	0.41917	1.2057	1.6255	0.73439	0.24906	0.45216	0.76848	0.17034	0.39669	0.4136	0.41799	0.16126	0.36151	0.17669	0.30408	0.50569	0.58647	0.52149	0.2389	0.21305	0.25649
5	46	200	7.0933	9.8125	11.416	7.5838	2.8548	0.51153	0.70282	8.7814	36.824	46.889	17.36	6.3576	1.1975	0.81419	1.4362	1.7066	2.2641	4.2002	5.1098	2.7531	1.6023	1.5083	0.78569	0.78136	0.81936	0.791	0.47374	0.23345	0.29331	0.96382	1.0635	0.32886	0.34959	0.8887	0.95669	0.56519	0.73559	0.83007	0.22781	0.41247	0.98369	0.52059	0.17969	0.2657	0.16145	0.60977	0.88734
5	47	201	1.267	0.76052	1.9579	4.4022	6.32	13.23	29.35	34.571	15.431	2.2682	1.9202	0.72774	1.5434	2.098	0.76047	0.7534	1.1988	0.78007	0.57738	0.63515	2.4756	2.9741	1.8919	0.59991	0.20322	0.20098	0.10623	0.61509	0.49954	0.35194	0.42763	0.44515	0.74449	0.47312	0.25096	0.51127	0.87863	0.89604	0.34244	0.20746	0.3015	0.091456	0.14855	0.072472	0.10854	0.044847	0.2176
5	48	202	0.29582	2.975	2.4556	1.6713	2.8904	5.6514	28.243	50.866	20.941	1.8456	0.41298	1.3279	1.2935	0.56638	0.26381	0.017014	0.11589	0.75007	1.1101	1.5991	2.2214	3.7634	2.0386	0.43906	0.94858	1.032	0.60801	0.18289	0.30373	0.27387	0.079257	0.26066	0.89543	0.90221	0.51241	0.35857	0.18155	0.14326	0.77308	0.99958	0.37423	0.12807	0.30044	0.3671	0.25142	0.11314	0.39279
5	49	203	0.52173	1.1164	0.80149	1.7786	5.6158	6.3563	7.4866	26.803	28.854	8.9991	1.0788	0.87765	0.32931	1.1579	0.69526	0.32606	0.76696	0.57268	0.48574	1.479	1.3834	0.27079	1.4913	1.979	1.1072	0.95582	0.56877	0.5537	0.14875	0.14095	0.35974	0.43976	0.58707	0.34452	0.16366	0.1442	0.048809	0.15164	0.31739	0.36377	0.46274	0.55713	0.34656	0.17737	0.27666	0.31966	0.32372
5	50	204	13.432	3.5099	2.0096	1.3934	3.2841	17.136	20.117	30.02	19.942	4.7949	0.47648	0.77911	1.0387	1.4801	0.42945	0.59306	0.087717	0.3823	0.89151	1.3159	1.9537	1.9144	1.3755	0.97187	0.61194	0.3598	0.72909	0.76658	0.27977	0.07184	0.10284	0.19478	0.72491	0.42656	0.19384	0.38484	0.45317	0.3945	0.29413	0.3912	0.37193	0.41357	0.30677	0.027573	0.0529	0.09262	0.1011
6	1	205	0.084826	0.074706	0.04163	0.047805	0.03388	0.023774	0.024275	0.015101	0.012578	0.030311	0.15145	0.2267	0.13711	0.10175	0.060311	0.027232	0.016081	0.0055774	0.019168	0.014172	0.0049336	0.013103	0.013328	0.0058459	0.0016461	0.0057448	0.0095416	0.0071868	0.0049395	0.0095491	0.010973	0.0038305	0.0037224	0.0084416	0.0082583	0.0056658	0.010549	0.0040411	0.00061225	0.0045947	0.014455	0.015202	0.0056069	0.0040335	0.0014633	0.00068896	0.00092083
6	2	206	0.22214	0.1463	0.066493	0.045664	0.02698	0.057804	0.081941	0.032367	0.21851	0.49238	0.34088	0.15626	0.12255	0.064994	0.037853	0.026601	0.028642	0.028493	0.024726	0.015907	0.017712	0.025886	0.018914	0.021897	0.016219	0.006515	0.0097179	0.014231	0.011413	0.016925	0.032003	0.024252	0.016264	0.016594	0.011799	0.020683	0.020054	0.0081547	0.0027533	0.0028174	0.0056204	0.0065005	0.0067234	0.0067436	0.0071162	0.0054419	0.0035443
6	3	207	0.15478	0.12411	0.062144	0.16735	0.20987	0.084126	0.012328	0.0044913	0.019818	0.17106	0.39964	0.35194	0.11669	0.017821	0.030981	0.032045	0.013404	0.048536	0.048499	0.015522	0.0089382	0.016142	0.013606	0.013953	0.021557	0.019429	0.0055889	0.0017548	0.0037654	0.0043613	0.0031391	0.014881	0.018434	0.011398	0.0092497	0.015702	0.012204	0.0067299	0.0096296	0.0088391	0.004466	0.001393	0.0011356	0.00068038	0.0043761	0.015322	0.01652
6	4	208	0.59285	0.7249	0.66619	0.57702	0.28341	0.035014	0.027008	0.029127	0.17809	0.21183	0.0637	0.061917	0.095671	0.036992	0.020854	0.015056	0.036381	0.076369	0.060409	0.019901	0.013856	0.010829	0.018561	0.016538	0.0032806	0.0071267	0.016885	0.016739	0.0024917	0.0039169	0.00016376	0.004472	0.0063963	0.0022168	0.0039128	0.0083197	0.0019509	0.0087187	0.0052592	0.0032079	0.00035116	0.00082939	0.0054101	0.01126	0.0069754	0.00098351	0.0055953
6	5	209	0.93203	0.32923	0.056684	0.036041	0.017221	0.14356	0.07347	0.40623	0.53442	0.20356	0.13736	0.083528	0.045918	0.11724	0.20838	0.15706	0.058936	0.0054548	0.0019966	0.026353	0.017606	0.026714	0.060196	0.047027	0.011739	0.012696	0.0086085	0.018736	0.009012	0.016334	0.026494	0.029534	0.037977	0.021009	0.0091536	0.033537	0.033464	0.019873	0.007262	0.0052005	0.010185	0.007119	0.010002	0.017337	0.025862	0.0098525	0.0035538
6	6	210	0.2301	0.67464	0.49127	0.16345	0.11547	0.11991	0.048056	0.10704	0.2808	0.37852	0.39481	0.26849	0.18473	0.098307	0.039341	0.03155	0.033959	0.048858	0.049103	0.044269	0.044037	0.04882	0.047879	0.061299	0.066944	0.053651	0.022144	0.023394	0.038538	0.045044	0.034333	0.02567	0.03764	0.040476	0.029336	0.019032	0.011677	0.0083443	0.0070756	0.0079106	0.0073058	0.010238	0.01412	0.011546	0.01259	0.011889	0.0097064
6	7	211	0.88912	0.16005	0.095323	0.13614	0.044145	0.048694	0.17947	0.62509	1.2485	0.92029	0.33979	0.4626	0.16192	0.027979	0.049069	0.026547	0.10443	0.064325	0.099432	0.064588	0.043341	0.022009	0.026421	0.06274	0.061979	0.012794	0.020971	0.048627	0.058562	0.049408	0.028206	0.015006	0.014902	0.007796	0.024579	0.025671	0.021027	0.049981	0.029811	0.0040098	0.0064493	0.0064478	0.0068937	0.016472	0.0077097	0.019553	0.032782
6	8	212	0.48514	0.77252	0.75487	0.62214	0.42528	0.33216	0.28835	0.14564	0.47955	0.36879	0.10645	0.17773	0.17975	0.062032	0.069352	0.031792	0.039518	0.035268	0.03273	0.053225	0.052701	0.031675	0.046221	0.029113	0.016242	0.013352	0.011173	0.022569	0.061241	0.037714	0.015504	0.022517	0.019663	0.012439	0.010992	0.0073121	0.013876	0.012935	0.019626	0.020574	0.0095322	0.0083891	0.01238	0.004484	0.0062332	0.0061491	0.010895
6	9	213	0.2897	0.36201	0.25484	0.097379	0.050758	0.25002	0.14133	0.1422	0.2509	0.45894	0.23996	0.096472	0.03368	0.012955	0.051199	0.029899	0.0088247	0.036283	0.048654	0.026806	0.0043232	0.0090504	0.0066902	0.017032	0.023752	0.019776	0.015372	0.040396	0.064116	0.023699	0.0087926	0.0041221	0.0080331	0.011582	0.0086662	0.011111	0.019256	0.017386	0.0094498	0.0062244	0.004976	0.0061325	0.011175	0.0069828	0.005781	0.0087796	0.011696
6	10	214	1.3175	1.8614	0.79321	0.031107	0.13816	0.58092	1.2022	1.1468	0.49139	0.18206	0.12597	0.069582	0.1099	0.20723	0.1283	0.049296	0.0092686	0.016604	0.04138	0.096794	0.13857	0.097519	0.036401	0.014089	0.010045	0.023298	0.048202	0.030581	0.0062737	0.0069512	0.0036558	0.0092547	0.038261	0.053653	0.038599	0.012388	0.0065432	0.0071481	0.010591	0.023397	0.020333	0.0069369	0.0012798	0.0016594	0.0055334	0.019322	0.022297
6	11	215	0.2052	0.54218	0.7539	0.63269	0.22338	0.25426	0.65215	0.33996	0.47797	0.55315	0.2235	0.18795	0.10907	0.05708	0.083685	0.22136	0.18802	0.15788	0.067572	0.0045255	0.037085	0.089098	0.040342	0.042015	0.06643	0.024259	0.0037883	0.0033807	0.0016321	0.02632	0.073136	0.076059	0.03999	0.01883	0.0097247	0.0097861	0.018268	0.022634	0.033955	0.027943	0.016008	0.01261	0.0078406	0.010263	0.020793	0.030414	0.022171
7	1	216	5.884	3.3226	0.79947	0.0267	0.043042	0.50629	1.642	3.2295	2.7924	1.5979	0.48685	0.8241	0.39106	0.20808	0.20079	0.73385	1.1141	0.55919	0.098851	0.1534	0.097136	0.17628	0.13111	0.16688	0.19936	0.12061	0.055244	0.028478	0.032982	0.03674	0.025283	0.015815	0.010094	0.019565	0.063213	0.10127	0.046792	0.02141	0.029207	0.019902	0.025132	0.029379	0.015105	0.034705	0.034329	0.055237	0.068054
7	2	217	0.16777	0.67332	0.15014	0.198	0.17476	0.02629	0.13077	0.152	0.10176	0.48802	0.76282	0.49767	0.16009	0.12332	0.17244	0.20793	0.071076	0.084912	0.11563	0.10411	0.058372	0.081512	0.056572	0.017815	0.038341	0.040312	0.019243	0.034851	0.03286	0.024545	0.039872	0.029193	0.013715	0.017252	0.012327	0.019272	0.028362	0.016289	0.002033	0.013559	0.0091533	0.010362	0.012337	0.010922	0.011426	0.014851	0.0063187
7	3	218	0.9337	0.81285	0.81466	0.19871	0.11446	0.22283	1.5742	1.8389	0.36187	0.052475	0.19953	0.50333	0.30709	0.015075	0.10682	0.07008	0.038008	0.028914	0.027923	0.022213	0.021887	0.0064376	0.022483	0.028558	0.065874	0.065069	0.027434	0.014491	0.0045495	0.040511	0.021643	0.013405	0.017617	0.025866	0.030934	0.024715	0.0061078	0.0042306	0.0077307	0.0060141	0.0067959	0.0085331	0.0074832	0.0068977	0.0089493	0.0011557	0.0076183
7	4	219	13.225	6.1296	1.0811	0.95979	0.65624	0.79772	1.8277	2.1519	2.336	1.1422	0.13642	0.098411	0.095135	0.042451	0.11735	0.069071	0.07431	0.038053	0.047215	0.055642	0.043637	0.062288	0.19443	0.16182	0.1001	0.062269	0.060952	0.022418	0.016279	0.013877	0.0049193	0.01067	0.026761	0.022472	0.035368	0.0097257	0.0088046	0.035215	0.068221	0.062001	0.022148	0.0082311	0.011936	0.0081952	0.0076044	0.012034	0.013274
7	5	220	0.30397	0.54674	0.47992	0.25046	0.13814	0.61968	1.4823	2.101	1.7526	2.4467	1.046	0.41192	0.66948	0.47108	0.39021	0.18093	0.13247	0.11433	0.073307	0.031225	0.021669	0.045048	0.085946	0.086922	0.060635	0.016749	0.067824	0.080986	0.028034	0.011916	0.048863	0.046123	0.053597	0.032717	0.010844	0.019259	0.031811	0.049581	0.044915	0.033822	0.029433	0.023289	0.023485	0.015821	0.013943	0.027135	0.0092732
7	6	221	0.069954	1.0911	1.7114	1.8364	2.919	2.2018	1.2692	2.0022	0.72559	0.46357	0.7503	0.46466	0.13576	0.20883	0.26113	0.26408	0.083718	0.011911	0.024912	0.070791	0.082062	0.080581	0.056886	0.021914	0.053677	0.072241	0.02262	0.080582	0.03753	0.014588	0.008124	0.035192	0.074974	0.067871	0.038942	0.020887	0.015901	0.026618	0.029811	0.013306	0.0089681	0.021117	0.026822	0.0072175	0.0052525	0.010481	0.017588
7	7	222	2.181	1.1215	0.18803	0.11708	0.31761	0.18795	1.0085	4.0747	2.4635	0.49439	0.062473	0.074737	0.57177	0.32879	0.12921	0.096017	0.089766	0.16092	0.055805	0.048878	0.030357	0.017975	0.038699	0.022979	0.010788	0.022579	0.092706	0.21735	0.14162	0.056221	0.014881	0.01364	0.03068	0.010682	0.046486	0.014129	0.015721	0.023387	0.0084244	0.0020725	0.0083109	0.011079	0.020803	0.038896	0.021225	0.020038	0.01886
7	8	223	2.5648	1.3411	0.9445	2.2045	1.0441	0.46224	1.9006	4.4584	4.6092	1.4616	0.50342	1.7526	1.57	0.79887	0.32036	0.24591	0.29414	0.33042	0.068613	0.13341	0.20481	0.10596	0.08606	0.059684	0.051531	0.05115	0.058755	0.14314	0.13401	0.10058	0.098455	0.094659	0.041501	0.04742	0.089961	0.10762	0.084174	0.084575	0.036473	0.039386	0.057405	0.02054	0.02563	0.060306	0.067199	0.020592	0.002568
7	9	224	1.1155	0.86674	0.38667	0.35119	1.4096	3.0231	2.9378	3.7812	2.743	1.1384	1.3334	0.40503	0.20383	0.32862	0.37709	0.34504	0.29363	0.13076	0.082846	0.1005	0.097284	0.10753	0.12389	0.078109	0.1415	0.064113	0.063621	0.18812	0.047513	0.051346	0.1132	0.074514	0.036627	0.01753	0.01523	0.039662	0.057664	0.061137	0.094706	0.078045	0.028828	0.043865	0.025934	0.013625	0.01621	0.015055	0.025518
7	10	225	0.20252	0.79497	1.3377	0.79605	0.54787	0.48492	5.1668	7.7629	4.4806	2.9649	1.4671	0.89938	1.8724	1.1967	0.29704	0.33638	0.22235	0.13481	0.10218	0.065282	0.01592	0.033543	0.035294	0.047858	0.094053	0.28094	0.18505	0.056162	0.20444	0.4319	0.30322	0.0917	0.014655	0.020044	0.088843	0.024449	0.017778	0.042447	0.067031	0.045188	0.010398	0.043618	0.042878	0.016669	0.059069	0.06886	0.060869
7	11	226	0.11623	1.3708	3.3135	2.7305	1.4918	0.86713	1.7476	5.5839	4.1105	2.5784	1.5776	0.49042	0.49015	0.22779	0.06194	0.11078	0.12291	0.16892	0.16063	0.066988	0.063084	0.10384	0.049594	0.07637	0.31639	0.40802	0.24062	0.11111	0.038518	0.011213	0.0097837	0.031722	0.11833	0.1164	0.048661	0.074117	0.062824	0.014354	0.04149	0.042958	0.054395	0.10088	0.089021	0.039004	0.010543	0.017319	0.040814
8	1	227	1.7739	3.4943	1.0757	1.4094	2.3531	1.2224	4.4635	6.8863	9.3456	21.496	22.093	10.005	4.9511	4.8116	1.6988	0.62077	3.616	4.4252	3.0238	2.9574	3.0231	0.8854	0.29276	0.59164	0.4568	0.32487	0.25922	0.2417	0.023395	0.34749	0.57681	0.071897	0.46526	0.74817	0.84208	1.1078	0.56083	0.2699	0.33741	0.24846	0.088066	0.033223	0.22863	0.38989	0.66953	0.70872	0.42597
8	2	228	9.1146	3.6716	2.4499	4.8632	7.189	6.4867	9.1132	8.4496	15.729	16.412	20.792	13.42	1.4252	0.82453	2.7738	3.3357	2.5312	2.169	1.6051	1.1028	0.77121	1.2711	2.8496	2.8081	1.3503	1.0715	0.78011	0.69743	0.49805	0.53483	0.43866	0.77104	1.1643	1.0287	0.48041	0.58076	0.45173	0.23976	0.21937	0.18719	0.098922	0.39888	0.42503	0.65488	0.57225	0.2144	0.44507
8	3	229	0.40816	0.58283	0.73902	2.7809	7.2107	16.694	19.985	12.627	6.083	4.7014	4.2904	4.4785	3.2675	2.3213	2.3872	1.4223	1.491	2.3417	2.0381	1.1692	0.83175	0.65976	0.20514	0.099804	0.35336	0.20985	0.047329	0.21579	0.32694	0.62885	0.75299	0.46135	0.12521	0.19573	0.095281	0.12158	0.073308	0.15189	0.29219	0.16984	0.15307	0.37035	0.42548	0.22763	0.22748	0.40371	0.18017
8	4	230	7.7229	9.4714	6.0065	2.2232	3.6957	7.7514	11.608	15.926	16.264	15.818	25.751	14.483	6.8424	7.1283	3.8649	0.33151	2.1404	6.8634	6.5596	2.8117	0.42351	0.11667	0.66055	0.73881	0.88945	0.83171	0.46438	0.151	0.16331	0.030254	0.18452	0.45515	0.89276	0.58478	0.52993	0.62288	0.44382	0.53161	0.24379	0.38532	0.90744	0.93302	0.73605	0.58823	0.34432	0.39578	0.72563
8	5	231	3.6783	5.5781	5.8448	5.3861	6.8341	6.6447	4.4598	11.386	18.091	26.454	21.941	9.0474	3.0771	3.3362	4.9507	3.9165	3.0988	1.892	0.72853	0.41162	0.3598	0.43501	0.55868	0.45029	0.50067	0.7679	0.49527	0.896	0.61124	0.21453	0.37333	0.89311	0.95126	0.72885	0.519	0.26249	0.056154	0.12924	0.28258	0.67678	0.77479	0.2111	0.10139	0.18938	0.26947	0.3189	0.22003
8	6	232	27.127	19.286	5.458	3.8601	13.511	18.652	14.823	5.661	2.3445	5.3627	4.0425	5.6415	5.7129	2.7075	0.48367	0.9605	1.6713	1.4191	0.95821	0.38884	0.18446	0.21591	0.54263	0.29519	0.16392	0.08325	0.098095	0.29739	0.43582	0.55104	0.39819	0.27069	0.3514	0.31132	0.33112	0.28628	0.16104	0.33344	0.47637	0.22324	0.18064	0.20218	0.054718	0.10642	0.23695	0.23134	0.18701
8	7	233	2.7737	5.4071	7.4642	3.8129	1.3858	10.128	28.549	14.272	1.8361	4.0446	4.7778	8.0507	4.1168	1.7533	2.3127	3.3534	2.6676	1.1313	0.35738	0.24251	0.43475	0.76041	0.59748	0.33266	0.36596	0.19069	0.03546	0.025398	0.24973	0.36701	0.055132	0.26464	0.37858	0.42852	0.30195	0.40438	0.78258	0.58593	0.22618	0.10571	0.26152	0.18181	0.0767	0.13893	0.18507	0.1046	0.060221
8	8	234	6.9292	11.289	9.7054	1.5825	5.1473	7.3848	2.2549	9.9224	7.3372	3.0197	2.2456	1.0988	1.9751	2.7583	0.40403	0.75324	0.86943	0.21536	0.41884	0.30842	0.10559	0.16817	0.27967	0.4141	0.65514	0.41072	0.14305	0.18752	0.22146	0.48234	0.2551	0.022575	0.028228	0.074235	0.29246	0.4049	0.14623	0.026437	0.10282	0.24037	0.14815	0.054223	0.13701	0.14463	0.1053	0.026466	0.028704
8	9	235	4.3734	10.692	7.6736	6.7707	8.7418	15.366	15.023	7.0413	7.8419	5.3014	4.0661	7.7872	5.4487	2.0451	2.1508	1.3031	0.22757	0.13503	0.12404	0.21526	0.23028	0.14564	0.15923	0.2122	0.23667	0.065388	0.12094	0.79202	1.1589	1.1224	0.93254	0.50734	0.20811	0.12428	0.20706	0.15994	0.15405	0.16437	0.18413	0.09523	0.023307	0.072574	0.030051	0.080117	0.14569	0.22821	0.32861
8	10	236	26.203	17.198	7.6768	5.3465	7.0662	12.157	9.3451	8.8127	6.692	4.3416	2.4561	1.8418	1.3064	2.1051	3.2338	2.0306	1.4269	1.3693	1.1064	0.63762	0.32929	0.33949	0.21824	0.23589	0.47945	0.16874	0.033618	0.057692	0.068181	0.20737	0.27159	0.27924	0.13057	0.090414	0.13148	0.2407	0.35261	0.21771	0.22381	0.25819	0.2792	0.17839	0.073918	0.05908	0.064892	0.1832	0.26348
8	11	237	4.1299	3.1614	2.9955	3.5191	2.0192	8.5509	12.105	5.0046	3.617	6.8207	11.868	9.6282	3.493	2.7558	2.6024	1.784	0.98638	0.40875	0.43923	0.41055	0.18153	0.11978	0.091587	0.049686	0.41694	0.5886	0.48395	0.36775	0.18986	0.37665	0.63468	0.55903	0.26485	0.23086	0.28843	0.23297	0.26113	0.31019	0.31932	0.30573	0.33774	0.28895	0.10981	0.012407	0.062572	0.244	0.20729
8	12	238	1.2877	6.2294	12.385	8.3879	9.8285	4.1016	2.5613	6.9332	7.4421	6.0912	6.2418	3.7273	1.3286	1.4161	2.0008	1.8271	1.8316	1.7075	0.64513	0.23889	0.63772	0.49442	0.14911	0.27524	0.25858	0.065691	0.11693	0.15781	0.12794	0.3952	0.47815	0.34436	0.31175	0.3208	0.39716	0.53147	0.34666	0.10678	0.017175	0.022476	0.055458	0.076116	0.066062	0.091346	0.17631	0.18042	0.11382
8	13	239	1.3035	1.8251	1.7363	2.1012	4.0432	13.076	30.798	27.859	8.6414	5.6104	2.2646	1.4107	1.5519	9.0896	14.292	4.2499	0.40655	0.5103	0.76861	0.32274	1.4896	1.7044	0.84725	0.72804	0.39314	0.22748	0.42684	0.36075	0.20883	0.35762	0.3206	0.060299	0.3224	0.76749	0.59742	0.23626	0.069262	0.17385	0.45114	0.18492	0.25056	0.39176	0.37917	0.29556	0.21553	0.32874	0.12908
8	14	240	40.907	16.56	0.7901	4.2255	1.3063	5.2713	19.883	23.133	14.056	6.7119	3.8305	2.0622	5.0813	7.6224	7.4842	5.2452	1.5338	0.42422	0.60382	0.6134	0.50771	0.3514	0.43725	0.28679	0.076607	0.2424	0.29446	0.35273	0.6187	0.40581	0.18503	0.16618	0.33654	0.47164	0.7128	0.94972	0.86211	0.52931	0.20974	0.096112	0.24345	0.27793	0.23539	0.23223	0.16292	0.10626	0.1258
8	15	241	13.466	7.7563	3.7638	2.5091	10.029	13.228	5.7323	1.4543	2.1845	4.4896	4.6203	1.24	0.23968	0.86949	2.6399	2.2098	0.53441	0.1993	0.4095	0.57301	0.50084	0.16391	0.03425	0.15854	0.29455	0.14535	0.15928	0.28683	0.23596	0.064884	0.058375	0.13366	0.23306	0.41305	0.24056	0.071916	0.24453	0.24955	0.20745	0.079431	0.094104	0.091506	0.089126	0.10501	0.072139	0.063044	0.087776
8	16	242	5.0243	5.1776	5.9525	8.8476	11.207	5.9841	0.89452	4.6281	5.8113	2.174	0.37992	0.33485	0.36093	0.97811	0.84596	0.49837	0.50331	0.38977	0.37584	0.44307	0.2427	0.036163	0.010973	0.030247	0.2506	0.47469	0.24581	0.037311	0.27539	0.34776	0.099409	0.026185	0.022739	0.016518	0.021284	0.059628	0.14288	0.15136	0.05767	0.064119	0.14122	0.094468	0.047324	0.031669	0.018797	0.038514	0.11561
8	17	243	0.32261	5.2808	4.7233	1.0435	3.7253	16.477	19.988	13.094	6.9231	2.1802	1.7832	2.8386	2.5227	2.197	1.6707	1.6017	1.6703	1.1885	0.43177	0.1245	0.13257	0.23786	0.25933	0.22076	0.25824	0.17795	0.11017	0.24277	0.46501	0.58018	0.36202	0.10646	0.045579	0.19466	0.42539	0.43402	0.31082	0.16287	0.0787	0.11104	0.10545	0.041704	0.030187	0.030133	0.05665	0.092185	0.074017
8	18	244	0.79255	1.0931	1.5209	4.8866	7.5687	6.9011	5.191	3.9327	5.7772	7.5042	4.9473	3.4539	3.696	3.3925	1.985	1.4819	1.239	0.67986	0.44156	0.33103	0.27438	0.1512	0.09258	0.03564	0.014396	0.033417	0.096284	0.13579	0.2355	0.30965	0.37314	0.38388	0.49381	0.65052	0.50588	0.30645	0.28496	0.36057	0.24599	0.10449	0.088936	0.087323	0.087963	0.069173	0.076351	0.04891	0.030779
8	19	245	9.2818	4.815	2.0944	5.3856	5.8936	3.4679	8.7886	5.5393	1.7644	1.8995	1.8048	2.7548	2.7093	1.5709	1.0046	0.41868	0.030579	0.69566	0.43764	0.061934	0.18736	0.049298	0.057322	0.14502	0.18536	0.076048	0.1191	0.20151	0.32713	0.27036	0.36347	0.31235	0.16879	0.052841	0.14515	0.30342	0.17662	0.1121	0.07259	0.0033365	0.021357	0.033198	0.012076	0.054606	0.022249	0.056195	0.068819
8	20	246	1.8316	3.1982	6.3815	5.9285	1.9732	0.91827	3.3726	7.9073	7.7718	6.804	7.9243	6.0774	2.1681	0.87717	0.45165	0.13473	0.30355	0.32831	0.26065	0.2743	0.069115	0.048264	0.011699	0.057749	0.091763	0.20145	0.25647	0.42608	0.67702	0.70343	0.55849	0.46293	0.28012	0.056717	0.023184	0.028684	0.095391	0.19293	0.12533	0.054501	0.043907	0.0083675	0.037557	0.060368	0.054747	0.063712	0.12414
8	21	247	6.0057	7.0268	6.0324	8.2232	12.707	12.24	6.4897	1.3587	1.576	2.5823	3.1209	2.6147	0.994	1.483	1.3065	1.0211	0.45863	0.10866	0.079336	0.27591	0.17419	0.054524	0.1078	0.19155	0.27011	0.27922	0.17733	0.13696	0.28653	0.40255	0.37799	0.19746	0.10376	0.1184	0.27135	0.19213	0.053939	0.0065638	0.030703	0.12361	0.12754	0.086026	0.078537	0.090352	0.066818	0.030991	0.029845
8	22	248	6.0791	7.7373	4.8995	8.7549	17.556	12.87	6.818	5.5227	5.3984	3.6676	0.98927	0.33137	0.58336	0.23273	0.65849	0.92034	0.68503	0.83543	0.85456	0.75627	0.7229	0.52811	0.31286	0.062067	0.021904	0.1556	0.23747	0.21516	0.21148	0.32908	0.53703	0.34203	0.11305	0.13598	0.078488	0.020309	0.10477	0.079043	0.06167	0.11376	0.23223	0.29099	0.22037	0.12992	0.042147	0.024495	0.053858
8	23	249	10.93	7.0276	2.417	4.3199	11.436	11.247	6.2777	6.2689	2.022	0.48368	0.54947	0.45944	0.23872	0.23736	0.35216	0.73077	0.91953	0.67043	0.89312	0.53342	0.2189	0.21066	0.20238	0.12385	0.095919	0.081778	0.19113	0.39137	0.32988	0.42277	0.48589	0.39894	0.39043	0.44086	0.45574	0.38377	0.3338	0.36108	0.39389	0.32032	0.29257	0.30238	0.22591	0.20487	0.24385	0.2433	0.25058
8	24	250	7.3037	3.5706	2.1071	1.8619	2.3775	2.4241	1.4327	1.0559	0.62641	0.38183	0.95574	0.61756	0.29083	0.01153	0.16166	0.29771	0.19026	0.088824	0.061042	0.0084497	0.065322	0.12759	0.14734	0.068164	0.03251	0.11946	0.10013	0.049338	0.013214	0.012479	0.025286	0.034476	0.093601	0.063495	0.015853	0.028389	0.061805	0.05594	0.022381	0.0094578	0.038033	0.02467	0.035606	0.030174	0.011367	0.0021028	0.027269
9	1	251	0.78719	2.7512	2.1092	2.8167	2.1822	13.842	25.52	12.384	20.24	11.207	6.072	4.1459	2.0692	1.2402	1.5622	3.0467	1.2233	0.73451	1.8666	1.1685	0.18743	0.27826	0.55063	0.54061	0.60675	0.55962	0.21	0.061674	0.21299	0.67876	0.28107	0.021946	0.12482	0.4812	0.5755	0.1808	0.28881	0.17192	0.14811	0.18917	0.20849	0.18964	0.12474	0.026795	0.086496	0.31568	0.32361
9	2	252	1.6121	2.9183	3.9268	4.2923	5.318	8.5937	31.239	62.24	33.649	7.7847	6.5756	3.4673	2.5908	5.9223	9.2699	4.9626	1.4454	0.65861	0.36889	0.13425	0.19225	0.70454	1.1751	0.74911	0.53298	0.4151	0.27528	0.76192	1.215	0.91739	0.62035	0.76401	0.71188	0.17546	0.17879	0.52939	0.39338	0.19109	0.21841	0.15726	0.20267	0.39113	0.57917	0.55906	0.31944	0.18311	0.099432
9	3	253	2.3553	9.5486	29.699	31.467	11.576	14.616	23.336	13.967	6.8418	5.0736	6.945	5.4629	1.0467	1.2376	1.7369	2.0662	1.9409	1.2849	1.0117	1.3823	0.69893	0.084036	0.19343	0.18011	0.36187	0.73751	0.73426	0.57978	0.50585	0.28345	0.11943	0.29667	0.39444	0.19085	0.057972	0.030164	0.063269	0.1926	0.49447	0.38949	0.11717	0.13892	0.18469	0.26698	0.44295	0.42998	0.15645
9	4	254	1.2293	4.0431	5.796	6.3582	8.9523	24.931	38.581	29.038	13.558	7.5742	7.0861	6.8236	1.5446	2.6036	4.433	3.9882	2.3341	0.69781	0.14757	0.25564	0.57097	0.54675	0.65147	0.466	0.41198	0.64414	0.60819	0.49315	0.80353	0.93844	0.5995	0.47208	0.39832	0.25332	0.071225	0.11752	0.56878	0.43798	0.20016	0.22296	0.28612	0.33733	0.44626	0.54767	0.52105	0.32446	0.099243
9	5	255	4.889	7.6234	10.538	12.134	8.5858	23.105	24.533	12.324	10.554	9.7084	6.2736	9.265	7.1744	3.1292	1.8575	1.39	0.60125	0.28195	0.41397	0.50481	0.86854	1.6446	1.7615	2.119	1.6265	0.16759	0.43849	0.31253	0.093859	0.38887	0.54975	0.80765	0.59524	0.35378	0.40889	0.48306	0.51602	0.34951	0.3874	0.34842	0.40943	0.39184	0.21082	0.21272	0.667	0.44074	0.091052
9	6	256	3.372	5.3728	6.3808	6.2434	19.854	22.59	23.323	25.698	13.019	9.8014	9.7151	4.3327	1.201	4.0841	2.132	1.3348	2.9405	2.5778	1.5005	0.98867	0.4203	1.1154	0.48722	0.26973	0.59149	0.55301	0.52156	0.19306	0.18258	0.4479	0.63121	0.2473	0.2373	0.38059	0.50952	0.4445	0.44767	0.21944	0.19603	0.20226	0.17982	0.36334	0.43451	0.3322	0.33055	0.28607	0.36858
9	7	257	2.5439	3.1221	2.7445	4.698	6.7354	10.171	29.514	34.261	18.232	4.1974	4.4317	4.198	3.2915	3.2188	2.5167	1.5267	0.45642	1.2647	1.1242	0.32702	0.043932	0.59249	0.96351	0.88904	1.1563	1.1252	0.69338	0.33546	0.16831	0.34023	0.54266	0.59266	0.31376	0.49224	0.34535	0.057448	0.078767	0.28868	0.63888	0.7019	0.32921	0.15897	0.17021	0.14417	0.16968	0.13789	0.10768
9	8	258	2.9791	7.6619	17.711	17.072	7.1845	8.0709	11.441	7.1419	12.885	14.453	8.636	2.3026	2.1647	1.4249	1.4628	1.6546	1.2621	1.2823	0.46612	0.147	0.2574	0.34187	0.34164	0.24482	0.41787	0.61343	0.35434	0.71385	0.53851	0.21578	0.25914	0.19759	0.42841	0.57647	0.17647	0.034537	0.11762	0.24342	0.21276	0.18903	0.13514	0.2807	0.32854	0.17417	0.089727	0.10245	0.14957
9	9	259	13.036	15.854	13.603	4.5694	1.9353	12.794	25.806	22.654	8.6902	2.9242	1.4311	2.7202	3.4319	5.5461	3.4177	1.1813	0.25058	0.15675	0.40052	0.56768	0.34593	0.46439	0.37831	0.14203	0.61417	0.67661	0.59351	0.60969	0.46894	0.22471	0.13049	0.072001	0.43225	0.77754	0.33212	0.15235	0.090055	0.17019	0.27346	0.28179	0.23851	0.23099	0.08105	0.13697	0.11998	0.046987	0.086508
9	10	260	3.3776	3.7763	6.0245	7.1718	17.351	15.082	10.421	11.163	9.3325	2.3885	2.3341	6.5335	4.9683	3.099	3.8065	1.7869	0.1983	0.68209	0.7194	0.31021	0.21596	0.3656	0.50318	0.44623	0.33575	0.49183	0.50877	0.27764	0.34505	0.61957	0.68105	0.39404	0.27539	0.20641	0.15942	0.048219	0.2274	0.21758	0.077628	0.087684	0.25283	0.17112	0.17094	0.16547	0.15511	0.14104	0.28598
9	11	261	0.97723	1.0325	2.9443	5.0129	5.0673	14.592	34.014	30.764	4.931	6.7321	12.857	8.3724	5.824	2.8208	1.1488	0.60299	0.31697	2.0931	2.9878	0.81168	0.32806	0.70415	0.52317	0.28247	0.28952	0.21248	0.18734	0.46891	0.52577	0.31278	0.67995	0.88464	0.44639	0.093831	0.66592	0.7606	0.29927	0.22561	0.21905	0.19288	0.169	0.26618	0.54334	0.40563	0.086301	0.047906	0.1405
9	12	262	1.704	9.6535	12.385	14.518	14.096	6.806	14.109	24.88	19.734	10.997	5.0199	1.1349	0.2215	1.987	3.229	3.8074	3.531	2.7299	1.0904	0.14021	0.06338	0.39145	0.56374	0.34122	0.15727	0.35403	0.53022	0.55986	0.80949	1.1398	0.97754	0.54698	0.62916	0.39219	0.17678	0.12779	0.077517	0.15826	0.29017	0.38199	0.50139	0.41662	0.15944	0.12865	0.19464	0.16557	0.087389
9	13	263	0.89141	1.529	2.5253	6.0583	9.2458	4.2337	5.6126	18.255	19.635	9.7151	2.5413	1.7437	0.90083	0.79472	0.93701	2.8541	3.942	3.4817	1.0232	0.28646	0.32177	0.22316	0.3024	0.35749	0.38527	0.22268	0.13994	0.10187	0.049605	0.045723	0.26465	0.42336	0.40055	0.31824	0.29366	0.2061	0.13105	0.20565	0.21131	0.26858	0.38464	0.60967	0.31782	0.021341	0.080145	0.20586	0.24717
9	14	264	3.0487	5.7088	3.2848	1.7335	8.9508	18.29	23.083	22.872	13.045	9.6319	8.8836	5.7749	3.9841	2.2676	0.91194	0.44833	1.2146	1.5144	0.95771	0.37788	0.073852	0.072481	0.40619	0.92229	1.1155	0.7018	0.48614	0.71195	0.74314	0.17471	0.15526	0.19836	0.10462	0.45163	0.8966	0.62647	0.27955	0.28088	0.36864	0.15448	0.12181	0.24384	0.24934	0.19908	0.17084	0.031764	0.017993
9	15	265	15.474	13.05	8.2537	3.3074	1.5299	8.1279	15.263	5.1702	18.031	23.784	16.384	9.0912	2.2604	0.37391	0.21747	0.71973	1.0507	1.2718	1.6999	1.1782	0.32972	0.86488	1.2303	0.50589	0.34551	0.58869	0.54211	1.015	1.3222	1.4323	1.0079	0.33044	0.099818	0.27915	0.62714	0.5518	0.51902	0.68263	0.28712	0.10842	0.16843	0.19135	0.15459	0.1604	0.10448	0.18823	0.21665
9	16	266	0.42354	4.8974	13.142	8.0574	1.3351	3.7608	11.494	13.996	16.497	26.269	20.929	16.483	12.333	2.961	2.0507	1.8451	1.8075	1.4333	1.8108	0.93725	0.10418	0.67572	0.34646	0.42941	0.093666	0.47825	0.73588	0.82373	0.93661	0.71232	0.72057	0.74136	0.70729	0.5428	0.42447	0.27428	0.26911	0.1478	0.67213	1.492	0.82652	0.31626	0.15451	0.073007	0.059274	0.048081	0.15625
9	17	267	0.41577	3.2516	3.6097	2.0211	2.0669	6.5416	14.255	7.1333	14.577	36.963	37.153	14.637	4.5902	3.4328	1.2425	2.31	2.1995	0.70577	0.12985	0.19418	0.1582	0.84206	1.2572	0.8541	0.34051	0.51098	0.9715	1.0263	0.70659	1.1629	1.1986	0.36834	0.73862	0.63562	0.23596	0.28309	0.51603	0.54644	0.12457	0.047209	0.18663	0.70735	0.78415	0.48002	0.31113	0.442	0.49074
9	18	268	8.4972	5.0593	2.3995	4.4649	13.689	22.85	18.269	7.3861	0.20145	0.93572	1.3915	4.0513	3.9065	2.3536	3.0611	2.3713	0.81438	0.70675	0.23154	0.11729	0.58136	0.72885	0.83926	0.57927	0.34634	0.26032	0.15813	0.348	0.64205	0.77462	0.38642	0.18176	0.1515	0.056472	0.039002	0.068424	0.24191	0.40526	0.21469	0.12236	0.19002	0.14211	0.12875	0.16977	0.12657	0.081554	0.072478
9	19	269	5.9478	2.4659	0.52928	1.0635	2.1521	4.166	6.1748	2.5293	17.395	27.259	17.848	10.703	9.1321	4.7024	2.6116	2.3737	1.7353	0.8452	0.21562	0.40123	0.4395	0.51073	0.52371	0.15064	0.022195	0.041957	0.087114	0.28245	0.59378	0.81104	1.11	0.87624	0.66919	0.91085	0.94399	0.36644	0.15377	0.42269	0.61401	0.3901	0.17683	0.21912	0.44576	0.35923	0.11902	0.019104	0.019848
9	20	270	6.9242	2.4972	1.7548	4.3986	7.1968	6.342	4.0393	4.2076	18.588	27.745	16.211	6.5716	4.2773	2.408	0.72129	1.9543	2.7428	1.3942	0.67118	0.77835	1.1895	1.182	0.60537	0.20223	0.13322	0.2275	0.35116	0.13181	0.20178	0.58482	1.1165	0.99901	0.296	0.33534	0.16672	0.10163	0.3327	0.53049	0.73248	0.65748	0.38829	0.30522	0.23511	0.10378	0.085439	0.18066	0.1992
9	21	271	35.901	25.293	12.389	13.534	12.083	6.54	6.0045	8.1003	8.4313	5.2879	3.2997	3.4796	3.4464	2.5635	3.5396	3.2755	1.8166	0.72498	0.50645	0.51729	0.36417	0.10606	0.22982	0.5025	0.37519	0.089291	0.059802	0.14497	0.30593	0.61436	0.51371	0.36341	0.34264	0.44234	0.35591	0.2925	0.14963	0.2998	0.50157	0.30663	0.14672	0.11755	0.18925	0.23275	0.19452	0.091538	0.042271
9	22	272	30.99	17.868	2.2997	2.7195	3.3839	2.5926	2.9667	10.873	12.661	5.3239	0.5015	1.493	3.0487	3.8108	1.1667	0.32498	0.4708	0.29748	0.45166	0.3068	0.22843	0.23807	0.16512	0.13387	0.062947	0.17655	0.063273	0.3522	0.70955	0.5027	0.097371	0.048906	0.23709	0.33711	0.20894	0.11811	0.21678	0.082175	0.042388	0.083213	0.09439	0.093076	0.064154	0.072742	0.058631	0.022328	0.1401
9	23	273	8.7894	11.231	9.2544	4.3133	6.1698	6.3922	3.0412	14.843	28.498	15.547	5.3647	3.6093	3.1139	0.70411	1.2089	3.1099	2.7074	0.99379	0.47086	0.96808	2.0343	1.1665	0.47435	0.37025	0.2314	0.090049	0.27883	0.63315	0.52325	0.18359	0.13877	0.46381	0.47159	0.3248	0.42336	0.56664	0.33012	0.1087	0.078705	0.12279	0.22366	0.14504	0.081707	0.34137	0.44501	0.44194	0.44113
9	24	274	16.156	9.7895	6.8304	8.2264	7.4122	15.643	19.368	21.256	13.293	4.2761	4.2984	8.3171	17.664	11.651	3.198	0.96601	0.83193	1.2726	1.5669	1.1264	0.63183	0.27428	0.32951	0.19139	0.30088	0.40292	0.35547	0.28909	0.29717	0.27871	0.50764	1.1279	0.97527	0.32423	0.40884	0.72659	0.55108	0.76176	0.61134	0.22912	0.437	0.23654	0.11938	0.28839	0.25175	0.1369	0.05493
9	25	275	22.49	12.394	3.7004	13.27	18.821	12.462	9.6694	25.104	23.748	12.443	11.95	15.967	15.181	6.3416	4.0449	5.2665	3.1003	2.2857	2.2004	2.7916	2.1902	0.94301	0.70641	0.28511	0.1941	0.18488	0.076859	0.088014	0.17923	0.22654	0.42655	1.321	1.8912	1.2262	0.3435	0.086044	0.3564	0.8253	0.97731	1.0381	1.0138	0.97855	0.53986	0.23226	0.17258	0.027018	0.11058
9	26	276	1.9883	4.1015	4.1085	3.9134	7.7798	21.986	27.595	15.689	5.7359	4.781	15.364	14.521	9.7684	5.9504	2.4108	1.3933	2.8267	1.8531	0.85154	0.60548	0.33766	0.41088	0.1585	0.14368	0.11593	0.085063	0.20217	0.42367	1.0254	1.0922	0.80851	0.49146	0.21379	0.42801	0.99516	0.82207	0.60323	0.51324	0.47836	0.45973	0.27906	0.23701	0.34537	0.19415	0.10629	0.054954	0.02462
9	27	277	1.1297	2.3835	1.0659	1.8311	3.3402	7.8118	21.38	41.258	38.295	15.585	2.7919	0.6303	0.89408	2.0422	3.4837	4.9591	4.5422	2.3843	0.6745	0.34853	0.65506	0.34109	0.28383	0.46702	0.33082	0.13656	0.31008	1.1708	1.5146	1.0636	0.51058	0.58488	0.80558	0.81271	0.49693	0.34143	0.15562	0.16988	0.30183	0.28121	0.34636	0.4408	0.44793	0.49502	0.33412	0.16895	0.10233
9	28	278	6.1341	2.2769	2.6776	0.93897	2.5643	14.078	22.481	9.9229	0.86245	3.9588	8.3708	9.2073	4.7403	0.94566	0.25072	1.3812	3.2602	2.4084	0.92361	0.20677	0.11387	0.28134	0.51657	0.39461	0.20504	0.1108	0.062364	0.35459	0.64886	0.14961	0.090392	0.27814	0.59409	0.61791	0.21688	0.031762	0.073052	0.28067	0.51832	0.45701	0.23616	0.16319	0.1227	0.2034	0.28439	0.26638	0.088491
9	29	279	0.42859	32.496	49.914	22.829	3.2417	1.1518	7.6017	14.962	8.7443	7.6603	9.2487	5.6132	3.0846	4.8844	4.166	2.0424	1.2014	0.4218	0.7614	1.8546	1.2914	0.72407	0.59873	0.24289	0.21134	0.18958	0.012111	0.15739	0.31987	0.5426	0.4434	0.28342	0.31108	0.14706	0.11161	0.15293	0.25851	0.45936	0.87672	0.55663	0.20741	0.21314	0.16746	0.11446	0.17831	0.25298	0.29306
10	1	280	3.2148	1.0427	0.4953	0.18549	0.33267	0.11022	0.065062	0.15797	0.13383	0.2072	0.13368	0.48422	0.81128	0.91685	0.85241	0.4255	0.32275	0.14862	0.071105	0.13827	0.052293	0.12711	0.12779	0.13252	0.21829	0.32222	0.26746	0.17105	0.06018	0.050801	0.057269	0.035705	0.047308	0.14965	0.16318	0.07682	0.10175	0.077031	0.088531	0.10834	0.033129	0.050732	0.066446	0.036939	0.034245	0.057473	0.043501
10	2	281	0.11451	0.075151	0.1715	0.66614	0.46116	0.72745	1.1548	1.9738	1.7112	0.47272	0.10669	0.071095	0.1297	0.25522	0.12475	0.25284	0.56371	0.42708	0.21244	0.805	0.93213	0.38619	0.093933	0.11091	0.10675	0.064744	0.036279	0.011893	0.014093	0.075912	0.10398	0.093077	0.12693	0.13577	0.11647	0.12031	0.17625	0.121	0.041385	0.059026	0.17357	0.14421	0.031558	0.034081	0.075004	0.080804	0.075927
10	3	282	9.587	5.4622	1.1297	0.23328	0.12786	0.24774	0.74658	1.1444	0.46279	1.029	1.22	0.74197	0.61725	0.078838	0.024043	0.10194	0.2843	0.43431	0.18781	0.038078	0.063937	0.027992	0.053893	0.19625	0.082278	0.1076	0.079645	0.16718	0.10176	0.026479	0.094501	0.13274	0.10077	0.079119	0.06708	0.060723	0.11031	0.10097	0.019216	0.031501	0.023985	0.024209	0.032055	0.023238	0.047375	0.014265	0.04746
10	4	283	1.0672	2.0213	2.528	0.97422	0.13304	0.79314	1.3248	1.3502	1.0778	0.59552	0.27102	0.60151	1.0154	1.0574	0.5094	0.34925	0.54888	1.0669	0.36038	0.35452	0.53991	0.33629	0.10895	0.20878	0.17528	0.05978	0.13596	0.15496	0.26188	0.2929	0.29007	0.15467	0.022546	0.046445	0.1163	0.12283	0.086817	0.054462	0.083268	0.24898	0.21058	0.07207	0.18753	0.20402	0.085494	0.088655	0.11541
10	5	284	1.2254	2.4565	3.6688	2.42	1.3147	0.7685	0.40595	0.70896	0.8636	1.4505	2.9002	3.4874	1.9684	0.84153	1.0684	0.44509	0.41626	0.79137	0.57975	0.66356	0.74987	0.36046	0.13348	0.088732	0.16531	0.28514	0.30557	0.29975	0.18778	0.063772	0.010547	0.023012	0.018486	0.059404	0.1305	0.22541	0.24269	0.32283	0.23361	0.054171	0.01752	0.14893	0.16823	0.058561	0.14354	0.14867	0.067354
10	6	285	0.64166	2.8874	4.125	1.7826	2.5701	2.6064	0.91649	0.93981	0.18503	1.3425	2.5251	1.6395	1.7361	0.43941	0.81976	0.36666	0.47992	0.25426	0.41353	0.16587	0.1309	0.18881	0.28083	0.18402	0.16859	0.37572	0.41019	0.12719	0.26754	0.23788	0.15321	0.13096	0.075995	0.10004	0.13167	0.12737	0.053839	0.15007	0.078926	0.12133	0.22376	0.1867	0.24022	0.1071	0.11561	0.1451	0.073456
10	7	286	0.14922	0.37029	0.73984	1.9689	2.1863	1.0589	0.91626	1.2199	0.79004	1.2636	2.3206	2.5842	4.5597	5.4092	3.1336	1.0032	0.96701	0.47697	0.14326	0.4705	0.27367	0.17626	0.14135	0.078844	0.10102	0.2887	0.85162	0.70149	0.14281	0.15821	0.063091	0.011946	0.023934	0.10336	0.262	0.29783	0.29733	0.43328	0.45575	0.29302	0.15142	0.14216	0.17561	0.079295	0.10626	0.17967	0.07158
10	8	287	3.6308	1.5114	0.19302	0.64463	0.24159	0.12167	0.25376	0.076721	0.22326	0.43189	0.64147	1.7445	3.3707	4.6082	3.9404	1.3535	0.080156	0.33726	0.44315	0.30979	0.14549	0.17308	0.44823	0.54233	0.50125	0.47283	0.38007	0.3719	0.30148	0.20004	0.16709	0.21382	0.20598	0.13933	0.070688	0.052587	0.075182	0.050483	0.025226	0.021841	0.070869	0.084549	0.19084	0.32013	0.4235	0.33659	0.082079
10	9	288	0.90273	1.7362	1.6826	1.5324	0.578	0.46254	0.48565	0.80571	1.3258	1.1033	0.19201	0.6307	0.84136	0.50648	0.26713	0.16099	0.10515	0.083781	0.031597	0.10178	0.035275	0.051192	0.090049	0.064419	0.070028	0.096487	0.079205	0.035312	0.12905	0.11848	0.047468	0.054449	0.2428	0.18569	0.097817	0.04335	0.028189	0.027731	0.017755	0.020251	0.012854	0.023171	0.012333	0.027944	0.043489	0.023251	0.0082002
10	10	289	0.10012	0.23074	0.56111	0.97751	0.72771	0.5019	0.68874	1.8029	4.7538	4.6533	1.736	0.22992	0.9796	0.57908	0.091391	0.070627	0.23583	0.32181	0.29196	0.090246	0.064777	0.070916	0.21842	0.237	0.19128	0.23026	0.11566	0.10502	0.17557	0.31063	0.37237	0.24341	0.13048	0.22488	0.1879	0.1076	0.088741	0.062227	0.050535	0.042903	0.045359	0.0514	0.082169	0.044477	0.058887	0.034128	0.042485
10	11	290	0.23323	1.2492	5.2281	2.7033	1.0893	0.68327	0.4754	1.3415	3.0468	1.2939	0.55108	1.9151	1.0544	0.69954	0.25675	0.13653	0.2417	0.3556	0.26634	0.028592	0.33198	0.19122	0.057968	0.20721	0.27405	0.19774	0.22221	0.18758	0.19524	0.10736	0.024507	0.059325	0.18329	0.30097	0.10756	0.0060491	0.072145	0.15713	0.095989	0.12997	0.089605	0.063393	0.19234	0.13253	0.048584	0.031763	0.045879
10	12	291	5.9843	5.5731	3.0965	1.3247	1.6171	1.0021	0.85388	0.33697	2.3909	3.6412	3.4344	5.4365	5.5724	2.1553	0.87661	0.33108	0.27396	0.34158	0.47808	0.24915	0.14585	0.46335	0.71404	0.51676	0.19582	0.10062	0.045784	0.03779	0.010729	0.13001	0.36297	0.33983	0.19203	0.25831	0.28294	0.28081	0.31306	0.22128	0.10696	0.10004	0.13414	0.18128	0.05754	0.12058	0.20558	0.26324	0.27747
10	13	292	1.5764	3.3093	3.275	1.1785	0.61843	0.92827	2.7528	2.8037	0.8001	1.1986	0.51079	0.61927	0.70095	0.38955	0.15422	0.46703	0.65933	0.31873	0.12735	0.091639	0.36725	0.47502	0.28471	0.1719	0.11086	0.091946	0.047326	0.079073	0.11614	0.016073	0.0026897	0.070755	0.26398	0.33792	0.20631	0.094836	0.10137	0.068921	0.031371	0.10918	0.060968	0.024761	0.031408	0.064748	0.093092	0.062896	0.027758
10	14	293	0.31117	0.40953	0.4874	0.97059	1.064	0.93016	1.4119	1.9674	1.1539	0.23808	1.3655	1.0946	0.38044	1.0915	1.6771	1.5602	0.66666	0.43738	0.52901	0.16582	0.03455	0.20188	0.10791	0.12084	0.24966	0.34746	0.27025	0.27825	0.17564	0.053218	0.06882	0.10213	0.078997	0.062135	0.12477	0.23178	0.1994	0.075838	0.0090495	0.065763	0.054144	0.05171	0.090148	0.13834	0.084259	0.14763	0.30052
10	15	294	1.5679	0.27915	0.7626	2.0465	3.7831	2.3742	2.7757	2.5892	1.7201	0.88695	0.12406	0.61331	2.6443	3.1326	1.5289	0.83951	0.52991	0.11334	0.039243	0.13876	0.2647	0.11774	0.029279	0.020322	0.078279	0.21732	0.12926	0.040595	0.20106	0.44186	0.35121	0.098129	0.11394	0.31161	0.56392	0.54358	0.37937	0.15239	0.10919	0.093807	0.081892	0.082931	0.11549	0.13562	0.055749	0.020785	0.033924
10	16	295	0.98739	1.8108	1.1981	0.85056	1.0204	0.44811	0.61287	0.98372	1.018	0.83427	1.1442	3.9725	5.9833	4.3532	3.0807	2.2398	0.8503	0.29248	0.25256	0.14941	0.30894	0.26891	0.22074	0.1924	0.37904	0.34827	0.069808	0.017568	0.16684	0.37839	0.37986	0.12418	0.020618	0.027232	0.11601	0.11124	0.095419	0.17442	0.22597	0.27981	0.37635	0.36724	0.29835	0.22473	0.21083	0.25321	0.16561
10	17	296	0.30959	1.5781	2.8957	1.9107	1.157	1.0697	0.93091	1.4288	1.848	2.0594	1.4923	1.3302	2.4071	2.0207	0.67235	0.26113	0.96458	1.1747	0.639	0.1747	0.30291	0.75478	0.82499	0.84921	0.62635	0.2776	0.090722	0.049408	0.11542	0.22973	0.1913	0.04201	0.037632	0.11396	0.072571	0.027444	0.072591	0.16794	0.13611	0.082647	0.17518	0.19183	0.26572	0.22591	0.089412	0.066515	0.19373
10	18	297	0.92898	2.3294	1.4398	0.57534	2.3108	2.6946	2.2143	2.2767	2.5007	1.4165	0.79963	1.0266	0.97594	0.82482	0.71127	0.90969	1.0282	0.66992	0.31319	0.45987	0.6388	0.28187	0.12019	0.2693	0.35731	0.20231	0.11011	0.14062	0.17403	0.097707	0.13346	0.33697	0.41236	0.32111	0.21787	0.18124	0.1308	0.10229	0.10479	0.026937	0.046733	0.071131	0.048526	0.10496	0.2095	0.2013	0.092119
10	19	298	0.55942	0.73918	0.15408	0.43118	0.2441	0.19951	1.0628	3.8753	1.3523	0.40618	1.33	1.0677	0.66572	1.1258	0.82568	0.46515	0.48068	0.51547	0.52486	0.34594	0.41185	0.05594	0.36784	0.36358	0.12146	0.047386	0.046335	0.016587	0.16503	0.21647	0.22777	0.027958	0.22561	0.13108	0.06485	0.096016	0.13845	0.23807	0.13116	0.076082	0.1837	0.079973	0.12998	0.085495	0.040571	0.017746	0.019061
10	20	299	0.81017	0.87325	1.2218	1.0199	0.4177	0.77186	1.1835	0.85281	0.43741	0.25699	0.11823	0.3252	0.60244	2.4229	3.1822	1.0828	0.23906	0.34997	0.10677	0.83784	1.1526	0.50406	0.18361	0.13208	0.050054	0.036564	0.31873	0.93351	0.66401	0.14743	0.23676	0.17617	0.12177	0.35903	0.33542	0.090999	0.05925	0.084451	0.071637	0.02205	0.011374	0.016999	0.044071	0.063713	0.069054	0.070481	0.050949
10	21	300	2.5231	3.5431	3.045	1.4057	0.49097	0.51145	0.94397	0.51193	0.46708	1.1023	1.7539	0.9109	2.2547	3.8444	2.1987	3.8961	5.5147	2.495	3.1513	4.2083	2.1191	1.1863	1.2113	0.8055	0.65063	0.32846	0.20168	0.27045	0.26899	0.37967	0.33973	0.21839	0.21187	0.36685	0.66333	0.62089	0.34847	0.27641	0.37835	0.19535	0.055094	0.19636	0.1883	0.07755	0.082201	0.14651	0.063817
10	22	301	4.3913	2.3876	0.73489	1.1262	1.4677	0.92869	1.0397	1.205	1.2773	0.64052	0.65233	3.4129	7.3083	9.4452	7.7428	2.7323	0.79037	2.155	2.5103	2.094	1.7629	1.5069	1.4533	0.678	0.21329	0.17905	0.38223	0.60051	0.56928	0.42866	0.50059	0.49824	0.34904	0.46358	0.44947	0.20123	0.069667	0.047668	0.036181	0.16232	0.1914	0.042353	0.047797	0.1552	0.16822	0.36706	0.63071
10	23	302	1.7201	1.3927	1.2792	1.2543	1.2323	1.7274	1.5804	2.2435	2.2269	2.2609	3.9721	3.3675	6.4374	5.8178	1.7439	1.5419	1.6543	1.0261	0.83535	0.56085	0.5595	0.75417	1.0765	0.63349	0.234	0.71393	0.58299	0.24667	0.4583	0.26543	0.2807	0.18362	0.10667	0.023931	0.097592	0.23126	0.34431	0.82638	0.7524	0.24452	0.4793	0.33784	0.16494	0.14756	0.21604	0.21573	0.16125
10	24	303	3.2803	2.5749	0.93278	1.0786	2.9821	2.6826	1.557	1.0255	2.3178	0.78161	1.3631	1.7376	1.3705	0.87601	1.6579	3.9079	2.211	0.45521	0.63281	0.87302	0.63219	0.23144	0.10365	0.25241	0.18312	0.28942	0.58351	0.7566	0.50864	0.28112	0.16669	0.19228	0.096841	0.015905	0.11631	0.22568	0.17354	0.13537	0.2711	0.14624	0.19846	0.18351	0.2574	0.12058	0.11505	0.096166	0.068004
10	25	304	1.4249	1.6496	1.3212	1.7418	3.4104	2.3529	0.82021	0.86875	1.1393	3.6981	4.6707	2.3873	1.9499	0.45231	0.41326	0.45832	0.3751	0.21947	0.27666	0.41954	0.37213	0.20555	0.10529	0.068638	0.11545	0.27407	0.40484	0.1821	0.3801	0.59639	0.24765	0.20024	0.17694	0.16465	0.028432	0.075032	0.10263	0.068897	0.27832	0.27594	0.20387	0.13953	0.031378	0.052673	0.00084094	0.070475	0.11815
10	26	305	0.95974	0.83721	0.33909	1.4077	0.79353	1.8139	3.093	9.2239	8.3253	1.9314	0.53796	0.54454	0.61218	0.0066586	0.4911	1.0457	1.0414	0.4553	0.14218	0.20398	0.4247	0.40233	0.37053	0.35543	0.30027	0.72692	0.72845	0.11112	0.14721	0.25189	0.44889	0.45176	0.10385	0.20931	0.20392	0.26731	0.17342	0.023968	0.2533	0.30265	0.27473	0.30763	0.202	0.15602	0.10242	0.075801	0.10112
10	27	306	0.13849	1.0019	2.2558	1.538	2.6843	2.2942	2.8505	1.5004	5.8464	13.843	6.6469	5.9457	5.0117	2.1997	0.94365	0.5353	0.24417	0.77484	1.4876	0.77136	0.39834	0.22303	0.21519	0.16555	0.35559	0.57435	0.28471	0.16898	0.021426	0.15633	0.55833	0.74985	0.75633	0.64482	0.76458	0.64913	0.22427	0.097734	0.43077	0.40458	0.35193	0.11876	0.055829	0.31467	0.26034	0.019262	0.036611
10	28	307	14.071	8.3632	2.3747	0.94411	1.2309	1.0991	3.1022	7.1118	4.5083	7.2221	5.2835	0.9995	0.88134	0.42687	1.6445	3.399	2.2803	0.58259	0.7098	0.70446	0.20912	0.042404	0.3072	0.41593	0.11677	0.10067	0.10901	0.20758	0.50051	0.68324	0.73214	0.54814	0.32139	0.24714	0.46665	0.29048	0.097672	0.14513	0.32646	0.32623	0.14063	0.42716	0.57721	0.16665	0.016718	0.046602	0.12442
10	29	308	0.88186	1.4628	0.44899	0.29606	0.45628	0.90346	2.625	3.3172	1.9824	1.0597	1.5186	1.7974	1.0501	1.4937	1.4508	0.6731	0.38188	0.49018	0.27366	0.40353	0.46414	0.32654	0.18165	0.27396	0.41961	0.22459	0.34669	0.5334	0.21044	0.064399	0.064535	0.15628	0.23537	0.31431	0.40948	0.26015	0.08138	0.2886	0.21934	0.13452	0.22514	0.17662	0.20771	0.14128	0.049364	0.059409	0.039931
10	30	309	0.086592	1.2043	2.58	2.9702	1.2462	1.4915	0.57666	1.0497	0.34174	1.3224	3.481	2.0994	0.69338	0.32586	0.33552	0.76737	1.044	1.2198	0.88059	0.53541	0.48848	0.092759	0.044836	0.057249	0.17162	0.37883	0.33679	0.17687	0.15852	0.12054	0.029722	0.039023	0.085768	0.13426	0.04369	0.13563	0.24026	0.14162	0.075212	0.060654	0.13276	0.099495	0.087782	0.1744	0.15432	0.20144	0.1908
10	31	310	7.7644	6.6872	1.9377	0.60554	0.40617	2.1094	2.0029	2.0348	2.2774	3.4128	1.6968	0.59614	0.8067	0.85257	0.89226	1.1544	1.4957	0.87521	0.56364	0.6535	0.27336	0.18324	0.43128	0.34788	0.29754	0.1537	0.12597	0.10758	0.024815	0.08269	0.031271	0.12315	0.26211	0.3222	0.24726	0.067977	0.25591	0.30908	0.1288	0.078733	0.098166	0.16848	0.15655	0.30482	0.3451	0.10113	0.17229
10	32	311	2.7213	2.972	1.0719	0.74112	1.0555	0.98601	1.461	0.92307	0.025599	0.6026	0.15673	0.39579	1.5026	1.49	0.16703	0.33743	0.23911	0.57847	0.76894	0.69206	0.082904	0.74916	0.26467	0.049362	0.094106	0.085659	0.13778	0.18184	0.13808	0.29613	0.33744	0.14289	0.067633	0.093436	0.076689	0.12976	0.35123	0.10295	0.0468	0.10866	0.10613	0.026459	0.035444	0.11961	0.043057	0.11186	0.16112
10	33	312	9.3693	5.8372	1.8973	3.1021	1.944	2.1932	1.9149	0.8229	1.9924	4.3362	3.2533	0.3522	1.0653	1.6484	1.6802	0.91098	0.40225	0.42298	0.55231	0.21129	0.14841	0.44392	0.38756	0.80249	0.7485	0.25485	0.18529	0.26715	0.28855	0.22029	0.30492	0.28783	0.049283	0.063216	0.10577	0.060199	0.058351	0.094086	0.10599	0.16926	0.35828	0.2576	0.071612	0.016294	0.024249	0.059994	0.16112
10	34	313	1.5249	2.7376	2.1755	1.4844	1.7698	2.9988	5.0267	5.7253	1.9771	1.6518	1.6077	0.4885	0.12865	0.66403	1.2572	0.69711	0.46165	1.1733	1.5093	0.44433	0.39427	0.63383	0.57128	0.15171	0.092232	0.03809	0.19644	0.13155	0.068053	0.13357	0.16159	0.27491	0.3581	0.077808	0.056823	0.096156	0.30825	0.39612	0.35281	0.22488	0.13821	0.098657	0.10039	0.13384	0.22587	0.1228	0.048463
10	35	314	0.25658	0.85414	1.1612	0.91897	0.42241	2.8326	4.2749	3.4171	2.2713	1.1898	1.1913	0.94416	0.69559	0.78912	0.70505	0.42042	0.57937	1.415	1.0631	0.63423	0.4251	0.34397	0.10386	0.11021	0.23054	0.11164	0.10012	0.11454	0.15891	0.11789	0.25236	0.31265	0.17573	0.13354	0.17942	0.25914	0.4308	0.34036	0.51827	0.27328	0.023724	0.1019	0.12733	0.045592	0.11111	0.2181	0.10272
10	36	315	10.459	5.3486	2.5527	1.5216	0.85214	1.2689	2.113	1.5604	0.95266	1.3753	1.4546	3.7822	5.7591	2.9226	0.66367	0.37024	1.1244	0.79531	0.77792	0.49461	0.28802	0.8966	0.6344	0.62099	0.67603	0.21704	0.022136	0.17944	0.30378	0.19933	0.097382	0.17164	0.23097	0.51157	0.33703	0.42975	0.67688	0.46818	0.18004	0.10582	0.020639	0.12721	0.10089	0.1171	0.20931	0.4165	0.26593
10	37	316	0.62771	1.5629	1.6326	0.86409	0.99016	0.34833	0.88336	2.3826	3.3839	3.1442	1.0281	3.4127	4.1607	0.78819	0.51808	2.1514	2.4689	1.4167	0.57562	0.56554	0.48438	0.32842	0.048	0.27062	0.31357	0.11676	0.15306	0.32066	0.64568	0.19548	0.16782	0.074792	0.15515	0.127	0.22912	0.37885	0.47716	0.23979	0.017098	0.16666	0.30257	0.5086	0.64476	0.26686	0.045372	0.036031	0.093507
10	38	317	0.76882	0.73767	0.31338	0.35626	1.4218	0.94864	1.8192	2.856	7.8394	10.095	5.1601	2.4617	1.2881	1.0645	1.1191	0.50983	0.73542	0.80261	0.76298	0.38469	0.40389	0.52804	0.51029	0.59439	0.31899	0.26174	0.4171	0.31097	0.32656	0.6536	0.62184	0.044609	0.076788	0.13257	0.17022	0.3368	0.13526	0.19453	0.45177	0.51998	0.22979	0.10394	0.12013	0.13645	0.092047	0.11649	0.21121
10	39	318	0.05704	1.457	0.36217	1.0748	0.63478	0.1595	3.5206	10.196	6.576	2.9237	2.452	0.9605	0.18963	0.080055	0.16861	0.40155	0.11543	0.065716	0.32683	0.39363	0.40261	0.67459	0.8664	0.33297	0.19723	0.52277	0.50017	0.47777	0.25524	0.061855	0.11392	0.16652	0.091364	0.17157	0.073096	0.072898	0.40651	0.29224	0.1693	0.12978	0.17764	0.21757	0.20252	0.12727	0.099121	0.086617	0.11084
10	40	319	0.17833	4.5916	5.4517	2.5124	2.1712	4.534	3.8274	0.39309	3.8726	4.0859	1.3767	0.43233	2.149	2.0608	1.7806	0.95548	0.53305	0.35547	0.56998	0.32398	0.21067	0.23578	0.31261	0.15982	0.062491	0.19408	0.40918	0.24233	0.45188	0.40705	0.099599	0.23977	0.13254	0.17623	0.35697	0.74923	0.31581	0.30947	0.17888	0.31217	0.25701	0.087602	0.065915	0.055557	0.060883	0.1272	0.10172
11	1	320	10.254	4.4679	1.1318	1.04	0.35776	3.3505	0.87801	3.3447	15.164	19.779	8.8404	1.2413	1.2246	2.7461	2.005	0.1638	1.6806	5.2179	6.1501	2.8684	0.89568	1.2858	1.2647	0.60789	0.46617	0.86035	1.0728	0.62671	0.44445	0.45997	0.095961	0.066499	0.028359	0.24501	0.1314	0.08485	0.20464	0.21456	0.31833	0.39458	0.31835	0.478	0.38587	0.13089	0.14914	0.20416	0.18664
11	2	321	17.796	8.2172	1.6884	1.5532	1.8055	2.8591	4.2019	5.9454	9.3362	11.131	4.2482	4.3551	4.4706	2.0801	1.0428	0.37225	1.1787	2.0606	1.4711	0.35892	0.4564	0.66576	0.36054	0.56273	0.402	0.19593	0.65446	0.75289	0.60844	0.56635	0.28961	0.17445	0.12774	0.44875	0.59159	0.21648	0.053265	0.040296	0.23099	0.16977	0.094192	0.29012	0.17569	0.30809	0.3971	0.2167	0.051316
11	3	322	4.1332	1.0793	2.3835	2.9094	1.9379	1.0589	1.0255	4.6439	9.3064	7.4911	3.9288	3.051	3.3841	3.2315	1.2416	0.61202	0.59608	0.77301	1.1184	0.94158	0.29653	0.026493	0.27332	0.60718	0.38172	0.073601	0.12523	0.37037	0.24619	0.089577	0.25729	0.29043	0.11929	0.1283	0.37111	0.41871	0.21237	0.23257	0.3309	0.18117	0.08249	0.10637	0.065011	0.15865	0.086649	0.12277	0.1744
11	4	323	1.5103	3.4484	2.607	2.5991	1.5313	0.48294	0.0099762	1.1442	2.207	6.7051	10.017	17.485	19.449	5.638	3.8047	4.672	1.9752	0.87	0.36809	0.56983	1.4651	0.88094	0.98573	0.50523	0.38665	0.43526	0.51331	0.26244	0.47616	0.70828	0.26903	0.14189	0.33338	0.74651	0.69009	0.18693	0.25057	0.78469	1.029	0.36227	0.14843	0.24701	0.2856	0.27386	0.33063	0.41284	0.64998
11	5	324	8.308	7.0956	2.9878	2.4845	1.6521	1.7733	1.5852	0.91688	1.2739	7.8968	7.349	2.83	0.93779	0.45713	2.2332	4.7701	1.8184	0.48608	0.17324	0.49043	1.3845	0.48569	0.11621	0.096596	0.27316	0.48335	0.11803	0.081995	0.095961	0.20799	0.14647	0.0059227	0.015456	0.13565	0.23858	0.20436	0.076408	0.045816	0.10614	0.41062	0.23061	0.059985	0.029798	0.035989	0.33101	0.39378	0.093307
11	6	325	0.011484	0.76363	1.2201	0.8558	0.71151	1.7074	1.8328	1.4118	6.0632	10.851	16.724	8.5427	2.5486	3.0351	3.6033	1.6799	1.3012	1.1561	1.612	1.7426	1.4017	1.289	1.5211	2.9773	2.0146	0.88686	0.67385	0.38837	0.28191	0.20683	0.18638	0.42938	0.7402	0.49166	0.44909	0.92459	0.58882	0.18559	0.35912	0.3746	0.18126	0.13504	0.21609	0.59038	0.55482	0.36962	0.24029
11	7	326	1.0727	1.5321	6.3332	11.076	5.5281	1.8986	0.34997	1.0049	0.30881	2.5798	4.6009	18.055	19.075	7.8522	2.6174	2.0412	2.0856	2.2545	0.44847	0.49305	1.25	0.78609	0.8974	0.34793	0.53281	0.73498	0.95059	0.45073	0.19002	0.40378	0.44662	0.32962	0.4167	0.21326	0.055325	0.38461	0.88779	1.2925	0.90412	0.33703	0.15681	0.13105	0.12999	0.25261	0.36935	0.18239	0.017397
11	8	327	6.0177	4.0598	1.5714	0.83342	0.97942	2.0933	2.407	1.508	1.573	7.2671	16.117	12.754	6.3887	3.1601	1.8949	1.4132	0.57695	0.30909	0.14727	0.19838	1.297	2.5049	0.93258	0.24115	0.097032	0.037231	0.068074	0.0643	0.018702	0.17157	0.30786	0.27831	0.47759	0.4257	0.27891	0.4023	0.21236	0.059027	0.064599	0.06891	0.062817	0.50257	1.291	0.67713	0.080964	0.027837	0.04619
12	1	328	3.1301	4.1928	2.4368	0.48874	0.1075	0.77919	1.0402	0.35185	0.34677	2.6707	3.958	1.8452	0.49422	0.58726	0.61357	0.10863	0.75296	0.95396	0.37405	0.11982	0.14089	0.21889	0.090433	0.34961	0.57709	0.27837	0.083019	0.045776	0.0076639	0.024736	0.087314	0.066747	0.050426	0.047726	0.052148	0.014076	0.053225	0.056781	0.0187	0.030642	0.12713	0.1401	0.054496	0.019103	0.033953	0.068055	0.095152
12	2	329	1.0083	0.70597	0.34442	0.93588	0.82795	0.26029	1.0695	2.5394	1.4419	2.0247	4.3234	4.2575	3.0935	3.0572	1.7107	0.44101	0.30598	0.30381	0.096073	0.1769	0.24214	0.34131	0.49176	0.49611	0.35099	0.27073	0.17996	0.078542	0.023106	0.062626	0.132	0.070351	0.076404	0.10053	0.0464	0.049293	0.093203	0.17779	0.20047	0.13058	0.090332	0.097138	0.054696	0.020661	0.064876	0.13599	0.11276
12	3	330	16.112	9.0249	1.5843	2.3803	1.2907	0.62603	0.63588	0.53662	0.74774	2.3609	4.2187	3.9292	2.1772	1.1635	1.4569	1.6978	1.1905	0.4643	0.23159	0.18807	0.27055	0.34502	0.40192	0.44554	0.38985	0.33646	0.3528	0.32543	0.22076	0.11268	0.14137	0.37017	0.46154	0.19861	0.077786	0.063345	0.11429	0.14635	0.097312	0.12203	0.17601	0.16121	0.13998	0.099571	0.056134	0.042427	0.01685
12	4	331	1.2578	5.2751	3.6075	1.0291	0.44912	0.54041	3.0892	2.4825	1.5892	1.0153	1.359	0.60004	0.064405	0.22858	0.30957	0.57151	0.30932	0.277	0.21343	0.064229	0.1878	0.16872	0.11846	0.071215	0.13773	0.14178	0.040349	0.028162	0.088991	0.049809	0.081805	0.11939	0.048339	0.034636	0.017235	0.049757	0.041282	0.050823	0.070578	0.053093	0.030841	0.086859	0.040294	0.015056	0.04079	0.085097	0.039844
12	5	332	3.6279	4.254	2.5883	1.549	2.507	2.1404	0.9103	1.1371	1.5299	2.1007	6.0021	9.4674	4.7845	1.842	1.0254	0.077596	0.72624	0.88827	0.84447	0.87777	0.54228	0.13832	0.069716	0.17542	0.20158	0.18016	0.037599	0.032422	0.041309	0.096615	0.12797	0.14164	0.20539	0.17755	0.16988	0.20821	0.21251	0.21517	0.31186	0.2886	0.30239	0.30568	0.18506	0.092568	0.040801	0.031343	0.048409
12	6	333	1.776	2.8457	2.1021	1.6883	1.7381	1.0794	1.4726	3.4819	3.8457	1.6711	2.9452	3.6945	1.7269	1.505	1.1614	0.19128	0.2479	0.24093	0.33883	0.21251	0.1195	0.61049	0.46468	0.060116	0.02524	0.0031973	0.092435	0.13177	0.098283	0.19268	0.21105	0.14346	0.098103	0.095753	0.10975	0.1385	0.091142	0.080366	0.057431	0.04936	0.048143	0.046895	0.062763	0.027353	0.076913	0.24921	0.19068
12	7	334	9.1004	7.0794	3.1976	1.5312	0.6578	1.0866	1.8286	1.9485	1.2991	2.1722	3.5006	2.0755	0.99929	1.8151	0.97847	0.6975	0.40535	0.22506	0.45852	0.53723	0.14983	0.42439	0.38224	0.21704	0.33782	0.40196	0.38327	0.086194	0.028405	0.063299	0.079578	0.06668	0.10872	0.077248	0.041448	0.046444	0.071348	0.042758	0.025587	0.050121	0.041002	0.023458	0.036382	0.055266	0.1013	0.06737	0.12552
12	8	335	0.96695	0.97572	0.87603	0.71797	0.74502	0.66821	1.8369	7.9534	8.0047	2.6059	2.7581	2.5023	1.8523	0.44123	0.32272	1.1389	0.97644	0.88835	0.45477	0.42635	0.93706	0.53057	0.11819	0.12379	0.37338	0.44714	0.24883	0.20338	0.25625	0.28643	0.31764	0.29284	0.19554	0.054728	0.015149	0.024822	0.09192	0.018484	0.10326	0.14238	0.059944	0.060958	0.008536	0.06716	0.13111	0.10838	0.022455
12	9	336	14.71	8.4654	1.8055	0.50072	0.15877	0.55895	0.84958	1.62	4.098	4.2682	2.3042	1.2196	0.68643	0.85839	1.6619	1.6569	0.80285	0.34676	0.19751	0.10698	0.040353	0.30939	0.39918	0.42177	0.51168	0.40644	0.21583	0.18643	0.11704	0.042418	0.053766	0.10198	0.094075	0.059637	0.05912	0.044181	0.038381	0.08789	0.16896	0.24437	0.22865	0.10269	0.050263	0.049395	0.050794	0.07894	0.12732
12	10	337	5.014	5.5206	3.7013	1.9368	2.4051	1.4921	3.3819	3.1917	4.9748	7.7736	7.2411	3.7723	0.9374	0.72073	1.1112	0.99034	0.53289	0.36277	0.3594	0.47441	0.50918	0.26377	0.12016	0.27905	0.24127	0.060654	0.33798	0.4188	0.24214	0.17279	0.12342	0.06814	0.085406	0.14275	0.26723	0.33641	0.20979	0.070107	0.060155	0.1036	0.12324	0.18454	0.14364	0.05756	0.052414	0.12904	0.11598
12	11	338	0.16145	1.3823	1.8854	0.65049	0.097025	0.36172	0.56602	1.0649	1.7282	2.2831	2.8847	2.8731	2.2257	2.9427	2.6446	1.4706	0.6889	0.75592	0.80798	0.42418	0.36807	0.52646	0.45703	0.49852	0.46557	0.14551	0.0504	0.16555	0.19174	0.17981	0.19797	0.12745	0.049064	0.0090063	0.024971	0.063886	0.080724	0.10709	0.069212	0.10111	0.10375	0.061095	0.076966	0.13039	0.16317	0.1165	0.031279
12	12	339	9.8503	7.6887	5.1779	4.4302	4.5432	3.6253	2.8697	1.7256	0.66313	2.1288	0.44869	0.24335	0.54	0.55284	0.48915	1.6302	1.1989	0.35459	0.43797	0.20392	0.1377	0.42073	0.44863	0.11972	0.25951	0.18522	0.071527	0.11023	0.069381	0.037655	0.043919	0.0459	0.097294	0.11792	0.087381	0.033503	0.0084633	0.04858	0.056639	0.086465	0.065216	0.016464	0.014779	0.01895	0.029347	0.064827	0.10883
12	13	340	1.6066	2.5264	2.7594	3.2482	2.6091	1.1347	1.6757	3.0055	2.1307	0.5757	0.66656	1.0292	1.068	0.53447	0.29084	0.39589	0.33938	0.44324	0.45366	0.40183	0.3459	0.26236	0.24617	0.29141	0.19037	0.11752	0.08537	0.065391	0.07231	0.11249	0.10363	0.071891	0.066465	0.079095	0.087465	0.025136	0.017344	0.03964	0.019044	0.018186	0.021853	0.032759	0.030942	0.0093699	0.012574	0.034731	0.0489
13	1	341	0.5775	0.7081	0.22137	0.0817	0.10192	0.27296	0.28205	0.5502	0.68892	0.61415	1.7364	9.7849	18.258	10.197	2.9657	1.4426	1.4323	0.5214	0.37635	0.31785	0.43034	0.31601	0.58405	0.84063	0.46599	0.39623	0.8389	1.0768	0.55282	0.12611	0.043849	0.15499	0.17693	0.076995	0.258	0.47436	0.52322	0.5043	0.3831	0.15778	0.1282	0.22015	0.18051	0.1232	0.078238	0.040525	0.078735
13	2	342	0.42363	0.88009	0.89856	0.34896	0.24121	0.68973	1.3192	2.1337	3.1906	5.2099	5.1544	1.3506	8.4804	14.894	7.5891	2.5174	2.0585	1.804	1.4297	0.86571	0.34186	0.4982	1.6093	1.4886	0.26345	0.52784	1.2109	1.2179	1.0151	0.60996	0.56421	0.90878	0.85866	0.45219	0.060318	0.17475	0.33721	0.13986	0.02283	0.10113	0.15638	0.14735	0.20697	0.1207	0.25777	0.37436	0.21012
13	3	343	0.67729	0.89341	1.2854	1.0954	0.85573	1.2177	0.41604	1.0126	2.2998	3.3283	7.0321	14.194	15.256	6.5904	0.73751	0.77769	1.0669	1.242	1.5379	1.7716	1.9784	1.4422	0.66373	0.79612	0.78395	1.1935	1.403	0.81603	0.39504	0.37043	0.23144	0.14219	0.14434	0.23139	0.25193	0.34875	0.32205	0.13067	0.049822	0.12822	0.26253	0.31247	0.19716	0.074158	0.050575	0.066155	0.053436
13	4	344	0.47477	0.89772	0.29925	0.97611	2.3789	2.8742	2.0982	2.1086	4.2608	4.2997	1.1845	1.4038	9.4376	13.732	7.0542	2.9264	1.1895	1.5591	2.0229	1.2897	0.78269	0.45129	0.30218	0.66567	0.75171	0.37039	0.15514	0.064515	0.15378	0.24404	0.19177	0.084822	0.11794	0.35222	0.60034	0.43922	0.13359	0.1352	0.24839	0.24562	0.26845	0.12377	0.12208	0.15255	0.3154	0.54993	0.49541
13	5	345	0.8593	0.75559	1.4887	1.5713	0.62825	0.045499	0.26417	0.87999	1.9465	2.5035	3.9134	18.023	27.513	13.013	6.2026	3.7211	0.99053	0.41077	1.0428	0.43581	0.71323	1.8921	1.8702	1.228	0.46523	0.65071	0.81968	0.90755	0.54184	0.78064	0.79777	0.60077	0.5007	0.41306	0.17989	0.11758	0.21627	0.33555	0.46355	0.18134	0.13784	0.50009	0.36997	0.32754	0.46787	0.48473	0.48689
13	6	346	0.4981	1.0004	1.2718	1.7466	3.4174	2.7725	1.3307	2.7254	3.2691	1.9034	4.4148	11.881	16.888	8.4468	3.6313	3.7394	3.9887	4.1792	2.5758	1.3777	1.5411	0.78376	0.13191	0.24521	0.85852	1.3583	0.93707	0.46359	0.27943	0.30826	0.21584	0.25024	0.26106	0.15739	0.18103	0.076087	0.033203	0.12499	0.24419	0.32868	0.50308	0.43275	0.38669	0.81042	0.8936	0.58559	0.39063
13	7	347	1.3298	0.81225	0.35505	0.22616	0.089105	0.24821	0.38475	0.89405	0.86981	0.94446	10.964	21.532	16.132	6.3895	1.0228	0.47517	1.0794	1.0449	0.90237	0.84643	0.13516	1.1929	2.7974	2.1646	1.1272	0.46124	0.32217	0.16748	0.090123	0.17332	0.24403	0.28155	0.16803	0.071626	0.013254	0.085394	0.23765	0.35376	0.26346	0.36942	0.66738	0.43903	0.10455	0.10033	0.29696	0.25683	0.24442
13	8	348	0.72815	0.581	0.4727	1.6332	2.3056	2.7135	2.7215	0.88675	0.70501	1.8719	1.0112	8.731	32.261	25.923	5.0077	0.53653	0.92636	0.85054	1.2196	0.99031	0.18243	0.20883	0.48916	0.57206	1.2271	1.1453	0.65694	0.22995	0.011743	0.20918	0.49967	0.28489	0.025663	0.20688	0.13623	0.10883	0.70503	1.4776	1.0236	0.39617	0.10328	0.39286	0.83582	0.89271	0.39494	0.076418	0.21516
13	9	349	10.487	5.9803	1.607	0.54101	0.15061	0.17513	0.032113	0.037878	0.28045	1.4051	7.1139	11.099	2.9881	1.3427	3.1364	1.6544	1.2299	0.81314	0.45568	0.40367	0.69892	0.6443	0.40291	0.36993	0.94078	1.3663	1.0453	0.60768	0.24692	0.072099	0.0095511	0.018413	0.19757	0.34854	0.071981	0.092448	0.050213	0.095479	0.19669	0.020723	0.036131	0.034933	0.1376	0.080232	0.0046033	0.10781	0.332
13	10	350	10.541	6.5666	3.9432	2.5846	3.0938	5.0153	6.6542	6.8198	4.7721	9.7223	7.4676	2.2424	1.7231	3.8237	4.5871	2.9469	1.2048	1.3858	1.6646	0.75225	0.28049	0.51387	0.36674	0.32719	0.33887	0.044399	0.046913	0.13411	0.44367	0.58764	0.18328	0.1194	0.18684	0.22161	0.25392	0.12497	0.12549	0.40978	0.36572	0.22989	0.38849	0.2242	0.2451	0.35651	0.24824	0.14779	0.086128
13	11	351	0.87121	2.7557	3.8954	0.58617	0.78106	0.70884	1.3048	2.591	2.8403	4.5318	3.5039	0.78161	0.78083	0.88925	1.2824	0.76317	0.10365	0.18241	0.6743	0.50768	0.19616	0.27932	0.22441	0.028625	0.20272	0.15845	0.20788	0.34779	0.4519	0.11385	0.090119	0.13344	0.12321	0.1328	0.1047	0.043857	0.10164	0.2303	0.085561	0.063032	0.10413	0.086198	0.087604	0.034033	0.045021	0.10123	0.12059
13	12	352	1.3299	0.98585	0.21214	0.379	0.39122	0.19976	0.33824	1.3401	8.4442	14.719	16.741	10.864	5.7334	3.5049	3.8826	2.7226	1.4437	1.3009	1.2089	1.7469	2.5039	1.8425	1.0262	0.8326	0.37566	0.10581	0.19327	0.89012	0.64805	0.33814	0.28638	0.17903	0.38262	0.38462	0.078228	0.24755	0.54329	0.24338	0.05285	0.21365	0.20572	0.27962	0.37003	0.44636	0.70529	0.72293	0.24707
13	13	353	0.0073628	3.545	4.3566	2.3949	0.89816	0.75486	1.3067	0.84483	2.4629	8.7083	9.6541	9.3664	8.3771	5.4203	3.3825	2.5925	2.9448	2.0497	1.6701	1.6756	0.92441	0.59034	0.95576	0.67454	0.23975	0.7183	0.84916	0.30825	0.063705	0.30691	0.23705	0.032572	0.052685	0.068186	0.15997	0.12659	0.16742	0.43998	0.52377	0.39668	0.31517	0.34185	0.35309	0.31323	0.2071	0.28697	0.54697
13	14	354	0.22603	4.3412	8.9255	4.5305	1.1576	1.4907	2.3539	2.3783	3.2974	12.846	33.618	24.27	4.7533	0.24949	1.3965	2.4947	1.0061	0.94243	0.71833	0.93026	1.9488	2.0458	2.0526	2.2229	1.156	0.56937	0.40175	0.19338	0.16457	0.27948	0.38714	0.39745	0.51788	0.41673	0.078819	0.062192	0.20298	0.18932	0.31018	0.36808	0.58445	0.50379	0.34838	0.6977	1.1019	0.7188	0.4153
13	15	355	1.7503	2.6374	3.1225	1.5034	0.63762	1.2247	2.547	0.99764	6.1197	23.013	23.795	21.746	11.055	3.4246	1.2165	1.8631	1.8068	0.21765	0.72485	1.843	1.42	0.84823	1.854	2.0693	1.4367	0.4421	0.12978	0.20364	0.048051	0.22903	0.76742	0.80555	0.60233	0.56046	0.34098	0.252	0.26306	0.51269	0.68857	0.33234	0.22151	0.37335	0.45525	0.3437	0.48438	0.52328	0.45385
13	16	356	3.5911	3.4159	1.4019	0.47286	2.2952	1.4472	1.5097	8.4785	21.582	29.432	25.283	4.7787	0.25006	0.11618	0.61668	1.7957	1.9391	2.2529	2.8524	3.6721	2.6455	0.40066	0.48344	0.32775	0.077924	0.62049	1.2386	0.61283	0.22756	0.079881	0.065591	0.18727	0.31558	0.43396	0.3931	0.46147	0.65772	0.78861	0.33895	0.39322	0.33369	0.20081	0.24101	0.29304	0.51627	0.61272	0.59698
13	17	357	3.8729	5.0638	4.7554	3.5	4.6069	4.3064	2.212	0.25564	7.5933	20.554	27.675	17.128	4.602	1.6727	1.9553	3.0938	1.5637	0.46337	0.86571	1.0414	1.9361	1.9334	0.7684	0.74515	1.5993	1.902	1.3723	0.9475	0.63285	0.41052	0.27789	0.29308	0.26674	0.12554	0.082901	0.2418	0.63209	0.27395	0.13806	0.1444	0.27252	0.43134	0.21688	0.6059	0.56264	0.31497	0.37373
13	18	358	8.4446	9.3831	8.6122	4.862	4.0998	4.0932	2.7441	0.94879	1.046	4.9798	11.622	23.361	20.926	12.416	11.008	2.7826	0.53865	0.48343	1.1871	1.4339	1.2746	0.81636	0.56585	0.57977	0.43424	0.44493	1.7786	1.2501	0.76472	0.9183	1.0303	0.67008	0.56165	0.55388	0.5623	0.53806	0.46821	0.17599	0.34356	1.0509	0.79821	0.22924	0.24669	0.39383	0.16952	0.03988	0.061595
14	1	359	1.3831	1.3459	1.9608	1.153	0.46236	0.45794	1.1873	2.7375	11.01	17.92	7.7596	3.7636	3.0071	0.73551	1.1593	0.9147	0.81413	1.081	1.5492	0.96419	0.33673	0.36753	0.52635	0.81048	0.83419	0.51381	0.34954	0.29922	0.41607	0.77975	0.65007	0.49543	0.5851	0.3057	0.27214	0.3166	0.38993	0.51009	0.43152	0.21929	0.049851	0.1383	0.13491	0.045275	0.11915	0.17897	0.084037
14	2	360	1.8667	1.3631	2.2294	5.7199	5.4642	3.091	1.9336	0.6338	4.732	17.436	15.544	2.3719	2.1658	3.2323	2.5802	2.1655	2.8289	1.0779	1.6101	2.2478	0.97184	0.21876	0.10659	0.24854	0.51792	0.41894	0.19606	0.46194	0.27227	0.25217	0.45535	0.44722	0.36665	0.17279	0.36195	0.63995	0.30981	0.028811	0.21735	0.26892	0.16755	0.15995	0.10472	0.19345	0.36593	0.13387	0.039967
14	3	361	17.085	15.198	4.8228	0.26025	2.613	1.987	2.3481	4.2629	4.3006	4.0303	3.0879	1.8256	0.66549	0.81041	0.90948	1.3033	1.5538	2.0679	1.9974	1.095	0.75229	0.55277	0.45401	0.46846	0.51643	0.77425	0.67956	0.38773	0.34084	0.40511	0.2727	0.10422	0.073198	0.087969	0.082016	0.040101	0.0892	0.08267	0.056117	0.037775	0.020207	0.059125	0.10334	0.077636	0.049676	0.043744	0.052991
14	4	362	22.173	13.995	3.6626	3.4376	0.88637	4.2387	10.253	7.8945	1.2415	2.7211	6.1687	2.6212	0.48741	1.0699	0.61757	0.88212	1.5108	1.182	0.45131	0.34219	0.74363	0.73573	0.42902	0.30614	0.16605	0.087715	0.087717	0.054847	0.04284	0.15388	0.23425	0.2883	0.30884	0.29983	0.074707	0.1269	0.16662	0.060365	0.12638	0.33444	0.25025	0.10813	0.09715	0.098986	0.090058	0.099334	0.073504
14	5	363	0.87036	3.3317	5.4356	4.2025	5.5964	11.123	12.784	9.1672	7.9854	14.398	9.212	1.6993	2.6147	2.6139	0.86882	0.24464	0.27488	0.88526	2.2034	2.8358	1.4388	0.29754	0.10375	0.061183	0.12549	0.38521	0.7303	1.1735	1.6265	0.92197	0.12099	0.1627	0.30958	0.36127	0.39342	0.34171	0.33553	0.65696	1.0551	0.65117	0.3033	0.16332	0.13445	0.20492	0.09587	0.13924	0.20059
14	6	364	3.99	3.7448	1.1185	1.5128	1.1802	0.35937	0.97984	0.72736	0.15778	0.18924	0.75487	0.62822	0.47489	0.39412	0.25647	0.31536	0.31382	0.12553	0.073892	0.089065	0.10248	0.082264	0.1765	0.2291	0.10155	0.074031	0.099699	0.13934	0.10605	0.036047	0.010842	0.0065839	0.044717	0.061086	0.054209	0.064254	0.028556	0.027606	0.04693	0.063752	0.049863	0.0081338	0.016132	0.014734	0.01746	0.029887	0.034312
14	7	365	0.38789	3.9483	4.1612	2.1344	2.3127	2.299	3.4185	5.4336	4.7116	4.2896	3.1784	1.7517	1.0632	0.69243	0.72457	1.2865	1.2709	0.77711	0.52037	0.48076	0.38719	0.39517	0.33004	0.19229	0.12782	0.004719	0.1069	0.12738	0.068002	0.039731	0.09993	0.16933	0.14015	0.1265	0.14753	0.24212	0.29073	0.24166	0.11323	0.03525	0.046951	0.077949	0.19632	0.26269	0.14285	0.048366	0.0741
14	8	366	21.46	13.032	2.6464	1.797	2.6961	4.7678	4.8162	1.7108	1.4902	1.4181	0.53721	1.3452	1.6387	0.74832	0.34693	0.051145	0.33249	1.0682	0.81816	0.19199	0.04582	0.043294	0.20501	0.29912	0.14107	0.11248	0.24573	0.18148	0.11201	0.13892	0.13723	0.15823	0.11415	0.030604	0.1076	0.16434	0.078747	0.036887	0.04772	0.10508	0.15729	0.12779	0.05198	0.053812	0.058124	0.037795	0.053492
14	9	367	2.9428	6.3934	8.8868	9.3246	4.7864	0.50419	1.3419	2.4867	1.4198	1.4209	1.6062	0.88077	1.1075	0.7508	0.23405	0.49385	0.71371	0.38285	0.26101	0.34753	0.44393	0.33636	0.10417	0.070694	0.12246	0.33211	0.31028	0.079335	0.04132	0.11705	0.094393	0.16737	0.18114	0.09693	0.11527	0.077139	0.010668	0.063206	0.16685	0.1432	0.051557	0.01383	0.054004	0.065441	0.090026	0.083499	0.023291
15	1	368	1.7491	1.5496	0.98096	0.81542	1.2193	0.26624	0.65324	2.0989	2.5432	2.3662	2.9475	13.311	29.691	12.456	18.103	14.565	6.8946	2.2653	0.56386	0.74859	0.25874	0.28765	1.699	3.4075	2.0758	1.0624	0.3065	0.57732	1.0533	0.67709	0.2567	0.35412	0.24465	0.22036	0.5935	1.2619	1.1358	0.90242	0.77279	0.11302	0.2198	0.53379	0.34278	1.6003	1.7359	0.51796	0.14909
15	2	369	0.016346	0.69535	0.21801	1.2239	1.3299	1.0257	1.8759	1.755	1.9663	6.2834	15.804	29.787	35.21	8.8041	3.4522	8.0427	6.094	3.0523	0.58585	0.068865	0.29796	1.9638	3.1244	3.2043	1.3364	2.0004	2.4617	0.99289	0.47789	0.48287	0.45662	0.40589	0.54413	0.53445	0.12253	0.089436	0.3147	0.29631	0.2115	0.33037	0.22447	1.0438	0.96229	1.0645	1.273	0.47017	0.22017
15	3	370	2.1812	2.7617	3.3444	1.6723	0.48669	1.2488	2.8495	3.006	6.7714	15.882	45.095	36.966	6.6268	6.1026	2.7528	1.2924	1.6317	1.6903	3.2479	2.3483	0.8787	1.2459	1.7709	0.53128	0.8663	1.3227	1.4522	0.97287	0.46709	0.27397	0.17042	0.6603	1.1776	0.93255	0.20708	0.40447	1.5245	1.6444	0.63031	0.54796	0.72429	0.31853	0.11303	0.46897	1.4407	1.4356	0.34842
15	4	371	0.31186	1.6935	1.5617	2.0117	4.0425	5.4767	3.8352	0.78597	0.5616	10.42	31.815	10.383	2.6016	0.82859	6.0972	3.5557	1.5387	1.814	0.86676	1.128	2.0319	1.3781	0.49882	0.41341	0.86112	0.71524	0.21222	0.27423	0.3631	0.7359	0.76844	0.38121	0.39797	0.31847	0.56427	0.67992	0.15197	0.31964	0.02865	0.11916	0.17359	0.24758	0.90705	0.30817	0.19533	0.47447	0.47602
15	5	372	3.5081	3.8105	3.6909	2.4881	1.7667	4.1657	5.9399	2.0828	2.0189	2.1303	10.9	38.873	27.368	15.333	9.0742	1.4861	0.83706	0.47605	1.9489	1.927	1.0354	1.1559	1.432	3.4719	1.3188	0.41557	0.68277	0.40957	0.30972	0.27139	0.59255	1.0551	1.315	0.98927	0.43199	1.2259	1.7582	0.54368	0.33325	0.11422	0.58741	0.28984	0.20675	1.3196	1.5243	0.17359	0.25536
15	6	373	0.023271	0.16699	0.94488	2.0674	1.1815	1.0568	3.0973	3.7119	0.19265	7.4219	21.366	42.584	39.898	6.9035	0.80548	0.54056	1.5935	4.7831	3.6736	0.82299	0.86554	1.5568	0.88403	1.6215	1.3541	0.83125	0.7574	0.97215	3.1702	1.8725	0.1353	0.44231	0.4663	0.57065	1.012	0.83707	0.36269	0.18737	0.49124	0.69391	0.70877	1.0211	0.622	0.25454	0.26888	0.388	0.90034
16	1	374	1.8271	1.6635	0.832	0.39004	0.61367	0.61615	0.43946	0.18311	0.12167	0.28819	0.51095	0.45767	0.43001	1.7588	2.6984	1.5281	4.8873	6.074	3.5489	3.1173	2.7985	1.5084	1.467	1.0342	0.63531	0.67918	0.63368	0.2999	0.053573	0.087978	0.093533	0.30789	0.45518	0.43206	0.54309	0.23544	0.11175	0.1658	0.2581	0.27778	0.22496	0.27191	0.33441	0.24403	0.071042	0.038974	0.081855
16	2	375	0.97079	0.87745	0.18767	0.12975	0.61541	1.0973	0.72575	0.18093	0.089197	0.039717	0.6352	1.3696	0.8168	1.7888	4.6788	8.5449	9.1161	5.6444	2.9025	0.7968	0.75458	0.46807	0.55037	0.96827	0.31907	0.075934	0.35967	0.74733	0.63506	0.41627	0.17871	0.12567	0.16035	0.34814	0.62564	0.68094	0.33307	0.11962	0.12632	0.095613	0.1401	0.4936	0.54229	0.32669	0.28765	0.2685	0.257
16	3	376	2.9578	2.1553	0.84209	0.32112	0.63942	2.3211	1.9243	1.4847	1.2001	1.8416	1.1245	0.76634	0.91563	1.8192	5.7164	9.5198	4.9785	1.0061	0.89309	0.97769	1.1964	1.0382	0.49936	0.49098	0.88823	1.0853	1.1674	1.1028	0.61567	0.98742	0.92177	0.63968	0.70853	0.5232	0.26524	0.11844	0.092404	0.18855	0.13816	0.26623	0.24817	0.237	0.38106	0.47692	0.29031	0.13107	0.041787
16	4	377	1.3006	1.0085	0.30133	0.23286	0.13702	0.059346	0.10861	0.61907	0.80918	0.81237	1.3672	2.5116	3.1873	2.9949	5.1362	8.3395	5.5234	0.45402	0.10092	0.0397	0.20126	0.58245	1.0611	1.298	1.3559	0.84132	0.11788	0.19252	0.29941	0.31674	0.53977	0.56202	0.27726	0.24974	0.36645	0.54417	0.47683	0.42813	0.41383	0.20981	0.065315	0.045872	0.087105	0.17368	0.28023	0.30244	0.17698
16	5	378	0.034285	0.28217	0.29996	0.087767	0.29676	0.11822	0.15684	0.066152	0.57576	0.85988	1.1559	1.8785	3.2063	4.2762	3.0791	3.6136	7.6127	7.1073	3.3256	0.49079	0.23002	0.49498	0.24154	0.192	0.78949	1.2035	1.106	0.37571	0.3765	0.14075	0.21445	0.9345	1.4334	1.0308	0.50636	0.17443	0.056665	0.016738	0.027909	0.034665	0.024927	0.048745	0.15012	0.16083	0.075318	0.028631	0.029999
16	6	379	0.64066	0.84972	0.57125	0.26588	0.13477	0.06883	0.033	0.32763	1.0552	1.2484	0.97685	1.5795	2.673	7.7316	13.948	6.7411	2.7728	4.6466	2.3844	0.81898	0.22047	0.79738	1.2713	0.9205	0.47387	0.33305	0.30762	1.1776	1.3868	0.99861	0.69753	0.42664	0.31225	0.16951	0.032738	0.36242	0.28284	0.079541	0.020419	0.11173	0.16642	0.16239	0.092285	0.11275	0.14566	0.18454	0.099675
17	1	380	3.3609	1.9605	0.5527	0.42985	0.41107	0.56981	0.18335	0.33052	0.41778	0.25192	0.18035	0.081849	0.54813	1.3408	1.0942	6.4011	14.968	26.199	10.383	1.9496	0.42305	0.058899	0.080369	0.033759	0.22791	1.0162	1.116	0.644	0.2859	0.087158	0.19738	0.067782	0.36817	0.43394	0.122	0.13022	0.099256	0.10076	0.065036	0.074897	0.066238	0.092206	0.09609	0.056578	0.058282	0.087369	0.059047
17	2	381	0.16529	0.24253	0.37925	0.36671	0.21469	0.34023	0.1937	0.50956	0.612	0.63317	0.96547	0.19499	0.26325	0.48993	0.33387	0.54263	2.0235	11.043	20.615	14.931	7.6243	6.8762	7.6717	7.9384	4.6642	1.7542	0.94771	0.76106	0.52117	0.071965	0.14675	0.10228	0.043166	0.28426	0.4178	0.26109	0.58089	0.84662	0.44806	0.094088	0.13734	0.10369	0.13205	0.26587	0.16983	0.16685	0.52677
17	3	382	3.0767	2.5329	1.6564	1.966	2.3153	1.263	0.81567	0.93033	0.67101	0.82131	0.78092	0.48407	1.2299	2.1845	2.6121	2.7203	2.9515	4.7461	9.2977	11.694	19.832	14.05	4.4045	1.4475	2.6257	3.9025	2.6805	1.2494	1.0007	1.0155	0.29	0.084639	0.23372	0.51127	0.83234	0.98259	0.70239	0.40814	0.31359	0.3324	0.28338	0.18623	0.18958	0.096467	0.17449	0.38255	0.30071
17	4	383	2.1739	1.5744	1.7386	3.8958	4.0226	3.4971	3.1843	2.3463	2.4072	2.9616	3.7515	3.1266	1.5474	2.9144	11.566	5.6859	7.5755	26.516	21.341	8.709	4.4768	2.4447	1.0692	1.1429	2.3528	2.3366	0.70476	0.88998	1.5262	1.1853	0.78506	0.57679	0.2691	0.19386	0.16519	0.33738	0.61147	0.71307	0.56613	0.24769	0.36798	0.92699	0.6792	0.29088	0.54835	0.47547	0.24522
17	5	384	29.169	16.993	6.0173	8.2083	6.8525	3.0937	4.568	2.7083	0.41633	1.8811	2.9542	4.2007	8.6444	16.66	20.684	10.608	9.5332	8.9837	5.5669	2.8643	0.65509	0.40703	0.35836	0.34307	0.61908	1.1326	1.2512	1.4304	1.9643	1.5446	0.91013	1.0398	0.46061	0.084473	0.049164	0.14271	0.39592	0.54629	0.46943	0.37925	0.11546	0.09849	0.38548	0.38766	0.46671	1.0193	0.98948
17	6	385	18.193	16.78	13.18	10.469	7.9595	5.4333	5.7946	7.6694	5.0482	1.3839	11.973	21	13.406	7.1248	12.445	6.9518	8.1539	4.3897	3.065	2.9932	1.9822	0.86619	0.76688	0.49623	1.4355	1.8386	2.025	1.7497	1.7152	0.97737	0.49571	0.31413	0.74571	1.032	1.1372	1.3258	0.38743	0.0091555	0.13946	0.64254	0.91998	0.63456	0.59809	0.68005	0.38642	0.38443	0.52459
18	1	386	5.5019	10.527	7.7982	1.4658	0.9797	1.6472	1.5557	2.1752	2.77	2.1939	0.82445	1.0144	3.4358	3.7352	1.86	1.1763	0.49672	0.38255	0.37632	0.36847	0.39569	0.46454	0.28404	0.023984	0.27341	0.36581	0.16779	0.058285	0.005205	0.14975	0.24994	0.20408	0.15043	0.12066	0.12077	0.15097	0.17027	0.11616	0.13116	0.23154	0.22541	0.072796	0.032401	0.06696	0.048094	0.032021	0.020525
18	2	387	0.29574	0.88775	1.5854	0.64173	0.33571	0.59631	0.74146	1.1658	2.3807	2.7898	3.349	8.6815	13.271	6.4534	1.4367	0.61804	0.3384	0.64862	1.2942	1.137	0.46855	0.33108	0.11302	0.53183	0.98628	0.41864	0.14366	0.077955	0.12304	0.20319	0.17243	0.14722	0.27665	0.42736	0.17438	0.17516	0.2783	0.28972	0.29428	0.21275	0.10309	0.15599	0.40661	0.38858	0.17012	0.047355	0.013718
18	3	388	6.3076	3.6646	0.86502	0.51379	0.61514	0.38591	0.085977	0.10087	1.9972	8.986	19.276	13.52	3.5496	1.2611	2.7113	4.4254	2.3934	1.428	1.3419	0.67109	0.57244	0.71395	0.78978	0.58052	0.1842	0.12379	0.073978	0.29274	0.65673	0.97569	0.91567	0.62872	0.53627	0.20575	0.053929	0.26034	0.16618	0.027639	0.16266	0.39161	0.52252	0.36407	0.18827	0.12642	0.10244	0.15029	0.040436
18	4	389	1.1879	0.65236	0.25154	0.27271	0.75129	0.74756	0.44882	0.50588	1.2408	3.3983	7.7316	12.696	9.1209	7.7326	9.1301	5.1538	3.8215	2.1194	0.039581	1.8941	2.3779	0.98201	0.69152	0.31096	0.56121	0.90693	0.88723	0.74037	0.41468	0.23346	0.13493	0.16191	0.1644	0.19078	0.13427	0.45736	0.66122	0.5859	0.44137	0.55525	0.50577	0.16401	0.16266	0.24433	0.25107	0.18011	0.39759
18	5	390	0.91803	1.2492	1.1466	0.88189	0.98435	1.6016	1.0469	0.45405	0.53853	0.20032	1.501	8.5395	14.925	14.683	3.7309	0.50469	0.75407	0.99626	1.1596	0.45185	0.29624	0.36888	0.68638	0.98176	0.86973	0.71986	0.33771	0.21835	0.10186	0.24652	0.20691	0.13466	0.11086	0.13191	0.21089	0.1066	0.1093	0.24494	0.37617	0.43341	0.40477	0.4032	0.45293	0.477	0.25983	0.22831	0.19285
18	6	391	3.0325	1.866	0.58592	0.76321	0.8642	0.4193	1.0139	2.2457	2.9413	3.0447	1.3031	1.5383	10.39	21.742	10.155	1.8269	0.62442	1.1854	1.6833	1.4988	1.263	1.3361	1.0808	0.39621	1.0151	1.5108	0.89235	0.15649	0.095114	0.14054	0.33367	0.68817	0.52664	0.099496	0.21408	0.38135	0.14266	0.25068	0.24095	0.10808	0.12893	0.26715	0.29558	0.2618	0.50205	0.57068	0.31945
18	7	392	0.041996	0.49767	0.66334	1.1477	1.1759	0.59396	1.108	4.2274	4.2946	2.3724	5.8861	12.611	17.048	10.163	6.8776	6.8899	3.4355	2.1111	2.0305	1.7388	1.3191	1.1178	1.123	0.90596	0.68127	0.34351	0.42088	0.25423	0.28571	0.3774	0.61362	0.56459	0.34677	0.22429	0.098554	0.065074	0.076566	0.097798	0.066063	0.083877	0.36531	0.58816	0.73547	0.85433	0.84738	0.62229	0.35193
18	8	393	4.4014	2.1807	0.9588	0.57225	0.53079	1.6471	1.8665	2.0132	4.1241	10.85	17.135	21.085	14.197	2.4329	0.7975	1.9561	0.92665	0.31877	0.20324	0.16017	0.22521	0.56691	1.3447	1.5237	1.0563	0.23376	0.2891	0.36157	0.21785	0.19788	0.20632	0.39143	0.90961	1.1623	0.90317	0.41536	0.13117	0.32898	0.30723	0.08282	0.13263	0.10759	0.23259	0.18854	0.18599	0.29913	0.17623
18	9	394	3.2267	3.5528	1.942	0.45495	0.37056	0.35337	0.23728	0.081065	1.9977	9.4968	14.937	9.3907	0.8669	0.52211	0.2621	0.26527	0.31118	0.31599	0.74531	1.615	1.9615	1.6565	0.4585	0.18214	0.27737	0.070444	0.24531	0.20336	0.18853	0.33165	0.4578	0.4442	0.13505	0.11412	0.022783	0.080148	0.21289	0.082249	0.27249	0.53851	0.39893	0.2586	0.15152	0.032755	0.011216	0.04061	0.17935
18	10	395	10.735	7.5436	2.7579	1.3513	2.0969	3.7637	2.3623	0.44899	0.41187	4.1906	17.824	20.276	8.0192	1.9686	2.3641	1.2348	1.6567	2.6351	1.4341	0.28466	1.4209	1.9712	1.3753	1.1255	0.88378	0.80196	0.44333	0.26004	0.17282	0.17084	0.2154	0.33107	0.39746	0.34389	0.17788	0.14675	0.32819	0.31791	0.32067	0.15652	0.038432	0.10306	0.1955	0.23108	0.30713	0.20337	0.19393
18	11	396	3.5516	3.2346	2.145	1.9578	2.5737	2.1414	1.0745	7.2283	18.033	14.998	5.7264	5.3921	3.016	1.2442	0.52952	0.73275	1.0987	2.1326	2.8075	1.4284	0.33249	0.31727	0.5829	0.81437	1.1108	0.69258	0.42752	0.14484	0.07596	0.38976	0.40789	0.28009	0.14068	0.19192	0.28201	0.27513	0.17914	0.22453	0.13959	0.11495	0.061158	0.4417	0.81716	0.35235	0.041793	0.13439	0.15153
18	12	397	0.55304	0.36951	0.068533	0.55285	0.67615	1.9449	3.0015	3.7036	6.739	3.2923	1.0317	7.1938	11.723	8.9001	3.3573	2.0643	1.9957	0.79864	0.21727	0.90632	1.1295	0.81418	0.31752	0.18719	0.42233	0.54297	0.67668	0.50217	0.29676	0.10851	0.019125	0.14005	0.47688	0.53167	0.2868	0.5003	0.48582	0.3528	0.25182	0.15761	0.11243	0.051821	0.055132	0.2559	0.49935	0.29579	0.19319
18	13	398	4.528	4.9437	2.4624	1.32	1.3849	2.0366	1.6362	1.99	5.5977	14.433	19.093	7.3926	0.89587	0.74422	0.94528	1.1616	0.90406	1.3803	2.6323	2.8911	2.1077	0.48241	0.12424	0.07739	0.21529	0.42183	0.55014	0.54462	0.21085	0.17696	0.49806	0.23532	0.099374	0.1928	0.25235	0.19774	0.081144	0.10694	0.48863	0.59297	0.35939	0.10853	0.086069	0.10686	0.10584	0.051926	0.089518
18	14	399	3.0785	3.9907	4.6291	5.7083	6.21	3.8033	1.1511	0.99182	5.1447	13.631	17.441	8.4306	5.0728	1.9558	0.16319	0.1003	0.23845	0.46244	0.2373	0.43267	0.82379	1.2201	0.72074	0.53341	0.62339	0.37633	0.34255	0.14978	0.10264	0.54554	0.66056	0.61773	0.5859	0.50523	0.1332	0.013342	0.063004	0.26705	0.3074	0.16916	0.014639	0.24222	0.53157	0.43891	0.19986	0.16801	0.081773
18	15	400	0.50737	1.0554	0.52064	0.20562	0.28348	1.1005	2.3848	2.7145	0.79228	2.022	4.1249	16.786	26.845	14.468	4.4828	0.37229	0.25978	0.33248	1.3266	1.1862	0.38906	0.90336	1.1193	0.83997	0.52586	0.33355	0.17204	0.22456	0.32229	0.41551	0.70116	0.59442	0.57802	0.645	0.3051	0.13747	0.38326	0.32881	0.20304	0.24142	0.19312	0.19073	0.25057	0.78735	0.71694	0.19387	0.083329
18	16	401	0.64681	1.3872	2.362	2.6257	1.572	0.54021	2.7714	6.6321	9.9808	8.9511	5.1582	2.9468	0.82319	0.95894	0.93419	1.9529	2.791	1.9189	1.7817	1.0293	0.17939	0.20814	0.53584	0.39338	0.41853	0.38573	0.31309	0.18824	0.14014	0.12048	0.22503	0.30472	0.054709	0.10879	0.2116	0.2211	0.18802	0.15255	0.13088	0.13279	0.073753	0.047151	0.12596	0.29256	0.40389	0.41026	0.18928
18	17	402	1.9095	2.3535	2.3486	0.95566	0.70249	1.4544	0.77595	1.2325	1.9632	7.7701	15.032	14.767	10.546	4.8686	1.9791	0.99242	0.51728	0.77069	0.60592	0.34262	0.78857	1.0446	0.88015	0.55464	0.2599	0.07193	0.077971	0.15523	0.038962	0.094329	0.13821	0.34272	0.84582	0.82166	0.52069	0.44593	0.45759	0.38142	0.27579	0.23309	0.13768	0.11847	0.09491	0.17101	0.20892	0.12926	0.085828
18	18	403	1.2484	0.91525	0.27741	0.58863	1.1827	0.46157	1.8042	4.8707	9.9999	13.243	5.3702	2.0709	1.7107	0.77883	0.28914	2.8012	3.2231	1.256	1.4524	0.96168	0.52573	0.57601	0.29387	0.19687	0.30897	0.5026	0.33495	0.35128	0.32089	0.19418	0.12681	0.050355	0.12212	0.27874	0.2043	0.42598	0.53074	0.14077	0.11354	0.15398	0.098529	0.089899	0.11582	0.12186	0.061473	0.17916	0.43306
18	19	404	9.8737	6.5833	1.7707	0.5504	1.1017	0.47201	0.42926	0.79212	3.432	11.118	10.788	2.0671	4.0419	7.9567	8.5033	4.0787	1.613	2.9598	2.397	1.2569	0.25497	0.25625	0.38714	0.42075	0.66853	1.0438	0.68456	0.29788	0.043177	0.09814	0.12567	0.091587	0.10096	0.099192	0.11015	0.25252	0.5074	0.751	0.36237	0.15415	0.31486	0.21203	0.23902	0.41397	0.36104	0.14056	0.099856
18	20	405	0.53865	0.67419	0.70079	0.93771	1.9433	2.6803	2.9372	3.1088	2.7525	13.474	14.755	4.5675	1.23	1.4856	1.1113	1.3838	2.7042	2.0321	0.13712	0.52589	0.69478	0.32717	0.77425	0.41511	0.017483	0.19752	0.30201	0.41513	0.24907	0.11653	0.049177	0.30799	0.63274	0.24563	0.097066	0.24275	0.29207	0.20267	0.21073	0.15105	0.024116	0.15749	0.29605	0.13398	0.029405	0.11241	0.091785
18	21	406	0.020389	0.87594	1.0742	1.4891	0.93908	0.54168	1.4644	2.5196	3.164	11.734	14.556	3.9014	2.5162	4.7154	6.5154	4.4462	3.691	3.4625	1.0715	0.52212	0.72882	0.29889	0.43387	0.50985	0.21253	0.26103	0.25945	0.11749	0.084807	0.23895	0.47329	0.43927	0.22233	0.23818	0.12891	0.10538	0.067274	0.1702	0.30908	0.39065	0.41506	0.37447	0.30817	0.20174	0.10179	0.25026	0.54137
18	22	407	0.57027	0.85184	0.83148	1.2992	1.0171	1.4548	1.6641	2.928	5.9949	4.338	3.6894	1.8052	1.3447	3.0747	2.0801	0.78483	0.65671	0.88018	1.4081	0.71083	0.058837	0.45282	0.25851	0.2727	0.66829	0.53878	0.12719	0.033357	0.22721	0.26942	0.11807	0.12182	0.23362	0.17053	0.086438	0.14794	0.078257	0.010081	0.071486	0.19953	0.15815	0.068292	0.0089333	0.016799	0.11864	0.13293	0.081201
18	23	408	2.2044	1.8784	2.1144	1.2413	0.46105	0.42866	1.2771	2.4743	3.2138	5.5497	5.5473	4.8645	3.6017	2.5397	1.3756	1.1241	1.8712	1.3908	1.5674	1.9425	1.7225	1.0111	0.41823	0.26509	0.1886	0.14354	0.26058	0.31693	0.45922	0.5053	0.37937	0.19651	0.023219	0.039273	0.078384	0.054093	0.027314	0.24252	0.25961	0.086134	0.087984	0.11133	0.080423	0.12234	0.17141	0.10966	0.029396
18	24	409	23.095	14.756	7.3537	5.3988	5.7748	4.1718	2.796	3.2949	4.7029	10.637	12.377	4.3938	2.0485	4.8553	5.139	2.0028	0.7087	0.45662	0.54536	0.52586	0.31109	0.035622	0.2081	0.25872	0.34206	0.25972	0.32201	0.4318	0.66674	0.44789	0.20786	0.2687	0.41693	0.53243	0.27621	0.087186	0.22537	0.35879	0.28034	0.26777	0.062358	0.03204	0.024896	0.023653	0.079524	0.13088	0.094588
18	25	410	7.0742	7.0567	6.4209	2.5903	1.1362	1.1262	1.8679	0.88309	4.014	6.1729	7.6993	8.83	4.5474	1.8146	2.24	2.8154	3.2904	1.6891	0.56295	1.6505	1.5464	0.57642	0.33417	0.50359	0.85765	0.85607	0.43358	0.12109	0.0029613	0.050636	0.12532	0.22729	0.19155	0.14822	0.11284	0.18629	0.27833	0.29331	0.17868	0.13425	0.065993	0.048153	0.034013	0.089802	0.43406	0.55558	0.30164
19	1	411	3.5364	5.3136	9.7186	5.2469	2.1988	4.3107	13.09	15.427	11.564	6.2829	3.2001	4.3533	3.87	2.1523	0.53284	1.2162	2.9652	3.6157	2.2927	0.61964	0.066125	0.49375	0.56394	0.23706	0.54634	0.16977	0.21744	0.67542	0.49741	0.31802	0.4047	0.67627	0.55322	0.30214	0.48651	0.77178	0.66368	0.28331	0.058254	0.37476	0.56419	0.36834	0.24219	0.17919	0.11594	0.1806	0.20603
19	2	412	113.62	14.855	5.1349	1.5675	14.523	4.5662	2.4116	7.84	0.31986	3.6568	1.376	1.0042	0.73541	1.8778	0.70182	0.58601	1.5154	1.0827	0.62531	0.19884	0.89588	0.51428	0.15663	0.28564	0.26852	0.18989	0.31676	0.46627	0.28017	0.077323	0.2706	0.16719	0.10334	0.22357	0.19252	0.18624	0.13689	0.19544	0.141	0.095905	0.18484	0.27289	0.16221	0.24334	0.075918	0.049131	0.24152
19	3	413	41.703	41.251	27.351	16.586	12.59	11.954	10.12	5.6829	2.8976	6.3023	3.8538	0.33929	0.38345	1.2376	1.9811	1.6146	1.4156	2.4706	2.94	1.6786	0.66931	0.24977	0.50077	0.24335	0.43064	0.91607	1.1567	1.1067	0.89927	0.51624	0.38596	0.29783	0.093886	0.15788	0.3137	0.56539	0.56274	0.30438	0.14705	0.25499	0.35275	0.15845	0.026932	0.099766	0.21057	0.1436	0.071842
19	4	414	4.0685	6.1951	6.7342	5.87	11.294	15.831	13.719	14.894	15.529	10.778	7.0879	3.819	2.2243	2.6683	2.2973	1.5959	1.0226	0.93168	1.1849	1.0356	0.79126	0.6267	0.51415	0.66385	0.66284	0.70729	0.68911	0.36205	0.24907	0.30511	0.49733	0.6701	1.0007	1.1258	0.63603	0.32192	0.18311	0.086468	0.12553	0.30181	0.37166	0.375	0.33649	0.24999	0.15622	0.11172	0.15991
19	5	415	117.82	15.352	1.2281	4.063	2.3342	1.7362	3.4795	3.9881	0.20828	7.5253	9.4079	6.4911	4.2955	1.157	0.59848	1.9879	0.11245	0.60137	0.96171	0.60694	0.40142	0.3351	0.43723	0.95268	0.35968	0.3284	0.92388	0.047638	1.0548	1.0923	0.48913	0.3019	0.513	0.35954	0.055654	0.26608	0.40737	0.23073	0.23922	0.45949	0.061406	0.01441	0.10964	0.10517	0.011276	0.13529	0.52534
20	1	416	1.866	1.4639	1.1901	0.59817	0.017449	0.32648	0.43226	0.11268	0.031388	0.13979	0.15859	0.3452	0.094635	0.51812	1.291	0.58324	0.57207	0.6141	0.2392	3.1874	8.1171	6.8759	4.8984	3.7185	3.7301	5.1849	4.3617	3.2348	2.3975	1.4975	1.1419	0.71226	0.74802	0.70172	0.45617	0.34704	0.45518	0.38699	0.40868	0.61805	0.80735	0.49018	0.10098	0.12073	0.57293	0.63964	0.44177
20	2	417	3.3102	1.4446	0.72569	0.77318	0.20764	0.19274	0.3303	0.90876	0.87402	0.42031	0.26706	0.47462	1.5483	1.8071	0.73072	0.73321	0.56939	0.26339	2.4378	4.8907	7.1627	8.0135	7.7381	3.808	2.2095	5.9025	4.4565	1.7157	1.4171	2.3795	3.081	2.8977	1.9199	1.2688	1.1434	1.3169	0.70877	0.1394	0.32036	0.41572	0.40988	0.37746	0.069359	0.1132	0.32143	0.44645	0.18493
20	3	418	0.049143	0.36609	0.86236	1.1476	0.60177	0.14981	0.080524	0.090605	0.73715	1.2674	0.48059	0.39202	1.2267	0.58829	0.091502	0.3049	1.2715	2.1993	2.2594	1.7654	4.3532	10.662	13.566	12.198	7.3076	2.3314	1.8108	2.4389	2.3674	1.3643	1.3632	1.7307	1.2546	0.69906	0.88244	2.33	2.0307	0.33671	0.45689	1.5399	1.9413	1.4561	0.89505	0.52513	0.53942	0.5703	0.21643
20	4	419	2.1087	2.0271	1.0131	1.0615	2.4597	2.7519	1.5642	0.82258	0.39493	0.20145	0.53376	1.5362	2.0521	0.85502	0.074052	0.91061	2.4131	4.914	4.9587	2.3155	0.97242	2.5831	3.8239	0.79856	2.7037	2.0539	3.8622	10.038	10.225	3.4831	0.92793	2.3599	3.1572	2.1515	0.99348	0.49257	0.21047	0.10261	0.065149	0.092524	0.19368	0.29606	0.49887	0.90708	0.987	0.67701	0.37858
20	5	420	1.1214	1.5485	1.5897	1.3817	1.1453	0.85837	0.44762	0.24713	0.35356	0.83973	0.99758	0.45764	0.54526	1.2584	3.8326	5.7875	4.5039	5.1644	3.9248	2.784	2.3542	1.0004	3.3679	7.7145	9.7902	8.9129	6.2154	5.8563	3.6701	1.9809	2.8362	3.1316	1.5366	0.38083	0.9135	1.7792	0.97459	0.12888	1.0156	2.0585	1.7023	0.81944	1.3067	1.3974	0.3169	0.064754	0.17566
20	6	421	0.29028	1.2891	0.70315	0.15131	0.14071	0.26926	0.21043	0.19866	0.12213	0.3248	0.27625	0.030039	0.25978	0.74957	0.79042	1.2955	2.298	1.2034	0.25343	1.5217	0.73375	4.226	14.347	12.844	13.734	11.154	4.6798	2.8658	5.7349	8.7656	6.2549	2.6656	0.92531	0.27134	0.77267	1.1898	1.0089	0.76836	0.39326	0.26056	0.1993	0.14337	0.17137	0.087269	0.019765	0.12492	0.31874
20	7	422	0.46073	1.9866	3.2942	1.5861	0.033147	0.19206	0.22223	0.27204	0.18878	0.58855	0.50429	0.42897	0.45953	0.1044	0.63518	2.3598	3.0419	2.0748	1.8953	8.5316	18.844	22.2	20.811	16.853	12.075	6.9746	3.222	1.0235	0.44994	0.74786	0.48831	0.76863	0.81436	0.40768	0.11326	0.3432	0.39773	1.1464	1.0244	0.40125	0.70046	1.2989	2.192	1.6585	0.43996	0.26849	0.1768
[truncated: 354 more columns]
