# Supplementary material for: Ramp-to-threshold dynamics in a hindbrain population controls the timing of spontaneous saccades
Source: Nat Commun. 2021 Jul 6;12:4145. doi: 10.1038/s41467-021-24336-w (PMC8260785; doi:10.1038/s41467-021-24336-w)
Supplement: Supplementary file 3 — Source Data [file 41467_2021_24336_MOESM3_ESM.zip › Ramirez_Source_Data/Figure 1c.csv]

Panel
c
	Fixation Sample Index	Fixation Duration(s)
	1	35.125
	2	13.234
	3	16.672
	4	14.781
	5	7.453
	6	39.532
	7	14.671
	8	16.36
	9	13.203
	10	12.297
	11	27.14
	12	8.25
	13	11.204
	14	25.718
	15	13.297
	16	18.672
	17	11.875
	18	13.609
	19	15.829
	20	4.328
	21	13.437
	22	16.25
	23	12.344
	24	10.641
	25	8.781
	26	9.984
	27	9.797
	28	12.172
	29	17.984
	30	23.031
	31	7.875
	32	18.985
	33	28.375
	34	17.109
	35	15.5
	36	11.922
	37	11.797
	38	12.265
	39	9.532
	40	13
	41	10.406
	42	3.422
	43	21.594
	44	17.016
	45	16.171
	46	20.469
	47	18.891
	48	21
	49	16.828
	50	4.031
	51	20.891
	52	11.672
	53	16.328
	54	3.781
	55	13.438
	56	8.109
	57	10.344
	58	3.906
	59	23.797
	60	33.531
	61	29.141
	62	19.281
	63	24.438
	64	17.609
	65	16.063
	66	11.343
	67	38.547
	68	13.203
	69	10.61
	70	13.015
	71	1.641
	72	14.219
	73	15.218
	74	17.547
	75	13.782
	76	10.187
	77	8.281
	78	35.953
	79	11.532
	80	17.547
	81	20.671
	82	10.516
	83	4.657
	84	20.734
	85	22.562
	86	13.547
	87	11
	88	12.844
	89	19.188
	90	20.937
	91	18.797
	92	32.062
	93	13.329
	94	17.562
	95	11.516
	96	7.156
	97	20.719
	98	2.844
	99	10.609
	100	28.094
	101	19.797
	102	14.89
	103	15.297
	104	5.047
	105	20.547
	106	20.812
	107	30.11
	108	11.281
	109	3.719
	110	10.703
	111	14.063
	112	26.078
	113	16.25
	114	2.547
	115	12.484
	116	30.25
	117	24.328
	118	16.125
	119	40.125
	120	12.953
	121	15.313
	122	13.516
	123	21.921
	124	17.141
	125	4.75
	126	12.797
	127	4.266
	128	18.593
	129	18.969
	130	10.813
	131	23.093
	132	17.907
	133	21
	134	41.281
	135	9.984
	136	23.391
	137	14.25
	138	19.156
	139	16.125
	140	12.609
	141	16.672
	142	27.641
	143	18.437
	144	4.266
	145	14.922
	146	21.047
	147	13.531
	148	8.25
	149	1.828
	150	7.563
	151	4.765
	152	15.188
	153	20.265
	154	9.719
	155	9.484
	156	13.422
	157	11.86
	158	13.859
	159	17.016
	160	21.562
	161	14.281
	162	4.032
	163	13.437
	164	12.578
	165	16.344
	166	25.797
	167	7.453
	168	24.515
	169	11.141
	170	21.766
	171	29.187
	172	11.578
	173	17.235
	174	13.125
	175	18.484
	176	59.828
	177	13.938
	178	10.469
	179	14.125
	180	19.109
	181	2.297
	182	27.719
	183	15.203
	184	17.313
	185	16.89
	186	17.188
	187	6.406
	188	23.047
	189	18.047
	190	32.64
	191	3.329
	192	13.25
	193	13.188
	194	13.14
	195	15.547
	196	16.094
	197	2.781
	198	34.453
	199	19.735
	200	13.219
	201	28.453
	202	13.75
	203	23.953
	204	14.531
	205	29.89
	206	28.344
	207	2.172
	208	30.766
	209	25.328
	210	10.359
	211	9.891
	212	19.718
	213	15.672
	214	18.032
	215	4.359
	216	22.891
	217	14.312
	218	11.797
	219	21.485
	220	11.031
	221	12.797
	222	12.078
	223	10.25
	224	13.734
	225	16.422
	226	16.281
	227	11.141
	228	13.313
	229	11.796
	230	8.704
	231	25.828
	232	2.062
	233	13.235
	234	2.062
	235	17.578
	236	10.172
	237	18.109
	238	15.828
	239	24.438
	240	12.312
	241	17.266
	242	21.672
	243	12.718
	244	1.797
	245	37
	246	9.094
	247	10.438
	248	17.828
	249	12.093
	250	2.25
	251	25.578
	252	16.328
	253	17.61
	254	13.343
	255	8.219
	256	25.422
	257	16.953
	258	22.375
	259	17.375
	260	8.219
	261	19.266
	262	6.968
	263	13.766
	264	19.171
	265	14.86
	266	12.922
	267	15.672
	268	3.812
	269	2.359
	270	18.829
	271	12.765
	272	11.235
	273	16.5
	274	14.906
	275	3.531
	276	16.281
	277	13.078
	278	14.125
	279	60.813
	280	20.218
	281	13.563
	282	13.437
	283	4.125
	284	12.266
	285	14.094
	286	13.984
	287	10.188
	288	8.14
	289	11.61
	290	14.281
	291	13.094
	292	4.734
	293	10.782
	294	9.843
	295	14.875
	296	15.391
	297	10.297
	298	16.312
	299	18.079
	300	10.578
	301	7.609
	302	1.938
	303	5.718
	304	12.719
	305	15.719
	306	9.25
	307	41.14
	308	7.218
	309	6
	310	11.344
	311	16.11
	312	15.093
	313	12.797
	314	13.141
	315	7.14
	316	16.329
	317	19.218
	318	11.907
	319	12.328
	320	22.953
	321	23.828
	322	12.891
	323	12.765
	324	10.203
	325	12.328
	326	9.782
	327	7.672
	328	15.046
	329	9.579
	330	7.781
	331	7.859
	332	4.813
	333	11.234
	334	13.094
	335	11.203
	336	23.281
	337	11.203
	338	15.625
	339	11.078
	340	11.172
	341	18.5
	342	11.797
	343	7.891
	344	16.329
	345	3.671
	346	13.157
	347	14.312
	348	15.828
	349	6.078
	350	11.735
	351	13.062
	352	23.891
	353	18.016
	354	18.437
	355	15.234
	356	40.188
	357	10.25
	358	11.61
	359	11.828
	360	9.953
	361	12.797
	362	10.25
	363	10.891
	364	11.437
	365	16.359
	366	17.422
	367	16.141
	368	20.859
	369	18.078
	370	11.485
	371	15.875
	372	14.594
	373	11.25
	374	11.203
	375	11.609
	376	4.328
	377	15.375
	378	11.907
	379	26.859
	380	19.656
	381	16.094
	382	16.109
	383	18.297
	384	16.219
	385	3.844
	386	9.375
	387	13.718
	388	18.5
	389	9.75
	390	3.657
	391	9.328
	392	12.094
	393	11.875
	394	14.187
	395	33.422
	396	13.157
	397	17.312
	398	3.156
	399	6.641
	400	12.953
	401	9.297
	402	25.156
	403	25.141
	404	17.609
	405	17.844
	406	8.078
	407	7.485
	408	13.171
	409	18.922
	410	18.594
	411	14.406
	412	22.438
	413	18.094
	414	20.625
	415	18.546
	416	21.625
	417	16.594
	418	2.703
	419	4.047
	420	10.172
	421	15.109
	422	10.813
	423	15.156
	424	14.047
	425	16.875
	426	15.141
	427	12.015
	428	31.125
	429	9.172
	430	16.672
	431	4.5
	432	12.625
	433	17.875
	434	19.812
	435	22.516
	436	5.25
	437	16.094
	438	9.859
	439	19.407
	440	28.343
	441	18.219
	442	10.797
	443	14.703
	444	19.516
	445	11.047
	446	16.562
	447	15.391
	448	2.812
	449	13.594
	450	22.984
	451	16.672
	452	11.485
	453	10.359
	454	11.172
	455	20.015
	456	17.125
	457	23.047
	458	22.703
	459	13.391
	460	16.625
	461	7.266
	462	26.812
	463	22.063
	464	18.532
	465	26.343
	466	15.5
	467	18.735
	468	3.531
	469	10.328
	470	61.453
	471	17.922
	472	25
	473	23.531
	474	4.86
	475	16.734
	476	17.578
	477	15.36
	478	23.234
	479	16.531
	480	19.938
	481	6.422
	482	18.078
	483	12.953
	484	20.406
	485	17.86
	486	19.781
	487	15.797
	488	34.844
	489	27.218
	490	33.532
	491	21.781
	492	18.078
	493	30.062
	494	10.204
	495	9.421
	496	9.219
	497	4.766
	498	16.406
	499	15.109
	500	31.813
	501	19.75
	502	5.812
	503	14.625
	504	19.031
	505	10.938
	506	16.234
	507	18.11
	508	20.687
	509	18.735
	510	3.062
	511	28.203
	512	18.578
	513	21.5
	514	19.656
	515	19.047
	516	23.484
	517	29.532
	518	16.172
	519	12.062
	520	35.563
	521	4.031
	522	11.562
	523	16.828
	524	11.735
	525	18.234
	526	10.766
	527	12.281
	528	10.594
	529	16.875
	530	25.359
	531	16.953
	532	30.313
	533	53.953
	534	7.281
	535	20.734
	536	15.875
	537	18.282
	538	17.531
	539	22.453
	540	18.406
	541	26.844
	542	21.719
	543	5.812
	544	25.188
	545	17.172
	546	9.907
	547	36.187
	548	16.078
	549	2.407
	550	17.312
	551	19.641
	552	14.218
	553	23.157
	554	18.687
	555	29.453
	556	16.516
	557	5.656
	558	23.282
	559	24.312
	560	19.875
	561	2.188
	562	43.547
	563	18.14
	564	24.063
	565	43.609
	566	16.047
	567	27.016
	568	31.297
	569	1.968
	570	14.219
	571	17.375
	572	24.391
	573	17.234
	574	31.516
	575	16.125
	576	33.89
	577	16.75
	578	47.812
	579	62.578
	580	28.313
	581	19.703
	582	23.312
	583	38.407
	584	63.375
	585	22.906
	586	4.422
	587	31.859
	588	21.234
	589	20.672
	590	19.344
	591	26.859
	592	21.954
	593	69.062
	594	3.797
	595	17.469
	596	19.187
	597	23.25
	598	32.516
	599	23.172
	600	20.125
	601	32.406
	602	33.156
	603	19.735
	604	7.937
	605	5
	606	33.891
	607	20.5
	608	30.844
	609	24.234
	610	13.266
	611	11.594
	612	15.719
	613	11.859
	614	7.547
	615	22.235
	616	21.718
	617	20.563
	618	8.265
	619	20.579
	620	26.906
	621	29
	622	12.687
	623	51.829
	624	27.015
	625	23.25
	626	16.672
	627	12.609
	628	6.391
	629	46.859
	630	17.907
	631	7.797
	632	8.109
	633	30.453
	634	17.516
	635	14.172
	636	22.89
	637	25.906
	638	53.844
	639	11.906
	640	19.344
	641	32.031
	642	3.969
	643	45.547
	644	24.875
	645	30.406
	646	14.937
	647	31.782
	648	28.297
	649	17.843
	650	39.766
	651	32.734
	652	31.563
	653	48.812
	654	24.89
	655	48.454
	656	19.328
	657	37.687
	658	64.266
	659	16.735
	660	24.656
	661	36.578
	662	33.109
	663	52.985
	664	32.5
	665	18.766
	666	33.297
	667	53.593
	668	2.688
	669	31.109
	670	27.532
	671	23.937
	672	23.844
	673	3.812
	674	16.907
	675	13.469
	676	5.547
	677	8.781
	678	14.984
	679	2.672
	680	15.266
	681	10.734
	682	16.188
	683	4.203
	684	17.719
	685	7.953
	686	20.281
	687	9.437
	688	21.25
	689	15.657
	690	24.125
	691	15.5
	692	43.531
	693	19.204
	694	19.562
	695	15.141
	696	15.5
	697	22.234
	698	32.719
	699	28.281
	700	19.781
	701	28.422
	702	38.547
	703	25.843
	704	27.266
	705	12.328
	706	22.313
	707	18.156
	708	5.265
	709	16
	710	15.094
	711	16.453
	712	18.828
	713	15.734
	714	21.063
	715	25.484
	716	5.438
	717	29.234
	718	23.313
	719	52.265
	720	5.922
	721	23.921
	722	32.813
	723	25.156
	724	4.235
	725	30.453
	726	23.172
	727	18.687
	728	19.063
	729	16.359
	730	16.625
	731	22.844
	732	27.016
	733	32.343
	734	9.063
	735	25.734
	736	9
	737	25.453
	738	26.125
	739	23.016
	740	22.922
	741	11.782
	742	12.765
	743	9.485
	744	24.375
	745	10
	746	9
	747	9.406
	748	9.234
	749	10.891
	750	4.672
	751	22.906
	752	9.063
	753	7.171
	754	10.516
	755	12.391
	756	15.015
	757	9.391
	758	27.953
	759	27.265
	760	39.125
	761	17.469
	762	8.109
	763	30
	764	9.125
	765	3.204
	766	10.906
	767	14.406
	768	18.891
	769	42.093
	770	15.657
	771	27.875
	772	5.171
	773	11.219
	774	23.219
	775	27.641
	776	12.171
	777	30.141
	778	34.188
	779	26.593
	780	19.938
	781	10.672
	782	23.281
	783	15.312
	784	5.422
	785	32.469
	786	19.016
	787	21.718
	788	20.875
	789	16.297
	790	18.36
	791	14.031
	792	20.266
	793	12.578
	794	17.11
	795	13.515
	796	15
	797	18
	798	15.704
	799	15.031
	800	7.453
	801	23.203
	802	14.094
	803	15.719
	804	21.062
	805	12.547
	806	15.469
	807	25.437
	808	23.984
	809	9.391
	810	37.641
	811	61.078
	812	19.906
	813	26.797
	814	13.594
	815	24.813
	816	29.421
	817	25.61
	818	1.734
	819	2.719
	820	13.312
	821	12.5
	822	13.141
	823	3.875
	824	19.594
	825	16.094
	826	23.593
	827	48.563
	828	2.109
	829	5.203
	830	13.125
	831	18.078
	832	20.281
	833	19.532
	834	15.047
	835	26.718
	836	13.953
	837	36.547
	838	26.375
	839	18.157
	840	13.547
	841	26.484
	842	22.688
	843	42.344
	844	29.265
	845	17.328
	846	52.454
	847	20
	848	17.5
	849	39.141
	850	31.109
	851	10.516
	852	25.562
	853	22.688
	854	41.078
	855	45.047
	856	3.344
	857	1.953
	858	33.469
	859	44.625
	860	21.125
	861	36.312
	862	37.235
	863	21.234
	864	28.687
	865	32.313
	866	25.625
	867	32.734
	868	27.563
	869	32.078
	870	26.25
	871	45.906
	872	40.688
	873	26.828
	874	41.906
	875	13.688
	876	17.282
	877	53.937
	878	14.25
	879	21.375
	880	22.531
	881	18.328
	882	22.969
	883	32.625
	884	112.41
	885	31.766
	886	31.234
	887	38.032
	888	1.5
	889	32.25
	890	28.25
	891	22.313
	892	16.281
	893	31.781
	894	19.953
	895	21.86
	896	20.469
	897	26.093
	898	23.484
	899	29.141
	900	18.453
	901	51.328
	902	33.172
	903	10.578
	904	22.719
	905	23.094
	906	16.312
	907	2.594
	908	11.672
	909	20.359
	910	12.391
	911	18.031
	912	18.234
	913	21.172
	914	10.688
	915	31.625
	916	26.313
	917	30.437
	918	17.141
	919	19.969
	920	21.593
	921	20.016
	922	17.438
	923	51.031
	924	25.437
	925	18.688
	926	16.437
	927	27.407
	928	10.875
	929	5.578
	930	4.656
	931	21.406
	932	35.391
	933	34.234
	934	26.844
	935	20.672
	936	11.11
	937	22.453
	938	12.234
	939	22.406
	940	19.844
	941	16.11
	942	18.781
	943	43.25
	944	29.031
	945	26.563
	946	28.843
	947	14.032
	948	24.703
	949	23.594
	950	22.984
	951	20.172
	952	15.875
	953	28.453
	954	24.266
	955	26.062
	956	12.266
	957	19.594
	958	9.515
	959	19.922
	960	53.625
	961	27.391
	962	18.453
	963	13.297
	964	41.781
	965	26.812
	966	5.547
	967	63.735
	968	37.672
	969	18.437
	970	24.5
	971	17.282
	972	11.015
	973	15.438
	974	12.547
	975	10.765
	976	27.516
	977	29.281
	978	4.313
	979	1.468
	980	40.735
	981	1.984
	982	2.032
	983	2.453
	984	1.453
	985	34.344
	986	32.343
	987	31.375
	988	15.125
	989	13.172
	990	13.922
	991	14.719
	992	12.015
	993	12.625
	994	30
	995	7.766
	996	30.813
	997	15.078
	998	27.656
	999	19.844
	1000	15.625
	1001	21.984
	1002	20.938
	1003	12.531
	1004	19.578
	1005	21.578
	1006	28.328
	1007	28.812
	1008	22.984
	1009	1.579
	1010	21.093
	1011	18.657
	1012	15.875
	1013	2.562
	1014	1.656
	1015	22.344
	1016	19.344
	1017	22.75
	1018	29.094
	1019	21.812
	1020	27.422
	1021	29.687
	1022	10.766
	1023	11.39
	1024	12.5
	1025	17.422
	1026	14.907
	1027	16.796
	1028	18.36
	1029	16.781
	1030	4.984
	1031	25.657
	1032	24.422
	1033	12.453
	1034	19.532
	1035	2.765
	1036	15.485
	1037	25.25
	1038	23.422
	1039	10.312
	1040	11.25
	1041	13.766
	1042	20.703
	1043	29.703
	1044	18.641
	1045	12.796
	1046	11.422
	1047	17.188
	1048	10.75
	1049	4.219
	1050	3.375
	1051	14.688
	1052	50.015
	1053	15.547
	1054	51.047
	1055	13.984
	1056	20.016
	1057	11.797
	1058	25.719
	1059	21.187
	1060	19.016
	1061	16.203
	1062	20.5
	1063	19.906
	1064	24.047
	1065	10.188
	1066	31.531
	1067	22.469
	1068	19.109
	1069	21.031
	1070	14.328
	1071	22.172
	1072	17.782
	1073	2.828
	1074	29.109
	1075	87.359
	1076	20.531
	1077	21.969
	1078	10.438
	1079	17.312
	1080	8.453
	1081	11.844
	1082	7.719
	1083	15.578
	1084	5.891
	1085	26.687
	1086	1.828
	1087	17.922
	1088	1.453
	1089	19.313
	1090	11.375
	1091	24.171
	1092	12.282
	1093	31.968
	1094	20.672
	1095	22.735
	1096	12.781
	1097	23.781
	1098	2.188
	1099	29.89
	1100	41.047
	1101	24.125
	1102	14.86
	1103	23.89
	1104	1.875
	1105	21.438
	1106	19.969
	1107	15.75
	1108	15.703
	1109	21.937
	1110	15.125
	1111	26.781
	1112	10.219
	1113	18.531
	1114	32.969
	1115	17.094
	1116	21.219
	1117	12.687
	1118	16.875
	1119	17.39
	1120	21.094
	1121	14.719
	1122	2.844
	1123	3.171
	1124	29.016
	1125	28.516
	1126	18.25
	1127	15.859
	1128	26.672
	1129	102.03
	1130	23.687
	1131	12.188
	1132	17.281
	1133	12.891
	1134	18.375
	1135	12.344
	1136	15.156
	1137	3.687
	1138	16.985
	1139	40.968
	1140	35.719
	1141	18.531
	1142	19.157
	1143	29.687
	1144	2.953
	1145	1.75
	1146	35.734
	1147	17.656
	1148	14.703
	1149	13.578
	1150	26.579
	1151	69.734
	1152	13.672
	1153	25.734
	1154	8.953
	1155	19.157
	1156	7.484
	1157	26.625
	1158	12
	1159	20.688
	1160	11.218
	1161	17.297
	1162	8.344
	1163	22.016
	1164	4.171
	1165	2.766
	1166	23.734
	1167	16.188
	1168	26.844
	1169	11.531
	1170	32.031
	1171	23.703
	1172	2.688
	1173	23.203
	1174	39.797
	1175	19.765
	1176	36.063
	1177	24.297
	1178	12.265
	1179	22.782
	1180	25.593
	1181	14.016
	1182	15.969
	1183	25.937
	1184	16.157
	1185	2.484
	1186	11.5
	1187	41.657
	1188	1.703
	1189	1.484
	1190	26.578
	1191	30.36
	1192	12.578
	1193	15.312
	1194	23.063
	1195	10.015
	1196	16.954
	1197	14.781
	1198	18.547
	1199	3.718
	1200	26.594
	1201	31.188
	1202	23.859
	1203	35.547
	1204	30.344
	1205	10.343
	1206	12.188
	1207	14.937
	1208	11.485
	1209	14.219
	1210	12.468
	1211	12.078
	1212	13.875
	1213	13.704
	1214	9.515
	1215	8.203
	1216	7.188
	1217	14.219
	1218	22.281
	1219	29.016
	1220	4
	1221	19.375
	1222	55.031
	1223	33.625
	1224	27.047
	1225	3.391
	1226	2.015
	1227	42.657
	1228	2.109
	1229	2.391
	1230	5.328
	1231	28.968
	1232	26.281
	1233	16.016
	1234	9.094
	1235	13.594
	1236	20.656
	1237	14.234
	1238	18.813
	1239	8.687
	1240	12.313
	1241	2.234
	1242	41.734
	1243	41.36
	1244	27.562
	1245	2.11
	1246	30.297
	1247	28.391
	1248	43.734
	1249	18.5
	1250	20.844
	1251	24.844
	1252	28.719
	1253	28.031
	1254	33.625
	1255	5
	1256	3.281
	1257	2.031
	1258	45.032
	1259	16.281
	1260	15.813
	1261	1.937
	1262	37.375
	1263	30.094
	1264	15.094
	1265	21.656
	1266	15.765
	1267	8.875
	1268	25.125
	1269	10.25
	1270	16.938
	1271	21.187
	1272	3.032
	1273	34.187
	1274	23.75
	1275	6.812
	1276	28.469
	1277	1.703
	1278	20.188
	1279	3.422
	1280	1.64
	1281	16.875
	1282	30.563
	1283	31.094
	1284	22.531
	1285	14.937
	1286	16.813
	1287	2.015
	1288	1.797
	1289	1.797
	1290	24.141
	1291	37.219
	1292	31.75
	1293	16.843
	1294	20.75
	1295	14.61
	1296	19.672
	1297	6.203
	1298	26.984
	1299	3.36
	1300	28.578
	1301	33.672
	1302	27.171
	1303	27.829
	1304	22.062
	1305	19.89
	1306	6.032
	1307	2.547
	1308	41.046
	1309	61.75
	1310	17.344
	1311	21.063
	1312	2.484
	1313	2.719
	1314	16.547
	1315	31.547
	1316	31.5
	1317	20.546
	1318	31
	1319	12.531
	1320	11.594
	1321	3.5
	1322	15.797
	1323	13.906
	1324	12.765
	1325	27.766
	1326	11.766
	1327	23.156
	1328	23.969
	1329	18.937
	1330	19.531
	1331	17.469
	1332	18.766
	1333	23.578
	1334	44.422
	1335	26.797
	1336	23.891
	1337	19.812
	1338	28.953
	1339	19.203
	1340	17.485
	1341	15.703
	1342	15.672
	1343	15.031
	1344	20.453
	1345	14.891
	1346	13.031
	1347	4.625
	1348	2.14
	1349	11.844
	1350	45.969
	1351	44.5
	1352	49.859
	1353	3.11
	1354	39.531
	1355	28.203
	1356	23.922
	1357	16.984
	1358	2.328
	1359	13.688
	1360	23.828
	1361	16.218
	1362	16.766
	1363	27.125
	1364	6.219
	1365	14.906
	1366	22.516
	1367	12.734
	1368	17.156
	1369	14.797
	1370	21.219
	1371	12.953
	1372	16.219
	1373	15.297
	1374	18.141
	1375	33.468
	1376	29.313
	1377	11.578
	1378	18.938
	1379	15.609
	1380	17.016
	1381	5.14
	1382	7.75
	1383	23.719
	1384	19.656
	1385	17.985
	1386	19.281
	1387	23.187
	1388	25.157
	1389	16.765
	1390	14.813
	1391	33.406
	1392	3.141
	1393	1.984
	1394	16.172
	1395	38.031
	1396	33.156
	1397	17.938
	1398	2.875
	1399	40.484
	1400	24.25
	1401	21.031
	1402	11.219
	1403	13.484
	1404	22.344
	1405	21.609
	1406	11.407
	1407	11.453
	1408	6.578
	1409	10.453
	1410	26.266
	1411	2.421
	1412	1.797
	1413	39.75
	1414	77.453
	1415	24.079
	1416	39.062
	1417	2.938
	1418	6.218
	1419	32.328
	1420	23.657
	1421	10.203
	1422	19.39
	1423	16.125
	1424	12.235
	1425	24.062
	1426	12.344
	1427	12.781
	1428	16.688
	1429	16.547
	1430	14.984
	1431	8.734
	1432	16.641
	1433	11.469
	1434	16.89
	1435	15.157
	1436	19.25
	1437	12.781
	1438	20.219
	1439	22.922
	1440	15.359
	1441	23.078
	1442	2.641
	1443	12.843
	1444	44.313
	1445	33.531
	1446	16.516
	1447	19.047
	1448	1.968
	1449	13.11
	1450	21.297
	1451	11.328
	1452	29.172
	1453	19.265
	1454	25.172
	1455	30.375
	1456	21.766
	1457	13.109
	1458	30.641
	1459	2.875
	1460	47.047
	1461	14.235
	1462	25.406
	1463	10.172
	1464	19.828
	1465	5.875
	1466	8.922
	1467	30.094
	1468	25.828
	1469	31.234
	1470	26.188
	1471	16.937
	1472	21.938
	1473	29.781
	1474	14.891
	1475	7
	1476	15.141
	1477	7.5
	1478	20.797
	1479	18.25
	1480	8.687
	1481	17.078
	1482	28.281
	1483	17.407
	1484	12.265
	1485	22.375
	1486	15.532
	1487	17.5
	1488	24.718
	1489	26.86
	1490	2.562
	1491	2.469
	1492	23.234
	1493	32.063
	1494	17.031
	1495	18.219
	1496	14.5
	1497	5.281
	1498	12.985
	1499	9.421
	1500	33.891
	1501	18.484
	1502	13.125
	1503	21.844
	1504	21.813
	1505	32.468
	1506	18.094
	1507	18.578
	1508	10.422
	1509	28.047
	1510	17.156
	1511	31.125
	1512	13.187
	1513	15.094
	1514	12.25
	1515	27.344
	1516	19.109
	1517	48.703
	1518	8.953
	1519	16.156
	1520	19.391
	1521	5.625
	1522	22.75
	1523	13.593
	1524	6.5
	1525	11.219
	1526	22.031
	1527	1.579
	1528	18.718
	1529	16.172
	1530	11.469
	1531	12.109
	1532	56.344
	1533	10
	1534	8.641
	1535	11.609
	1536	15.969
	1537	13.891
	1538	26.593
	1539	20.282
	1540	17.093
	1541	13.579
	1542	15.156
	1543	16.484
	1544	25.141
	1545	21.89
	1546	10.485
	1547	11.719
	1548	9.89
	1549	24.828
	1550	22.735
	1551	13.922
	1552	3.36
	1553	28.39
	1554	13.922
	1555	19.922
	1556	30.031
	1557	33
	1558	25.454
	1559	21.203
	1560	25.25
	1561	13.062
	1562	22.578
	1563	19.203
	1564	1.953
	1565	21.125
	1566	21.188
	1567	27.64
	1568	28.422
	1569	23.578
	1570	28.282
	1571	24.281
	1572	23.75
	1573	28.656
	1574	23.203
	1575	19.531
	1576	31.688
	1577	31.25
	1578	1.516
	1579	33.281
	1580	29.219
	1581	14.39
	1582	31.406
	1583	17.032
	1584	17.031
	1585	17.469
	1586	34.64
	1587	11.969
	1588	23.531
	1589	41.719
	1590	10.156
	1591	31.203
	1592	19.062
	1593	24.204
	1594	32.39
	1595	19.188
	1596	20.312
	1597	28.235
	1598	2.031
	1599	23.062
	1600	6.36
	1601	29.015
	1602	28.188
	1603	34.922
	1604	29.531
	1605	31.922
	1606	30
	1607	26.812
	1608	19.172
	1609	29.735
	1610	13.781
	1611	5.812
	1612	34.797
	1613	38.656
	1614	11.594
	1615	24.766
	1616	27.906
	1617	23.344
	1618	12.609
	1619	12.797
	1620	5.922
	1621	29.515
	1622	10.688
	1623	27.984
	1624	21.578
	1625	21.078
	1626	13.719
	1627	20.937
	1628	15.313
	1629	27.969
	1630	30.906
	1631	27.578
	1632	13.156
	1633	28.25
	1634	18.735
	1635	25.093
	1636	21.125
	1637	18.86
	1638	22.953
	1639	26.5
	1640	10.438
	1641	15.172
	1642	16.609
	1643	34.031
	1644	14.688
	1645	19.781
	1646	30.25
	1647	35.656
	1648	27.657
	1649	27.14
	1650	6.657
	1651	5.687
	1652	8.187
	1653	33.016
	1654	16.984
	1655	15.859
	1656	18.422
	1657	23.703
	1658	16.219
	1659	15.891
	1660	17.047
	1661	11.125
	1662	10.703
	1663	17.219
	1664	15.703
	1665	10.64
	1666	23.922
	1667	16.125
	1668	23.719
	1669	22.922
	1670	30.344
	1671	10.359
	1672	24.813
	1673	32.171
	1674	14.094
	1675	18.719
	1676	25.719
	1677	17.515
	1678	24.953
	1679	17.532
	1680	16.906
	1681	14.094
	1682	22.437
	1683	24.828
	1684	19.75
	1685	50.282
	1686	21.062
	1687	15.594
	1688	19.359
	1689	14.375
	1690	23.985
	1691	12.937
	1692	24.25
	1693	12.125
	1694	24.14
	1695	23.735
	1696	5.734
	1697	13.344
	1698	21.343
	1699	24.454
	1700	14.328
	1701	19.281
	1702	11.922
	1703	17.515
	1704	22.813
	1705	18.656
	1706	11.5
	1707	20.079
	1708	11.296
	1709	26.313
	1710	21.094
	1711	21.515
	1712	25.297
	1713	22.438
	1714	18.812
	1715	14.797
	1716	20.063
	1717	14.984
	1718	13.516
	1719	18.734
	1720	9.969
	1721	19.563
	1722	20.078
	1723	28.797
	1724	11.343
	1725	22.953
	1726	12.5
	1727	10.579
	1728	15.531
	1729	12.078
	1730	15.516
	1731	9.968
	1732	12.11
	1733	12.218
	1734	6.563
	1735	20.484
	1736	13.313
	1737	15.219
	1738	23.343
	1739	9.11
	1740	18.453
	1741	14.281
	1742	20.563
	1743	24.203
	1744	17.062
	1745	8.891
	1746	3.844
	1747	14.703
	1748	21.062
	1749	10.031
	1750	19.938
	1751	23.453
	1752	26.609
	1753	15.485
	1754	4.89
	1755	18.032
	1756	22.61
	1757	18.593
	1758	21.172
	1759	12.797
	1760	2.672
	1761	18.234
	1762	21.782
	1763	20.062
	1764	22.625
	1765	18.125
	1766	21.625
	1767	13.688
	1768	17.672
	1769	29.296
	1770	21.157
	1771	13.625
	1772	16.062
	1773	11.406
	1774	1.407
	1775	18.875
	1776	9.297
	1777	31.296
	1778	27.5
	1779	30.704
	1780	19.031
	1781	25.515
	1782	23.938
	1783	10.156
	1784	21.563
	1785	15.453
	1786	21.282
	1787	16.578
	1788	15.609
	1789	15.297
	1790	13.922
	1791	13.422
	1792	6.125
	1793	24.14
	1794	24.938
	1795	15.328
	1796	21.078
	1797	9.703
	1798	34.86
	1799	16.718
	1800	22.344
	1801	32.594
	1802	33.531
	1803	9.813
	1804	10.344
	1805	23.89
	1806	6.141
	1807	29.187
	1808	7.954
	1809	28.531
	1810	22.578
	1811	11.687
	1812	12.063
	1813	18.125
	1814	16.25
	1815	19.234
	1816	29.328
	1817	25.219
	1818	13
	1819	25.594
	1820	2.265
	1821	26.047
	1822	29.453
	1823	18.61
	1824	11.14
	1825	28.453
	1826	27.532
	1827	20.687
	1828	9.235
	1829	19.078
	1830	28.39
	1831	17.86
	1832	22.187
	1833	27.688
	1834	17.359
	1835	17.5
	1836	10.969
	1837	19.234
	1838	14.172
	1839	21.813
	1840	17.875
	1841	54.922
	1842	11.234
	1843	28.75
	1844	18.641
	1845	13.984
	1846	23.344
	1847	24.312
	1848	2.578
	1849	29.782
	1850	36.718
	1851	27.157
	1852	20.656
	1853	19.531
	1854	17.75
	1855	35.156
	1856	18.188
	1857	10.406
	1858	24.281
	1859	30.703
	1860	14.422
	1861	11.172
	1862	12.641
	1863	22.453
	1864	10.109
	1865	18.016
	1866	11.625
	1867	18.031
	1868	14
	1869	22.672
	1870	17.016
	1871	12.562
	1872	1.828
	1873	31.016
	1874	24.328
	1875	33.797
	1876	1.812
	1877	25.735
	1878	16.093
	1879	21.969
	1880	15.672
	1881	21
	1882	14.516
	1883	23.89
	1884	28.172
	1885	17.422
	1886	41.5
	1887	13.141
	1888	9.781
	1889	24.609
	1890	10.063
	1891	14.859
	1892	15.985
	1893	16.14
	1894	21.641
	1895	1.781
	1896	12.625
	1897	14
	1898	12.797
	1899	21.516
	1900	30.75
	1901	28.812
	1902	13.906
	1903	11.641
	1904	22.046
	1905	21.938
	1906	10.734
	1907	17.547
	1908	9.797
	1909	12.172
	1910	23.312
	1911	17.75
	1912	23.719
	1913	14.469
	1914	20.234
	1915	13.782
	1916	31.546
	1917	21.766
	1918	16.703
	1919	12.188
	1920	18.765
	1921	13.547
	1922	12.016
	1923	15.516
	1924	23.593
	1925	11.61
	1926	14.937
	1927	15.047
	1928	20.953
	1929	13.61
	1930	14.453
	1931	12.797
	1932	13.578
	1933	23.359
	1934	26.156
	1935	10.11
	1936	25.391
	1937	12.312
	1938	14.641
	1939	46.609
	1940	14.329
	1941	15.031
	1942	25.469
	1943	24.015
	1944	24.594
	1945	21.703
	1946	12.766
	1947	19.812
	1948	21.125
	1949	11.516
	1950	15.985
	1951	23.907
	1952	17.313
	1953	11.5
	1954	23.861
	1955	8.312
	1956	10.86
	1957	13.11
	1958	13.438
	1959	7.704
	1960	14.078
	1961	13.016
	1962	9.657
	1963	12.938
	1964	10.594
	1965	11.532
	1966	14.532
	1967	11.578
	1968	17.61
	1969	9.657
	1970	15.282
	1971	6.422
	1972	15.782
	1973	10.907
	1974	17.36
	1975	9.172
	1976	13.657
	1977	11.906
	1978	11.485
	1979	13.657
	1980	10.203
	1981	13.86
	1982	10.782
	1983	8.328
	1984	13.079
	1985	6.735
	1986	21.313
	1987	10.782
	1988	11.797
	1989	13.094
	1990	10.579
	1991	11.297
	1992	7.344
	1993	9.954
	1994	11.078
	1995	6.219
	1996	14.313
	1997	9.797
[truncated: 14,036 more rows]
