# Supplementary material for: Ramp-to-threshold dynamics in a hindbrain population controls the timing of spontaneous saccades
Source: Nat Commun. 2021 Jul 6;12:4145. doi: 10.1038/s41467-021-24336-w (PMC8260785; doi:10.1038/s41467-021-24336-w)
Supplement: Supplementary file 3 — Source Data [file 41467_2021_24336_MOESM3_ESM.zip › Ramirez_Source_Data/Supplementary Figure 1e.csv]

Panel
e
Animal ID	Imaging Plane ID	Within-Plane Cell ID	Sample Index	Selected (1=yes/0=no)	Peak dF/F
1	1	1	1	1	3.7196
1	1	2	2	1	4.0952
1	1	3	3	1	3.0292
1	1	4	4	1	0.50758
1	1	5	5	1	1.7912
1	1	6	6	1	0.86367
1	1	7	7	1	2.1019
1	1	8	8	1	1.6295
1	1	9	9	1	2.1923
1	1	10	10	1	0.44306
1	1	11	11	1	2.4847
1	1	12	12	1	2.0162
1	1	13	13	1	1.2992
1	1	14	14	1	1.5924
1	1	15	15	1	1.555
1	1	16	16	1	0.82359
1	1	17	17	1	0.38364
1	1	18	18	1	0.91006
1	1	19	19	1	0.24316
1	1	20	20	1	2.0466
1	1	21	21	1	0.81277
1	1	22	22	1	0.54532
1	1	23	23	1	1.8054
1	1	24	24	1	1.295
1	1	25	25	1	0.32483
1	1	26	26	1	1.9361
1	1	27	27	1	1.5859
1	1	28	28	1	1.0976
1	1	29	29	1	0.30272
1	1	30	30	1	0.67669
1	1	31	31	1	0.57092
1	1	32	32	1	0.34631
1	1	33	33	1	0.33814
1	1	34	34	1	1.8407
1	1	35	35	1	0.40479
1	1	36	36	1	0.33331
1	1	37	37	1	0.68483
1	1	38	38	1	0.96681
1	1	39	39	1	0.38131
1	1	40	40	1	0.42928
1	1	41	41	1	0.43882
1	1	42	42	1	0.42809
1	1	43	43	1	0.44846
1	1	44	44	1	0.3816
1	1	45	45	1	0.38281
1	1	46	46	1	0.53459
1	1	47	47	1	0.72465
1	1	48	48	1	0.4063
1	1	49	49	1	3.2167
1	1	50	50	1	0.35065
1	1	51	51	1	0.95798
1	1	52	52	1	0.74703
1	1	53	53	1	0.57382
1	1	54	54	1	0.61173
1	1	55	55	1	0.42314
1	1	56	56	1	0.49473
1	1	57	57	1	0.33158
1	1	58	58	1	0.48568
1	1	59	59	1	0.63979
1	1	60	60	1	0.74403
1	1	61	61	1	0.87771
1	1	62	62	1	0.68648
1	1	63	63	1	0.71685
1	1	64	64	1	2.7751
1	1	65	65	1	0.53675
1	1	66	66	1	1.5765
1	1	67	67	1	1.1482
1	1	68	68	1	0.43703
1	1	69	69	1	0.76006
1	1	70	70	1	0.45753
1	1	71	71	1	0.63268
1	1	72	72	1	1.0927
1	1	73	73	1	0.89371
1	1	74	74	1	1.1915
1	1	75	75	1	0.34062
1	1	76	76	1	0.45156
1	1	77	77	1	0.38485
1	1	78	78	1	0.85288
1	1	79	79	1	0.45769
1	1	80	80	1	0.28797
1	1	81	81	1	0.38654
1	1	82	82	1	0.66017
1	1	83	83	1	0.33455
1	1	84	84	1	0.66333
1	1	85	85	1	0.26868
1	1	86	86	1	0.36382
1	1	87	87	1	0.22646
1	1	88	88	1	0.33972
1	1	89	89	1	1.3582
1	1	90	90	1	0.32883
1	1	91	91	1	0.40093
1	1	92	92	1	0.54117
1	1	93	93	1	0.40832
1	1	94	94	1	0.70483
1	1	95	95	1	0.7937
1	1	96	96	1	0.42631
1	1	97	97	1	0.76404
1	1	98	98	1	0.35829
1	1	99	99	1	0.98058
1	1	100	100	1	0.34408
1	1	101	101	1	0.27757
1	1	102	102	1	0.57958
1	1	103	103	1	0.60457
1	1	104	104	1	0.40575
1	1	105	105	1	0.42718
1	1	106	106	1	0.65138
1	1	107	107	1	0.36461
1	1	108	108	1	3.7902
1	1	109	109	1	0.31524
1	1	110	110	1	0.41457
1	1	111	111	1	0.57682
1	1	112	112	1	0.62492
1	1	113	113	1	0.38986
1	1	114	114	1	0.42989
1	1	115	115	1	0.63808
1	1	116	116	1	0.5661
1	1	117	117	1	0.29021
1	1	118	118	1	0.38359
1	1	119	119	1	0.28856
1	1	120	120	1	0.5135
1	1	121	121	1	0.82874
1	1	122	122	1	0.45502
1	1	123	123	1	1.1127
1	1	124	124	1	0.37332
1	1	125	125	1	0.66034
1	1	126	126	1	0.30515
1	1	127	127	1	0.29819
1	1	128	128	1	0.39098
1	1	129	129	1	0.82173
1	1	130	130	1	0.37769
1	1	131	131	1	0.76578
1	1	132	132	1	0.38961
1	1	133	133	1	0.53742
1	1	134	134	1	0.43485
1	1	135	135	1	0.31461
1	1	136	136	1	0.47545
1	1	137	137	1	0.30365
1	1	138	138	1	0.902
1	1	139	139	1	0.35393
1	1	140	140	1	0.66265
1	1	141	141	1	0.52346
1	1	142	142	1	0.51557
1	1	143	143	1	0.70489
1	1	144	144	1	0.36774
1	1	145	145	1	0.35623
1	1	146	146	1	0.58654
1	1	147	147	1	0.78034
1	1	148	148	1	0.30259
1	1	149	149	1	0.29345
1	1	150	150	1	0.96267
1	1	151	151	1	0.4103
1	1	152	152	1	0.22243
1	1	153	153	1	0.3142
1	1	154	154	1	0.49659
1	1	155	155	1	0.36511
1	1	156	156	1	0.75493
1	1	157	157	1	0.474
1	1	158	158	1	0.64121
1	1	159	159	1	0.98182
1	1	160	160	1	0.34893
1	1	161	161	1	0.35887
1	1	162	162	1	0.39634
1	1	163	163	1	2.1863
1	1	164	164	1	0.32604
1	1	165	165	1	0.43214
1	1	166	166	1	0.39074
1	1	167	167	1	0.42988
1	1	168	168	1	1.3576
1	1	169	169	1	0.38578
1	1	170	170	1	0.59447
1	1	171	171	1	0.53888
1	1	172	172	1	0.6022
1	1	173	173	1	0.55442
1	1	174	174	1	0.77469
1	1	175	175	1	0.52969
1	1	176	176	1	0.3473
1	1	177	177	1	0.39532
1	1	178	178	1	2.984
1	1	179	179	1	0.40238
1	1	180	180	1	0.47513
1	1	181	181	1	0.37335
1	1	182	182	1	0.31678
1	1	183	183	1	0.58562
1	1	184	184	1	0.49752
1	1	185	185	1	2.4865
1	1	186	186	1	0.46894
1	1	187	187	1	0.41468
1	1	188	188	1	2.2016
1	1	189	189	1	0.42244
1	1	190	190	1	2.336
1	1	191	191	1	4.5396
1	1	192	192	1	0.2892
1	1	193	193	1	0.38458
1	1	194	194	1	0.42265
1	1	195	195	1	2.5433
1	1	196	196	1	0.56548
1	1	197	197	1	2.694
1	1	198	198	1	0.39506
1	1	199	199	1	0.32879
1	1	200	200	1	0.3196
1	1	201	201	1	0.3992
1	1	202	202	1	0.40154
1	1	203	203	1	0.48872
1	1	204	204	1	0.29449
1	1	205	205	1	0.40056
1	1	206	206	1	4.098
1	1	207	207	1	0.34309
1	1	208	208	1	2.5964
1	1	209	209	1	0.49087
1	1	210	210	1	0.40008
1	1	211	211	1	0.33705
1	1	212	212	1	0.41641
1	1	213	213	1	0.39823
1	1	214	214	1	0.36939
1	1	215	215	1	4.4434
1	1	216	216	1	0.32499
1	1	217	217	1	2.1322
1	1	218	218	1	0.34261
1	1	219	219	1	0.50957
1	1	220	220	1	0.3461
1	1	221	221	1	2.3167
1	1	222	222	1	1.9645
1	1	223	223	1	1.2277
1	1	224	224	1	1.0939
1	1	225	225	1	1.4044
1	1	226	226	1	0.70536
1	1	227	227	1	1.5372
1	1	228	228	1	1.7282
1	1	229	229	1	1.1332
1	2	1	230	1	0.27843
1	2	2	231	1	2.8249
1	2	3	232	1	0.4159
1	2	4	233	1	3.7242
1	2	5	234	1	0.98834
1	2	6	235	1	1.1112
1	2	7	236	1	1.0673
1	2	8	237	1	0.94682
1	2	9	238	1	1.6869
1	2	10	239	1	1.6963
1	2	11	240	1	1.3123
1	2	12	241	1	2.5855
1	2	13	242	1	1.0361
1	2	14	243	1	0.58953
1	2	15	244	1	1.7588
1	2	16	245	1	3.2525
1	2	17	246	1	1.1707
1	2	18	247	1	0.67972
1	2	19	248	1	1.1514
1	2	20	249	1	2.4927
1	2	21	250	1	3.4083
1	2	22	251	1	1.0396
1	2	23	252	1	0.49613
1	2	24	253	1	1.285
1	2	25	254	1	0.89673
1	2	26	255	1	0.70928
1	2	27	256	1	1.5397
1	2	28	257	1	1.9802
1	2	29	258	1	0.39528
1	2	30	259	1	1.1225
1	2	31	260	1	1.5707
1	2	32	261	1	2.6737
1	2	33	262	1	1.0259
1	2	34	263	1	0.57189
1	2	35	264	1	0.65483
1	2	36	265	1	2.0385
1	2	37	266	1	1.1229
1	2	38	267	1	2.469
1	2	39	268	1	3.5597
1	2	40	269	1	0.68521
1	2	41	270	1	1.3576
1	2	42	271	1	0.64618
1	2	43	272	1	0.95741
1	2	44	273	1	1.7346
1	2	45	274	1	1.3361
1	2	46	275	1	0.46764
1	2	47	276	1	0.39413
1	2	48	277	1	2.0425
1	2	49	278	1	0.89429
1	2	50	279	1	1.0345
1	2	51	280	1	1.025
1	2	52	281	1	0.64996
1	2	53	282	1	0.56223
1	2	54	283	1	1.5776
1	2	55	284	1	0.46574
1	2	56	285	1	0.54459
1	2	57	286	1	0.9396
1	2	58	287	1	0.33244
1	2	59	288	1	0.61486
1	2	60	289	1	1.5305
1	2	61	290	1	1.1454
1	2	62	291	1	0.59476
1	2	63	292	1	1.1321
1	2	64	293	1	0.92803
1	2	65	294	1	0.93363
1	2	66	295	1	0.96998
1	2	67	296	1	0.78419
1	2	68	297	1	0.76444
1	2	69	298	1	0.8581
1	2	70	299	1	1.2781
1	2	71	300	1	1.2396
1	2	72	301	1	1.0346
1	2	73	302	1	1.3028
1	2	74	303	1	0.93372
1	2	75	304	1	1.1783
1	2	76	305	1	0.8948
1	2	77	306	1	1.0886
1	2	78	307	1	1.1956
1	2	79	308	1	0.9152
1	2	80	309	1	1.2242
1	2	81	310	1	1.0247
1	2	82	311	1	1.2375
1	2	83	312	1	1.2157
1	2	84	313	1	1.2023
1	2	85	314	1	1.1455
1	2	86	315	1	1.209
1	2	87	316	1	1.343
1	2	88	317	1	0.85921
1	2	89	318	1	1.1095
1	2	90	319	1	1.2277
1	2	91	320	1	1.1984
1	2	92	321	1	1.2062
1	2	93	322	1	1.2877
1	2	94	323	1	1.1701
1	2	95	324	1	1.308
1	2	96	325	1	1.3168
1	2	97	326	1	1.1593
1	2	98	327	1	1.1249
1	2	99	328	1	1.1405
1	2	100	329	1	1.0417
1	2	101	330	1	1.1254
1	2	102	331	1	1.1013
1	2	103	332	1	1.1268
1	2	104	333	1	1.115
1	2	105	334	1	1.0998
1	2	106	335	1	1.0547
1	2	107	336	1	1.2643
1	2	108	337	1	1.1379
1	2	109	338	1	1.1071
1	2	110	339	1	1.0967
1	2	111	340	1	0.84699
1	2	112	341	1	1.1369
1	2	113	342	1	1.1997
1	2	114	343	1	1.2013
1	2	115	344	1	1.1423
1	2	116	345	1	1.3028
1	2	117	346	1	1.1604
1	2	118	347	1	1.0366
1	2	119	348	1	1.147
1	2	120	349	1	1.1041
1	2	121	350	1	1.1827
1	2	122	351	1	1.0359
1	2	123	352	1	1.1275
1	2	124	353	1	1.1858
1	2	125	354	1	1.0728
1	2	126	355	1	1.2102
1	2	127	356	1	1.1974
1	2	128	357	1	0.86344
1	2	129	358	1	1.2018
1	2	130	359	1	0.83519
1	2	131	360	1	1.2379
1	2	132	361	1	1.0972
1	2	133	362	1	1.1344
1	2	134	363	1	1.318
1	2	135	364	1	1.1396
1	2	136	365	1	0.86073
1	2	137	366	1	0.88112
1	2	138	367	1	1.1205
1	2	139	368	1	1.2686
1	2	140	369	1	1.3822
1	2	141	370	1	1.0512
1	2	142	371	1	1.1362
1	2	143	372	1	1.4973
1	2	144	373	1	1.1033
1	2	145	374	1	1.1615
1	2	146	375	1	1.1175
1	2	147	376	1	1.1056
1	2	148	377	1	1.1572
1	2	149	378	1	1.1112
1	2	150	379	1	0.98816
1	2	151	380	1	1.0766
1	2	152	381	1	1.069
1	2	153	382	1	1.1236
1	2	154	383	1	1.1862
1	2	155	384	1	1.0905
1	2	156	385	1	0.82715
1	2	157	386	1	1.0436
1	2	158	387	1	1.0717
1	2	159	388	1	1.1449
1	2	160	389	1	1.1427
1	2	161	390	1	1.135
1	2	162	391	1	1.1023
1	2	163	392	1	1.2677
1	2	164	393	1	1.0892
1	2	165	394	1	1.2053
1	2	166	395	1	1.2095
1	2	167	396	1	1.1322
1	2	168	397	1	1.3427
1	2	169	398	1	1.1608
1	2	170	399	1	1.1497
1	2	171	400	1	1.1063
1	2	172	401	1	1.157
1	2	173	402	1	0.9922
1	2	174	403	1	1.0567
1	2	175	404	1	1.1476
1	2	176	405	1	1.1529
1	2	177	406	1	1.073
1	2	178	407	1	1.0347
1	2	179	408	1	1.1879
1	2	180	409	1	1.1315
1	2	181	410	1	1.1613
1	2	182	411	1	1.0991
1	2	183	412	1	1.1335
1	2	184	413	1	1.1302
1	2	185	414	1	1.1434
1	2	186	415	1	1.2728
1	2	187	416	1	0.86492
1	2	188	417	1	1.2644
1	2	189	418	1	1.176
1	2	190	419	1	1.0145
1	2	191	420	1	0.98649
1	2	192	421	1	1.1254
1	2	193	422	1	1.0624
1	2	194	423	1	1.07
1	2	195	424	1	1.1201
1	2	196	425	1	1.0971
1	2	197	426	1	1.0626
1	2	198	427	1	1.1574
1	2	199	428	1	1.384
1	2	200	429	1	1.0993
1	2	201	430	1	0.85213
1	2	202	431	1	1.2279
1	2	203	432	1	1.0882
1	2	204	433	1	1.1264
1	2	205	434	1	1.0975
1	2	206	435	1	1.0719
1	2	207	436	1	1.2055
1	2	208	437	1	1.0862
1	2	209	438	1	1.1408
1	2	210	439	1	1.1285
1	2	211	440	1	1.0611
1	2	212	441	1	1.1905
1	2	213	442	1	1.1183
1	2	214	443	1	1.0945
1	2	215	444	1	0.98257
1	2	216	445	1	1.0329
1	2	217	446	1	1.0414
1	2	218	447	1	1.0134
1	2	219	448	1	1.1204
1	2	220	449	1	1.1221
1	2	221	450	1	1.159
1	2	222	451	1	1.1808
1	3	1	452	1	0.87331
1	3	2	453	1	2.0937
1	3	3	454	1	2.2497
1	3	4	455	1	0.43529
1	3	5	456	1	1.3181
1	3	6	457	1	2.2675
1	3	7	458	1	1.6264
1	3	8	459	1	2.0483
1	3	9	460	1	0.99194
1	3	10	461	1	2.2341
1	3	11	462	1	0.29641
1	3	12	463	1	1.2209
1	3	13	464	1	1.9897
1	3	14	465	1	0.63673
1	3	15	466	1	3.2455
1	3	16	467	1	1.2106
1	3	17	468	1	0.67365
1	3	18	469	1	1.254
1	3	19	470	1	0.67359
1	3	20	471	1	1.7671
1	3	21	472	1	1.0341
1	3	22	473	1	0.36837
1	3	23	474	1	1.859
1	3	24	475	1	0.35386
1	3	25	476	1	2.671
1	3	26	477	1	1.5647
1	3	27	478	1	1.5793
1	3	28	479	1	1.0006
1	3	29	480	1	1.308
1	3	30	481	1	0.34979
1	3	31	482	1	1.4421
1	3	32	483	1	1.7996
1	3	33	484	1	0.80019
1	3	34	485	1	1.8813
1	3	35	486	1	0.345
1	3	36	487	1	0.81433
1	3	37	488	1	1.7504
1	3	38	489	1	1.5047
1	3	39	490	1	0.73384
1	3	40	491	1	1.6348
1	3	41	492	1	1.2101
1	3	42	493	1	2.3287
1	3	43	494	1	1.1422
1	3	44	495	1	0.80469
1	3	45	496	1	1.6037
1	3	46	497	1	1.6211
1	3	47	498	1	2.4126
1	3	48	499	1	1.6619
1	3	49	500	1	0.84298
1	3	50	501	1	1.3453
1	3	51	502	1	0.68003
1	3	52	503	1	1.1642
1	3	53	504	1	0.32711
1	3	54	505	1	1.3635
1	3	55	506	1	1.2524
1	3	56	507	1	1.0564
1	3	57	508	1	1.632
1	3	58	509	1	0.55108
1	3	59	510	1	1.5384
1	3	60	511	1	0.88409
1	3	61	512	1	0.95509
1	3	62	513	1	1.8637
1	3	63	514	1	1.0589
1	3	64	515	1	1.9293
1	3	65	516	1	0.63088
1	3	66	517	1	1.3492
1	3	67	518	1	1.2672
1	3	68	519	1	1.2941
1	3	69	520	1	0.50686
1	3	70	521	1	1.5634
1	3	71	522	1	1.3346
1	3	72	523	1	0.17946
1	3	73	524	1	1.239
1	3	74	525	1	0.97849
1	3	75	526	1	0.22243
1	3	76	527	1	1.22
1	3	77	528	1	0.51813
1	3	78	529	1	1.3245
1	3	79	530	1	2.714
1	3	80	531	1	0.82644
1	3	81	532	1	0.80319
1	3	82	533	1	0.14046
1	3	83	534	1	0.85339
1	3	84	535	1	1.4805
1	3	85	536	1	1.1278
1	3	86	537	1	0.86236
1	3	87	538	1	0.61665
1	3	88	539	1	0.58357
1	3	89	540	1	0.83143
1	3	90	541	1	0.79614
1	3	91	542	1	1.1824
1	3	92	543	1	0.98125
1	3	93	544	1	0.65539
1	3	94	545	1	1.8291
1	3	95	546	1	1.3646
1	3	96	547	1	0.99117
1	3	97	548	1	0.78047
1	3	98	549	1	0.5944
1	3	99	550	1	0.82742
1	3	100	551	1	1.2843
1	3	101	552	1	1.4368
1	3	102	553	1	0.62289
1	3	103	554	1	0.40725
1	3	104	555	1	0.61891
1	3	105	556	1	1.4184
1	3	106	557	1	0.69662
1	3	107	558	1	3.5702
1	3	108	559	1	1.223
1	3	109	560	1	0.69821
1	3	110	561	1	0.91016
1	3	111	562	1	2.6948
1	3	112	563	1	0.64337
1	3	113	564	1	0.96757
1	3	114	565	1	0.67492
1	3	115	566	1	1.1285
1	3	116	567	1	0.86344
1	3	117	568	1	1.1444
1	3	118	569	1	0.47322
1	3	119	570	1	0.81539
1	3	120	571	1	0.74701
1	3	121	572	1	0.61572
1	3	122	573	1	0.91416
1	3	123	574	1	0.79261
1	3	124	575	1	0.50687
1	3	125	576	1	0.66263
1	3	126	577	1	0.8307
1	3	127	578	1	0.67137
1	3	128	579	1	0.46101
1	3	129	580	1	0.59211
1	3	130	581	1	0.37101
1	3	131	582	1	0.47458
1	3	132	583	1	0.60071
1	3	133	584	1	0.90526
1	3	134	585	1	0.54214
1	3	135	586	1	0.97019
1	3	136	587	1	1.149
1	3	137	588	1	0.43563
1	3	138	589	1	0.45972
1	3	139	590	1	1.1511
1	3	140	591	1	0.23623
1	3	141	592	1	0.85141
1	3	142	593	1	0.71331
1	3	143	594	1	0.41149
1	3	144	595	1	0.44736
1	3	145	596	1	0.72291
1	3	146	597	1	0.61623
1	3	147	598	1	0.80838
1	3	148	599	1	0.54016
1	3	149	600	1	0.47342
1	3	150	601	1	0.86897
1	3	151	602	1	0.82549
1	3	152	603	1	0.50697
1	3	153	604	1	0.46037
1	3	154	605	1	0.68022
1	3	155	606	1	0.66497
1	3	156	607	1	0.60628
1	3	157	608	1	0.78275
1	3	158	609	1	0.56768
1	3	159	610	1	0.61162
1	3	160	611	1	0.46823
1	3	161	612	1	0.54316
1	3	162	613	1	0.34624
1	3	163	614	1	0.30758
1	3	164	615	1	0.92508
1	3	165	616	1	0.5227
1	3	166	617	1	6.5451
1	3	167	618	1	0.54232
1	3	168	619	1	0.67121
1	3	169	620	1	0.26277
1	3	170	621	1	0.46862
1	3	171	622	1	2.134
1	3	172	623	1	2.8383
1	3	173	624	1	0.30449
1	3	174	625	1	0.56036
1	3	175	626	1	0.28262
1	3	176	627	1	0.27484
1	3	177	628	1	1.3715
1	3	178	629	1	0.25374
1	3	179	630	1	0.54513
1	3	180	631	1	0.68355
1	3	181	632	1	0.42658
1	3	182	633	1	0.99096
1	3	183	634	1	0.4055
1	3	184	635	1	0.63934
1	3	185	636	1	0.72229
1	3	186	637	1	0.58706
1	3	187	638	1	1.771
1	3	188	639	1	0.63893
1	3	189	640	1	0.37239
1	3	190	641	1	0.55717
1	3	191	642	1	0.3419
1	3	192	643	1	0.38625
1	3	193	644	1	0.8087
1	4	1	645	1	3.8804
1	4	2	646	1	1.3701
1	4	3	647	1	2.3094
1	4	4	648	1	2.4139
1	4	5	649	1	1.6209
1	4	6	650	1	0.95104
1	4	7	651	1	2.5378
1	4	8	652	1	0.69646
1	4	9	653	1	2.1342
1	4	10	654	1	1.8826
1	4	11	655	1	2.0138
1	4	12	656	1	0.86326
1	4	13	657	1	3.441
1	4	14	658	1	1.8119
1	4	15	659	1	1.1725
1	4	16	660	1	0.74425
1	4	17	661	1	1.8325
1	4	18	662	1	1.3103
1	4	19	663	1	1.3941
1	4	20	664	1	0.66396
1	4	21	665	1	1.3672
1	4	22	666	1	1.2844
1	4	23	667	1	1.2412
1	4	24	668	1	0.40687
1	4	25	669	1	1.5088
1	4	26	670	1	1.5562
1	4	27	671	1	0.72248
1	4	28	672	1	0.84306
1	4	29	673	1	1.9477
1	4	30	674	1	1.5937
1	4	31	675	1	1.3357
1	4	32	676	1	1.5973
1	4	33	677	1	1.8794
1	4	34	678	1	1.2864
1	4	35	679	1	1.5379
1	4	36	680	1	2.0682
1	4	37	681	1	1.5035
1	4	38	682	1	1.0337
1	4	39	683	1	0.47227
1	4	40	684	1	1.7065
1	4	41	685	1	1.7881
1	4	42	686	1	1.8076
1	4	43	687	1	1.3939
1	4	44	688	1	1.7268
1	4	45	689	1	1.456
1	4	46	690	1	1.3692
1	4	47	691	1	2.0424
1	4	48	692	1	1.149
1	4	49	693	1	0.59585
1	4	50	694	1	0.75938
1	4	51	695	1	0.4309
1	4	52	696	1	1.2648
1	4	53	697	1	0.63229
1	4	54	698	1	1.3714
1	4	55	699	1	1.049
1	4	56	700	1	1.4063
1	4	57	701	1	0.86487
1	4	58	702	1	0.56411
1	4	59	703	1	0.86562
1	4	60	704	1	0.32808
1	4	61	705	1	0.55615
1	4	62	706	1	0.62791
1	4	63	707	1	0.69022
1	4	64	708	1	0.52777
1	4	65	709	1	1.33
1	4	66	710	1	0.65599
1	4	67	711	1	1.1883
1	4	68	712	1	0.88834
1	4	69	713	1	1.0686
1	4	70	714	1	1.3193
1	4	71	715	1	1.4614
1	4	72	716	1	1.3888
1	4	73	717	1	0.66144
1	4	74	718	1	0.48451
1	4	75	719	1	1.1749
1	4	76	720	1	0.95505
1	4	77	721	1	0.51365
1	4	78	722	1	0.98091
1	4	79	723	1	1.1672
1	4	80	724	1	0.63172
1	4	81	725	1	0.41189
1	4	82	726	1	0.73831
1	4	83	727	1	1.0929
1	4	84	728	1	1.0675
1	4	85	729	1	0.93931
1	4	86	730	1	0.53525
1	4	87	731	1	0.7472
1	4	88	732	1	0.81336
1	4	89	733	1	0.8163
1	4	90	734	1	0.60192
1	4	91	735	1	1.6162
1	4	92	736	1	0.9389
1	4	93	737	1	0.78686
1	4	94	738	1	0.99693
1	4	95	739	1	0.38865
1	4	96	740	1	0.48543
1	4	97	741	1	0.64593
1	4	98	742	1	1.3575
1	4	99	743	1	0.78611
1	4	100	744	1	1.0383
1	4	101	745	1	1.2709
1	4	102	746	1	0.39772
1	4	103	747	1	0.77198
1	4	104	748	1	1.1444
1	4	105	749	1	1.6136
1	4	106	750	1	0.90705
1	4	107	751	1	0.44572
1	4	108	752	1	0.52349
1	4	109	753	1	0.90268
1	4	110	754	1	1.1088
1	4	111	755	1	0.90471
1	4	112	756	1	0.9192
1	4	113	757	1	0.78036
1	4	114	758	1	1.0069
1	4	115	759	1	0.93745
1	4	116	760	1	0.43105
1	4	117	761	1	0.71043
1	4	118	762	1	0.39864
1	4	119	763	1	0.67733
1	4	120	764	1	0.46143
1	4	121	765	1	1.3002
1	4	122	766	1	1.0511
1	4	123	767	1	0.71134
1	4	124	768	1	0.76348
1	4	125	769	1	0.6346
1	4	126	770	1	1.3129
1	4	127	771	1	0.81575
1	4	128	772	1	0.43076
1	4	129	773	1	0.35656
1	4	130	774	1	0.68661
1	4	131	775	1	0.43673
1	4	132	776	1	1.1394
1	4	133	777	1	1.0183
1	4	134	778	1	0.85528
1	4	135	779	1	1.0708
1	4	136	780	1	0.88005
1	4	137	781	1	0.55215
1	4	138	782	1	0.46451
1	4	139	783	1	0.68723
1	4	140	784	1	0.65676
1	4	141	785	1	0.86525
1	4	142	786	1	0.92559
1	4	143	787	1	0.49353
1	4	144	788	1	0.68255
1	4	145	789	1	1.2434
1	4	146	790	1	0.67806
1	4	147	791	1	0.60825
1	4	148	792	1	0.63925
1	4	149	793	1	0.81751
1	4	150	794	1	0.41875
1	4	151	795	1	0.68433
1	4	152	796	1	1.2872
1	4	153	797	1	0.76794
1	4	154	798	1	0.52785
1	4	155	799	1	0.46012
1	4	156	800	1	0.40327
1	4	157	801	1	1.1914
1	4	158	802	1	1.0379
1	4	159	803	1	1.4599
1	4	160	804	1	1.8677
1	4	161	805	1	1.0459
1	4	162	806	1	0.37344
1	4	163	807	1	0.49363
1	4	164	808	1	1.3109
1	5	1	809	1	1.3805
1	5	2	810	1	1.3421
1	5	3	811	1	2.3129
1	5	4	812	1	3.1422
1	5	5	813	1	2.5452
1	5	6	814	1	2.8544
1	5	7	815	1	1.2172
1	5	8	816	1	2.6607
1	5	9	817	1	2.4056
1	5	10	818	1	0.75013
1	5	11	819	1	1.7395
1	5	12	820	1	0.89079
1	5	13	821	1	2.2719
1	5	14	822	1	2.3267
1	5	15	823	1	2.0024
1	5	16	824	1	2.7469
1	5	17	825	1	1.7516
1	5	18	826	1	0.93042
1	5	19	827	1	1.5106
1	5	20	828	1	1.433
1	5	21	829	1	0.79325
1	5	22	830	1	1.7066
1	5	23	831	1	1.7131
1	5	24	832	1	0.88059
1	5	25	833	1	1.2941
1	5	26	834	1	1.5005
1	5	27	835	1	1.3529
1	5	28	836	1	1.5014
1	5	29	837	1	1.4549
1	5	30	838	1	0.88957
1	5	31	839	1	2.9228
1	5	32	840	1	1.5626
1	5	33	841	1	0.62781
1	5	34	842	1	1.1361
1	5	35	843	1	1.5937
1	5	36	844	1	1.9651
1	5	37	845	1	0.58904
1	5	38	846	1	0.8923
1	5	39	847	1	0.47792
1	5	40	848	1	1.1486
1	5	41	849	1	1.3953
1	5	42	850	1	0.7259
1	5	43	851	1	1.0662
1	5	44	852	1	1.5065
1	5	45	853	1	1.9757
1	5	46	854	1	1.1757
1	5	47	855	1	1.0176
1	5	48	856	1	1.3223
1	5	49	857	1	1.145
1	5	50	858	1	1.2401
1	5	51	859	1	0.98028
1	5	52	860	1	1.1409
1	5	53	861	1	1.917
1	5	54	862	1	0.93073
1	5	55	863	1	1.2651
1	5	56	864	1	1.3457
1	5	57	865	1	1.2382
1	5	58	866	1	1.0596
1	5	59	867	1	1.1974
1	5	60	868	1	1.0196
1	5	61	869	1	0.94696
1	5	62	870	1	1.6163
1	5	63	871	1	0.90063
1	5	64	872	1	1.1551
1	5	65	873	1	1.1642
1	5	66	874	1	1.1489
1	5	67	875	1	0.92653
1	5	68	876	1	1.1056
1	5	69	877	1	0.76103
1	5	70	878	1	0.62947
1	5	71	879	1	1.269
1	5	72	880	1	0.88287
1	5	73	881	1	1.1259
1	5	74	882	1	0.93791
1	5	75	883	1	1.4077
1	5	76	884	1	0.97718
1	5	77	885	1	1.2156
1	5	78	886	1	1.1367
1	5	79	887	1	1.4095
1	5	80	888	1	1.6243
1	5	81	889	1	1.1838
1	5	82	890	1	0.75737
1	5	83	891	1	1.0319
1	5	84	892	1	0.88806
1	5	85	893	1	1.0006
1	5	86	894	1	1.2865
1	5	87	895	1	1.0108
1	5	88	896	1	0.51655
1	5	89	897	1	0.93925
1	5	90	898	1	1.0916
1	5	91	899	1	0.86478
1	5	92	900	1	1.9071
1	5	93	901	1	1.873
1	5	94	902	1	2.3956
1	5	95	903	1	0.84013
1	5	96	904	1	1.7821
1	5	97	905	1	1.1111
1	5	98	906	1	0.72908
1	5	99	907	1	0.94598
1	5	100	908	1	2.2949
1	5	101	909	1	0.49474
1	5	102	910	1	1.1209
1	5	103	911	1	0.92801
1	5	104	912	1	0.90974
1	5	105	913	1	1.039
1	5	106	914	1	1.0035
1	5	107	915	1	0.99429
1	5	108	916	1	0.79077
1	5	109	917	1	1.1266
1	5	110	918	1	1.2139
1	5	111	919	1	1.865
1	5	112	920	1	1.3675
1	5	113	921	1	1.2286
1	5	114	922	1	0.76734
1	5	115	923	1	0.5188
1	5	116	924	1	1.2038
1	5	117	925	1	1.5572
1	5	118	926	1	0.98803
1	5	119	927	1	1.4672
1	5	120	928	1	0.63046
1	5	121	929	1	0.95664
1	5	122	930	1	1.4237
1	5	123	931	1	0.70869
1	5	124	932	1	1.3383
1	5	125	933	1	1.035
1	5	126	934	1	1.3655
1	5	127	935	1	1.0755
1	5	128	936	1	1.1086
1	5	129	937	1	1.86
1	5	130	938	1	2.2613
1	5	131	939	1	1.0081
1	5	132	940	1	1.4602
1	5	133	941	1	0.74183
1	5	134	942	1	1.4213
1	5	135	943	1	1.3022
1	5	136	944	1	0.93885
1	5	137	945	1	1.0785
1	5	138	946	1	1.0127
1	5	139	947	1	1.5301
1	5	140	948	1	1.0032
1	5	141	949	1	1.3072
1	5	142	950	1	1.1556
1	5	143	951	1	1.7758
1	5	144	952	1	0.85805
1	5	145	953	1	0.80641
1	5	146	954	1	1.2569
1	5	147	955	1	0.92993
1	5	148	956	1	0.66679
1	5	149	957	1	1.2364
1	5	150	958	1	0.6242
1	5	151	959	1	0.95543
1	5	152	960	1	0.78641
1	5	153	961	1	1.3383
1	6	1	962	1	3.4457
1	6	2	963	1	1.0198
1	6	3	964	1	3.5027
1	6	4	965	1	2.5995
1	6	5	966	1	2.7854
1	6	6	967	1	5.1769
1	6	7	968	1	0.72697
1	6	8	969	1	4.3373
1	6	9	970	1	1.6281
1	6	10	971	1	4.3923
1	6	11	972	1	2.2399
1	6	12	973	1	2.1409
1	6	13	974	1	1.619
1	6	14	975	1	0.91354
1	6	15	976	1	4.433
1	6	16	977	1	4.3705
1	6	17	978	1	1.4535
1	6	18	979	1	1.6566
1	6	19	980	1	4.4141
1	6	20	981	1	4.5505
1	6	21	982	1	1.5266
1	6	22	983	1	2.2737
1	6	23	984	1	4.5562
1	6	24	985	1	4.3518
1	6	25	986	1	2.56
1	6	26	987	1	2.0286
1	6	27	988	1	1.1876
1	6	28	989	1	4.6966
1	6	29	990	1	4.3514
1	6	30	991	1	4.7963
1	6	31	992	1	4.2558
1	6	32	993	1	1.347
1	6	33	994	1	4.372
1	6	34	995	1	4.1559
1	6	35	996	1	4.6166
1	6	36	997	1	4.2739
1	6	37	998	1	4.4513
1	6	38	999	1	4.5204
1	6	39	1000	1	4.5409
1	6	40	1001	1	4.1797
1	6	41	1002	1	4.2659
1	6	42	1003	1	4.2593
1	6	43	1004	1	4.5638
1	6	44	1005	1	2.2447
1	6	45	1006	1	4.4498
1	6	46	1007	1	1.6902
1	6	47	1008	1	4.619
1	6	48	1009	1	4.2372
1	6	49	1010	1	4.1579
1	6	50	1011	1	4.4128
1	6	51	1012	1	4.3312
1	6	52	1013	1	4.4608
1	6	53	1014	1	4.428
1	6	54	1015	1	4.6322
1	6	55	1016	1	4.2711
1	6	56	1017	1	4.3947
1	6	57	1018	1	4.4818
1	6	58	1019	1	4.1742
1	6	59	1020	1	2.354
1	6	60	1021	1	4.5616
1	6	61	1022	1	2.4132
1	6	62	1023	1	4.1201
1	6	63	1024	1	2.1149
1	6	64	1025	1	4.0389
1	6	65	1026	1	4.4768
1	6	66	1027	1	4.5425
1	6	67	1028	1	4.3528
1	6	68	1029	1	4.4899
1	6	69	1030	1	4.0124
1	6	70	1031	1	4.6537
1	6	71	1032	1	2.3455
1	6	72	1033	1	4.3083
1	6	73	1034	1	4.5713
1	6	74	1035	1	4.4845
1	6	75	1036	1	4.4529
1	6	76	1037	1	4.1574
1	6	77	1038	1	4.5522
1	6	78	1039	1	4.0659
1	6	79	1040	1	4.5341
1	6	80	1041	1	4.486
1	6	81	1042	1	4.4884
1	6	82	1043	1	4.0518
1	6	83	1044	1	4.0968
1	6	84	1045	1	4.2135
1	6	85	1046	1	4.4716
1	6	86	1047	1	4.4362
1	6	87	1048	1	4.1874
1	6	88	1049	1	4.2167
1	6	89	1050	1	4.2851
1	6	90	1051	1	4.3886
1	6	91	1052	1	4.2237
1	6	92	1053	1	4.1649
1	6	93	1054	1	4.7985
1	6	94	1055	1	4.3665
1	6	95	1056	1	4.1816
1	6	96	1057	1	4.0148
1	6	97	1058	1	4.2446
1	6	98	1059	1	4.315
1	6	99	1060	1	2.3367
1	6	100	1061	1	2.0377
1	6	101	1062	1	4.4537
1	6	102	1063	1	4.2037
1	6	103	1064	1	3.7457
1	6	104	1065	1	1.9647
1	6	105	1066	1	4.2417
1	6	106	1067	1	4.0727
1	6	107	1068	1	4.1875
1	6	108	1069	1	4.5209
1	6	109	1070	1	1.9511
1	6	110	1071	1	4.1664
1	6	111	1072	1	4.2253
1	6	112	1073	1	4.0837
1	6	113	1074	1	4.3094
1	6	114	1075	1	4.1955
1	6	115	1076	1	4.1832
1	6	116	1077	1	4.062
1	6	117	1078	1	2.5795
1	6	118	1079	1	3.9956
1	6	119	1080	1	4.1946
1	6	120	1081	1	1.6478
1	6	121	1082	1	4.1685
1	6	122	1083	1	4.0776
1	6	123	1084	1	4.0729
1	6	124	1085	1	4.0686
1	6	125	1086	1	3.9266
1	6	126	1087	1	4.2091
1	6	127	1088	1	4.1976
1	6	128	1089	1	4.1483
1	6	129	1090	1	3.802
1	6	130	1091	1	4.2153
1	6	131	1092	1	2.1937
1	6	132	1093	1	4.1898
1	6	133	1094	1	4.256
1	6	134	1095	1	4.2232
1	6	135	1096	1	4.2989
1	6	136	1097	1	4.2798
1	6	137	1098	1	4.1597
1	6	138	1099	1	4.4821
1	6	139	1100	1	1.7769
1	6	140	1101	1	3.8537
1	6	141	1102	1	4.9369
1	6	142	1103	1	4.3217
1	6	143	1104	1	4.4308
1	6	144	1105	1	4.1722
1	6	145	1106	1	4.4522
1	6	146	1107	1	4.0643
1	6	147	1108	1	2.8219
1	6	148	1109	1	3.9945
1	6	149	1110	1	4.2388
1	6	150	1111	1	4.1743
1	6	151	1112	1	2.1394
1	6	152	1113	1	4.1369
1	6	153	1114	1	4.0211
1	6	154	1115	1	4.0528
1	6	155	1116	1	4.1102
1	6	156	1117	1	4.0901
1	6	157	1118	1	4.162
1	6	158	1119	1	2.3276
1	6	159	1120	1	4.0578
1	6	160	1121	1	4.1788
1	6	161	1122	1	4.1978
1	6	162	1123	1	3.8303
1	6	163	1124	1	2.1095
1	6	164	1125	1	3.909
1	6	165	1126	1	4.4
1	6	166	1127	1	4.0113
1	6	167	1128	1	4.0685
1	6	168	1129	1	3.8175
1	6	169	1130	1	4.1165
1	6	170	1131	1	2.2631
1	6	171	1132	1	1.9171
1	6	172	1133	1	3.8672
1	6	173	1134	1	4.8152
1	6	174	1135	1	2.943
1	6	175	1136	1	3.7881
1	6	176	1137	1	1.7014
1	6	177	1138	1	2.9436
1	6	178	1139	1	3.9442
1	6	179	1140	1	2.6496
1	6	180	1141	1	3.4743
1	6	181	1142	1	1.8788
1	6	182	1143	1	1.8018
1	6	183	1144	1	1.9013
1	6	184	1145	1	2.1877
1	6	185	1146	1	4.0985
1	6	186	1147	1	2.4512
1	6	187	1148	1	4.3764
1	6	188	1149	1	3.7997
1	6	189	1150	1	3.8185
1	6	190	1151	1	2.1021
1	6	191	1152	1	3.3852
1	6	192	1153	1	3.2707
1	6	193	1154	1	3.6568
1	6	194	1155	1	2.5212
1	6	195	1156	1	4.0896
1	6	196	1157	1	2.1919
1	6	197	1158	1	2.1757
1	6	198	1159	1	3.5591
1	6	199	1160	1	2.0749
1	6	200	1161	1	2.9572
1	6	201	1162	1	2.9856
1	6	202	1163	1	3.773
1	6	203	1164	1	2.4664
1	6	204	1165	1	2.8679
1	6	205	1166	1	2.5489
1	6	206	1167	1	2.7581
1	6	207	1168	1	2.9912
1	6	208	1169	1	2.863
1	6	209	1170	1	2.0714
1	6	210	1171	1	2.6081
1	6	211	1172	1	2.2667
1	6	212	1173	1	2.5625
1	6	213	1174	1	2.2607
1	6	214	1175	1	2.1053
1	6	215	1176	1	2.3536
1	6	216	1177	1	2.412
1	6	217	1178	1	2.2547
1	7	1	1179	1	4.1576
1	7	2	1180	1	5.2943
1	7	3	1181	1	3.6262
1	7	4	1182	1	3.3143
1	7	5	1183	1	3.9105
1	7	6	1184	1	2.6504
1	7	7	1185	1	2.7231
1	7	8	1186	1	1.9653
1	7	9	1187	1	2.1118
1	7	10	1188	1	2.456
1	7	11	1189	1	2.6129
1	7	12	1190	1	2.6162
1	7	13	1191	1	1.6368
1	7	14	1192	1	2.1584
1	7	15	1193	1	3.5011
1	7	16	1194	1	0.82309
1	7	17	1195	1	1.5273
1	7	18	1196	1	1.8569
1	7	19	1197	1	1.9922
1	7	20	1198	1	1.9835
1	7	21	1199	1	1.9216
1	7	22	1200	1	2.2865
1	7	23	1201	1	1.7156
1	7	24	1202	1	1.963
1	7	25	1203	1	2.2395
1	7	26	1204	1	2.1213
1	7	27	1205	1	0.87529
1	7	28	1206	1	1.6005
1	7	29	1207	1	1.9806
1	7	30	1208	1	1.2441
1	7	31	1209	1	1.2179
1	7	32	1210	1	1.1038
1	7	33	1211	1	1.8798
1	7	34	1212	1	1.9425
1	7	35	1213	1	1.5728
1	7	36	1214	1	1.3597
1	7	37	1215	1	2.295
1	7	38	1216	1	1.6193
1	7	39	1217	1	0.56943
1	7	40	1218	1	1.6785
1	7	41	1219	1	1.1265
1	7	42	1220	1	1.9282
1	7	43	1221	1	1.306
1	7	44	1222	1	1.0025
1	7	45	1223	1	1.2169
1	7	46	1224	1	1.1783
1	7	47	1225	1	1.6609
1	7	48	1226	1	1.4323
1	7	49	1227	1	1.1526
1	7	50	1228	1	1.3676
1	7	51	1229	1	1.3407
1	7	52	1230	1	1.4679
1	7	53	1231	1	1.7208
1	7	54	1232	1	2.3949
1	7	55	1233	1	1.6851
1	7	56	1234	1	0.76336
1	7	57	1235	1	1.2632
1	7	58	1236	1	1.1196
1	7	59	1237	1	1.4113
1	7	60	1238	1	1.2738
1	7	61	1239	1	1.9239
1	7	62	1240	1	0.84407
1	7	63	1241	1	0.98529
1	7	64	1242	1	0.89936
1	7	65	1243	1	0.98827
1	7	66	1244	1	1.427
1	7	67	1245	1	1.6685
1	7	68	1246	1	1.4515
1	7	69	1247	1	1.2681
1	7	70	1248	1	0.75868
1	7	71	1249	1	1.439
1	7	72	1250	1	1.1187
1	7	73	1251	1	1.3781
1	7	74	1252	1	1.0558
1	7	75	1253	1	1.1997
1	7	76	1254	1	0.91576
1	7	77	1255	1	1.4365
1	7	78	1256	1	1.2316
1	7	79	1257	1	1.061
1	7	80	1258	1	1.3446
1	7	81	1259	1	0.83395
1	7	82	1260	1	2.0534
1	7	83	1261	1	1.5406
1	7	84	1262	1	1.3134
1	7	85	1263	1	3.1874
1	7	86	1264	1	2.4674
1	7	87	1265	1	1.0568
1	7	88	1266	1	1.3745
1	7	89	1267	1	2.7671
1	7	90	1268	1	2.7401
1	7	91	1269	1	2.7903
1	7	92	1270	1	1.1028
1	7	93	1271	1	2.598
1	7	94	1272	1	1.0134
1	7	95	1273	1	2.5903
1	7	96	1274	1	2.4952
1	7	97	1275	1	0.97487
1	7	98	1276	1	2.0865
1	7	99	1277	1	2.1396
1	7	100	1278	1	1.4629
1	7	101	1279	1	2.691
1	7	102	1280	1	0.78527
1	7	103	1281	1	0.91991
1	7	104	1282	1	3.0225
1	7	105	1283	1	2.8155
1	7	106	1284	1	1.0308
1	7	107	1285	1	1.1916
1	7	108	1286	1	2.4848
1	7	109	1287	1	0.7188
1	7	110	1288	1	1.8882
1	7	111	1289	1	1.7841
1	7	112	1290	1	1.5699
1	7	113	1291	1	2.0895
1	7	114	1292	1	0.76403
1	7	115	1293	1	1.0703
1	7	116	1294	1	2.3444
1	7	117	1295	1	0.9579
1	7	118	1296	1	1.4411
1	7	119	1297	1	1.1909
1	7	120	1298	1	0.97478
1	7	121	1299	1	2.4336
1	7	122	1300	1	1.2237
1	7	123	1301	1	2.4856
1	7	124	1302	1	1.0281
1	7	125	1303	1	1.2168
1	7	126	1304	1	1.1158
1	7	127	1305	1	1.18
1	7	128	1306	1	2.8719
1	7	129	1307	1	1.0126
1	7	130	1308	1	1.8176
1	7	131	1309	1	1.8216
1	7	132	1310	1	1.0138
1	7	133	1311	1	1.4009
1	7	134	1312	1	0.86054
1	7	135	1313	1	2.446
1	7	136	1314	1	1.1398
1	7	137	1315	1	1.4145
1	7	138	1316	1	2.228
1	7	139	1317	1	1.4432
1	7	140	1318	1	1.1737
1	7	141	1319	1	1.9018
1	7	142	1320	1	2.2687
1	7	143	1321	1	0.95224
1	7	144	1322	1	1.0163
1	7	145	1323	1	1.1149
1	7	146	1324	1	1.5722
1	7	147	1325	1	0.92712
1	7	148	1326	1	1.2309
1	7	149	1327	1	1.0826
1	7	150	1328	1	1.0059
1	7	151	1329	1	1.033
1	7	152	1330	1	1.5339
1	7	153	1331	1	0.96048
1	7	154	1332	1	2.0918
1	8	1	1333	1	3.522
1	8	2	1334	1	3.1081
1	8	3	1335	1	4.0066
1	8	4	1336	1	2.8087
1	8	5	1337	1	2.4751
1	8	6	1338	1	3.3616
1	8	7	1339	1	2.6363
1	8	8	1340	1	2.3641
1	8	9	1341	1	2.933
1	8	10	1342	1	1.8714
1	8	11	1343	1	1.8746
1	8	12	1344	1	1.6537
1	8	13	1345	1	2.5315
1	8	14	1346	1	1.1267
1	8	15	1347	1	2.1758
1	8	16	1348	1	2.2344
1	8	17	1349	1	2.199
1	8	18	1350	1	2.0026
1	8	19	1351	1	1.1025
1	8	20	1352	1	1.4763
1	8	21	1353	1	1.1724
1	8	22	1354	1	1.6971
1	8	23	1355	1	0.8614
1	8	24	1356	1	1.5536
1	8	25	1357	1	1.928
1	8	26	1358	1	1.5901
1	8	27	1359	1	1.5514
1	8	28	1360	1	1.8921
1	8	29	1361	1	1.6757
1	8	30	1362	1	1.7761
1	8	31	1363	1	4.6554
1	8	32	1364	1	6.1594
1	8	33	1365	1	1.5346
1	8	34	1366	1	1.5611
1	8	35	1367	1	1.5264
1	8	36	1368	1	1.2147
1	8	37	1369	1	6.7142
1	8	38	1370	1	1.0281
1	8	39	1371	1	1.8971
1	8	40	1372	1	1.3205
1	8	41	1373	1	2.1291
1	8	42	1374	1	1.2009
1	8	43	1375	1	0.48243
1	8	44	1376	1	1.1406
1	8	45	1377	1	2.3077
1	8	46	1378	1	1.0162
1	8	47	1379	1	1.0179
1	8	48	1380	1	1.8364
1	8	49	1381	1	0.69281
1	8	50	1382	1	1.1392
1	8	51	1383	1	1.3498
1	8	52	1384	1	0.40997
1	8	53	1385	1	1.1536
1	8	54	1386	1	4.0603
1	8	55	1387	1	1.1134
1	8	56	1388	1	2.2939
1	8	57	1389	1	0.69268
1	8	58	1390	1	0.66122
1	8	59	1391	1	2.0216
1	8	60	1392	1	1.0726
1	8	61	1393	1	0.72074
1	8	62	1394	1	0.39187
1	8	63	1395	1	1.283
1	8	64	1396	1	1.0946
1	8	65	1397	1	1.2299
1	8	66	1398	1	1.1373
1	8	67	1399	1	0.79465
1	8	68	1400	1	0.88854
1	8	69	1401	1	3.5262
1	8	70	1402	1	0.61289
1	8	71	1403	1	0.73171
1	8	72	1404	1	0.75766
1	8	73	1405	1	0.73063
1	8	74	1406	1	0.52077
1	8	75	1407	1	1.2479
1	8	76	1408	1	0.88108
1	8	77	1409	1	1.065
1	8	78	1410	1	0.88046
1	8	79	1411	1	0.55677
1	8	80	1412	1	1.0079
1	8	81	1413	1	1.3545
1	8	82	1414	1	0.8109
1	8	83	1415	1	0.71922
1	8	84	1416	1	1.4246
1	8	85	1417	1	2.5942
1	8	86	1418	1	1.5681
1	8	87	1419	1	1.3698
1	8	88	1420	1	0.93618
1	8	89	1421	1	0.93002
1	8	90	1422	1	1.1705
1	8	91	1423	1	0.34951
1	8	92	1424	1	0.82326
1	8	93	1425	1	0.52192
1	8	94	1426	1	1.6006
1	8	95	1427	1	0.71445
1	8	96	1428	1	0.73207
1	8	97	1429	1	1.2886
1	8	98	1430	1	0.64342
1	8	99	1431	1	0.92524
1	8	100	1432	1	0.93557
1	8	101	1433	1	0.98393
1	8	102	1434	1	1.0485
1	8	103	1435	1	0.58129
1	8	104	1436	1	0.6939
1	8	105	1437	1	1.1739
1	8	106	1438	1	2.9052
1	8	107	1439	1	0.74725
1	8	108	1440	1	0.72952
1	8	109	1441	1	0.43235
1	8	110	1442	1	1.3475
1	8	111	1443	1	0.43162
1	8	112	1444	1	1.0872
1	8	113	1445	1	1.1284
1	8	114	1446	1	1.027
1	8	115	1447	1	0.6129
1	8	116	1448	1	0.5064
1	8	117	1449	1	1.4795
1	8	118	1450	1	0.66748
1	8	119	1451	1	0.89801
1	8	120	1452	1	1.0983
1	8	121	1453	1	0.88838
1	8	122	1454	1	1.254
1	8	123	1455	1	0.88323
1	8	124	1456	1	0.75754
1	9	1	1457	1	4.6601
1	9	2	1458	1	3.7279
1	9	3	1459	1	3.3482
1	9	4	1460	1	2.0261
1	9	5	1461	1	3.5622
1	9	6	1462	1	2.5951
1	9	7	1463	1	3.4315
1	9	8	1464	1	3.6146
1	9	9	1465	1	2.1197
1	9	10	1466	1	2.1079
1	9	11	1467	1	2.0461
1	9	12	1468	1	2.0412
1	9	13	1469	1	2.1974
1	9	14	1470	1	1.8728
1	9	15	1471	1	1.835
1	9	16	1472	1	1.5766
1	9	17	1473	1	1.7353
1	9	18	1474	1	1.9148
1	9	19	1475	1	1.3504
1	9	20	1476	1	1.88
1	9	21	1477	1	1.7662
1	9	22	1478	1	2.0979
1	9	23	1479	1	1.7952
1	9	24	1480	1	1.3262
1	9	25	1481	1	1.4332
1	9	26	1482	1	1.2018
1	9	27	1483	1	1.3294
1	9	28	1484	1	1.348
1	9	29	1485	1	0.99299
1	9	30	1486	1	1.5586
1	9	31	1487	1	1.4441
1	9	32	1488	1	1.4679
1	9	33	1489	1	1.3404
1	9	34	1490	1	1.709
1	9	35	1491	1	0.96105
1	9	36	1492	1	1.2319
1	9	37	1493	1	0.79219
1	9	38	1494	1	1.0817
1	9	39	1495	1	1.0074
1	9	40	1496	1	1.1868
1	9	41	1497	1	1.3353
1	9	42	1498	1	0.81574
1	9	43	1499	1	1.8108
1	9	44	1500	1	1.2543
1	9	45	1501	1	1.2717
1	9	46	1502	1	1.3222
1	9	47	1503	1	1.4549
1	9	48	1504	1	0.97996
1	9	49	1505	1	1.4425
1	9	50	1506	1	0.9299
1	9	51	1507	1	1.0844
1	9	52	1508	1	1.2388
1	9	53	1509	1	1.004
1	9	54	1510	1	1.034
1	9	55	1511	1	0.72368
1	9	56	1512	1	1.2
1	9	57	1513	1	0.87649
1	9	58	1514	1	1.1029
1	9	59	1515	1	1.0127
1	9	60	1516	1	0.72829
1	9	61	1517	1	2.5779
1	9	62	1518	1	1.0087
1	9	63	1519	1	0.96369
1	9	64	1520	1	0.97309
1	9	65	1521	1	0.86889
1	9	66	1522	1	1.2119
1	9	67	1523	1	1.0711
1	9	68	1524	1	0.98292
1	9	69	1525	1	1.2058
1	9	70	1526	1	0.73775
1	9	71	1527	1	1.2473
1	9	72	1528	1	0.84878
1	9	73	1529	1	0.73385
1	9	74	1530	1	0.80596
1	9	75	1531	1	0.88698
1	9	76	1532	1	0.94652
1	9	77	1533	1	1.177
1	9	78	1534	1	1.5021
1	9	79	1535	1	0.62864
1	9	80	1536	1	0.96996
1	9	81	1537	1	0.71592
1	9	82	1538	1	1.0423
1	9	83	1539	1	1.0296
1	9	84	1540	1	1.0707
1	9	85	1541	1	0.68079
1	9	86	1542	1	0.67584
1	9	87	1543	1	0.73881
1	9	88	1544	1	0.56324
1	9	89	1545	1	0.54353
1	9	90	1546	1	0.94928
1	9	91	1547	1	0.92841
1	9	92	1548	1	0.64468
1	9	93	1549	1	0.73526
1	9	94	1550	1	1.1595
1	9	95	1551	1	0.65349
1	9	96	1552	1	0.73958
1	9	97	1553	1	1.6417
1	9	98	1554	1	0.77213
1	9	99	1555	1	0.58667
1	9	100	1556	1	0.91289
1	9	101	1557	1	0.55083
1	9	102	1558	1	0.85665
1	9	103	1559	1	0.65791
1	9	104	1560	1	0.45757
1	9	105	1561	1	0.58834
1	9	106	1562	1	0.80807
1	9	107	1563	1	0.85559
1	9	108	1564	1	0.58384
1	9	109	1565	1	0.89422
1	9	110	1566	1	0.78047
1	9	111	1567	1	0.89704
1	9	112	1568	1	0.98567
1	9	113	1569	1	0.94403
1	9	114	1570	1	0.40598
1	9	115	1571	1	0.79103
1	9	116	1572	1	0.77061
1	9	117	1573	1	0.37071
1	9	118	1574	1	0.61355
1	9	119	1575	1	1.0076
1	9	120	1576	1	0.58102
1	9	121	1577	1	0.58021
1	9	122	1578	1	0.49929
1	9	123	1579	1	0.74095
1	9	124	1580	1	0.63427
1	9	125	1581	1	0.51859
1	9	126	1582	1	0.56211
1	9	127	1583	1	0.58947
1	9	128	1584	1	1.0346
1	9	129	1585	1	0.52553
1	9	130	1586	1	0.53348
1	9	131	1587	1	0.70777
1	9	132	1588	1	0.95795
1	9	133	1589	1	0.50822
1	9	134	1590	1	0.57447
1	9	135	1591	1	0.59792
1	9	136	1592	1	0.71107
1	9	137	1593	1	0.55968
1	9	138	1594	1	0.56189
1	9	139	1595	1	0.85134
1	9	140	1596	1	0.36231
1	9	141	1597	1	0.62284
1	9	142	1598	1	0.68322
1	10	1	1599	1	4.1864
1	10	2	1600	1	2.2775
1	10	3	1601	1	3.3401
1	10	4	1602	1	2.6874
1	10	5	1603	1	2.4786
1	10	6	1604	1	2.9588
1	10	7	1605	1	2.5885
1	10	8	1606	1	3.1673
1	10	9	1607	1	2.2336
1	10	10	1608	1	1.4463
1	10	11	1609	1	1.9564
1	10	12	1610	1	2.1155
1	10	13	1611	1	1.4311
1	10	14	1612	1	1.6364
1	10	15	1613	1	1.6906
1	10	16	1614	1	2.0314
1	10	17	1615	1	1.5923
1	10	18	1616	1	1.9451
1	10	19	1617	1	1.0539
1	10	20	1618	1	1.9619
1	10	21	1619	1	2.0576
1	10	22	1620	1	1.2699
1	10	23	1621	1	1.4812
1	10	24	1622	1	1.9806
1	10	25	1623	1	2.8755
1	10	26	1624	1	1.8773
1	10	27	1625	1	1.239
1	10	28	1626	1	2.4744
1	10	29	1627	1	1.4655
1	10	30	1628	1	1.6945
1	10	31	1629	1	1.6334
1	10	32	1630	1	1.6088
1	10	33	1631	1	1.8942
1	10	34	1632	1	1.2101
1	10	35	1633	1	1.4841
1	10	36	1634	1	1.3667
1	10	37	1635	1	1.7541
1	10	38	1636	1	2.1669
1	10	39	1637	1	2.0744
1	10	40	1638	1	1.1941
1	10	41	1639	1	1.7873
1	10	42	1640	1	1.6119
1	10	43	1641	1	2.7391
1	10	44	1642	1	1.3861
1	10	45	1643	1	1.558
1	10	46	1644	1	0.68315
1	10	47	1645	1	1.2706
1	10	48	1646	1	1.5669
1	10	49	1647	1	1.4329
1	10	50	1648	1	1.1116
1	10	51	1649	1	2.8049
1	10	52	1650	1	2.7069
1	10	53	1651	1	1.2797
1	10	54	1652	1	1.2358
1	10	55	1653	1	1.4245
1	10	56	1654	1	1.6537
1	10	57	1655	1	1.5713
1	10	58	1656	1	1.1292
1	10	59	1657	1	1.3213
1	10	60	1658	1	1.0263
1	10	61	1659	1	1.4588
1	10	62	1660	1	2.5885
1	10	63	1661	1	2.8437
1	10	64	1662	1	1.0489
1	10	65	1663	1	1.4969
1	10	66	1664	1	1.2051
1	10	67	1665	1	2.6148
1	10	68	1666	1	2.6598
1	10	69	1667	1	1.5373
1	10	70	1668	1	1.3816
1	10	71	1669	1	1.6517
1	10	72	1670	1	2.2416
1	10	73	1671	1	1.7537
1	10	74	1672	1	2.5042
1	10	75	1673	1	2.3495
1	10	76	1674	1	1.6072
1	10	77	1675	1	1.0977
1	10	78	1676	1	1.5247
1	10	79	1677	1	1.1054
1	10	80	1678	1	1.4957
1	10	81	1679	1	1.5476
1	10	82	1680	1	2.3118
1	10	83	1681	1	1.3214
1	10	84	1682	1	0.94257
1	10	85	1683	1	2.8955
1	10	86	1684	1	1.179
1	10	87	1685	1	2.357
1	10	88	1686	1	0.89517
1	10	89	1687	1	2.4373
1	10	90	1688	1	1.0309
1	10	91	1689	1	2.6219
1	10	92	1690	1	1.1362
1	10	93	1691	1	1.4616
1	10	94	1692	1	2.5603
1	10	95	1693	1	2.6128
1	10	96	1694	1	1.0691
1	10	97	1695	1	1.3989
1	10	98	1696	1	2.5295
1	10	99	1697	1	2.5399
1	10	100	1698	1	2.8752
1	10	101	1699	1	1.6257
1	10	102	1700	1	1.346
1	10	103	1701	1	2.701
1	10	104	1702	1	1.7181
1	10	105	1703	1	2.507
1	10	106	1704	1	2.7124
1	10	107	1705	1	2.3645
1	10	108	1706	1	2.5467
1	10	109	1707	1	1.8961
1	10	110	1708	1	2.4407
1	10	111	1709	1	2.5062
1	10	112	1710	1	2.2533
1	10	113	1711	1	2.4597
1	10	114	1712	1	2.1699
1	10	115	1713	1	2.1495
1	10	116	1714	1	1.3822
1	10	117	1715	1	2.2952
1	10	118	1716	1	1.1387
1	10	119	1717	1	2.6141
1	10	120	1718	1	1.285
1	10	121	1719	1	1.3394
1	10	122	1720	1	2.3311
1	10	123	1721	1	1.3988
1	10	124	1722	1	2.2278
1	10	125	1723	1	2.4708
1	10	126	1724	1	1.5469
1	10	127	1725	1	1.8181
1	10	128	1726	1	2.3115
1	10	129	1727	1	2.4978
1	10	130	1728	1	2.4868
1	10	131	1729	1	1.5556
1	10	132	1730	1	1.4355
1	10	133	1731	1	2.4639
1	10	134	1732	1	1.4461
1	10	135	1733	1	1.5899
1	10	136	1734	1	2.2878
1	10	137	1735	1	2.3998
1	10	138	1736	1	1.3171
1	10	139	1737	1	1.8964
1	10	140	1738	1	1.3185
1	10	141	1739	1	1.224
1	10	142	1740	1	0.98584
1	10	143	1741	1	2.1046
1	10	144	1742	1	1.4289
1	10	145	1743	1	1.0473
1	10	146	1744	1	1.3698
1	10	147	1745	1	1.749
1	10	148	1746	1	0.98559
1	10	149	1747	1	0.98155
1	10	150	1748	1	2.2809
1	10	151	1749	1	2.4082
1	10	152	1750	1	2.3686
1	10	153	1751	1	1.6156
1	10	154	1752	1	1.854
1	10	155	1753	1	2.2848
1	10	156	1754	1	1.8114
1	10	157	1755	1	1.4577
1	10	158	1756	1	1.7603
1	10	159	1757	1	1.3388
1	10	160	1758	1	1.9285
1	10	161	1759	1	1.1513
1	10	162	1760	1	2.0266
1	10	163	1761	1	2.0782
1	10	164	1762	1	2.4325
1	10	165	1763	1	1.231
1	10	166	1764	1	1.1004
1	10	167	1765	1	1.6737
1	10	168	1766	1	1.3712
1	10	169	1767	1	2.5021
1	10	170	1768	1	1.2921
1	10	171	1769	1	0.95747
1	10	172	1770	1	1.3469
1	10	173	1771	1	1.5631
1	10	174	1772	1	1.8464
1	10	175	1773	1	1.617
1	10	176	1774	1	1.5666
1	10	177	1775	1	2.0858
1	10	178	1776	1	1.531
1	10	179	1777	1	1.4718
1	10	180	1778	1	1.7755
1	10	181	1779	1	2.1795
1	10	182	1780	1	1.1817
1	10	183	1781	1	1.3193
1	10	184	1782	1	1.2239
1	10	185	1783	1	2.0948
1	10	186	1784	1	1.5246
1	10	187	1785	1	1.5449
1	10	188	1786	1	2.1386
1	10	189	1787	1	1.9717
1	11	1	1788	1	4.517
1	11	2	1789	1	2.1413
1	11	3	1790	1	1.6558
1	11	4	1791	1	1.5745
1	11	5	1792	1	1.6759
1	11	6	1793	1	2.0793
1	11	7	1794	1	1.1662
1	11	8	1795	1	1.7534
1	11	9	1796	1	1.2773
1	11	10	1797	1	1.4605
1	11	11	1798	1	1.2306
1	11	12	1799	1	3.1721
1	11	13	1800	1	1.5305
1	11	14	1801	1	1.187
1	11	15	1802	1	2.7677
1	11	16	1803	1	0.94242
1	11	17	1804	1	1.4626
1	11	18	1805	1	1.0389
1	11	19	1806	1	1.5366
1	11	20	1807	1	1.4439
1	11	21	1808	1	1.5549
1	11	22	1809	1	0.98565
1	11	23	1810	1	1.5344
1	11	24	1811	1	1.1887
1	11	25	1812	1	1.2229
1	11	26	1813	1	0.90445
1	11	27	1814	1	1.5309
1	11	28	1815	1	3.0232
1	11	29	1816	1	1.0536
1	11	30	1817	1	1.4399
1	11	31	1818	1	0.92971
1	11	32	1819	1	1.7352
1	11	33	1820	1	3.3451
1	11	34	1821	1	1.0809
1	11	35	1822	1	0.813
1	11	36	1823	1	1.4748
1	11	37	1824	1	2.0503
1	11	38	1825	1	1.1218
1	11	39	1826	1	2.5214
1	11	40	1827	1	1.2833
1	11	41	1828	1	1.0257
1	11	42	1829	1	1.4709
1	11	43	1830	1	1.5073
1	11	44	1831	1	2.7062
1	11	45	1832	1	0.9356
1	11	46	1833	1	2.8287
1	11	47	1834	1	1.589
1	11	48	1835	1	2.8059
1	11	49	1836	1	1.0811
1	11	50	1837	1	2.8693
1	11	51	1838	1	2.7131
1	11	52	1839	1	2.7679
1	11	53	1840	1	1.3941
1	11	54	1841	1	2.5997
1	11	55	1842	1	2.7251
1	11	56	1843	1	2.5474
1	11	57	1844	1	2.8276
1	11	58	1845	1	2.6361
1	11	59	1846	1	2.5482
1	11	60	1847	1	2.6439
1	11	61	1848	1	2.7164
1	11	62	1849	1	0.92392
1	11	63	1850	1	1.3099
1	11	64	1851	1	2.6851
1	11	65	1852	1	3.002
1	11	66	1853	1	1.0668
1	11	67	1854	1	2.3068
1	11	68	1855	1	1.5972
1	11	69	1856	1	1.602
1	11	70	1857	1	2.596
1	11	71	1858	1	2.9834
1	11	72	1859	1	1.0004
1	11	73	1860	1	1.0506
1	11	74	1861	1	1.5376
1	11	75	1862	1	0.94463
1	11	76	1863	1	2.5565
1	11	77	1864	1	2.5986
1	11	78	1865	1	2.8248
1	11	79	1866	1	1.2398
1	11	80	1867	1	1.1886
1	11	81	1868	1	1.2071
1	11	82	1869	1	0.83088
1	11	83	1870	1	1.6119
1	11	84	1871	1	1.0659
1	11	85	1872	1	1.0192
1	11	86	1873	1	2.8449
1	11	87	1874	1	2.5085
1	11	88	1875	1	2.6078
1	11	89	1876	1	2.7863
1	11	90	1877	1	2.9923
1	11	91	1878	1	2.7894
1	11	92	1879	1	1.7826
1	11	93	1880	1	1.3866
1	11	94	1881	1	2.4503
1	11	95	1882	1	1.8547
1	11	96	1883	1	1.2648
1	11	97	1884	1	2.6308
1	11	98	1885	1	1.1151
1	11	99	1886	1	2.5602
1	11	100	1887	1	2.2298
1	11	101	1888	1	1.8482
1	11	102	1889	1	1.3688
1	11	103	1890	1	1.6682
1	11	104	1891	1	1.115
1	11	105	1892	1	2.3263
1	11	106	1893	1	1.6208
1	11	107	1894	1	1.884
1	11	108	1895	1	1.6453
1	11	109	1896	1	1.3968
1	11	110	1897	1	2.4028
1	11	111	1898	1	0.94249
1	11	112	1899	1	2.452
1	11	113	1900	1	2.607
1	11	114	1901	1	1.2965
1	11	115	1902	1	1.4987
1	11	116	1903	1	2.0061
1	11	117	1904	1	1.0413
1	11	118	1905	1	2.2554
1	11	119	1906	1	1.3256
1	11	120	1907	1	1.6386
1	11	121	1908	1	1.6547
1	11	122	1909	1	2.3905
1	11	123	1910	1	2.1095
1	11	124	1911	1	1.726
1	11	125	1912	1	1.918
1	11	126	1913	1	1.5009
1	11	127	1914	1	1.793
1	11	128	1915	1	1.1195
1	11	129	1916	1	1.9733
1	11	130	1917	1	1.6763
1	11	131	1918	1	1.6657
1	11	132	1919	1	1.3043
1	11	133	1920	1	1.6384
1	11	134	1921	1	1.4146
1	11	135	1922	1	1.5563
1	11	136	1923	1	1.5641
1	11	137	1924	1	1.7336
1	11	138	1925	1	1.434
1	11	139	1926	1	1.6188
1	11	140	1927	1	1.3358
1	12	1	1928	1	2.0818
1	12	2	1929	1	3.0566
1	12	3	1930	1	2.4961
1	12	4	1931	1	3.1905
1	12	5	1932	1	2.2676
1	12	6	1933	1	1.7541
1	12	7	1934	1	2.862
1	12	8	1935	1	2.6598
1	12	9	1936	1	1.5841
1	12	10	1937	1	2.4002
1	12	11	1938	1	2.1087
1	12	12	1939	1	1.9977
1	12	13	1940	1	2.6196
1	12	14	1941	1	1.6212
1	12	15	1942	1	0.93574
1	12	16	1943	1	1.8242
1	12	17	1944	1	1.5234
1	12	18	1945	1	3.2849
1	12	19	1946	1	1.418
1	12	20	1947	1	1.6874
1	12	21	1948	1	2.085
1	12	22	1949	1	1.584
1	12	23	1950	1	1.5791
1	12	24	1951	1	0.91769
1	12	25	1952	1	1.71
1	12	26	1953	1	2.2105
1	12	27	1954	1	1.0817
1	12	28	1955	1	1.7317
1	12	29	1956	1	1.4084
1	12	30	1957	1	0.95556
1	12	31	1958	1	0.98914
1	12	32	1959	1	1.0063
1	12	33	1960	1	1.3936
1	12	34	1961	1	2.4131
1	12	35	1962	1	1.2129
1	12	36	1963	1	1.4011
1	12	37	1964	1	1.7423
1	12	38	1965	1	1.119
1	12	39	1966	1	1.9616
1	12	40	1967	1	1.4063
1	12	41	1968	1	1.1349
1	12	42	1969	1	1.2478
1	12	43	1970	1	1.0087
1	12	44	1971	1	1.2027
1	12	45	1972	1	1.1657
1	12	46	1973	1	1.0553
1	12	47	1974	1	1.6163
1	12	48	1975	1	0.78655
1	12	49	1976	1	1.5129
1	12	50	1977	1	1.0625
1	12	51	1978	1	1.4546
1	12	52	1979	1	0.93244
1	12	53	1980	1	1.3667
1	12	54	1981	1	1.3606
1	12	55	1982	1	1.1749
1	12	56	1983	1	1.0648
1	12	57	1984	1	1.6719
1	12	58	1985	1	0.77889
1	12	59	1986	1	2.3231
1	12	60	1987	1	1.1008
1	12	61	1988	1	1.0289
1	12	62	1989	1	1.5038
1	12	63	1990	1	1.116
1	12	64	1991	1	2.355
1	12	65	1992	1	1.1002
1	12	66	1993	1	1.0664
1	12	67	1994	1	1.2322
1	12	68	1995	1	1.2719
1	12	69	1996	1	0.76579
1	12	70	1997	1	0.91496
[truncated: 257,393 more rows]
