# Supplementary material for: Ramp-to-threshold dynamics in a hindbrain population controls the timing of spontaneous saccades
Source: Nat Commun. 2021 Jul 6;12:4145. doi: 10.1038/s41467-021-24336-w (PMC8260785; doi:10.1038/s41467-021-24336-w)
Supplement: Supplementary file 3 — Source Data [file 41467_2021_24336_MOESM3_ESM.zip › Ramirez_Source_Data/Supplementary Figure 5.csv]

Panel
c
same direction
time of activity rise(s)	-7.500
Animal ID	Imaging Plane ID	Within-Plane Cell ID	Sample Index	slope(arb. units)	same direction(1=yes/0=no)
3	13	20	1	158.16	1
4	13	11	2	137.12	1
4	13	34	3	-112.05	1
4	14	16	4	50.719	1
5	7	114	5	164.92	1
5	7	207	6	214.45	1
5	8	11	7	29.207	1
5	8	56	8	-4.7482	1
5	8	56	9	949.23	1
5	8	144	10	264.26	1
5	10	114	11	220.83	1
time of activity rise(s)	-6.500
Animal ID	Imaging Plane ID	Within-Plane Cell ID	Sample Index	slope(arb. units)	same direction(1=yes/0=no)
3	8	54	1	-11.057	1
4	9	57	2	407.03	1
4	9	57	3	441.74	1
4	9	96	4	90.987	1
4	13	34	5	96.132	1
4	13	32	6	-28.958	1
4	13	32	7	628.94	1
4	14	39	8	478.29	1
4	14	16	9	323.48	1
5	7	114	10	-98.37	1
5	7	114	11	243.58	1
5	8	53	12	214.03	1
5	8	144	13	830.58	1
5	8	144	14	367.88	1
5	8	154	15	64.999	1
5	9	47	16	-25.423	1
5	10	20	17	-75.668	1
time of activity rise(s)	-5.500
Animal ID	Imaging Plane ID	Within-Plane Cell ID	Sample Index	slope(arb. units)	same direction(1=yes/0=no)
3	8	54	1	892.45	1
3	8	181	2	698.99	1
5	7	114	3	647.83	1
5	7	114	4	82.802	1
5	7	139	5	997.19	1
5	8	34	6	105.49	1
5	10	32	7	607.13	1
5	10	114	8	125.45	1
5	10	20	9	27.297	1
5	10	43	10	-59.639	1
time of activity rise(s)	-5.000
Animal ID	Imaging Plane ID	Within-Plane Cell ID	Sample Index	slope(arb. units)	same direction(1=yes/0=no)
3	8	54	1	1024	1
3	13	20	2	456.4	1
4	9	57	3	823.97	1
4	13	11	4	276.24	1
5	8	11	5	9.7178	1
5	8	53	6	11.237	1
5	8	60	7	276.77	1
5	8	60	8	296.96	1
5	8	73	9	531.85	1
5	9	47	10	186.84	1
time of activity rise(s)	-3.500
Animal ID	Imaging Plane ID	Within-Plane Cell ID	Sample Index	slope(arb. units)	same direction(1=yes/0=no)
3	8	54	1	2151	1
3	8	54	2	777.77	1
3	13	20	3	260.54	1
5	8	34	4	41.635	1
5	8	60	5	309.15	1
5	8	103	6	1894.8	1
5	9	83	7	356.19	1
5	10	68	8	95.997	1
5	10	107	9	262.3	1
5	10	114	10	153.92	1
time of activity rise(s)	-2.500
Animal ID	Imaging Plane ID	Within-Plane Cell ID	Sample Index	slope(arb. units)	same direction(1=yes/0=no)
3	13	20	1	832.61	1
4	14	16	2	715.89	1
4	14	16	3	601.08	1
5	7	194	4	712.91	1
5	8	15	5	239.06	1
5	8	15	6	79.472	1
5	8	60	7	-1.593e-15	1
5	8	60	8	232.84	1
5	9	83	9	228.2	1
5	10	114	10	196.39	1
time of activity rise(s)	-1.500
Animal ID	Imaging Plane ID	Within-Plane Cell ID	Sample Index	slope(arb. units)	same direction(1=yes/0=no)
3	8	54	1	1275	1
4	13	32	2	111.32	1
5	6	113	3	46.387	1
5	7	107	4	619.9	1
5	7	107	5	539.64	1
5	7	151	6	505.3	1
5	7	194	7	455.63	1
5	7	207	8	614.43	1
5	8	11	9	39.636	1
5	8	11	10	245.09	1
5	8	34	11	12.724	1
5	8	53	12	784.48	1
5	8	56	13	115.93	1
5	8	60	14	52.738	1
5	8	60	15	83.044	1
5	8	73	16	154.58	1
5	9	47	17	770.83	1
5	10	68	18	496.7	1
5	10	107	19	382.57	1
opposite direction
time of activity rise(s)	-10.500
Animal ID	Imaging Plane ID	Within-Plane Cell ID	Sample Index	slope(arb. units)	same direction(1=yes/0=no)
4	13	11	1	249.27	0
5	6	23	2	326.04	0
5	8	60	3	95.069	0
5	10	68	4	105.29	0
5	12	33	5	100.29	0
5	12	46	6	446.38	0
5	46	25	7	2.0636	0
5	46	58	8	2.6502	0
7	8	12	9	7.4536	0
7	9	34	10	29.281	0
8	2	66	11	218.09	0
8	4	76	12	142.46	0
9	7	40	13	452.06	0
9	15	97	14	37.085	0
10	19	21	15	18.503	0
10	19	32	16	95.809	0
13	5	26	17	410.62	0
16	3	97	18	96.805	0
16	3	97	19	87.77	0
17	2	29	20	59.788	0
18	13	112	21	-41.82	0
time of activity rise(s)	-10.000
Animal ID	Imaging Plane ID	Within-Plane Cell ID	Sample Index	slope(arb. units)	same direction(1=yes/0=no)
3	8	181	1	182.38	0
4	13	32	2	395.42	0
5	7	151	3	247.48	0
5	7	207	4	106.45	0
5	8	56	5	125.69	0
5	11	31	6	593.76	0
5	39	50	7	766.07	0
5	48	40	8	32.117	0
5	48	68	9	15.785	0
7	10	8	10	510.94	0
7	10	36	11	340.34	0
8	4	76	12	83.545	0
8	5	2	13	146.5	0
9	8	14	14	110.16	0
9	8	52	15	42.419	0
10	19	21	16	18.456	0
10	26	9	17	39.913	0
11	1	45	18	188.88	0
11	4	19	19	230.26	0
11	6	24	20	37.936	0
12	6	206	21	61.777	0
12	8	148	22	113.56	0
13	5	53	23	174.34	0
13	5	146	24	198.52	0
16	4	85	25	56.233	0
17	1	9	26	70.601	0
17	5	85	27	70.92	0
18	8	125	28	78.328	0
time of activity rise(s)	-9.500
Animal ID	Imaging Plane ID	Within-Plane Cell ID	Sample Index	slope(arb. units)	same direction(1=yes/0=no)
3	8	54	1	504.2	0
5	8	53	2	58.343	0
5	10	32	3	150.03	0
5	10	68	4	117.06	0
5	11	23	5	181.01	0
5	11	23	6	162.6	0
5	12	15	7	75.355	0
5	12	15	8	107.64	0
5	13	73	9	-15.217	0
5	39	60	10	165.06	0
5	46	22	11	4.0891	0
7	9	7	12	81.842	0
8	2	66	13	237.76	0
9	7	60	14	225.72	0
9	8	7	15	24.356	0
9	14	10	16	-16.081	0
9	15	58	17	166.34	0
10	18	14	18	31.32	0
11	1	53	19	138.41	0
11	4	19	20	53.231	0
11	8	12	21	63.689	0
13	4	48	22	-23.738	0
16	1	52	23	438.89	0
17	2	10	24	168.08	0
17	3	106	25	23.169	0
17	4	14	26	99.819	0
17	5	15	27	74.724	0
17	5	15	28	32.716	0
18	11	177	29	101.16	0
18	11	60	30	96.592	0
time of activity rise(s)	-9.000
Animal ID	Imaging Plane ID	Within-Plane Cell ID	Sample Index	slope(arb. units)	same direction(1=yes/0=no)
4	14	39	1	540.51	0
5	6	23	2	66.027	0
5	7	114	3	301.3	0
5	7	114	4	97.128	0
5	10	68	5	137.66	0
5	10	68	6	101.74	0
5	11	23	7	263.49	0
5	14	68	8	237.56	0
5	14	80	9	116.92	0
5	31	110	10	226.59	0
5	39	50	11	58.976	0
5	39	60	12	-66.249	0
5	40	146	13	3.8663	0
5	46	25	14	-0.3946	0
7	7	22	15	38.39	0
7	11	15	16	154.23	0
8	4	94	17	89.988	0
8	5	2	18	66.103	0
8	6	8	19	34.38	0
8	13	33	20	92.578	0
8	13	44	21	418.32	0
8	13	222	22	137.93	0
9	9	20	23	285.34	0
9	15	58	24	-20.749	0
11	1	126	25	748.15	0
11	4	19	26	166.71	0
11	6	38	27	125.38	0
12	1	108	28	28.807	0
12	5	41	29	103.65	0
12	12	7	30	244.33	0
13	4	48	31	-73.169	0
13	4	48	32	-69.728	0
16	2	126	33	358.34	0
16	3	190	34	147.06	0
16	4	85	35	116.94	0
17	1	29	36	213.04	0
17	1	29	37	74.942	0
17	3	106	38	74.665	0
17	5	15	39	65.278	0
17	5	5	40	90.262	0
18	7	51	41	126.76	0
18	7	51	42	-83.881	0
18	8	125	43	41.697	0
18	8	125	44	24.245	0
18	8	125	45	-15.469	0
time of activity rise(s)	-8.500
Animal ID	Imaging Plane ID	Within-Plane Cell ID	Sample Index	slope(arb. units)	same direction(1=yes/0=no)
5	6	23	1	606.36	0
5	8	37	2	322.05	0
5	10	114	3	133.33	0
5	10	20	4	232.28	0
5	10	43	5	93.31	0
5	11	9	6	412.21	0
5	11	23	7	178.72	0
5	12	106	8	455.64	0
5	14	68	9	298.3	0
5	33	11	10	189.61	0
5	39	50	11	238.94	0
8	4	76	12	545.76	0
8	5	2	13	113.59	0
9	8	73	14	172.82	0
10	18	14	15	84.091	0
10	26	9	16	40.818	0
10	31	11	17	262.87	0
11	1	19	18	293.73	0
11	1	57	19	28.192	0
12	8	148	20	136.21	0
12	8	148	21	122.4	0
12	9	153	22	136.5	0
13	1	59	23	241.19	0
13	7	3	24	311.73	0
13	8	13	25	49.371	0
16	2	126	26	446.46	0
16	2	126	27	79.684	0
16	3	190	28	153.35	0
16	4	85	29	196.28	0
17	1	29	30	121.52	0
17	1	29	31	177.5	0
17	5	15	32	110.03	0
17	5	5	33	150.82	0
18	9	150	34	-39.738	0
18	10	5	35	43.481	0
18	11	60	36	86.038	0
time of activity rise(s)	-8.000
Animal ID	Imaging Plane ID	Within-Plane Cell ID	Sample Index	slope(arb. units)	same direction(1=yes/0=no)
5	5	144	1	825.23	0
5	7	207	2	64.638	0
5	8	15	3	114.84	0
5	8	15	4	137.94	0
5	8	53	5	125.06	0
5	9	47	6	-581.33	0
5	9	83	7	-161.94	0
5	10	32	8	194.99	0
5	10	132	9	107.88	0
5	12	106	10	365	0
5	14	80	11	312.88	0
5	31	123	12	190.76	0
5	33	3	13	170.94	0
5	33	11	14	38.987	0
5	39	60	15	291.14	0
5	40	146	16	47.966	0
7	5	31	17	93.523	0
7	8	10	18	227.56	0
7	9	34	19	86.825	0
8	1	13	20	-8.6867	0
8	2	66	21	402.15	0
8	4	76	22	292.5	0
8	4	94	23	277.36	0
8	14	10	24	195.85	0
9	13	13	25	105.22	0
9	15	97	26	62.197	0
9	15	97	27	35.274	0
9	15	97	28	-10.229	0
10	18	14	29	34.631	0
10	18	14	30	9.9655	0
10	28	50	31	98.937	0
10	28	50	32	74.353	0
11	1	126	33	966.19	0
11	1	126	34	48.13	0
12	5	41	35	110.89	0
12	5	153	36	50.816	0
12	9	153	37	244.98	0
13	1	42	38	144.12	0
13	1	59	39	413.76	0
13	5	26	40	308.74	0
13	7	3	41	346.48	0
13	8	9	42	127.27	0
16	3	177	43	73.254	0
16	4	24	44	23.702	0
16	4	77	45	45.287	0
16	6	64	46	80.926	0
17	2	32	47	212.74	0
17	2	29	48	-6.1278	0
17	2	117	49	69.866	0
17	5	15	50	83.562	0
17	5	5	51	111.12	0
17	5	5	52	237.12	0
17	5	27	53	52.135	0
18	10	5	54	86.272	0
18	10	12	55	140.55	0
18	10	12	56	-85.193	0
18	11	60	57	65.986	0
18	13	58	58	160.69	0
18	13	112	59	178.94	0
time of activity rise(s)	-7.500
Animal ID	Imaging Plane ID	Within-Plane Cell ID	Sample Index	slope(arb. units)	same direction(1=yes/0=no)
3	27	135	1	873.1	0
4	9	57	2	254.89	0
4	9	57	3	947.59	0
4	13	11	4	647.91	0
5	6	23	5	53.966	0
5	7	114	6	83.591	0
5	8	56	7	-0.058975	0
5	11	31	8	731.25	0
5	11	77	9	216.94	0
5	12	15	10	183.33	0
5	14	68	11	297.67	0
5	31	110	12	128.07	0
5	33	3	13	84.235	0
5	33	11	14	308.49	0
5	33	11	15	90.421	0
5	38	132	16	123.67	0
5	39	27	17	34.947	0
5	46	22	18	-1.3866	0
7	7	96	19	56.304	0
7	7	96	20	62.434	0
7	9	7	21	82.042	0
7	10	59	22	138.63	0
8	13	33	23	142.43	0
9	7	40	24	105.9	0
9	8	14	25	380.6	0
9	8	133	26	-9.9305	0
9	9	20	27	323.49	0
9	9	20	28	162.54	0
9	13	13	29	-6.3087	0
9	15	97	30	-16.665	0
10	19	128	31	16.973	0
10	24	5	32	44.187	0
10	31	11	33	282.81	0
11	1	54	34	57.241	0
11	1	58	35	111.52	0
11	1	59	36	120.51	0
11	4	19	37	333.56	0
11	4	19	38	262.59	0
12	1	108	39	108.8	0
12	5	41	40	300.9	0
13	1	174	41	435.44	0
13	1	174	42	426.13	0
13	1	59	43	127.77	0
13	1	92	44	268.02	0
13	5	40	45	203.1	0
13	5	146	46	204.6	0
13	6	56	47	280.67	0
13	8	9	48	280.52	0
13	8	40	49	209.46	0
13	8	13	50	237.84	0
15	2	107	51	41.237	0
15	2	147	52	278.62	0
15	2	147	53	-2.6074	0
15	6	18	54	389.45	0
15	6	2	55	1152.5	0
15	6	2	56	749.78	0
16	1	52	57	662.88	0
16	1	52	58	895.88	0
16	2	109	59	948.65	0
16	2	126	60	171.42	0
16	2	126	61	573.9	0
16	2	130	62	442.38	0
16	3	97	63	213.69	0
16	4	66	64	201.49	0
16	4	85	65	213.76	0
16	4	24	66	33.813	0
16	4	77	67	73.38	0
17	1	9	68	90.729	0
17	1	29	69	241.43	0
17	2	94	70	452.32	0
17	2	94	71	2354.2	0
17	2	117	72	45.241	0
17	4	14	73	74.426	0
18	10	31	74	50.986	0
18	11	154	75	-27.029	0
18	12	122	76	214.73	0
time of activity rise(s)	-7.000
Animal ID	Imaging Plane ID	Within-Plane Cell ID	Sample Index	slope(arb. units)	same direction(1=yes/0=no)
3	8	181	1	216.21	0
3	13	20	2	482	0
3	13	20	3	184.9	0
4	14	16	4	1107	0
5	5	144	5	919.28	0
5	7	151	6	282.85	0
5	7	114	7	84.148	0
5	7	194	8	60.931	0
5	7	194	9	77.106	0
5	8	37	10	232.4	0
5	9	47	11	194.79	0
5	9	47	12	378.84	0
5	10	32	13	151	0
5	11	19	14	146.43	0
5	11	87	15	619.96	0
5	12	15	16	130.48	0
5	12	46	17	607.41	0
5	12	106	18	419.35	0
5	14	68	19	258.34	0
5	31	110	20	314.33	0
5	33	3	21	167.83	0
5	33	3	22	79.925	0
5	33	3	23	55.064	0
5	33	11	24	334.52	0
5	38	132	25	196.94	0
5	40	97	26	11.564	0
5	46	58	27	82.927	0
6	2	100	28	75.034	0
6	2	100	29	28.314	0
7	7	106	30	101.65	0
7	8	10	31	248.43	0
7	9	34	32	234.36	0
7	9	34	33	63.504	0
7	10	5	34	72.665	0
8	1	29	35	343.97	0
8	4	76	36	148.63	0
8	5	2	37	-157.35	0
8	6	8	38	263.1	0
8	6	8	39	241.02	0
8	6	8	40	71.898	0
8	13	33	41	456.78	0
8	13	44	42	152.89	0
9	6	22	43	98.322	0
9	7	60	44	336.03	0
9	7	127	45	55.314	0
9	7	127	46	70.395	0
9	13	144	47	282.79	0
9	15	58	48	19.234	0
9	15	97	49	-1.2827	0
9	26	41	50	207.49	0
10	19	13	51	22.833	0
10	19	65	52	95.329	0
10	19	69	53	36.529	0
10	19	128	54	71.116	0
10	26	9	55	41.052	0
10	31	11	56	418.89	0
11	1	4	57	264.49	0
11	1	19	58	442.8	0
11	4	19	59	382.2	0
11	8	12	60	98.341	0
11	8	12	61	147.72	0
12	1	108	62	93.621	0
12	1	108	63	184.38	0
12	1	108	64	158.68	0
12	6	206	65	63.262	0
12	8	148	66	276.82	0
13	1	165	67	383.46	0
13	1	174	68	575.74	0
13	2	104	69	106.55	0
13	4	48	70	-27.707	0
13	4	48	71	49.525	0
13	5	24	72	146.78	0
13	5	53	73	350.75	0
13	5	53	74	284.22	0
13	5	53	75	85.078	0
13	5	22	76	466.13	0
13	6	56	77	151.46	0
13	7	8	78	178.92	0
13	8	40	79	113.73	0
15	2	147	80	221.81	0
15	2	147	81	157.31	0
15	5	134	82	166.45	0
15	5	134	83	59.08	0
15	6	2	84	393.72	0
16	1	52	85	683.9	0
16	2	109	86	710.01	0
16	2	109	87	1006	0
16	2	126	88	472.9	0
16	2	130	89	438.51	0
16	3	190	90	111.4	0
16	3	190	91	208.06	0
16	3	139	92	224.16	0
16	4	66	93	129.01	0
16	4	24	94	188.07	0
16	6	1	95	674.92	0
16	6	4	96	402.06	0
16	6	35	97	214.98	0
17	1	22	98	104.85	0
17	1	29	99	194.41	0
17	1	29	100	306.11	0
17	2	1	101	146.16	0
17	2	1	102	834.37	0
17	2	10	103	161.99	0
17	2	32	104	377.35	0
17	2	29	105	191.41	0
17	2	117	106	244.22	0
17	3	29	107	60.287	0
17	3	106	108	81.782	0
17	5	15	109	135.89	0
17	5	85	110	45.946	0
17	5	5	111	345.05	0
17	5	5	112	145.56	0
17	5	5	113	109.1	0
17	5	27	114	240.35	0
17	5	27	115	167.92	0
17	5	27	116	197	0
17	5	27	117	104.08	0
18	4	13	118	72.98	0
18	9	150	119	97.917	0
18	10	5	120	84.494	0
18	11	219	121	97.928	0
18	13	58	122	86.551	0
time of activity rise(s)	-6.500
Animal ID	Imaging Plane ID	Within-Plane Cell ID	Sample Index	slope(arb. units)	same direction(1=yes/0=no)
4	9	57	1	386.55	0
4	9	57	2	1187.4	0
5	5	144	3	104.67	0
5	6	23	4	238.99	0
5	6	227	5	179.42	0
5	7	194	6	58.663	0
5	7	207	7	120.35	0
5	7	210	8	829.47	0
5	8	11	9	1079.9	0
5	8	34	10	115.99	0
5	8	53	11	124.58	0
5	8	56	12	165.77	0
5	8	60	13	427.49	0
5	8	60	14	276.04	0
5	8	20	15	249.35	0
5	8	48	16	151.71	0
5	10	68	17	150.1	0
5	10	114	18	183.22	0
5	10	43	19	291.4	0
5	10	132	20	47.257	0
5	11	31	21	842.36	0
5	11	23	22	176.11	0
5	12	15	23	68.312	0
5	12	15	24	203.12	0
5	12	33	25	210.36	0
5	12	46	26	475.68	0
5	12	106	27	256.41	0
5	13	71	28	246.15	0
5	13	73	29	227.11	0
5	13	73	30	-121.87	0
5	33	3	31	107.69	0
5	33	11	32	147.47	0
5	33	11	33	160.74	0
5	39	23	34	152.97	0
5	39	23	35	98.007	0
5	39	60	36	160.26	0
5	40	97	37	365.85	0
7	7	2	38	39.441	0
7	7	102	39	48.721	0
7	7	106	40	124.3	0
7	8	23	41	143.13	0
8	1	29	42	37.421	0
8	4	76	43	-42.865	0
8	13	33	44	252.14	0
8	13	222	45	191.72	0
9	6	22	46	40.468	0
9	7	63	47	24.625	0
9	8	14	48	504.06	0
9	8	52	49	92.361	0
9	13	148	50	-9.5867	0
9	14	10	51	43.423	0
9	15	97	52	16.364	0
10	19	28	53	20.66	0
10	26	9	54	91.412	0
11	1	4	55	294.77	0
11	1	45	56	306.35	0
11	1	59	57	159.6	0
11	1	142	58	-4.2563	0
11	4	19	59	134.53	0
11	5	46	60	57.165	0
12	5	41	61	177.27	0
12	5	41	62	210.99	0
12	5	153	63	47.605	0
12	9	46	64	295.81	0
13	1	165	65	558.65	0
13	1	165	66	457.63	0
13	1	174	67	688.75	0
13	1	174	68	489.06	0
13	1	59	69	152.31	0
13	2	116	70	51.005	0
13	2	104	71	199.1	0
13	4	70	72	113.26	0
13	5	5	73	143.79	0
13	5	40	74	316.6	0
13	5	40	75	202.8	0
13	6	56	76	64.592	0
13	7	1	77	171.01	0
13	7	8	78	366.72	0
13	7	29	79	279	0
13	8	9	80	621.21	0
13	8	9	81	481.73	0
13	8	13	82	227.08	0
15	2	147	83	163.73	0
15	5	134	84	166.45	0
15	6	2	85	1085.9	0
15	6	2	86	616.36	0
16	1	52	87	968.79	0
16	2	109	88	613.48	0
16	2	126	89	819.22	0
16	3	139	90	247.7	0
16	4	24	91	67.241	0
16	4	24	92	69.082	0
16	4	77	93	78.57	0
16	6	1	94	540.49	0
16	6	2	95	746.87	0
16	6	4	96	377.21	0
16	6	14	97	273.35	0
16	6	22	98	341.61	0
16	6	64	99	135.6	0
16	6	18	100	719.92	0
16	6	46	101	439.1	0
17	1	22	102	196.57	0
17	1	22	103	345.3	0
17	1	89	104	97.934	0
17	1	89	105	143.14	0
17	2	1	106	107.69	0
17	2	10	107	248.14	0
17	2	117	108	96.638	0
17	5	15	109	66.747	0
17	5	5	110	251.1	0
17	6	13	111	50.142	0
17	6	13	112	114.27	0
18	9	150	113	96.819	0
18	11	177	114	92.848	0
18	11	219	115	158.79	0
18	11	65	116	139.17	0
18	13	112	117	-2.522	0
18	13	112	118	136.44	0
18	13	112	119	87.084	0
time of activity rise(s)	-6.000
Animal ID	Imaging Plane ID	Within-Plane Cell ID	Sample Index	slope(arb. units)	same direction(1=yes/0=no)
3	13	20	1	93.464	0
3	27	135	2	1073.1	0
4	13	32	3	73.313	0
5	7	151	4	320.75	0
5	7	114	5	125.08	0
5	7	139	6	165.57	0
5	7	139	7	63.445	0
5	7	207	8	114.48	0
5	7	210	9	634.23	0
5	7	210	10	873.58	0
5	8	11	11	680.11	0
5	8	15	12	239.17	0
5	8	56	13	61.699	0
5	8	60	14	39.823	0
5	8	37	15	321.17	0
5	9	47	16	574.05	0
5	9	83	17	311.7	0
5	10	32	18	108.51	0
5	10	32	19	191.35	0
5	10	32	20	234.94	0
5	10	107	21	218.53	0
5	10	114	22	274.37	0
5	10	132	23	127.49	0
5	11	31	24	666.09	0
5	11	77	25	498.67	0
5	11	9	26	550.54	0
5	11	9	27	737.02	0
5	11	9	28	572	0
5	11	9	29	364.36	0
5	12	33	30	214.84	0
5	12	46	31	661.89	0
5	13	71	32	83.56	0
5	13	73	33	155.69	0
5	31	110	34	416.48	0
5	31	123	35	234.32	0
5	33	3	36	187.07	0
5	33	11	37	193.7	0
5	39	23	38	200.53	0
5	39	60	39	443.14	0
5	46	22	40	-1.8575	0
7	8	22	41	5.4858	0
7	9	7	42	249.44	0
7	10	5	43	-0.99122	0
7	10	59	44	230.06	0
8	4	94	45	59.618	0
8	5	2	46	118.19	0
8	5	2	47	1048.4	0
8	8	147	48	-72.744	0
8	13	44	49	367.41	0
8	13	222	50	115.64	0
9	6	50	51	93.014	0
9	7	60	52	95.424	0
9	7	65	53	137.73	0
9	8	7	54	29.487	0
9	13	13	55	236.88	0
9	14	10	56	139.48	0
10	19	52	57	33.955	0
10	24	5	58	32.205	0
10	26	9	59	42.442	0
10	31	11	60	568.37	0
11	1	4	61	271.11	0
11	1	54	62	119.54	0
11	1	54	63	252.26	0
11	1	126	64	1659.8	0
11	1	132	65	93.948	0
11	1	53	66	364.57	0
11	5	11	67	175.7	0
11	5	74	68	120.28	0
11	5	88	69	87.989	0
11	6	24	70	26.013	0
11	6	38	71	168.73	0
11	6	38	72	128.62	0
12	1	108	73	118.02	0
12	1	108	74	74.175	0
12	3	232	75	301.46	0
12	6	158	76	103.68	0
12	6	206	77	79.675	0
12	8	3	78	64.007	0
12	9	46	79	279.75	0
12	12	7	80	439.13	0
13	1	59	81	120.11	0
13	1	59	82	88.797	0
13	4	48	83	-12.958	0
13	5	24	84	105.05	0
13	5	40	85	187.26	0
13	5	40	86	396.23	0
13	5	146	87	188.92	0
13	5	22	88	363.4	0
13	7	29	89	153.28	0
13	7	3	90	878.83	0
13	18	8	91	475.67	0
15	2	147	92	293.88	0
15	2	147	93	296.75	0
15	6	22	94	918.4	0
15	6	2	95	899.51	0
15	6	2	96	1175	0
16	1	52	97	509.67	0
16	1	52	98	575.06	0
16	2	109	99	770.37	0
16	3	24	100	188.53	0
16	3	68	101	227.66	0
16	3	68	102	285.88	0
16	3	108	103	347.33	0
16	3	108	104	152.09	0
16	3	108	105	93.853	0
16	3	97	106	440.5	0
16	3	97	107	386.14	0
16	3	139	108	449.44	0
16	3	139	109	260.77	0
16	3	177	110	144.38	0
16	4	66	111	177.41	0
16	4	24	112	42.92	0
16	4	77	113	139.24	0
16	6	1	114	843.88	0
16	6	2	115	575.76	0
16	6	10	116	119.48	0
16	6	37	117	176.4	0
16	6	64	118	161.28	0
16	6	90	119	81.394	0
16	6	18	120	392.52	0
16	6	46	121	289.92	0
16	6	86	122	478.11	0
17	1	89	123	494.58	0
17	1	89	124	918.32	0
17	1	9	125	315.01	0
17	1	9	126	67.571	0
17	1	29	127	286.13	0
17	3	29	128	101.82	0
17	5	15	129	101.28	0
17	5	85	130	701.92	0
17	5	5	131	241.06	0
17	5	5	132	189.8	0
18	8	125	133	94.833	0
18	10	5	134	82.376	0
18	10	12	135	179.14	0
18	11	56	136	37.311	0
18	12	122	137	382.77	0
18	12	122	138	302.27	0
18	12	122	139	134.84	0
18	13	112	140	126.32	0
18	13	112	141	91.122	0
time of activity rise(s)	-5.500
Animal ID	Imaging Plane ID	Within-Plane Cell ID	Sample Index	slope(arb. units)	same direction(1=yes/0=no)
3	8	54	1	529.72	0
4	13	32	2	848.44	0
5	6	113	3	282.07	0
5	6	227	4	256.52	0
5	7	151	5	323.46	0
5	7	114	6	658.66	0
5	7	210	7	1094.5	0
5	8	15	8	150.95	0
5	8	15	9	477.47	0
5	8	34	10	319.23	0
5	8	34	11	364.28	0
5	8	53	12	256.68	0
5	8	56	13	380.03	0
5	8	60	14	93.408	0
5	8	60	15	179.82	0
5	8	103	16	144.54	0
5	8	20	17	305.66	0
5	8	20	18	468.43	0
5	8	20	19	178.24	0
5	8	35	20	528.93	0
5	8	35	21	256.84	0
5	8	35	22	366.27	0
5	8	35	23	313.13	0
5	8	37	24	193.96	0
5	8	37	25	255.45	0
5	9	83	26	281.54	0
5	10	107	27	519.96	0
5	10	114	28	248.17	0
5	10	132	29	102.93	0
5	11	87	30	710.47	0
5	11	23	31	594.41	0
5	12	33	32	222.4	0
5	12	33	33	216.08	0
5	12	33	34	270.68	0
5	12	46	35	81.272	0
5	12	46	36	160.44	0
5	12	46	37	548.82	0
5	12	106	38	417.33	0
5	13	10	39	1399.5	0
5	31	123	40	500.96	0
5	39	23	41	126.4	0
5	39	50	42	43.814	0
5	39	60	43	526.97	0
5	39	95	44	-3.0581	0
6	6	12	45	196.35	0
7	7	46	46	40.892	0
7	9	7	47	142.06	0
7	10	5	48	-17.217	0
7	11	15	49	293.97	0
8	1	29	50	366.13	0
8	4	76	51	94.944	0
8	14	10	52	243.94	0
9	7	60	53	123.26	0
9	7	60	54	184.92	0
9	7	63	55	351.73	0
9	7	65	56	704.06	0
9	7	127	57	101.57	0
9	8	14	58	638.7	0
9	8	52	59	106.06	0
9	9	20	60	410.75	0
9	9	20	61	243.62	0
9	9	21	62	161.97	0
9	9	21	63	696.32	0
9	13	5	64	269.8	0
9	13	97	65	567.29	0
10	18	14	66	84.545	0
10	18	14	67	9.7752	0
10	19	28	68	17.155	0
10	19	52	69	30.847	0
10	19	32	70	42.331	0
10	26	9	71	-11.192	0
10	28	10	72	87.08	0
10	28	50	73	121.15	0
11	1	19	74	690.9	0
11	1	54	75	334.55	0
11	1	57	76	73.007	0
11	1	86	77	154.61	0
11	1	53	78	239.77	0
11	1	53	79	324.46	0
11	5	11	80	231.96	0
11	6	24	81	62.764	0
11	6	38	82	267.44	0
11	8	12	83	188.86	0
11	8	12	84	104.81	0
11	8	12	85	105.15	0
12	5	41	86	211.5	0
12	5	153	87	136.94	0
12	6	206	88	175.15	0
12	6	206	89	146.2	0
12	8	148	90	19.392	0
13	1	151	91	123.42	0
13	1	151	92	752.55	0
13	1	229	93	200.68	0
13	1	59	94	39.554	0
13	2	116	95	255.2	0
13	4	48	96	49.366	0
13	4	70	97	126.61	0
13	5	24	98	184.35	0
13	5	24	99	150.22	0
13	5	24	100	176.25	0
13	5	24	101	54.023	0
13	5	40	102	413.04	0
13	5	22	103	275.15	0
13	5	26	104	464.9	0
13	6	56	105	455.33	0
13	7	29	106	182.9	0
13	7	42	107	175.92	0
13	7	42	108	214.6	0
13	7	3	109	94.38	0
13	8	40	110	319.51	0
13	8	13	111	107.37	0
13	8	13	112	99.73	0
13	8	13	113	43	0
15	2	107	114	189.06	0
15	5	134	115	154.35	0
15	6	18	116	834.84	0
15	6	18	117	402.5	0
15	6	22	118	498.76	0
15	6	22	119	86.765	0
15	6	2	120	1445.5	0
16	1	52	121	336.27	0
16	3	68	122	220.28	0
16	3	108	123	174.06	0
16	3	190	124	404.88	0
16	3	97	125	326.53	0
16	3	97	126	193.98	0
16	3	139	127	248.87	0
16	4	66	128	465.71	0
16	4	66	129	150.26	0
16	4	85	130	334.8	0
16	4	85	131	75.816	0
16	6	1	132	498.68	0
16	6	1	133	931.62	0
16	6	3	134	444.45	0
16	6	10	135	157.57	0
16	6	32	136	195.99	0
16	6	5	137	111.79	0
16	6	33	138	418.55	0
16	6	46	139	353.76	0
16	6	46	140	256.92	0
16	6	46	141	131.26	0
16	6	49	142	183.98	0
17	1	22	143	662.34	0
17	1	89	144	141.78	0
17	1	89	145	338.71	0
17	1	9	146	100.78	0
17	2	10	147	836.05	0
17	2	29	148	-93.519	0
17	2	29	149	144.06	0
17	2	29	150	208.34	0
17	2	94	151	236.93	0
17	2	94	152	392.87	0
17	2	94	153	111.21	0
17	2	117	154	81.853	0
17	2	117	155	86.789	0
17	4	14	156	910.51	0
17	5	5	157	170.98	0
17	5	27	158	198.23	0
18	4	13	159	196.48	0
18	4	13	160	89.798	0
18	9	150	161	160.58	0
18	11	177	162	124.26	0
18	11	219	163	172.12	0
time of activity rise(s)	-5.000
Animal ID	Imaging Plane ID	Within-Plane Cell ID	Sample Index	slope(arb. units)	same direction(1=yes/0=no)
3	8	163	1	253.44	0
3	27	135	2	729.62	0
4	13	34	3	695.26	0
4	13	32	4	65.213	0
4	14	39	5	915.51	0
4	14	16	6	7.6201	0
5	5	94	7	95.465	0
5	5	144	8	1168.1	0
5	6	23	9	134.46	0
5	6	227	10	420.24	0
5	7	210	11	1116.5	0
5	8	11	12	1000.1	0
5	8	11	13	616.48	0
5	8	83	14	119.15	0
5	8	37	15	489.4	0
5	8	48	16	529.3	0
5	9	47	17	334.15	0
5	9	83	18	355.08	0
5	9	83	19	159.9	0
5	10	32	20	158.69	0
5	10	20	21	1434.2	0
5	10	20	22	269.54	0
5	10	43	23	593.7	0
5	10	43	24	216.23	0
5	11	19	25	339.76	0
5	11	19	26	1214.4	0
5	11	31	27	1053.9	0
5	11	31	28	521.49	0
5	11	87	29	859.15	0
5	11	87	30	724.32	0
5	11	23	31	520.56	0
5	12	33	32	421.83	0
5	13	73	33	411.07	0
5	33	11	34	442.03	0
5	38	132	35	601.63	0
5	40	97	36	6.9895	0
6	3	122	37	68.21	0
7	8	10	38	111.23	0
7	9	7	39	52.254	0
7	9	7	40	337.18	0
7	9	34	41	151.63	0
7	10	59	42	219.34	0
8	5	2	43	68.897	0
8	13	33	44	327.82	0
8	13	33	45	363.05	0
8	13	44	46	726.43	0
8	14	10	47	57.787	0
9	6	50	48	88.594	0
9	7	40	49	525.17	0
9	7	40	50	700.18	0
9	8	14	51	732.48	0
9	8	14	52	23.236	0
9	8	150	53	241.47	0
9	9	18	54	263.35	0
9	13	5	55	444.67	0
9	14	10	56	590.14	0
9	15	97	57	112.99	0
9	15	97	58	34.35	0
10	19	23	59	127.02	0
10	19	23	60	41.853	0
10	19	32	61	101.52	0
10	26	9	62	46.346	0
10	28	10	63	133.44	0
11	1	19	64	336.65	0
11	1	53	65	271.77	0
11	5	11	66	136.94	0
11	5	88	67	85.475	0
11	6	31	68	63.398	0
11	6	38	69	275.72	0
11	6	38	70	307.84	0
12	2	69	71	255.18	0
12	5	41	72	234.65	0
12	5	153	73	18.88	0
12	5	153	74	55.572	0
12	6	58	75	462	0
12	6	206	76	295.64	0
13	1	165	77	532.31	0
13	1	174	78	773.36	0
13	1	225	79	232.96	0
13	2	116	80	230.43	0
13	2	116	81	114.95	0
13	3	26	82	306.41	0
13	5	5	83	111.64	0
13	5	53	84	130.84	0
13	5	22	85	181.13	0
13	5	22	86	413.68	0
13	5	22	87	1021.5	0
13	5	26	88	1975.2	0
13	5	26	89	680.04	0
13	7	42	90	164.03	0
13	7	42	91	151.39	0
13	7	3	92	937.74	0
13	8	9	93	256.5	0
13	8	9	94	453.01	0
13	8	40	95	267.54	0
15	6	18	96	504.15	0
15	6	18	97	293.16	0
15	6	2	98	1029.5	0
15	6	2	99	1212.5	0
16	2	109	100	1077.8	0
16	3	68	101	399.56	0
16	3	97	102	153.86	0
16	3	139	103	459.26	0
16	4	66	104	103.11	0
16	4	77	105	56.335	0
16	6	1	106	1019.9	0
16	6	1	107	1041.8	0
16	6	2	108	1041.2	0
16	6	3	109	531.22	0
16	6	7	110	888.12	0
16	6	14	111	493.58	0
16	6	22	112	105.7	0
16	6	22	113	469.19	0
16	6	26	114	259.64	0
16	6	32	115	127.89	0
16	6	32	116	305.31	0
16	6	37	117	144.05	0
16	6	37	118	268.36	0
16	6	37	119	243.64	0
16	6	44	120	190.66	0
16	6	44	121	137.6	0
16	6	90	122	117.32	0
16	6	90	123	108.14	0
16	6	17	124	161.7	0
16	6	31	125	1423.3	0
16	6	31	126	1146	0
16	6	35	127	318.51	0
16	6	46	128	65.347	0
16	6	68	129	774.56	0
16	6	86	130	97.193	0
16	6	86	131	339.61	0
16	6	86	132	104.55	0
17	1	89	133	441.61	0
17	1	9	134	323.77	0
17	2	1	135	210.8	0
17	2	1	136	282.5	0
17	2	1	137	978.94	0
17	2	10	138	605.89	0
17	2	32	139	466.96	0
17	2	29	140	242.24	0
17	2	29	141	115.86	0
17	2	94	142	363.79	0
17	2	94	143	226.23	0
17	2	94	144	269.77	0
17	2	117	145	212.07	0
17	3	106	146	416.74	0
17	3	106	147	166.15	0
17	4	14	148	843.7	0
17	4	14	149	1106.8	0
17	5	85	150	779.79	0
17	5	27	151	151.68	0
18	10	5	152	231.89	0
18	10	5	153	171.39	0
18	10	31	154	171.49	0
18	11	177	155	142.81	0
18	12	207	156	400.84	0
time of activity rise(s)	-4.500
Animal ID	Imaging Plane ID	Within-Plane Cell ID	Sample Index	slope(arb. units)	same direction(1=yes/0=no)
3	8	163	1	64.679	0
3	13	20	2	213.38	0
3	24	52	3	406.02	0
4	14	39	4	1222.5	0
4	14	16	5	1358.2	0
4	14	16	6	222.57	0
5	6	23	7	270.68	0
5	6	113	8	127.12	0
5	7	107	9	273.94	0
5	7	107	10	272.27	0
5	7	139	11	72.997	0
5	8	11	12	1538.3	0
5	8	53	13	222.35	0
5	8	56	14	203.31	0
5	8	48	15	242.73	0
5	8	73	16	647.45	0
5	8	73	17	310.93	0
5	8	73	18	354.52	0
5	8	73	19	587.71	0
5	9	47	20	672.53	0
5	9	47	21	368.05	0
5	10	32	22	121.14	0
5	10	114	23	368.92	0
5	10	114	24	251.51	0
5	10	20	25	323.49	0
5	10	132	26	273.6	0
5	10	132	27	131.31	0
5	11	19	28	213.94	0
5	11	77	29	1098.8	0
5	11	23	30	331.51	0
5	12	15	31	73.297	0
5	12	15	32	87.118	0
5	13	71	33	70.507	0
5	13	41	34	710.6	0
5	14	68	35	39.681	0
5	33	3	36	191.36	0
5	33	11	37	205.8	0
5	46	58	38	9.5365	0
5	48	68	39	91.829	0
7	6	129	40	216.47	0
7	7	46	41	38.338	0
7	7	92	42	31.035	0
7	7	107	43	230.03	0
7	8	12	44	11.965	0
7	8	10	45	98.657	0
7	10	5	46	621.35	0
7	10	83	47	417.44	0
7	11	15	48	353.66	0
7	11	15	49	186.2	0
8	5	2	50	190.59	0
8	14	10	51	116.66	0
9	7	40	52	353.68	0
9	7	63	53	235.27	0
9	8	14	54	920.91	0
9	8	14	55	752.19	0
9	8	52	56	61.589	0
9	8	73	57	273.29	0
9	8	73	58	460.16	0
9	13	144	59	492.61	0
9	15	97	60	46.421	0
10	25	35	61	94.723	0
10	28	10	62	159.05	0
10	31	11	63	269.72	0
11	1	4	64	362.27	0
11	1	4	65	395.45	0
11	1	58	66	80.734	0
11	1	58	67	128.49	0
11	1	53	68	427.4	0
11	4	19	69	512.86	0
11	5	46	70	177.16	0
11	5	46	71	268.8	0
11	5	88	72	29.661	0
11	5	142	73	87.927	0
11	6	24	74	193.5	0
11	6	24	75	67.969	0
11	8	12	76	362.28	0
11	8	12	77	155.37	0
12	1	108	78	75.861	0
12	5	41	79	400.94	0
12	5	153	80	106.83	0
12	6	75	81	184.1	0
12	6	75	82	336.24	0
12	6	37	83	200.31	0
12	6	106	84	209.31	0
12	9	46	85	333.09	0
13	1	42	86	394.94	0
13	1	42	87	399.37	0
13	1	225	88	285.72	0
13	1	229	89	392.81	0
13	1	229	90	261.24	0
13	2	116	91	212.88	0
13	4	48	92	106.27	0
13	5	5	93	67.264	0
13	5	24	94	124.13	0
13	5	53	95	268.86	0
13	5	146	96	64.919	0
13	5	146	97	99.235	0
13	5	146	98	372.47	0
13	5	22	99	394.12	0
13	5	26	100	575.73	0
13	6	56	101	459.72	0
13	6	56	102	22.767	0
13	7	8	103	110.2	0
13	7	42	104	231.37	0
13	7	3	105	1114	0
13	8	40	106	517.09	0
13	8	40	107	459.28	0
13	8	13	108	160.42	0
13	8	13	109	23.58	0
13	8	70	110	257.8	0
13	18	8	111	241.38	0
13	18	8	112	115.69	0
15	2	147	113	186.04	0
15	5	134	114	110.56	0
15	6	18	115	757.76	0
15	6	18	116	840.93	0
15	6	18	117	837.99	0
15	6	22	118	425.67	0
15	6	22	119	338.94	0
15	6	22	120	311.47	0
15	6	2	121	2810.9	0
16	1	52	122	1078.8	0
16	2	109	123	1073.4	0
16	2	109	124	895.09	0
16	2	126	125	499.28	0
16	3	24	126	1078.5	0
16	3	24	127	1039.6	0
16	3	68	128	465.33	0
16	3	68	129	862.84	0
16	3	68	130	716.9	0
16	3	68	131	424.31	0
16	3	108	132	207.59	0
16	3	108	133	208.02	0
16	3	139	134	639.77	0
16	4	85	135	519.18	0
16	4	77	136	126.93	0
16	6	1	137	1074.6	0
16	6	1	138	1046.5	0
16	6	2	139	1023.8	0
16	6	4	140	422.7	0
16	6	4	141	788.8	0
16	6	7	142	487.11	0
16	6	7	143	425.98	0
16	6	7	144	423.34	0
16	6	10	145	184.66	0
16	6	10	146	220.87	0
16	6	14	147	512.65	0
16	6	25	148	221.1	0
16	6	25	149	350.05	0
16	6	32	150	197.51	0
16	6	37	151	324.79	0
16	6	44	152	183.98	0
16	6	64	153	142.91	0
16	6	64	154	92.442	0
16	6	90	155	166.7	0
16	6	5	156	156.45	0
16	6	17	157	420.95	0
16	6	31	158	990.37	0
16	6	35	159	149.95	0
16	6	35	160	165.72	0
16	6	46	161	303.25	0
16	6	46	162	119.94	0
16	6	46	163	261.86	0
16	6	49	164	81.244	0
16	6	49	165	118.81	0
16	6	66	166	482.15	0
16	6	66	167	368.97	0
17	1	22	168	98.418	0
17	1	9	169	206.89	0
17	1	29	170	587.95	0
17	2	1	171	193.16	0
17	2	32	172	683.39	0
17	2	29	173	338.44	0
17	2	29	174	257.72	0
17	2	94	175	44.024	0
17	3	29	176	156.44	0
17	3	29	177	113.85	0
17	3	29	178	259.6	0
17	3	106	179	302.39	0
17	3	106	180	379.13	0
17	4	14	181	1019.7	0
17	5	85	182	911.1	0
17	5	85	183	851.28	0
17	5	85	184	892.98	0
17	6	13	185	126.71	0
18	4	13	186	134.27	0
18	7	51	187	235.13	0
18	11	56	188	95.677	0
18	11	177	189	173.55	0
18	11	65	190	174.13	0
18	12	122	191	244.15	0
time of activity rise(s)	-4.000
Animal ID	Imaging Plane ID	Within-Plane Cell ID	Sample Index	slope(arb. units)	same direction(1=yes/0=no)
3	13	20	1	800.05	0
4	9	96	2	581.28	0
4	13	11	3	423.04	0
4	13	34	4	443.94	0
4	14	39	5	1731.6	0
5	5	94	6	668.66	0
5	5	144	7	319.47	0
5	6	227	8	726.29	0
5	8	11	9	1792.8	0
5	8	11	10	260.89	0
5	8	34	11	329.96	0
5	8	56	12	152.81	0
5	8	83	13	275.57	0
5	8	20	14	66.902	0
5	8	20	15	305.74	0
5	8	37	16	224.76	0
5	8	48	17	257.62	0
5	8	73	18	532.78	0
5	9	47	19	402.95	0
5	10	32	20	239.6	0
5	10	107	21	780.77	0
5	10	114	22	203.37	0
5	10	114	23	146.23	0
5	10	20	24	889.2	0
5	10	43	25	934.94	0
5	11	19	26	1388.9	0
5	11	77	27	497.97	0
5	11	87	28	1199.6	0
5	11	87	29	937.77	0
5	11	9	30	488.25	0
5	11	23	31	503.83	0
5	12	106	32	192.74	0
5	13	71	33	345.81	0
5	13	71	34	277.01	0
5	14	68	35	158.82	0
5	33	3	36	552.52	0
5	33	11	37	378.35	0
5	40	97	38	64.406	0
5	40	97	39	14.428	0
5	40	146	40	550.6	0
7	7	2	41	161.4	0
7	7	34	42	90.977	0
7	7	102	43	34.447	0
7	8	12	44	28.739	0
7	8	23	45	154.9	0
7	8	10	46	76.041	0
7	8	10	47	120.87	0
7	9	7	48	351.83	0
7	10	36	49	960.9	0
7	10	36	50	1157.4	0
7	10	62	51	205.81	0
8	4	76	52	744.37	0
8	5	2	53	185.81	0
8	13	33	54	496.56	0
9	7	65	55	676.97	0
9	7	127	56	65.891	0
9	7	127	57	134.82	0
9	8	7	58	150.33	0
9	8	14	59	197.43	0
9	8	14	60	226.3	0
9	9	20	61	730.06	0
9	9	21	62	1426.4	0
9	11	51	63	543.02	0
9	13	5	64	450.05	0
9	13	90	65	537.43	0
9	17	84	66	36.551	0
10	18	14	67	57.256	0
10	19	21	68	116.27	0
10	19	25	69	29.702	0
10	19	61	70	36.799	0
10	19	128	71	63.965	0
10	19	32	72	135.07	0
10	24	5	73	33.422	0
10	25	35	74	203.4	0
10	25	35	75	311.07	0
10	25	35	76	197.07	0
10	26	9	77	50.632	0
10	31	11	78	473.26	0
11	1	45	79	803.19	0
11	1	45	80	144.97	0
11	1	86	81	322.31	0
11	5	88	82	134.4	0
11	6	24	83	307.47	0
11	8	12	84	475.4	0
12	3	232	85	210.64	0
12	5	153	86	53.296	0
12	6	37	87	538.55	0
12	6	37	88	739.36	0
12	6	158	89	370.17	0
12	6	206	90	133.33	0
12	8	3	91	143.41	0
13	1	42	92	467.84	0
13	1	42	93	227.34	0
13	1	151	94	426.33	0
13	1	151	95	184.79	0
13	1	196	96	129.82	0
13	1	229	97	146.08	0
13	2	116	98	190.98	0
13	3	26	99	193.65	0
13	3	26	100	227.63	0
13	3	26	101	299.3	0
13	4	48	102	90.38	0
13	4	70	103	166.38	0
13	5	24	104	263.24	0
13	5	40	105	325.7	0
13	5	53	106	577.06	0
13	5	146	107	389.45	0
13	5	22	108	1134.6	0
13	6	56	109	790.31	0
13	7	1	110	397.56	0
13	7	1	111	83.196	0
13	7	8	112	430.84	0
13	7	8	113	356.52	0
13	7	29	114	338.91	0
13	7	42	115	513.69	0
13	7	3	116	120.11	0
13	7	3	117	1016.2	0
13	7	3	118	524.51	0
13	8	9	119	230.88	0
13	8	9	120	434.58	0
13	8	70	121	384.82	0
15	2	107	122	159.9	0
15	2	107	123	586.67	0
15	2	147	124	101.42	0
15	2	147	125	226.89	0
15	6	18	126	566.63	0
15	6	18	127	939.57	0
15	6	2	128	356.96	0
16	1	52	129	957.28	0
16	2	126	130	295.93	0
16	3	24	131	486.12	0
16	3	24	132	273.73	0
16	3	24	133	673.06	0
16	3	68	134	392.89	0
16	3	108	135	467.71	0
16	3	97	136	343.89	0
16	3	177	137	13.085	0
16	3	177	138	802.73	0
16	3	177	139	141.6	0
16	4	77	140	1171.4	0
16	6	1	141	1119.6	0
16	6	1	142	1190.8	0
16	6	2	143	1408	0
16	6	2	144	657.25	0
16	6	2	145	741.91	0
16	6	2	146	1275.6	0
16	6	2	147	1409.8	0
16	6	2	148	1414.4	0
16	6	3	149	395.74	0
16	6	3	150	605.81	0
16	6	3	151	298	0
16	6	3	152	390.5	0
16	6	3	153	1049	0
16	6	4	154	1059.6	0
16	6	4	155	936	0
16	6	4	156	817.84	0
16	6	4	157	312.63	0
16	6	4	158	496.73	0
16	6	4	159	1235.8	0
16	6	4	160	1134.5	0
16	6	7	161	691.7	0
16	6	10	162	362.61	0
16	6	10	163	616.66	0
16	6	14	164	257.32	0
16	6	14	165	534.29	0
16	6	22	166	281.66	0
16	6	22	167	192.9	0
16	6	22	168	192.58	0
16	6	22	169	252.43	0
16	6	25	170	53.582	0
16	6	32	171	134.32	0
16	6	32	172	181.62	0
16	6	44	173	59.611	0
16	6	44	174	127.56	0
16	6	44	175	124.54	0
16	6	53	176	138.97	0
16	6	53	177	173.85	0
16	6	53	178	120.1	0
16	6	53	179	104.15	0
16	6	53	180	359.01	0
16	6	64	181	163.63	0
16	6	90	182	195.63	0
16	6	90	183	75.749	0
16	6	90	184	173.5	0
16	6	5	185	80.246	0
16	6	6	186	113.37	0
16	6	17	187	1002.2	0
16	6	17	188	149.3	0
16	6	18	189	272.72	0
16	6	18	190	683.48	0
16	6	18	191	444.13	0
16	6	33	192	510.27	0
16	6	35	193	299.78	0
16	6	35	194	272.23	0
16	6	35	195	304.97	0
16	6	46	196	139.63	0
16	6	67	197	203.16	0
16	6	67	198	220.84	0
16	6	67	199	62.262	0
16	6	68	200	572.25	0
16	6	68	201	1056.1	0
16	6	68	202	928.79	0
17	1	22	203	665.27	0
17	1	22	204	188.63	0
17	1	22	205	198.44	0
17	1	9	206	559.1	0
17	1	9	207	362.37	0
17	1	9	208	171.66	0
17	1	9	209	268.1	0
17	1	29	210	480.22	0
17	1	29	211	154.99	0
17	2	1	212	167.85	0
17	2	1	213	36.944	0
17	2	1	214	145.33	0
17	2	1	215	1332.5	0
17	2	10	216	735.69	0
17	2	32	217	806.92	0
17	2	29	218	51.143	0
17	2	29	219	162.43	0
17	2	117	220	374.4	0
17	3	29	221	470.77	0
17	3	29	222	163.78	0
17	3	29	223	79.74	0
17	3	106	224	44.192	0
17	3	106	225	304.71	0
17	4	14	226	36.373	0
17	4	14	227	791.2	0
17	4	14	228	947.68	0
17	5	15	229	80.38	0
17	5	85	230	1389.7	0
17	5	85	231	837.74	0
17	5	5	232	155.18	0
17	6	13	233	157.05	0
18	4	35	234	80.635	0
18	8	125	235	102.88	0
18	12	207	236	176.25	0
18	12	207	237	423.34	0
18	13	112	238	238.51	0
18	13	112	239	77.831	0
18	13	133	240	116.59	0
time of activity rise(s)	-3.500
Animal ID	Imaging Plane ID	Within-Plane Cell ID	Sample Index	slope(arb. units)	same direction(1=yes/0=no)
3	8	54	1	1027.9	0
4	9	57	2	177.03	0
4	13	34	3	1028	0
4	14	16	4	141.31	0
5	5	94	5	274.42	0
5	5	94	6	351.48	0
5	5	144	7	1057.2	0
5	5	144	8	133.73	0
5	7	107	9	604.25	0
5	7	151	10	846.6	0
5	7	207	11	217.36	0
5	7	210	12	1052.8	0
5	7	210	13	1696.9	0
5	8	11	14	1452.3	0
5	8	103	15	635.55	0
5	8	144	16	641.17	0
5	8	144	17	1027.9	0
5	8	144	18	935.95	0
5	8	144	19	444.63	0
5	8	35	20	337.76	0
5	8	35	21	814.37	0
5	8	37	22	871.29	0
5	8	37	23	1054.6	0
5	9	83	24	310.95	0
5	10	114	25	218.08	0
5	10	20	26	280.45	0
5	10	20	27	348.71	0
5	10	132	28	202.85	0
5	11	77	29	855.87	0
5	11	87	30	600.42	0
5	12	15	31	174.55	0
5	12	33	32	1288.6	0
5	12	33	33	241.35	0
5	12	33	34	40.362	0
5	12	46	35	59.411	0
5	13	41	36	1585.7	0
5	14	68	37	125.56	0
5	39	60	38	178.76	0
5	46	58	39	130.87	0
5	48	9	40	112.42	0
5	48	23	41	50.849	0
7	7	96	42	90.34	0
7	7	106	43	88.037	0
7	9	7	44	140.92	0
7	9	34	45	176.33	0
8	1	13	46	69.087	0
8	8	147	47	88.331	0
9	7	40	48	230.76	0
9	7	63	49	512.15	0
9	7	63	50	256.61	0
9	7	127	51	217.23	0
9	9	18	52	642.25	0
9	9	21	53	0.31313	0
9	11	51	54	318.58	0
9	13	144	55	733.91	0
9	13	148	56	655.69	0
9	14	10	57	72.08	0
10	19	52	58	73.741	0
10	19	61	59	79.453	0
10	19	61	60	60.804	0
10	19	128	61	54.02	0
10	19	128	62	139.32	0
10	19	128	63	8.0785	0
10	19	32	64	22.726	0
10	24	5	65	45.188	0
10	24	5	66	235.19	0
10	24	5	67	53.823	0
10	25	35	68	91.871	0
10	25	35	69	104.39	0
10	25	35	70	74.527	0
10	28	10	71	162.21	0
11	1	54	72	257.59	0
11	1	58	73	294.93	0
11	1	93	74	67.326	0
11	5	11	75	165.32	0
11	5	88	76	88.567	0
11	5	142	77	189.07	0
11	6	24	78	260.6	0
11	6	31	79	215.81	0
11	6	31	80	210.17	0
11	6	38	81	382.41	0
11	8	12	82	113.13	0
12	2	69	83	137.27	0
12	6	71	84	700.27	0
12	6	75	85	142.88	0
12	6	37	86	515.07	0
12	6	39	87	782.19	0
12	6	106	88	341.06	0
13	1	42	89	341.38	0
13	1	42	90	462.49	0
13	1	151	91	186.5	0
13	1	225	92	267.28	0
13	1	92	93	176.47	0
13	2	116	94	250.36	0
13	2	104	95	353.05	0
13	5	24	96	91.775	0
13	5	24	97	88.496	0
13	5	22	98	271.75	0
13	5	22	99	494.65	0
13	5	26	100	134.11	0
13	5	26	101	976.1	0
13	5	26	102	869.27	0
13	7	1	103	434.27	0
13	7	1	104	310.72	0
13	7	1	105	437.38	0
13	7	1	106	455.43	0
13	7	42	107	169.65	0
13	7	42	108	203.89	0
13	7	3	109	973.27	0
13	8	9	110	805.26	0
13	8	40	111	376.25	0
13	8	13	112	189.89	0
13	8	13	113	220.51	0
13	18	8	114	23.641	0
15	2	147	115	109.46	0
15	2	147	116	470.01	0
15	6	18	117	702.37	0
15	6	22	118	665.14	0
15	6	2	119	922.51	0
16	1	52	120	2621.7	0
16	1	52	121	2377.6	0
16	2	109	122	856.28	0
16	2	109	123	1130.2	0
16	2	109	124	1372.8	0
16	2	109	125	2728.4	0
16	2	126	126	1474.3	0
16	2	130	127	971.48	0
16	3	24	128	661.1	0
16	3	24	129	858.88	0
16	3	24	130	395.09	0
16	3	108	131	147.31	0
16	3	97	132	303.92	0
16	3	139	133	487.12	0
16	3	177	134	871.08	0
16	4	66	135	230.93	0
16	4	24	136	120.3	0
16	4	24	137	90.171	0
16	4	77	138	155.8	0
16	4	77	139	1028.9	0
16	6	2	140	1544.9	0
16	6	2	141	809.18	0
16	6	2	142	1000.2	0
16	6	3	143	777.81	0
16	6	3	144	452.45	0
16	6	4	145	877.18	0
16	6	4	146	523.39	0
16	6	7	147	342.96	0
16	6	14	148	336.08	0
16	6	14	149	151.29	0
16	6	22	150	171.79	0
16	6	25	151	193.42	0
16	6	25	152	74.048	0
16	6	26	153	360.99	0
16	6	32	154	339.31	0
16	6	32	155	668.52	0
16	6	53	156	115.09	0
16	6	64	157	351.51	0
16	6	90	158	141.32	0
16	6	5	159	493.97	0
16	6	5	160	314.44	0
16	6	18	161	301.76	0
16	6	35	162	207.76	0
16	6	35	163	356.96	0
16	6	46	164	380.47	0
16	6	46	165	129.96	0
16	6	68	166	1150.7	0
16	6	68	167	957.19	0
16	6	86	168	671.84	0
17	1	22	169	434.5	0
17	1	22	170	187.13	0
17	1	89	171	202.87	0
17	2	1	172	1529	0
17	2	32	173	499.66	0
17	2	29	174	197.95	0
17	2	29	175	98.785	0
17	2	117	176	147.56	0
17	3	29	177	164.74	0
17	3	29	178	136.7	0
17	4	14	179	162.86	0
17	4	14	180	1269.8	0
17	5	15	181	181.66	0
17	5	85	182	1007.9	0
17	5	85	183	626.45	0
17	6	13	184	224.2	0
18	9	150	185	259.94	0
18	11	60	186	270.86	0
18	13	112	187	210.84	0
time of activity rise(s)	-3.000
Animal ID	Imaging Plane ID	Within-Plane Cell ID	Sample Index	slope(arb. units)	same direction(1=yes/0=no)
4	14	16	1	194.01	0
5	6	113	2	353.48	0
5	7	107	3	443.7	0
5	8	15	4	236.27	0
5	8	83	5	151.69	0
5	8	83	6	320.97	0
5	8	103	7	120.62	0
5	8	154	8	803.72	0
5	8	20	9	240.22	0
5	8	35	10	241.74	0
5	8	35	11	304.13	0
5	8	48	12	758.83	0
5	8	73	13	200.28	0
5	8	73	14	579.2	0
5	8	73	15	687.18	0
5	9	83	16	225.26	0
5	10	107	17	848.35	0
5	10	107	18	691.69	0
5	10	114	19	307.21	0
5	10	43	20	922.73	0
5	11	19	21	1630.7	0
5	11	77	22	914.28	0
5	11	9	23	1042.3	0
5	11	9	24	87.428	0
5	13	71	25	703.73	0
5	13	10	26	585.67	0
5	13	10	27	1188.3	0
5	13	10	28	2007.7	0
5	13	10	29	553.46	0
5	14	68	30	393.04	0
5	39	23	31	1063.7	0
5	39	27	32	77.173	0
5	39	50	33	562.27	0
5	40	97	34	2.0045e-15	0
5	46	25	35	13.647	0
5	48	9	36	41.04	0
5	48	40	37	28.691	0
7	5	31	38	265.16	0
7	7	2	39	14.094	0
7	8	10	40	43.069	0
7	9	7	41	52.897	0
7	9	34	42	91.984	0
7	9	34	43	133.21	0
7	11	15	44	38.466	0
8	4	76	45	206.37	0
8	13	33	46	345.27	0
9	4	65	47	250.48	0
9	6	50	48	52.556	0
9	6	50	49	208.57	0
9	7	65	50	129.27	0
9	8	52	51	374.83	0
9	8	113	52	155.37	0
9	9	20	53	426.79	0
9	9	21	54	583.11	0
9	9	21	55	1515	0
9	13	148	56	850.69	0
9	13	13	57	136.13	0
10	19	25	58	32.3	0
10	19	65	59	49.986	0
10	19	23	60	159.48	0
10	19	23	61	232.06	0
10	24	5	62	64.058	0
10	25	35	63	27.695	0
10	25	35	64	202.02	0
10	28	10	65	155.64	0
10	28	10	66	180.28	0
10	28	50	67	176.41	0
10	28	50	68	236.17	0
10	31	11	69	248.42	0
11	1	57	70	361.56	0
11	5	11	71	138.75	0
11	6	24	72	281.06	0
11	6	31	73	197.68	0
11	6	31	74	244.49	0
11	6	38	75	345.83	0
12	1	108	76	152.47	0
12	6	39	77	636.33	0
12	6	39	78	785.6	0
12	6	106	79	572.44	0
12	6	158	80	333.98	0
12	6	200	81	380.49	0
12	6	200	82	550.01	0
13	1	42	83	493.21	0
13	1	151	84	184.48	0
13	1	190	85	25.531	0
13	1	229	86	108.47	0
13	1	92	87	462.43	0
13	2	116	88	176.42	0
13	2	116	89	143.67	0
13	2	116	90	432.52	0
13	2	104	91	236.89	0
13	3	26	92	602.67	0
13	5	5	93	121.6	0
13	6	56	94	423.11	0
13	7	1	95	530.93	0
13	7	1	96	539.16	0
13	7	8	97	180.11	0
13	7	8	98	129.91	0
13	7	29	99	423.9	0
13	7	29	100	107.49	0
13	8	40	101	-154.74	0
13	8	40	102	258.91	0
13	18	8	103	227.37	0
15	2	107	104	152.16	0
15	5	134	105	199.52	0
15	5	134	106	268.08	0
15	6	22	107	158.37	0
15	6	22	108	226.22	0
15	6	22	109	111.58	0
15	6	22	110	326.68	0
15	6	2	111	556.62	0
16	2	109	112	1170.2	0
16	2	109	113	1437.8	0
16	2	130	114	1666.2	0
16	3	24	115	1377	0
16	4	66	116	212.27	0
16	6	1	117	1883.5	0
16	6	1	118	1349.2	0
16	6	2	119	1153.5	0
16	6	2	120	1631.2	0
16	6	2	121	2273.5	0
16	6	3	122	805.75	0
16	6	3	123	576.55	0
16	6	3	124	610.61	0
16	6	4	125	716.28	0
16	6	4	126	1087.1	0
16	6	4	127	1368.2	0
16	6	7	128	228.62	0
16	6	7	129	295.53	0
16	6	7	130	206.95	0
16	6	10	131	674.1	0
16	6	14	132	351.1	0
16	6	14	133	534.86	0
16	6	14	134	606.73	0
16	6	22	135	339.94	0
16	6	22	136	595.49	0
16	6	22	137	240.32	0
16	6	25	138	273.87	0
16	6	25	139	558.09	0
16	6	25	140	267.94	0
16	6	25	141	392.78	0
16	6	25	142	559.08	0
16	6	25	143	446.27	0
16	6	26	144	541.74	0
16	6	26	145	186.45	0
16	6	26	146	582.38	0
16	6	37	147	268.15	0
16	6	37	148	220.27	0
16	6	53	149	312.42	0
16	6	5	150	291.66	0
16	6	5	151	144.26	0
16	6	6	152	239.07	0
16	6	6	153	267.4	0
16	6	6	154	779.77	0
16	6	17	155	234.11	0
16	6	17	156	515.6	0
16	6	18	157	220.57	0
16	6	18	158	206.96	0
16	6	18	159	517.81	0
16	6	33	160	637.84	0
16	6	33	161	837.39	0
16	6	35	162	154.99	0
16	6	46	163	187.71	0
16	6	49	164	349.48	0
16	6	66	165	493.3	0
16	6	68	166	1560.1	0
16	6	86	167	748.61	0
16	6	86	168	435.42	0
17	1	22	169	197.86	0
17	1	89	170	140.38	0
17	1	89	171	136.9	0
17	1	89	172	147.16	0
17	1	89	173	215.59	0
17	1	89	174	704.25	0
17	1	89	175	1107.5	0
17	1	89	176	659.81	0
17	1	9	177	328.14	0
17	1	9	178	316.44	0
17	1	9	179	411.34	0
17	1	29	180	1176.3	0
17	2	1	181	458.52	0
17	2	1	182	1945.5	0
17	2	10	183	999.09	0
17	2	10	184	2142.3	0
17	2	10	185	1513.3	0
17	2	32	186	362.27	0
17	2	94	187	271.53	0
17	2	94	188	51.099	0
17	2	94	189	145.84	0
17	2	117	190	588.11	0
17	3	29	191	586.96	0
17	3	106	192	491.09	0
17	4	14	193	1829	0
17	4	14	194	1135	0
17	5	15	195	1129.8	0
17	5	85	196	214.45	0
17	5	85	197	174.96	0
17	5	85	198	1065.3	0
17	5	85	199	652.84	0
17	5	5	200	836.67	0
18	4	13	201	796.07	0
18	7	49	202	414.19	0
18	9	150	203	279.99	0
18	10	31	204	52.066	0
18	10	31	205	156.57	0
18	11	177	206	16.413	0
18	11	219	207	420	0
18	11	219	208	342.57	0
18	11	60	209	344.5	0
18	13	112	210	128.22	0
time of activity rise(s)	-2.500
Animal ID	Imaging Plane ID	Within-Plane Cell ID	Sample Index	slope(arb. units)	same direction(1=yes/0=no)
3	8	54	1	899.3	0
3	8	163	2	258.67	0
3	8	181	3	269.33	0
4	13	34	4	1812.5	0
5	5	144	5	1582.8	0
5	6	23	6	122.76	0
5	7	107	7	589.76	0
5	8	11	8	1396.6	0
5	8	83	9	238.4	0
5	8	144	10	965.2	0
5	8	35	11	515.61	0
5	8	35	12	540.32	0
5	8	37	13	626.57	0
5	9	47	14	671.2	0
5	9	83	15	199.59	0
5	10	32	16	327.21	0
5	10	107	17	314.65	0
5	10	107	18	96.17	0
5	10	114	19	330.18	0
5	10	20	20	1202.8	0
5	10	43	21	409.32	0
5	10	132	22	278.05	0
5	11	9	23	1056.5	0
5	12	15	24	201.94	0
5	12	15	25	132.46	0
5	12	106	26	88.024	0
5	13	129	27	723.09	0
5	13	129	28	1105.8	0
5	13	10	29	1454.2	0
5	13	10	30	504.42	0
5	13	41	31	1095.2	0
5	14	68	32	1331.8	0
5	40	146	33	331.93	0
5	40	146	34	372.22	0
5	46	58	35	80.387	0
5	46	58	36	181.68	0
5	48	68	37	192.71	0
[truncated: 583 more rows]
