# Supplementary material for: Ramp-to-threshold dynamics in a hindbrain population controls the timing of spontaneous saccades
Source: Nat Commun. 2021 Jul 6;12:4145. doi: 10.1038/s41467-021-24336-w (PMC8260785; doi:10.1038/s41467-021-24336-w)
Supplement: Supplementary file 3 — Source Data [file 41467_2021_24336_MOESM3_ESM.zip › Ramirez_Source_Data/Figure 7e.csv]

Panel
e
% change median fixation duration
Sample Index	Animal ID	SR ablated	Animal ID	control ablated	Animal ID	sham ablation
1	58	18.132	59	-25.745	5	12.172
2	58	1.2365	59	-15.829	10	-13.754
3	58	18.712	59	-20.306	1	4.9946
4	58	14.306	61	25.753	18	-18.058
5	60	62.536	66	134.08	9	-4.5345
6	60	86.757	67	-21.986	74	5.1512
7	60	70.182	67	-12.512	3	9.5625
8	62	23.664	67	4.6993	13	-4.1322
9	62	23.213	67	35.04	4	1.7094
10	63	10.911	67	-26.546	76	4.6104
11	63	1.548	70	32.823	8	-21.174
12	63	50.436	70	86.127	73	-14.935
13	63	6.9882	70	39.476	78	-7.2165
14	64	18.351	70	25.337	20	7.3641
15	64	-17.432	70	49.356	66	0
16	64	-0.3839	71	-17.714	17	-0.24614
17	64	-1.5223	71	-12.342	64	6.386
18	64	-8.1506	71	1.8902	75	15.19
19	64	-2.3005	71	-25.049	72	-33.668
20	64	25.8	71	-10.727	16	-7.425
21	64	-17.544	72	-2.6013	77	13.417
22	68	140.16	72	-2.3727	60	1.738
23	68	193.6	72	-17.714	38	13.254
24	69	62.937	72	-11.417	65	14.802
25	69	19.147	72	-4.4953	70	-5.2918
26	69	40.67	72	22.512	12	18.942
27	73	100.76	72	15.321	11	19.968
28	73	62.98	75	62.438	2	-0.31574
29	73	23.901	75	105.51	67	-33.725
30	74	66.512	75	125.4	7	-6.5586
31	74	63.752	75	115.92	68	28.816
32	74	161.11	76	61.224	69	-15.398
33	74	51.54	76	52.998	71	14.765
34	74	42.371	76	51.608	31	-9.8576
35	74	57.207	76	47.661	6	1.9095
36	74	33.546	76	34.943	58	-33.349
37	74	77.752	76	45.489	35	-53.303
38	74	53.187	77	47.143	30	-11.579
39	74	96.383	77	69.115	34	22.976
40	78	127.67	77	52.037	63	-2.1739
41	78	116.38	NaN	NaN	NaN	NaN
42	78	83.074	NaN	NaN	NaN	NaN
43	78	112.88	NaN	NaN	NaN	NaN
44	78	198.36	NaN	NaN	NaN	NaN
