# Supplementary material for: Ramp-to-threshold dynamics in a hindbrain population controls the timing of spontaneous saccades
Source: Nat Commun. 2021 Jul 6;12:4145. doi: 10.1038/s41467-021-24336-w (PMC8260785; doi:10.1038/s41467-021-24336-w)
Supplement: Supplementary file 3 — Source Data [file 41467_2021_24336_MOESM3_ESM.zip › Ramirez_Source_Data/Supplementary Figure 6.csv]

actual activity(arb. units)	predicted activity (arb. units)
23.585	344.54
39.973	359.3
45.6	374.05
32.085	388.81
19.08	403.56
13.549	418.31
22.789	433.07
28.42	447.82
25.964	462.58
14.512	477.33
5.7731	492.08
7.0561	506.84
25.971	521.59
43.553	536.35
54.662	551.1
68.311	565.85
86.603	580.61
108.57	595.36
114.52	610.12
149.27	624.87
187.3	639.62
224.81	654.38
246.91	669.13
286.01	683.89
369.86	698.64
517.34	713.39
638.9	728.15
719.19	742.9
687.06	757.66
669.09	772.41
652.22	787.16
649.79	801.92
655.22	816.67
698.46	831.43
807.44	846.18
920.82	860.93
979.9	875.69
890.44	890.44
63.316	217.95
76.869	247.96
93.908	277.97
122.32	307.97
152.37	337.98
179.75	367.99
200.07	397.99
218.57	428
246.17	458.01
272.88	488.01
299.11	518.02
331.67	548.02
373.09	578.03
417.59	608.04
459.02	638.04
506.38	668.05
581.2	698.06
679.67	728.06
796.18	758.07
879.4	788.07
955.18	818.08
996.61	848.09
1009.1	878.09
908.1	908.1
32.473	-88.277
46.306	-72.711
36.351	-57.145
22.419	-41.579
8.1543	-26.013
6.6404	-10.447
10.483	5.1185
16.444	20.684
24.105	36.25
30.316	51.816
34.225	67.382
32.546	82.948
28.039	98.514
25.344	114.08
23.297	129.65
21.9	145.21
19.394	160.78
18.88	176.34
23.685	191.91
37.391	207.48
52.442	223.04
66.031	238.61
82.642	254.17
94.873	269.74
98.775	285.31
115.86	300.87
147.93	316.44
201.38	332
244.33	347.57
272.71	363.14
289.82	378.7
342.81	394.27
404.67	409.83
463.54	425.4
473.41	440.97
478.21	456.53
492.85	472.1
530.57	487.66
564.13	503.23
597.14	518.8
605.85	534.36
616.83	549.93
617.92	565.49
581.06	581.06
122.46	287.84
134.79	302.55
141.18	317.26
142.68	331.96
146.73	346.67
156.11	361.38
170.55	376.09
180.63	390.79
201.7	405.5
222.13	420.21
243.59	434.91
259.89	449.62
288.53	464.33
325.7	479.03
365.1	493.74
407.89	508.45
441.94	523.16
476.21	537.86
509.34	552.57
565.14	567.28
629.97	581.98
666.18	596.69
668.71	611.4
659.2	626.11
662.24	640.81
671.14	655.52
670.23	670.23
72.62	525.46
84.536	542.06
107.53	558.65
138.38	575.25
172.48	591.84
210.11	608.43
247.08	625.03
278.99	641.62
323.38	658.22
366.75	674.81
405.48	691.41
423.24	708
457.81	724.59
512.02	741.19
591.78	757.78
658.12	774.38
730.86	790.97
781.5	807.57
832	824.16
840.75	840.75
123.5	179.93
141.46	204.2
166.62	228.48
183.85	252.76
190.95	277.04
198.43	301.31
217.81	325.59
248.02	349.87
271.51	374.15
286.69	398.42
296.1	422.7
317.08	446.98
356.25	471.26
427	495.53
501.79	519.81
571.18	544.09
602.26	568.37
621.89	592.64
616.92	616.92
64.69	-163.09
87.884	-120.6
107.29	-78.107
128.4	-35.614
148.75	6.8783
161.64	49.371
180.75	91.864
210.31	134.36
245.26	176.85
269.93	219.34
283.73	261.83
303.71	304.33
331.96	346.82
377.29	389.31
421.27	431.81
461.22	474.3
489.2	516.79
513.82	559.28
549.24	601.78
599.52	644.27
675.17	686.76
754.76	729.25
854.51	771.75
932.2	814.24
972.35	856.73
899.23	899.23
64.367	429.09
78.154	453.42
96.117	477.75
109.49	502.07
127.42	526.4
148.24	550.73
176.16	575.06
204.88	599.38
231.19	623.71
257.4	648.04
281.27	672.37
308.2	696.69
347.32	721.02
389.25	745.35
431.83	769.67
485.23	794
559.34	818.33
668.61	842.66
787.1	866.98
907.76	891.31
1002.1	915.64
1097.6	939.97
1155.7	964.29
1151.7	988.62
1012.9	1012.9
121.59	112.88
147.56	171.25
202.84	229.61
274.4	287.98
348.14	346.34
405.97	404.7
474.68	463.07
560.04	521.43
650.76	579.79
745.11	638.16
837.57	696.52
926.93	754.88
976.98	813.25
871.61	871.61
16.843	89.758
29.592	108.84
50.838	127.92
69.268	147
80.361	166.08
88.693	185.16
102.55	204.24
120.44	223.32
153.91	242.41
199.69	261.49
251.51	280.57
282.7	299.65
294.72	318.73
290.45	337.81
312.49	356.89
372.48	375.97
441.12	395.05
494.09	414.14
502.7	433.22
535.61	452.3
546.95	471.38
490.46	490.46
54.863	37.04
71.553	70.421
86.872	103.8
101.76	137.18
113.73	170.57
132.34	203.95
150.6	237.33
185.98	270.71
215.22	304.09
246.94	337.47
271.75	370.85
322.07	404.24
373.48	437.62
416.2	471
424.2	504.38
444.29	537.76
469.74	571.14
495.93	604.52
495.67	637.9
515.03	671.29
575.54	704.67
679.81	738.05
779.76	771.43
853.3	804.81
885.95	838.19
904.1	871.57
921.47	904.96
985.74	938.34
1057.9	971.72
1005.1	1005.1
38.266	-229.14
56.058	-191.7
70.158	-154.25
83.178	-116.8
94.422	-79.352
110.95	-41.903
129.28	-4.455
163.07	32.993
194.49	70.442
230.11	107.89
232.86	145.34
223.34	182.79
207.39	220.23
217.13	257.68
237.77	295.13
268.19	332.58
301.64	370.03
327.87	407.48
354.65	444.92
391.32	482.37
461.86	519.82
541.69	557.27
594.36	594.72
620.48	632.17
638.82	669.61
670.48	707.06
732.26	744.51
803.61	781.96
879.74	819.41
856.86	856.86
76.492	314.58
90.569	334.15
112.71	353.71
132.1	373.27
147.44	392.84
148.94	412.4
164.3	431.97
189.82	451.53
226.37	471.09
260.49	490.66
301.87	510.22
341.15	529.78
383.1	549.35
428.58	568.91
471.99	588.47
515.49	608.04
555.48	627.6
600.37	647.17
660.87	666.73
712.97	686.29
757.08	705.86
775.54	725.42
785.65	744.98
782.84	764.55
784.11	784.11
37.585	544.58
55.12	566.07
74.23	587.56
98.306	609.05
126.32	630.54
175.33	652.03
219.47	673.52
254.35	695.01
260.93	716.5
285.24	737.99
311.08	759.48
336.11	780.97
348.3	802.46
382.61	823.95
450.47	845.44
539.99	866.93
616.76	888.42
689.85	909.91
740.02	931.4
819.07	952.89
915.66	974.38
1037.2	995.87
1110	1017.4
1038.9	1038.9
0	791.85
12.582	798.99
30.343	806.14
48.104	813.28
43.259	820.43
25.497	827.57
7.7364	834.72
0.055394	841.86
0	849.01
0	856.15
0	863.3
12.43	870.44
28.189	877.58
60.711	884.73
96.374	891.87
131.76	899.02
136.76	906.16
135.9	913.31
141.2	920.45
164.99	927.6
192.75	934.74
200.63	941.89
209.48	949.03
221.23	956.17
227.61	963.32
251.62	970.46
292.14	977.61
348.64	984.75
389.51	991.9
430.68	999.04
480.61	1006.2
537.53	1013.3
541.5	1020.5
520.76	1027.6
489.05	1034.8
557.66	1041.9
652.31	1049.1
770.95	1056.2
780.53	1063.3
779.62	1070.5
771.12	1077.6
851.96	1084.8
980.61	1091.9
1099.1	1099.1
112.58	-15.695
130.39	23.736
152.33	63.168
169.71	102.6
193.55	142.03
226.01	181.46
273.66	220.89
320.58	260.33
335.15	299.76
358.13	339.19
379.04	378.62
447.51	418.05
498.95	457.48
551.82	496.91
583.08	536.35
608.56	575.78
628.47	615.21
650.18	654.64
705.7	694.07
788.92	733.5
868.15	772.94
910.66	812.37
923.01	851.8
891.23	891.23
98.364	10.911
154.29	72.306
228.31	133.7
302.76	195.1
364.97	256.49
425.02	317.89
484.41	379.28
547.94	440.68
606.73	502.07
678.68	563.47
757.05	624.86
838.29	686.26
899.16	747.65
809.05	809.05
67.394	464.43
80.68	487.68
96.589	510.94
116.08	534.19
141.98	557.45
172.04	580.7
202.49	603.96
225.51	627.21
244.21	650.47
271.05	673.72
308.87	696.98
367.8	720.23
422.31	743.49
475.47	766.74
527.37	790
587.21	813.25
661.39	836.51
737.41	859.76
842.25	883.02
948.3	906.27
1054.4	929.53
1117.3	952.78
1117.2	976.04
999.29	999.29
58.308	-33.974
84.926	25.365
126.11	84.705
175.19	144.04
228.45	203.38
264.7	262.72
298.86	322.06
348.03	381.4
450.82	440.74
576.25	500.08
708.86	559.42
803.2	618.76
878.54	678.1
904.37	737.44
796.78	796.78
25.374	-155.13
40.99	-138.35
37.371	-121.56
28.52	-104.78
15.598	-87.991
12.414	-71.206
12.221	-54.421
15.688	-37.636
21.959	-20.85
29.795	-4.065
36.882	12.72
38.861	29.506
36.596	46.291
33.644	63.076
31.751	79.861
30.835	96.647
28.205	113.43
26.759	130.22
25.91	147
27.296	163.79
27.009	180.57
34.544	197.36
60.584	214.14
93.475	230.93
117.08	247.71
135.26	264.5
144.13	281.28
162.59	298.07
177.77	314.86
208.03	331.64
229.63	348.43
255.28	365.21
292.35	382
334.82	398.78
382.6	415.57
385.44	432.35
383.03	449.14
357.88	465.92
389.31	482.71
421.41	499.49
459.75	516.28
496.85	533.06
540.89	549.85
566.63	566.63
224.33	444.2
256.22	510.07
289.94	575.95
374.37	641.82
484.35	707.69
646.24	773.56
762.48	839.44
881.66	905.31
1019.8	971.18
1164.3	1037.1
1266.6	1102.9
1168.8	1168.8
156.21	-496.54
168.64	-464.92
178.46	-433.3
184.32	-401.68
169.02	-370.06
158.6	-338.44
153.57	-306.82
154.44	-275.2
160.43	-243.59
160.93	-211.97
157.15	-180.35
148.65	-148.73
141.35	-117.11
131.73	-85.491
126.1	-53.872
128.15	-22.254
155.21	9.3653
187.71	40.984
214.5	72.603
231.89	104.22
257.5	135.84
297.93	167.46
360.03	199.08
430.09	230.7
473.42	262.32
479.23	293.94
477.2	325.55
488.17	357.17
536.91	388.79
564.94	420.41
586.25	452.03
563.27	483.65
515.27	515.27
118.57	101.55
139.92	138.37
168.33	175.18
199.31	212
226.23	248.82
249.31	285.63
259.46	322.45
283.74	359.27
311.46	396.08
357.16	432.9
402.95	469.71
451.95	506.53
513.24	543.35
566.61	580.16
621.93	616.98
655.26	653.8
711.99	690.61
782.46	727.43
859.19	764.25
896.38	801.06
908.96	837.88
874.7	874.7
267.25	-391.99
296.95	-278.63
321.54	-165.26
352.32	-51.897
423.76	61.469
548.67	174.83
658.38	288.2
723.66	401.57
766.29	514.93
828.67	628.3
895.81	741.66
855.03	855.03
56.706	-247.66
69.011	-221.94
83.024	-196.23
98.458	-170.51
104.96	-144.79
111.83	-119.07
120.7	-93.356
134.33	-67.638
134.34	-41.921
131.88	-16.203
127.91	9.5149
163.78	35.233
204.18	60.95
240.23	86.668
234.92	112.39
215.83	138.1
205.35	163.82
225.32	189.54
272.82	215.26
335.48	240.97
350.62	266.69
345.92	292.41
327.59	318.13
343.85	343.85
46.218	169.87
61.125	181.79
81.436	193.7
89.469	205.62
91.803	217.53
97.616	229.45
116.33	241.36
129.84	253.28
134.59	265.19
142.71	277.11
184.76	289.02
254.97	300.94
316.6	312.85
350.1	324.77
356.1	336.68
368.53	348.6
406.15	360.51
468.92	372.43
527.38	384.34
559.77	396.26
543.66	408.17
540.6	420.09
534.39	432
548.05	443.92
557.09	455.83
572.96	467.75
568.02	479.66
560.47	491.58
545.97	503.49
553.17	515.41
559.33	527.32
539.24	539.24
91.3	-46.126
117.97	20.233
177.76	86.592
245.68	152.95
305.6	219.31
347.02	285.67
397.19	352.03
464.88	418.39
545.17	484.75
634.75	551.1
724.49	617.46
807.89	683.82
861.09	750.18
816.54	816.54
151.9	274.69
197.17	326.93
264.14	379.17
345.8	431.42
429.48	483.66
506.66	535.9
595.07	588.15
691.5	640.39
770.6	692.63
831.89	744.87
890.77	797.12
969.84	849.36
1027.5	901.6
953.85	953.85
80.662	410.1
93.561	435.86
106.15	461.63
119.84	487.4
132.96	513.17
146.55	538.94
160.42	564.7
173.86	590.47
200.01	616.24
230.05	642.01
260.38	667.78
292.91	693.55
346.05	719.31
433.04	745.08
527.52	770.85
613.45	796.62
670.06	822.39
700.93	848.15
720.06	873.92
769.39	899.69
855.57	925.46
964.92	951.23
977	977
0	76.37
12.582	88.745
30.343	101.12
48.104	113.5
43.259	125.87
25.497	138.25
7.7364	150.62
0.055394	163
0	175.38
0.00036242	187.75
0.095087	200.13
10.88	212.5
22.539	224.88
50.418	237.25
80.435	249.63
115.69	262.01
126.1	274.38
138.74	286.76
154.49	299.13
186.63	311.51
217.13	323.88
227.76	336.26
224.9	348.64
217.52	361.01
205.69	373.39
202.7	385.76
213.29	398.14
246.02	410.51
282.25	422.89
324.99	435.27
364.33	447.64
398.16	460.02
374.38	472.39
335.42	484.77
304.06	497.14
338.16	509.52
392.55	521.9
452.74	534.27
480.59	546.65
498.57	559.02
497.41	571.4
501.09	583.77
543.11	596.15
608.53	608.53
143.81	54.142
170.11	93.102
198.06	132.06
237.92	171.02
272.19	209.98
308.41	248.94
348.63	287.9
399.19	326.86
452.08	365.82
495.17	404.78
525.59	443.74
546.26	482.7
577.55	521.66
626.01	560.62
702.16	599.58
788.24	638.54
865.88	677.5
869.82	716.46
755.42	755.42
152.05	179.06
191.69	213.29
228.23	247.51
250.1	281.73
268.43	315.96
290.46	350.18
317.34	384.4
357.7	418.63
395.56	452.85
436.8	487.07
484.01	521.29
543.44	555.52
620.95	589.74
695.55	623.96
764.57	658.19
820.59	692.41
851.97	726.63
842.2	760.86
795.08	795.08
58.39	-303.08
75.651	-273.9
90.582	-244.72
105.51	-215.54
103.82	-186.36
107.69	-157.18
114.71	-128
116.63	-98.818
123.36	-69.637
135.16	-40.456
156.76	-11.276
170.76	17.905
183.19	47.086
180.9	76.266
180.66	105.45
188.68	134.63
219.35	163.81
262.4	192.99
300.4	222.17
321.26	251.35
337.14	280.53
365.04	309.71
423.57	338.89
489.9	368.07
539.89	397.25
544.37	426.43
567.53	455.61
611.07	484.8
688.11	513.98
743.05	543.16
750.36	572.34
699.38	601.52
630.7	630.7
119.74	-133.17
144.25	-87.021
163.4	-40.868
187.15	5.2858
214.99	51.439
247.44	97.593
280.07	143.75
314.75	189.9
353.42	236.05
401.78	282.21
450.06	328.36
486.01	374.51
524.36	420.67
568.15	466.82
633.77	512.97
710.2	559.13
775.11	605.28
785.45	651.43
697.59	697.59
13.378	313.3
37.271	321.73
73.759	330.17
110.25	338.6
143.57	347.03
149.57	355.47
158.62	363.9
160.47	372.33
197.92	380.77
239.86	389.2
281.28	397.64
313.98	406.07
339.6	414.5
374.73	422.94
407.9	431.37
443.8	439.8
439.77	448.24
422.38	456.67
404.93	465.1
438.85	473.54
473.91	481.97
510.79	490.41
507.64	498.84
528.1	507.27
555.6	515.71
595.04	524.14
573.63	532.57
562.36	541.01
549.44	549.44
180.01	-497.52
208.27	-394.41
223.56	-291.29
266.96	-188.18
324.01	-85.065
408.02	18.048
478.51	121.16
550.59	224.28
623.39	327.39
685.68	430.5
711.54	533.62
636.73	636.73
77.229	219.89
102.91	254.62
134.2	289.35
178.47	324.07
221.16	358.8
255.55	393.52
277.34	428.25
316.2	462.98
371.75	497.7
437.19	532.43
467.05	567.16
480.13	601.88
489.69	636.61
514.27	671.34
554.31	706.06
593.97	740.79
667.34	775.52
750.99	810.24
842.28	844.97
907.17	879.69
947.77	914.42
949.15	949.15
189.46	-236.23
203.54	-207.97
190.52	-179.7
181.74	-151.44
174.17	-123.18
165.68	-94.915
160.84	-66.651
157.32	-38.388
155.91	-10.125
152.65	18.138
148.99	46.401
134.21	74.665
125.05	102.93
133.86	131.19
164.75	159.45
204.04	187.72
229.1	215.98
244.78	244.24
255.69	272.51
281.07	300.77
351.79	329.03
445.96	357.3
505.45	385.56
509.67	413.82
507.4	442.09
521.97	470.35
558.86	498.61
572.81	526.88
587.32	555.14
598.27	583.4
611.67	611.67
215.75	490.76
234.21	552.47
296.83	614.18
398.83	675.89
514.54	737.6
664.09	799.32
793.02	861.03
909.01	922.74
1043	984.45
1161.9	1046.2
1250	1107.9
1169.6	1169.6
102.86	60.975
119.82	83.567
132.59	106.16
137.55	128.75
142.39	151.34
145.68	173.93
145.86	196.53
148.37	219.12
154.83	241.71
167.33	264.3
173.44	286.89
190.29	309.48
210.9	332.07
236.56	354.67
261.14	377.26
290.64	399.85
326.61	422.44
361.95	445.03
397.61	467.62
421.75	490.22
441.98	512.81
460.62	535.4
494.79	557.99
537.64	580.58
583.5	603.17
636.89	625.77
685.04	648.36
721.68	670.95
727.93	693.54
716.13	716.13
108.17	-235.35
128.41	-198.07
144.89	-160.79
168.57	-123.51
187.55	-86.228
217.59	-48.947
249.91	-11.665
298.59	25.616
336.09	62.897
337.01	100.18
329.89	137.46
336.76	174.74
404.06	212.02
457.49	249.3
491.35	286.58
475.22	323.86
471.84	361.15
493.88	398.43
537.69	435.71
581.02	472.99
618.88	510.27
641.97	547.55
670.19	584.83
678.65	622.11
659.39	659.39
37.526	125.39
54.284	143.02
77.813	160.66
87.266	178.29
66.493	195.92
38.054	213.56
24.683	231.19
32.505	248.83
54.817	266.46
62.157	284.1
59.474	301.73
43.195	319.36
45.307	337
52.482	354.63
68.472	372.27
59.935	389.9
52.69	407.54
40.287	425.17
58.948	442.8
93.049	460.44
161.46	478.07
212.5	495.71
245.81	513.34
279.5	530.98
314.41	548.61
373.13	566.25
466.1	583.88
554.78	601.51
627.05	619.15
603.33	636.78
594.1	654.42
604.29	672.05
653	689.69
699.89	707.32
713.9	724.95
744.31	742.59
777.21	760.22
823.73	777.86
795.49	795.49
70.153	119.42
86.751	129.63
95.599	139.83
101.8	150.03
98.09	160.24
93.04	170.44
91.098	180.65
87.299	190.85
73.219	201.06
54.764	211.26
39.312	221.46
35.426	231.67
37.894	241.87
53.67	252.08
75.58	262.28
105.3	272.49
113.04	282.69
110.25	292.89
94.628	303.1
100.16	313.3
123.16	323.51
140.91	333.71
143.06	343.92
153.51	354.12
162.38	364.32
193.88	374.53
219.28	384.73
257.67	394.94
283.12	405.14
309.27	415.35
338.02	425.55
370.1	435.75
347.31	445.96
306.83	456.16
265.02	466.37
292.32	476.57
344.26	486.78
410.04	496.98
429.48	507.18
439.53	517.39
427.21	527.59
445.28	537.8
492.64	548
558.2	558.2
28.147	420.87
40.387	427.95
52.916	435.04
67.613	442.12
78.852	449.2
86.258	456.29
88.763	463.37
93.506	470.45
109.08	477.54
137.01	484.62
172.89	491.7
214.89	498.79
248.2	505.87
283.55	512.95
319.35	520.04
348.66	527.12
370.01	534.2
369.86	541.29
386.3	548.37
420.21	555.45
491.2	562.54
542.97	569.62
555.56	576.7
567.97	583.79
581.82	590.87
597.95	597.95
74.635	362.16
89.736	372.7
139.83	383.23
216.14	393.77
280.41	404.3
318.6	414.84
324.61	425.38
330.74	435.91
362.62	446.45
430.03	456.98
504.5	467.52
531.78	478.05
495.29	488.59
451.07	499.13
424.31	509.66
414.78	520.2
410.84	530.73
420.39	541.27
444.54	551.8
475.91	562.34
502.73	572.88
543.28	583.41
581.93	593.95
604.48	604.48
106	-206.18
120.24	-166.78
139.02	-127.37
150.03	-87.962
162.07	-48.554
187.96	-9.147
236.57	30.26
284.74	69.668
311.21	109.07
322.37	148.48
334.39	187.89
370.26	227.3
412.35	266.7
462.02	306.11
508	345.52
547.32	384.93
580.48	424.33
599.61	463.74
634.16	503.15
673.91	542.55
712.24	581.96
728.11	621.37
729.66	660.78
700.18	700.18
18.605	49.898
33.165	66.013
52.788	82.129
70.601	98.244
79.706	114.36
75.245	130.47
67.542	146.59
53.252	162.7
49.881	178.82
48.307	194.94
49.176	211.05
64.06	227.17
91.616	243.28
124.76	259.4
158.45	275.51
165.27	291.63
169.24	307.74
166.67	323.86
203.53	339.97
243.36	356.09
272.61	372.2
277.52	388.32
287.27	404.43
328.75	420.55
394.08	436.66
462.88	452.78
499.68	468.9
497.17	485.01
492.54	501.13
504.84	517.24
557.98	533.36
627.41	549.47
694.63	565.59
739.65	581.7
780.78	597.82
829	613.93
826.98	630.05
783.89	646.16
662.28	662.28
2.1592	338.89
28.42	347.48
59.402	356.06
101.95	364.65
154.65	373.23
204.21	381.82
249.75	390.4
279.21	398.99
322.4	407.57
368.02	416.16
389.81	424.74
400.32	433.33
409.63	441.91
425.54	450.5
434.1	459.08
416.25	467.67
368.43	476.25
319.09	484.84
310.97	493.42
398.37	502.01
548.54	510.59
695.05	519.18
767.79	527.76
773.52	536.35
752.3	544.93
748.58	553.51
715.78	562.1
684.76	570.68
632.24	579.27
617.94	587.85
618.63	596.44
605.02	605.02
79.594	367.54
98.226	394.36
131.46	421.19
163.8	448.01
201.46	474.83
253	501.65
318.72	528.47
390.24	555.29
446.8	582.11
512.86	608.93
573.41	635.75
667.15	662.57
761.68	689.39
859	716.21
908.08	743.03
909.78	769.85
882.67	796.67
823.49	823.49
99.293	-45.708
111.3	-4.81
137.86	36.088
177.65	76.985
209.87	117.88
245.18	158.78
276.6	199.68
297.88	240.58
328.25	281.47
355.82	322.37
400.39	363.27
434.23	404.17
473.08	445.06
512.64	485.96
556.32	526.86
606.06	567.76
647.49	608.65
696.09	649.55
741.49	690.45
785.61	731.35
830.37	772.24
866.7	813.14
854.04	854.04
43.294	525.08
63.384	543.28
86.533	561.48
109.41	579.68
121.98	597.88
125.59	616.08
139.68	634.28
171.76	652.48
210.43	670.68
243.69	688.88
272.81	707.08
305.91	725.29
342.01	743.49
386.28	761.69
428.24	779.89
473.32	798.09
510.32	816.29
550.56	834.49
607.42	852.69
685.09	870.89
782.09	889.09
873.27	907.29
986.18	925.49
1076.5	943.69
1120.7	961.89
980.09	980.09
73.138	-134.47
86.079	-97.71
106.3	-60.945
131.91	-24.18
159.31	12.585
187.17	49.35
217.41	86.115
250.8	122.88
277.04	159.64
285.31	196.41
299.15	233.17
321.38	269.94
360.59	306.7
396.05	343.47
429.43	380.23
474.93	417
541.71	453.76
618.09	490.53
672.02	527.29
713.57	564.06
730.1	600.82
734.85	637.59
674.35	674.35
124.9	35.902
165.17	98.203
244.32	160.5
345.26	222.8
436.99	285.11
490.74	347.41
552.17	409.71
639.41	472.01
743.82	534.31
841.05	596.61
903.97	658.91
936.64	721.21
933.9	783.51
845.81	845.81
97.238	177.63
109.35	201.53
113.99	225.44
124.71	249.34
143.43	273.25
172.46	297.15
206.65	321.06
235.76	344.96
259.2	368.87
272.92	392.77
295.25	416.68
319.45	440.58
353.19	464.49
377.52	488.4
420.84	512.3
466.74	536.21
539.11	560.11
584.19	584.02
627.87	607.92
639.93	631.83
659.55	655.73
679.64	679.64
236.84	-460.65
259.95	-429.08
258.36	-397.51
260.95	-365.93
255.28	-334.36
246.74	-302.79
236.51	-271.22
228.22	-239.65
219.53	-208.07
218.16	-176.5
216.5	-144.93
220.13	-113.36
216.77	-81.788
217.37	-50.216
224.21	-18.644
238.69	12.928
250.39	44.5
261.03	76.071
282.72	107.64
309.03	139.22
346.93	170.79
372.93	202.36
392.44	233.93
390.79	265.5
393.95	297.07
408.21	328.65
460.27	360.22
517.92	391.79
572.4	423.36
616.71	454.93
663.65	486.51
682.74	518.08
650.27	549.65
581.22	581.22
160.7	7.7783
203.14	69.903
262.45	132.03
334.54	194.15
398.65	256.28
441.49	318.4
483.73	380.53
545.15	442.65
629.14	504.78
708.61	566.9
783.69	629.03
850.3	691.15
886.98	753.28
815.4	815.4
68.295	245.96
90.209	255.21
117.56	264.46
112.43	273.71
92.063	282.96
72.075	292.21
64.151	301.46
55.372	310.71
46.593	319.96
40.935	329.2
38.152	338.45
35.368	347.7
25.833	356.95
20.458	366.2
15.553	375.45
42.995	384.7
76.513	393.95
110.05	403.2
103.33	412.45
87.274	421.7
74.638	430.95
89.24	440.2
111.23	449.45
130.1	458.7
147.58	467.95
173.7	477.19
199.82	486.44
226.73	495.69
244.18	504.94
282.34	514.19
303.64	523.44
319.45	532.69
318.25	541.94
354.33	551.19
436.66	560.44
524.75	569.69
586.02	578.94
575.45	588.19
566.87	597.44
545.74	606.69
531.9	615.94
510.1	625.18
500.05	634.43
496.44	643.68
493.28	652.93
496.96	662.18
572.6	671.43
635.51	680.68
690.01	689.93
678.15	699.18
708.43	708.43
31.052	39.829
51.207	51.79
82.019	63.751
115.85	75.712
154.82	87.673
170.74	99.634
181.28	111.59
175.9	123.56
204.55	135.52
237.43	147.48
274.46	159.44
303.51	171.4
334.32	183.36
370.73	195.32
388.77	207.28
409.24	219.24
403.2	231.2
433.06	243.17
482.46	255.13
555.3	267.09
570.53	279.05
547.18	291.01
526.34	302.97
549.22	314.93
600.59	326.89
613.74	338.85
553.13	350.81
450.93	362.78
374.74	374.74
314.05	115.92
332.36	199.83
378.59	283.74
451.38	367.65
540.45	451.56
685.99	535.47
818.74	619.38
942.85	703.29
1030.2	787.2
1116.8	871.11
1167.7	955.02
1038.9	1038.9
162.29	207.8
176.64	232.57
183.47	257.33
194.41	282.09
191.77	306.85
190.88	331.61
193.72	356.37
216.65	381.14
247.42	405.9
273.98	430.66
289.63	455.42
315.29	480.18
366.42	504.94
474.45	529.71
601.73	554.47
688.64	579.23
720.39	603.99
732.83	628.75
777.91	653.51
829.4	678.28
866.3	703.04
873.71	727.8
840.8	752.56
777.32	777.32
7.9487	-860.35
19.669	-837.12
33.879	-813.9
48.864	-790.67
43.66	-767.45
34.097	-744.22
22.429	-720.99
19.778	-697.77
19.345	-674.54
21.512	-651.32
27.418	-628.09
34.506	-604.87
40.163	-581.64
39.488	-558.41
35.6	-535.19
31.831	-511.96
29.715	-488.74
29.13	-465.51
29.963	-442.29
31.457	-419.06
31.537	-395.83
34.865	-372.61
44.073	-349.38
60.182	-326.16
75.975	-302.93
81.802	-279.71
75.638	-256.48
68.461	-233.25
74.004	-210.03
91.185	-186.8
101.9	-163.58
102.9	-140.35
100.81	-117.13
107.94	-93.901
114.34	-70.675
115.3	-47.45
111.36	-24.224
102.9	-0.99828
99.97	22.227
102.43	45.453
127.31	68.679
151.71	91.904
172.71	115.13
179.43	138.36
184.53	161.58
184.81	184.81
34.412	254.63
46.919	273.69
49.391	292.75
40.379	311.81
31.816	330.86
31.547	349.92
47.991	368.98
75.331	388.03
107.03	407.09
131.36	426.15
143.46	445.21
149.16	464.26
155.28	483.32
169.12	502.38
200.27	521.44
249.04	540.49
310.25	559.55
364.04	578.61
396.41	597.66
412.18	616.72
419.23	635.78
454.35	654.84
512.09	673.89
574.19	692.95
632.98	712.01
695.09	731.07
750.02	750.12
806.64	769.18
856.69	788.24
907.09	807.3
905.84	826.35
845.41	845.41
115.81	-765.47
134.67	-740.51
129.8	-715.55
77.277	-690.59
34.105	-665.63
2.3126	-640.67
3.5972	-615.71
3.6638	-590.74
3.2637	-565.78
4.9914	-540.82
8.0673	-515.86
11.778	-490.9
10.782	-465.94
12.938	-440.98
22.95	-416.02
40.118	-391.06
55.934	-366.09
66.354	-341.13
69.862	-316.17
73.351	-291.21
77.411	-266.25
83.166	-241.29
88.81	-216.33
94.51	-191.37
109.28	-166.41
128.51	-141.44
147.61	-116.48
157.34	-91.522
177.58	-66.561
204.05	-41.6
225.43	-16.639
237.76	8.3223
228.24	33.283
261.21	58.245
299.02	83.206
359.14	108.17
370.47	133.13
365.72	158.09
352.32	183.05
357.95	208.01
408.18	232.97
478.21	257.93
548.57	282.89
559.2	307.86
528.39	332.82
471.32	357.78
419.8	382.74
384.83	407.7
396.66	432.66
450.1	457.62
509.09	482.58
507.54	507.54
70.398	273.6
84.914	295.51
108.55	317.42
131.7	339.33
143.75	361.24
143.64	383.15
152.37	405.07
166.71	426.98
189.21	448.89
221.4	470.8
255.19	492.71
284.43	514.63
292.43	536.54
316.56	558.45
356.46	580.36
416.93	602.27
486.54	624.18
549.54	646.1
609.6	668.01
638.95	689.92
667.28	711.83
689.79	733.74
723.38	755.66
756.98	777.57
799.48	799.48
55.467	-232.09
72.419	-211.45
81.312	-190.81
73.905	-170.18
57.986	-149.54
47.565	-128.9
49.523	-108.26
43.172	-87.627
39.623	-66.989
33.507	-46.352
27.653	-25.715
35.892	-5.0776
46.713	15.56
67.022	36.197
94.89	56.834
120.75	77.472
145.79	98.109
154.92	118.75
170.47	139.38
189.45	160.02
206.98	180.66
211.7	201.3
227.03	221.93
257.95	242.57
310.49	263.21
356.44	283.84
362.38	304.48
367.39	325.12
392.72	345.76
458.37	366.39
535.19	387.03
591.73	407.67
633.84	428.31
655.16	448.94
681.9	469.58
694.27	490.22
671.15	510.85
611.74	531.49
552.13	552.13
109.2	13.59
140.82	74.567
191.11	135.54
261.33	196.52
334.64	257.5
402.83	318.47
459.98	379.45
528.77	440.42
630.36	501.4
737.6	562.38
821.62	623.35
888.36	684.33
951.06	745.31
968.98	806.28
867.26	867.26
118.43	-31.011
153.54	8.1974
203.37	47.406
246.58	86.615
281.52	125.82
308.87	165.03
334.74	204.24
365.98	243.45
392.78	282.66
422.15	321.87
451.01	361.08
493	400.28
554.88	439.49
604.22	478.7
643.25	517.91
655.01	557.12
675.92	596.33
710.24	635.54
765.35	674.75
807.16	713.95
831	753.16
792.37	792.37
0.56963	652.95
17.897	660.78
40.804	668.61
62.97	676.44
69.48	684.27
64.42	692.11
59.494	699.94
69.022	707.77
89.129	715.6
114.95	723.43
151.06	731.27
181.24	739.1
211.98	746.93
247.93	754.76
288.67	762.59
343.84	770.43
392.35	778.26
421.25	786.09
433.14	793.92
432.65	801.75
449.44	809.59
477.99	817.42
483.26	825.25
472.66	833.08
452.77	840.92
517.49	848.75
610.03	856.58
715.37	864.41
733.33	872.24
744.81	880.08
751.55	887.91
808.55	895.74
862.67	903.57
911.4	911.4
73.835	-13.716
92.898	24.647
125.12	63.01
157.77	101.37
180.19	139.74
204.48	178.1
218.02	216.46
252.98	254.82
276.7	293.19
308.72	331.55
330.86	369.91
371.01	408.28
407.83	446.64
448.59	485
490.8	523.37
533.98	561.73
586.2	600.09
635.78	638.45
696.99	676.82
751.64	715.18
794.71	753.54
791.91	791.91
36.981	60.973
49.096	88.326
56.82	115.68
66.51	143.03
81.553	170.39
100.37	197.74
116.34	225.09
128.29	252.44
139.91	279.8
155.99	307.15
176.12	334.5
182.3	361.86
178.58	389.21
172.12	416.56
191.63	443.92
235.35	471.27
288.02	498.62
317.96	525.97
330.69	553.33
352.68	580.68
404.14	608.03
459.61	635.39
512.07	662.74
547.95	690.09
611.52	717.45
688.22	744.8
808.04	772.15
893.84	799.5
935.16	826.86
854.21	854.21
86.205	117.8
124.17	149.65
162.13	181.51
198.72	213.37
238.26	245.23
272.93	277.08
310.82	308.94
358.35	340.8
410.24	372.65
457.47	404.51
493.71	436.37
518.62	468.23
568.52	500.08
629.88	531.94
713.69	563.8
772.34	595.65
795.26	627.51
759.61	659.37
691.23	691.23
36.715	-1.4128
51.348	16.361
63.03	34.136
75.564	51.91
79.784	69.684
84.794	87.459
87.402	105.23
99.089	123.01
114.19	140.78
142.4	158.56
164.4	176.33
190.87	194.1
202.41	211.88
224.17	229.65
248.44	247.43
275.64	265.2
292.97	282.98
292.94	300.75
296.56	318.52
306.28	336.3
332.5	354.07
357.79	371.85
386.99	389.62
423.26	407.4
454.13	425.17
442.94	442.94
86.56	-280.33
98.61	-257.98
111.96	-235.63
128.32	-213.29
131.67	-190.94
140.88	-168.59
145.11	-146.24
130.82	-123.9
112.01	-101.55
96.995	-79.202
96.381	-56.854
104.6	-34.507
109.46	-12.16
101.56	10.188
91.596	32.535
85.85	54.882
91.165	77.23
102.46	99.577
112.9	121.92
125.98	144.27
139.45	166.62
150.65	188.97
169.93	211.31
201.22	233.66
242.06	256.01
283.94	278.36
319.36	300.7
368.9	323.05
423.84	345.4
470.87	367.75
479.15	390.09
463.94	412.44
434.79	434.79
135.98	146.2
155.64	179.3
185.34	212.41
215.36	245.51
243.06	278.62
270.93	311.73
308.28	344.83
348.93	377.94
395.12	411.04
440.71	444.15
484.97	477.25
528.98	510.36
573.34	543.46
617.6	576.57
661.95	609.67
723.99	642.78
810.3	675.88
896.74	708.99
904.47	742.09
775.2	775.2
82.162	33.48
95.508	47.755
99.574	62.029
100.06	76.304
111.96	90.578
137.51	104.85
162.7	119.13
173.16	133.4
180.47	147.68
214	161.95
278.04	176.23
339.47	190.5
379.19	204.77
394.06	219.05
411.74	233.32
451.89	247.6
520.56	261.87
589.3	276.15
616.06	290.42
568.31	304.7
519.01	318.97
481.95	333.24
474.52	347.52
464.41	361.79
465.9	376.07
481.71	390.34
512.23	404.62
541.1	418.89
548.74	433.17
524.36	447.44
461.72	461.72
303.91	205.55
321.8	284.5
372.27	363.45
440.17	442.4
517.67	521.35
610.75	600.3
739.43	679.25
859.24	758.2
980.81	837.15
1096	916.1
1217.9	995.05
1272	1074
1153	1153
170.61	-417.23
196.4	-387.21
216.98	-357.19
228.35	-327.17
205.95	-297.15
193.69	-267.13
185.99	-237.11
181.59	-207.09
[truncated: 266,231 more rows]
