# Supplementary material for: Ramp-to-threshold dynamics in a hindbrain population controls the timing of spontaneous saccades
Source: Nat Commun. 2021 Jul 6;12:4145. doi: 10.1038/s41467-021-24336-w (PMC8260785; doi:10.1038/s41467-021-24336-w)
Supplement: Supplementary file 3 — Source Data [file 41467_2021_24336_MOESM3_ESM.zip › Ramirez_Source_Data/Figure 7d.csv]

Panel
d
Animal ID	Sample Index	Fraction of SR Pop. Ablated	% change median fixation duration
13	1	0.0025253	11.677
13	2	0.0025253	25.816
13	3	0.0025253	16.715
13	4	0.0025253	43.659
13	5	0.0025253	-9.6981
28	6	0.0025253	107.61
28	7	0.0025253	102.41
17	8	0.0050505	71.508
17	9	0.0050505	79.037
17	10	0.0050505	82.127
17	11	0.0050505	70.339
26	12	0.0075758	49.434
26	13	0.0075758	70.249
26	14	0.0075758	45.422
27	15	0.0075758	-30.201
27	16	0.0075758	-25.859
11	17	0.0075758	-8.2617
11	18	0.0075758	-15.094
11	19	0.0075758	-13.928
11	20	0.0075758	-20.991
11	21	0.0075758	-3.4814
11	22	0.0075758	-2.3149
12	23	0.010101	164.25
30	24	0.010101	71.196
30	25	0.010101	70
30	26	0.010101	86.41
19	27	0.010101	-1.6753
19	28	0.010101	31.816
19	29	0.010101	32.395
18	30	0.017677	56.061
18	31	0.017677	21.165
18	32	0.017677	65.385
18	33	0.017677	58.859
16	34	0.025253	109.05
16	35	0.025253	73.601
16	36	0.025253	56.457
16	37	0.025253	52.791
16	38	0.025253	47.542
25	39	0.032828	96.923
25	40	0.032828	63.587
25	41	0.032828	75.743
20	42	0.040404	42.146
20	43	0.040404	57.069
20	44	0.040404	82.06
20	45	0.040404	47.273
20	46	0.040404	75.059
31	47	0.045455	37.259
31	48	0.045455	121.13
31	49	0.045455	25.334
31	50	0.045455	14.441
22	51	0.050505	178.1
38	52	0.05303	42.897
38	53	0.05303	106.31
38	54	0.05303	118.3
38	55	0.05303	111.63
38	56	0.05303	52.418
38	57	0.05303	20.416
33	58	0.060606	-10.973
33	59	0.060606	-11.79
32	60	0.065657	-3.4743
32	61	0.065657	36.33
34	62	0.068182	-7.8397
34	63	0.068182	138.89
34	64	0.068182	249.28
29	65	0.070707	108.02
29	66	0.070707	100.4
29	67	0.070707	140.24
37	68	0.080808	-22.586
35	69	0.15657	115.63
