# Supplementary material for: Ramp-to-threshold dynamics in a hindbrain population controls the timing of spontaneous saccades
Source: Nat Commun. 2021 Jul 6;12:4145. doi: 10.1038/s41467-021-24336-w (PMC8260785; doi:10.1038/s41467-021-24336-w)
Supplement: Supplementary file 3 — Source Data [file 41467_2021_24336_MOESM3_ESM.zip › Ramirez_Source_Data/Figure 5h.csv]

Panel
h
actual time until saccade(s) fixed at	-8.500
Sample Index	actual time(s)	predicted time (s)
1	-8.6667	-15.747
2	-8.3333	-12.308
3	-8.6667	-8.1331
4	-8.3333	-7.7396
5	-8.6667	-19.936
6	-8.3333	-15.547
7	-8.6667	-6.2904
8	-8.3333	-7.1108
9	-8.6667	-20.974
10	-8.3333	-21.587
actual time until saccade(s) fixed at	-7.500
Sample Index	actual time(s)	predicted time (s)
1	-7.6667	-15.189
2	-7.3333	-15.916
3	-7.6667	-21.057
4	-7.3333	-17.024
5	-7.6667	-15.798
6	-7.3333	-11.947
7	-7.6667	-19.457
8	-7.3333	-36.536
9	-7.6667	-11.641
10	-7.3333	-14.414
11	-7.6667	-18.909
12	-7.3333	-18.182
13	-7.6667	-7.6377
14	-7.3333	-7.1945
15	-7.6667	-14.797
16	-7.3333	-14.104
17	-7.6667	-7.0315
18	-7.3333	-7.6209
19	-7.6667	-22.667
20	-7.3333	-21.619
actual time until saccade(s) fixed at	-7.000
Sample Index	actual time(s)	predicted time (s)
1	-7	-16.135
2	-7	-16.076
3	-7	-9.8596
4	-7	-43.537
5	-7	-20.008
6	-7	-17.449
7	-7	-7.1851
8	-7	-13.425
9	-7	-7.3161
10	-7	-21.241
actual time until saccade(s) fixed at	-6.500
Sample Index	actual time(s)	predicted time (s)
1	-6.6667	-8.8363
2	-6.3333	-6.6896
3	-6.6667	-16.391
4	-6.3333	-15.469
5	-6.6667	-15.169
6	-6.3333	-9.1185
7	-6.6667	-10.554
8	-6.3333	-11.463
9	-6.6667	-35.87
10	-6.3333	-19.984
11	-6.6667	-13.747
12	-6.3333	-11.695
13	-6.6667	-16.732
14	-6.3333	-16.782
15	-6.6667	-7.197
16	-6.3333	-6.9274
17	-6.6667	-12.981
18	-6.3333	-12.758
19	-6.6667	-7.0115
20	-6.3333	-7.0306
21	-6.6667	-20.952
22	-6.3333	-21.334
actual time until saccade(s) fixed at	-6.000
Sample Index	actual time(s)	predicted time (s)
1	-6	-12.446
2	-6	-5.1417
3	-6	-14.583
4	-6	-12.961
5	-6	-8.0628
6	-6	-10.168
7	-6	-13.21
8	-6	-9.9745
9	-6	-16.065
10	-6	-6.5303
11	-6	-12.771
12	-6	-7.0723
13	-6	-20.285
actual time until saccade(s) fixed at	-5.500
Sample Index	actual time(s)	predicted time (s)
1	-5.6667	-9.0943
2	-5.3333	-8.0619
3	-5.6667	-8.6902
4	-5.3333	-6.9604
5	-5.6667	-4.4337
6	-5.3333	-4.475
7	-5.6667	-13.189
8	-5.3333	-11.919
9	-5.6667	-11.155
10	-5.3333	-9.6435
11	-5.3333	-8.1319
12	-5.6667	-9.0247
13	-5.3333	-7.3961
14	-5.6667	-9.005
15	-5.3333	-8.4272
16	-5.6667	-12.333
17	-5.3333	-11.492
18	-5.6667	-11.028
19	-5.3333	-12.414
20	-5.6667	-14.97
21	-5.3333	-13.935
22	-5.6667	-5.8518
23	-5.3333	-5.1945
24	-5.6667	-12.092
25	-5.3333	-11.647
26	-5.6667	-6.9473
27	-5.3333	-6.4056
28	-5.6667	-19.907
29	-5.3333	-19.53
actual time until saccade(s) fixed at	-5.000
Sample Index	actual time(s)	predicted time (s)
1	-5	-7.126
2	-5	-6.3372
3	-5	-4.1546
4	-5	-11.166
5	-5	-8.2527
6	-5	-6.4972
7	-5	-5.8971
8	-5	-8.3383
9	-5	-9.9595
10	-5	-10.361
11	-5	-13.167
12	-5	-5.1851
13	-5	-11.204
14	-5	-5.6972
15	-5	-18.213
actual time until saccade(s) fixed at	-4.500
Sample Index	actual time(s)	predicted time (s)
1	-4.6667	-6.6421
2	-4.3333	-6.1637
3	-4.6667	-6.0587
4	-4.3333	-5.5597
5	-4.6667	-3.8342
6	-4.3333	-4.6914
7	-4.6667	-10.436
8	-4.3333	-8.8781
9	-4.6667	-7.2803
10	-4.3333	-6.8319
11	-4.6667	-5.7788
12	-4.3333	-6.1954
13	-4.6667	-4.6332
14	-4.3333	-3.9141
15	-4.6667	-7.7605
16	-4.3333	-7.193
17	-4.6667	-8.6106
18	-4.3333	-6.9647
19	-4.6667	-8.6412
20	-4.3333	-7.1653
21	-4.6667	-13.268
22	-4.3333	-13.448
23	-4.6667	-5.197
24	-4.3333	-4.5185
25	-4.6667	-10.391
26	-4.3333	-9.6017
27	-4.6667	-5.7389
28	-4.3333	-5.0306
29	-4.6667	-16.974
30	-4.3333	-17.546
actual time until saccade(s) fixed at	-4.000
Sample Index	actual time(s)	predicted time (s)
1	-4	-3.6831
2	-4	-5.7245
3	-4	-5.0678
4	-4	-3.1675
5	-4	-7.5161
6	-4	-6.6137
7	-4	-6.7985
8	-4	-3.9665
9	-4	-6.6019
10	-4	-5.5723
11	-4	-7.9745
12	-4	-12.602
13	-4	-3.8612
14	-4	-9.1928
15	-4	-4.3448
16	-4	-18.197
actual time until saccade(s) fixed at	-3.500
Sample Index	actual time(s)	predicted time (s)
1	-3.3333	-7.3431
2	-3.6667	-2.6887
3	-3.3333	-1.8812
4	-3.6667	-5.288
5	-3.3333	-4.8572
6	-3.6667	-4.7241
7	-3.3333	-4.3803
8	-3.6667	-2.8212
9	-3.3333	-2.475
10	-3.6667	-6.6506
11	-3.3333	-5.8309
12	-3.6667	-6.1652
13	-3.3333	-5.7196
14	-3.6667	-6.0103
15	-3.3333	-5.2684
16	-3.6667	-4.5638
17	-3.3333	-5.3961
18	-3.6667	-6.5263
19	-3.3333	-5.9352
20	-3.6667	-4.188
21	-3.3333	-3.9371
22	-3.6667	-6.7473
23	-3.3333	-5.6353
24	-3.6667	-11.834
25	-3.3333	-11.088
26	-3.6667	-3.3266
27	-3.3333	-2.7998
28	-3.6667	-8.9351
29	-3.3333	-9.0573
30	-3.6667	-4.3639
31	-3.3333	-4.4056
32	-3.6667	-17.907
33	-3.3333	-17.53
actual time until saccade(s) fixed at	-3.000
Sample Index	actual time(s)	predicted time (s)
1	-3	-4.1752
2	-3	-1.7333
3	-3	-4.4288
4	-3	-3.6589
5	-3	-1.7671
6	-3	-5.3603
7	-3	-5.3252
8	-3	-4.5001
9	-3	-6.358
10	-3	-5.356
11	-3	-4.0631
12	-3	-5.084
13	-3	-10.198
14	-3	-2.4063
15	-3	-9.2042
16	-3	-4.2806
17	-3	-16.213
actual time until saccade(s) fixed at	-2.500
Sample Index	actual time(s)	predicted time (s)
1	-2.6667	-2.5361
2	-2.3333	-1.4454
3	-2.6667	-1.6108
4	-2.3333	-1.2471
5	-2.6667	-4.0844
6	-2.3333	-3.74
7	-2.6667	-2.9762
8	-2.3333	-2.2727
9	-2.6667	-1.1022
10	-2.3333	-0.71703
11	-2.6667	-4.8932
12	-2.3333	-3.8331
13	-2.6667	-4.9316
14	-2.3333	-4.3129
15	-2.6667	-3.7788
16	-2.3333	-3.8334
17	-2.6667	-7.6886
18	-2.3333	-5.6914
19	-2.6667	-4.7592
20	-2.3333	-4.1754
21	-2.6667	-4.239
22	-2.3333	-4.9647
23	-2.6667	-4.9687
24	-2.3333	-4.4174
25	-2.6667	-10.421
26	-2.3333	-10.5
27	-2.6667	-2.1331
28	-2.3333	-1.9933
29	-2.6667	-8.3906
30	-2.3333	-7.6017
31	-2.6667	-3.7389
32	-2.3333	-3.0306
33	-2.6667	-14.974
34	-2.3333	-15.546
actual time until saccade(s) fixed at	-2.000
Sample Index	actual time(s)	predicted time (s)
1	-2	-5.4269
2	-2	-0.62185
3	-2	-0.884
4	-2	-2.2112
5	-2	-1.6083
6	-2	-0.43553
7	-2	-2.8666
8	-2	-3.7126
9	-2	-3.6136
10	-2	-4.0628
11	-2	-3.2645
12	-2	-3.5723
13	-2	-3.8743
14	-2	-9.7542
15	-2	-1.8612
16	-2	-7.1928
17	-2	-2.3448
18	-2	-16.197
actual time until saccade(s) fixed at	-1.500
Sample Index	actual time(s)	predicted time (s)
1	-1.6667	-2.3471
2	-1.3333	-1.0408
3	-1.6667	-0.023633
4	-1.3333	0.51963
5	-1.6667	-0.37334
6	-1.3333	0.1188
7	-1.6667	-1.0147
8	-1.3333	-0.64647
9	-1.6667	-0.61665
10	-1.3333	0.24365
11	-1.6667	-0.050363
12	-1.3333	0.33383
13	-1.6667	-2.4793
14	-1.3333	-2.0927
15	-1.6667	-2.821
16	-1.3333	-2.0018
17	-1.6667	-3.0206
18	-1.3333	-2.4455
19	-1.6667	-2.5638
20	-1.3333	-1.2999
21	-1.6667	-2.4177
22	-1.3333	-1.0012
23	-1.6667	-2.7298
24	-1.3333	-1.9371
25	-1.6667	-3.5077
26	-1.3333	-3.1412
27	-1.6667	-8.8645
28	-1.3333	-8.012
29	-1.6667	-1.8518
30	-1.3333	-1.8637
31	-1.6667	-6.7845
32	-1.3333	-6.4171
33	-1.6667	-1.9828
34	-1.3333	-1.6209
35	-1.6667	-15.907
36	-1.3333	-15.619
actual time until saccade(s) fixed at	-1.000
Sample Index	actual time(s)	predicted time (s)
1	-1	-0.34097
2	-1	0.79144
3	-1	0.35666
4	-1	-0.27865
5	-1	0.60789
6	-1	0.68874
7	-1	-1.6777
8	-1	-1.9029
9	-1	-1.8149
10	-1	-0.58078
11	-1	0.17671
12	-1	-1.1122
13	-1	-2.3624
14	-1	-7.2523
15	-1	-1.594
16	-1	-6.0498
17	-1	-1.3161
18	-1	-15.241
actual time until saccade(s) fixed at	-0.500
Sample Index	actual time(s)	predicted time (s)
1	-0.66667	0.24725
2	-0.33333	0.60968
3	-0.66667	1.1863
4	-0.33333	1.4581
5	-0.66667	0.58798
6	-0.33333	0.85351
7	-0.66667	0.020197
8	-0.33333	0.31859
9	-0.66667	0.97172
10	-0.33333	1.2746
11	-0.66667	1.0435
12	-0.33333	1.3554
13	-0.66667	-1.2642
14	-0.33333	-0.73812
15	-0.66667	-1.8203
16	-0.33333	-1.7564
17	-0.66667	-1.7788
18	-0.33333	-1.6873
19	-0.66667	-0.60481
20	-0.33333	-0.28564
21	-0.66667	0.52655
22	-0.33333	0.87631
23	-0.66667	-0.33862
24	-0.33333	-0.44556
25	-0.66667	-2.4746
26	-0.33333	-2.1743
27	-0.66667	-6.5162
28	-0.33333	-6.5857
29	-0.66667	-1.197
30	-0.33333	-0.92735
31	-0.66667	-5.2658
32	-0.33333	-4.5051
33	-0.66667	-0.95427
34	-0.33333	-0.64947
35	-0.66667	-14.952
36	-0.33333	-15.334
actual time until saccade(s) fixed at	0.000
Sample Index	actual time(s)	predicted time (s)
1	0	0.91391
2	0	1.7256
3	0	1.116
4	0	-0.21123
5	0	1.577
6	0	1.6672
7	0	-0.59751
8	0	-1.7126
9	0	-1.6136
10	0	0.033477
11	0	1.1932
12	0	-0.60375
13	0	-1.8743
14	0	-6.6787
15	0	-0.65846
16	0	-4.5992
17	0	-0.34481
18	0	-15.759
