# Supplementary material for: Ramp-to-threshold dynamics in a hindbrain population controls the timing of spontaneous saccades
Source: Nat Commun. 2021 Jul 6;12:4145. doi: 10.1038/s41467-021-24336-w (PMC8260785; doi:10.1038/s41467-021-24336-w)
Supplement: Supplementary file 3 — Source Data [file 41467_2021_24336_MOESM3_ESM.zip › Ramirez_Source_Data/Figure 5i.csv]

Panel
i
time before saccade(s) fixed at -7.667
Sample Index	|prediction - actual|/fixation duration
1	0.83577
2	1.1159
3	0.62549
4	0.8422
5	0.26497
6	0.70267
7	0.0017051
8	0.39611
9	0.03343
10	0.75001
time before saccade(s) fixed at -7.333
Sample Index	|prediction - actual|/fixation duration
1	0.95366
2	0.80752
3	0.35493
4	2.0859
5	0.47203
6	0.67803
7	0.0081664
8	0.37616
9	0.015137
10	0.71426
time before saccade(s) fixed at -7.000
Sample Index	|prediction - actual|/fixation duration
1	1.015
2	0.75635
3	0.21997
4	2.6098
5	0.86723
6	0.65304
7	0.010889
8	0.35694
9	0.016639
10	0.71204
time before saccade(s) fixed at -6.667
Sample Index	|prediction - actual|/fixation duration
1	0.27121
2	1.0805
3	0.70855
4	0.29902
5	2.0859
6	0.47203
7	0.62907
8	0.031196
9	0.35077
10	0.018148
11	0.71426
time before saccade(s) fixed at -6.333
Sample Index	|prediction - actual|/fixation duration
1	0.044533
2	1.015
3	0.2321
4	0.3946
5	0.97503
6	0.35743
7	0.65304
8	0.034942
9	0.35694
10	0.036697
11	0.75001
time before saccade(s) fixed at -6.000
Sample Index	|prediction - actual|/fixation duration
1	0.92084
2	0.10729
3	0.95366
4	0.6961
5	0.1719
6	0.32065
7	0.51502
8	0.26497
9	0.62907
10	0.031196
11	0.37616
12	0.056435
13	0.71426
time before saccade(s) fixed at -5.667
Sample Index	|prediction - actual|/fixation duration
1	0.57128
2	0.43193
3	0.15412
4	0.83577
5	0.54888
6	0.27984
7	0.25679
8	0.47613
9	0.35743
10	0.58144
11	0.010889
12	0.35694
13	0.067401
14	0.71204
time before saccade(s) fixed at -5.333
Sample Index	|prediction - actual|/fixation duration
1	0.45476
2	0.23243
3	0.10729
4	0.73179
5	0.43102
6	0.25441
7	0.1719
8	0.23799
9	0.43988
10	0.47203
11	0.5376
12	0.0081664
13	0.35077
14	0.056435
15	0.70983
time before saccade(s) fixed at -5.000
Sample Index	|prediction - actual|/fixation duration
1	0.35434
2	0.19103
3	0.10568
4	0.68512
5	0.32527
6	0.13611
7	0.074762
8	0.25679
9	0.35425
10	0.35743
11	0.51044
12	0.010889
13	0.34468
14	0.036697
15	0.66064
time before saccade(s) fixed at -4.667
Sample Index	|prediction - actual|/fixation duration
1	0.32924
2	0.19885
3	0.10406
4	0.64101
5	0.26137
6	0.10111
7	0.0027897
8	0.23799
9	0.28171
10	0.26497
11	0.5376
12	0.031196
13	0.318
14	0.056435
15	0.61535
time before saccade(s) fixed at -4.333
Sample Index	|prediction - actual|/fixation duration
1	0.30506
2	0.1752
3	0.044756
4	0.50498
5	0.24985
6	0.16928
7	0.034935
8	0.21997
9	0.18795
10	0.1888
11	0.56965
12	0.010889
13	0.29269
14	0.036697
15	0.66064
time before saccade(s) fixed at -4.000
Sample Index	|prediction - actual|/fixation duration
1	0.06339
2	0.28741
3	0.15254
4	0.10406
5	0.39068
6	0.26137
7	0.25441
8	0.0027897
9	0.20014
10	0.11231
11	0.26497
12	0.5376
13	0.0081664
14	0.28849
15	0.018148
16	0.70983
time before saccade(s) fixed at -3.667
Sample Index	|prediction - actual|/fixation duration
1	0.19559
2	0.27023
3	0.15106
4	0.10568
5	0.33155
6	0.24985
7	0.21305
8	0.074762
9	0.21997
10	0.037237
11	0.20538
12	0.51044
13	0.020005
14	0.29269
15	0.036697
16	0.71204
time before saccade(s) fixed at -3.333
Sample Index	|prediction - actual|/fixation duration
1	1.0024
2	0.29043
3	0.25398
4	0.14957
5	0.10729
6	0.27751
7	0.23863
8	0.17591
9	0.1719
10	0.20014
11	0.043125
12	0.15347
13	0.48464
14	0.031384
15	0.318
16	0.056435
17	0.70983
time before saccade(s) fixed at -3.000
Sample Index	|prediction - actual|/fixation duration
1	0.29379
2	0.25335
3	0.23814
4	0.09413
5	0.15412
6	0.26226
7	0.23252
8	0.13637
9	0.27984
10	0.18123
11	0.075939
12	0.13894
13	0.44987
14	0.034926
15	0.34468
16	0.067401
17	0.66064
time before saccade(s) fixed at -2.667
Sample Index	|prediction - actual|/fixation duration
1	0.032648
2	0.21117
3	0.23629
4	0.044225
5	0.19556
6	0.24739
7	0.22649
8	0.10111
9	0.41849
10	0.16096
11	0.11231
12	0.15347
13	0.48464
14	0.031384
15	0.318
16	0.056435
17	0.61535
time before saccade(s) fixed at -2.333
Sample Index	|prediction - actual|/fixation duration
1	0.22199
2	0.21724
3	0.23444
4	0.0086595
5	0.20204
6	0.16664
7	0.19796
8	0.13637
9	0.27984
10	0.1417
11	0.18795
12	0.13894
13	0.51044
14	0.020005
15	0.29269
16	0.036697
17	0.66064
time before saccade(s) fixed at -2.000
Sample Index	|prediction - actual|/fixation duration
1	1.1423
2	0.34454
3	0.2232
4	0.035206
5	0.055961
6	0.19556
7	0.096292
8	0.17126
9	0.14669
10	0.1719
11	0.09727
12	0.11231
13	0.12495
14	0.48464
15	0.0081664
16	0.28849
17	0.018148
18	0.70983
time before saccade(s) fixed at -1.667
Sample Index	|prediction - actual|/fixation duration
1	0.22681
2	0.41076
3	0.25867
4	0.10865
5	0.15
6	0.20204
7	0.090298
8	0.11543
9	0.12308
10	0.074762
11	0.057769
12	0.075939
13	0.12273
14	0.44987
15	0.010889
16	0.28432
17	0.016639
18	0.71204
time before saccade(s) fixed at -1.333
Sample Index	|prediction - actual|/fixation duration
1	0.097526
2	0.46324
3	0.29043
4	0.11448
5	0.22528
6	0.20839
7	0.084373
8	0.066843
9	0.10111
10	0.0027897
11	0.025551
12	0.043125
13	0.12053
14	0.41742
15	0.031196
16	0.28243
17	0.015137
18	0.71426
time before saccade(s) fixed at -1.000
Sample Index	|prediction - actual|/fixation duration
1	0.21968
2	0.44786
3	0.27133
4	0.12022
5	0.2297
6	0.21109
7	0.075301
8	0.090291
9	0.074084
10	0.034935
11	0.090516
12	0.0080162
13	0.090824
14	0.39077
15	0.034942
16	0.28055
17	0.016639
18	0.71204
time before saccade(s) fixed at -0.667
Sample Index	|prediction - actual|/fixation duration
1	0.30464
2	0.46324
3	0.25093
4	0.11448
5	0.23406
6	0.21377
7	0.066391
8	0.11536
9	0.10111
10	0.0051544
11	0.091786
12	0.023432
13	0.12053
14	0.36559
15	0.031196
16	0.25551
17	0.015137
18	0.71426
time before saccade(s) fixed at -0.333
Sample Index	|prediction - actual|/fixation duration
1	0.31434
2	0.44786
3	0.23737
4	0.10865
5	0.2297
6	0.21109
7	0.044976
8	0.14231
9	0.12308
10	0.0039741
11	0.093049
12	0.0080162
13	0.12273
14	0.39077
15	0.034942
16	0.23176
17	0.016639
18	0.75001
time before saccade(s) fixed at 0.000
Sample Index	|prediction - actual|/fixation duration
1	0.30464
2	0.4314
3	0.2232
4	0.035206
5	0.22528
6	0.20839
7	0.066391
8	0.17126
9	0.14669
10	0.0027897
11	0.091786
12	0.043125
13	0.12495
14	0.41742
15	0.038733
16	0.25551
17	0.018148
18	0.78796
