# Supplementary material for: Ramp-to-threshold dynamics in a hindbrain population controls the timing of spontaneous saccades
Source: Nat Commun. 2021 Jul 6;12:4145. doi: 10.1038/s41467-021-24336-w (PMC8260785; doi:10.1038/s41467-021-24336-w)
Supplement: Supplementary file 3 — Source Data [file 41467_2021_24336_MOESM3_ESM.zip › Ramirez_Source_Data/Supplementary Figure 4f.csv]

Panel
f
p-values
0.04702
NaN
NaN
0.56011
NaN
NaN
0.11223
NaN
NaN
NaN
0.043681
0.50613
0.029851
0.23692
0.60202
0.12151
NaN
NaN
0.028198
0.1267
0.076819
NaN
NaN
0.23307
0.02229
0.94694
0.15485
0.57951
0.0054218
0.10327
0.13238
0.10566
NaN
0.35827
NaN
NaN
0.75275
0.42162
0.099724
0.96216
0.087376
0.097388
0.051595
0.24725
0.0032598
0.0015502
0.56507
0.78667
0.018073
NaN
0.024083
0.048079
0.22737
0.00027678
0.0045193
0.004964
0.076019
0.14547
0.84713
0.20545
0.1941
0.17082
0.27882
0.92069
0.43999
NaN
NaN
NaN
0.25456
0.1763
NaN
0.0089903
0.12356
0.18518
0.86159
NaN
0.052182
0.029961
0.19314
NaN
0.075101
NaN
NaN
NaN
NaN
NaN
NaN
NaN
NaN
NaN
NaN
0.25246
NaN
NaN
NaN
NaN
NaN
NaN
NaN
NaN
NaN
NaN
NaN
NaN
0.049087
NaN
NaN
NaN
0.020252
0.58354
0.24227
0.24947
NaN
NaN
NaN
NaN
NaN
NaN
0.44394
NaN
0.5699
NaN
0.011897
NaN
0.97339
0.077388
NaN
0.015579
0.76291
NaN
0.0021352
NaN
NaN
0.49994
NaN
0.081422
NaN
NaN
0.012809
0.54243
0.094248
0.086147
0.17125
0.24912
NaN
NaN
0.80224
NaN
0.2448
0.82642
0.35117
NaN
0.35141
NaN
NaN
NaN
NaN
0.80672
0.0072464
NaN
0.10445
NaN
NaN
NaN
NaN
0.040332
NaN
NaN
NaN
NaN
NaN
NaN
NaN
NaN
NaN
0.40999
0.66498
0.59829
0.075483
0.23915
0.12548
NaN
0.84903
0.5798
0.61293
0.053363
0.88688
NaN
NaN
0.13831
NaN
0.31312
NaN
NaN
0.12055
NaN
NaN
0.57537
0.5906
0.1021
NaN
NaN
0.97747
NaN
NaN
0.057343
0.17998
0.0079239
2.1479e-05
0.037684
0.02094
NaN
0.024381
0.031267
NaN
0.38068
NaN
NaN
NaN
0.41389
NaN
NaN
0.48826
0.24336
NaN
NaN
NaN
NaN
0.0057365
0.10077
0.13304
0.30027
NaN
0.3081
0.34916
NaN
0.29603
0.66653
0.1475
0.53126
0.038629
0.055539
0.65007
0.39376
0.76588
0.40997
0.027603
0.30995
0.0012736
0.48435
0.39928
0.022793
0.44408
0.87622
0.68781
0.45213
0.50323
0.12717
0.12169
0.10321
NaN
NaN
0.97476
0.60499
0.088183
0.85763
0.087176
0.018428
0.008033
NaN
0.30651
0.15351
0.0029477
0.016338
0.59271
0.13853
0.63786
0.83175
0.099969
0.77859
0.025434
0.063944
0.18227
0.96217
0.36795
0.15835
0.041594
0.80837
0.91084
0.75426
0.12959
0.0093548
0.065207
0.013502
0.05398
0.0034307
0.15676
0.06878
0.04486
4.1273e-05
0.053747
0.16251
NaN
0.016074
0.089692
0.86722
0.018066
0.001069
0.16406
0.039515
0.03149
0.0045593
NaN
0.26237
0.50932
0.35581
NaN
NaN
0.69126
0.33395
0.17431
NaN
NaN
0.71702
0.18312
0.012832
0.064576
0.75037
0.24129
NaN
0.096823
NaN
NaN
0.025072
0.42247
0.060816
NaN
0.2768
0.32179
0.26528
0.27344
0.048201
0.084228
0.26605
0.10841
0.10909
0.12831
0.57981
NaN
0.088643
NaN
0.31802
0.35196
0.055574
0.44442
0.28175
0.00022818
0.44792
0.048813
0.11185
0.12707
0.49423
0.017757
0.36655
0.31162
0.66733
NaN
0.16854
NaN
0.086487
0.030735
NaN
NaN
NaN
NaN
NaN
NaN
NaN
NaN
NaN
NaN
NaN
NaN
0.3573
NaN
0.76604
0.19675
0.00023602
NaN
0.0045964
NaN
0.46555
0.07513
0.83456
NaN
NaN
