# Supplementary material for: Ramp-to-threshold dynamics in a hindbrain population controls the timing of spontaneous saccades
Source: Nat Commun. 2021 Jul 6;12:4145. doi: 10.1038/s41467-021-24336-w (PMC8260785; doi:10.1038/s41467-021-24336-w)
Supplement: Supplementary file 3 — Source Data [file 41467_2021_24336_MOESM3_ESM.zip › Ramirez_Source_Data/Figure 5f.csv]

Panel
f
fixation duration(s)	3.000
Animal ID	Imaging Plane ID	Within-Plane Cell ID	Sample Index	activity at time of saccade(arb. units)	activity at time of saccade(arb. units) using random saccade times
3	8	163	1	0	0
3	8	181	2	0	0
7	6	129	3	0	0
8	1	13	4	0	0
8	1	29	5	0	0
11	8	12	6	429.08	0
11	8	12	7	559.71	610.3
13	6	56	8	662.8	0
15	6	2	9	6078.7	3971.1
16	3	97	10	378.98	0
16	3	139	11	0	0
16	3	177	12	607.12	0
16	6	5	13	3021.9	1078.5
16	6	6	14	4317.1	3775.2
16	6	17	15	1102.7	1589.1
16	6	18	16	3550.9	1224.6
16	6	31	17	1879.4	368.81
16	6	33	18	1410.3	134.63
16	6	35	19	2.6865	182.38
16	6	46	20	1216.7	471.37
16	6	49	21	694.96	369.76
16	6	66	22	0	312.81
16	6	67	23	39.004	275.5
16	6	68	24	0.044435	501.33
16	6	86	25	889.13	644.93
17	1	22	26	376.26	132.58
17	1	22	27	1502.2	1143.7
17	1	22	28	1369	1053.7
17	1	89	29	1196	56.355
17	1	89	30	786.45	662.69
17	1	89	31	562.16	0
17	3	29	32	510.26	0
17	3	106	33	0	0
17	5	5	34	3255.6	191.58
17	5	5	35	0	331.26
17	5	27	36	695.21	0
17	5	27	37	0	0
18	11	60	38	281.68	741.29
18	11	65	39	0	895.26
18	12	122	40	304.13	27.132
fixation duration(s)	4.000
Animal ID	Imaging Plane ID	Within-Plane Cell ID	Sample Index	activity at time of saccade(arb. units)	activity at time of saccade(arb. units) using random saccade times
5	31	110	1	885.43	0
11	1	53	2	445.8	0
11	1	53	3	143.17	0
12	3	232	4	86.662	0
13	1	42	5	127.5	0
13	1	151	6	13.341	0.72312
13	1	165	7	13.341	143.4
13	1	174	8	50.981	0
13	1	190	9	13.341	0
13	1	196	10	13.341	0
13	1	225	11	597.08	0
13	1	229	12	211.23	10.861
13	2	116	13	482.85	0
13	5	5	14	114.31	0
13	5	24	15	2113.6	0
13	5	40	16	142.58	30.678
13	5	53	17	376.68	209.87
13	5	146	18	13.341	0
13	6	56	19	361.42	893.26
15	2	107	20	938.07	86.23
15	2	147	21	888.53	0
15	6	18	22	1645.1	0
15	6	18	23	568.11	954.36
15	6	22	24	360.94	0
15	6	22	25	827.47	667.33
15	6	2	26	4617.5	0
16	1	52	27	1191.4	577.7
16	3	24	28	2677.5	4045.7
16	3	68	29	1460.4	1860.7
16	3	108	30	918.4	1336.7
16	3	190	31	13.341	258.43
16	3	97	32	592.62	0
16	3	97	33	176.84	0
16	3	139	34	569.89	0
16	3	139	35	610.83	0
16	3	177	36	353.26	0
16	3	177	37	455.26	0
16	4	66	38	99.865	0
16	4	85	39	571.5	0
16	4	24	40	2212.5	2993.8
16	4	24	41	2490.1	1503.5
16	4	24	42	1513.5	1476
16	4	77	43	1328.5	0
16	4	77	44	1143	0
16	4	77	45	558.76	0
16	6	1	46	10621	0
16	6	2	47	8863.5	0
16	6	3	48	7269.6	0
16	6	4	49	4355.5	0
16	6	7	50	4899	0
16	6	10	51	2136.4	0
16	6	14	52	1868.6	0
16	6	22	53	1106.6	0
16	6	25	54	622.43	78.538
16	6	26	55	2037.5	51.657
16	6	32	56	2601.5	0
16	6	37	57	1979.5	0
16	6	44	58	1678	182.99
16	6	53	59	1413.7	26.284
16	6	64	60	1071	0
16	6	90	61	356.71	0
17	1	22	62	259.65	0
17	1	22	63	2067.8	0
17	1	22	64	13.341	0
17	1	22	65	13.341	0
17	1	22	66	13.341	0
17	1	89	67	665.91	0
17	1	89	68	241.18	76.722
17	1	89	69	139.5	0
17	1	89	70	633.78	0
17	1	89	71	13.341	0
17	1	9	72	13.341	0
17	1	9	73	579.73	1368.1
17	1	29	74	483.45	421.34
17	1	29	75	886.2	1066.6
17	2	1	76	3708.2	574.66
17	2	1	77	2205.2	4648.4
17	2	1	78	1092.4	484.86
17	2	10	79	658.85	830.36
17	2	10	80	13.341	0
17	2	10	81	13.341	0
17	2	32	82	964.32	987.34
17	2	32	83	202.21	0
17	2	32	84	13.341	0
17	2	29	85	619.04	0.41269
17	2	29	86	779.15	1358.4
17	2	94	87	13.341	0
17	2	94	88	257.82	512.83
17	2	117	89	221.65	0
17	2	117	90	13.341	39.963
17	3	29	91	435.62	0
17	3	106	92	304.87	20.554
17	5	15	93	1204.4	7.4461
17	5	85	94	101.93	0
17	6	13	95	1075.5	169.51
18	4	13	96	1892	1642.1
18	4	35	97	799.98	0
18	14	14	98	2386.8	0
18	14	95	99	13.341	0
18	14	123	100	13.341	0
18	17	10	101	13.341	0
18	17	45	102	77.682	0
18	17	74	103	389.11	0
18	17	98	104	138.38	0
18	17	109	105	228.75	0
18	17	131	106	13.341	0
18	17	132	107	13.341	0
18	17	133	108	110.5	0
18	17	143	109	63.997	0
18	17	175	110	13.341	0
18	17	177	111	14.42	0
18	17	195	112	13.341	0
18	17	217	113	654.24	32.945
18	17	218	114	13.341	0
fixation duration(s)	5.000
Animal ID	Imaging Plane ID	Within-Plane Cell ID	Sample Index	activity at time of saccade(arb. units)	activity at time of saccade(arb. units) using random saccade times
4	14	16	1	29.393	0
9	11	51	2	251.53	612.18
9	14	10	3	29.393	0
9	17	84	4	29.393	0
10	26	9	5	701.23	35.32
11	1	53	6	106.6	0
11	1	53	7	120.67	0
11	1	53	8	172.75	3.8152
11	5	11	9	151.99	0
11	5	46	10	91.029	0
11	5	74	11	29.393	0
11	5	88	12	29.393	0
11	5	142	13	29.393	0
11	5	166	14	29.393	0
11	8	12	15	491.24	0
11	8	12	16	485.68	48.471
12	1	108	17	3030.4	0
12	2	69	18	170.16	135.94
12	8	148	19	374.72	0
12	12	7	20	1549.1	1459.7
13	1	42	21	564.37	189.74
13	1	151	22	104.96	0
13	1	165	23	29.393	3.2203
13	1	174	24	188.67	132.41
13	1	190	25	31.55	0
13	1	196	26	29.393	0
13	1	225	27	94.017	0
13	1	229	28	29.393	5.7056
13	1	59	29	41.535	0
13	1	92	30	2183.3	0
13	2	116	31	416.16	1157.6
13	2	116	32	956.5	0
13	2	116	33	497.27	28.091
13	7	1	34	2434	0
13	7	1	35	1404.8	3336.9
13	7	1	36	840.23	0
13	7	1	37	1840	0
13	7	8	38	29.393	0
13	7	8	39	602.95	0
13	7	8	40	56.604	0
13	7	8	41	948.56	0
13	7	29	42	483.36	0
13	7	29	43	106.46	153.65
13	7	29	44	1476.5	0
13	7	29	45	183.06	0
13	7	42	46	897.67	0
13	7	42	47	156.32	438.16
13	7	42	48	266.5	0
13	7	42	49	51.221	0
15	2	107	50	683.13	251.32
15	2	147	51	889.97	1140.6
15	5	134	52	766.97	0
15	6	18	53	2318.6	1478.6
15	6	22	54	815.63	470.43
15	6	2	55	5426.7	0
15	6	2	56	1436.5	0
15	6	2	57	4153.7	0
16	1	52	58	2625.8	0
16	3	97	59	838.13	0
16	3	97	60	88.951	0
16	3	139	61	156.36	0
16	3	139	62	314.1	0
16	3	177	63	29.393	0
16	3	177	64	109.02	0
16	4	66	65	29.393	0
16	4	85	66	145.26	0
16	4	24	67	2082.8	0
16	4	24	68	1432.5	0
16	4	77	69	407.55	0
16	4	77	70	386.93	0
16	6	1	71	2429.6	0
16	6	1	72	736.02	1198.3
16	6	2	73	2825.5	0
16	6	2	74	1583.9	183.59
16	6	3	75	3319.1	0
16	6	3	76	29.393	0
16	6	4	77	3025.9	0
16	6	4	78	315.56	0
16	6	7	79	795.26	0
16	6	7	80	29.393	0
16	6	10	81	656.06	0
16	6	10	82	29.393	0
16	6	14	83	1032.4	0
16	6	14	84	29.393	29.181
16	6	22	85	1248.4	0
16	6	22	86	369.63	0
16	6	25	87	805.08	26.682
16	6	25	88	1390.8	966.87
16	6	26	89	532.19	0
16	6	26	90	29.393	0
16	6	32	91	973.99	0
16	6	32	92	29.393	0
16	6	37	93	463.13	0
16	6	37	94	29.393	0
16	6	44	95	778.14	0
16	6	44	96	349.49	76.82
16	6	53	97	451.03	0
16	6	53	98	29.393	0
16	6	64	99	700.72	0
16	6	64	100	29.393	204.33
16	6	90	101	55.284	0
16	6	90	102	241.26	7.5327
16	6	5	103	2950.6	568.65
16	6	5	104	3552.1	189.13
16	6	6	105	3565.9	0
16	6	6	106	2261.4	0
16	6	17	107	1278.4	0
16	6	17	108	2520.5	0
16	6	18	109	2907	0
16	6	18	110	1110.2	0
16	6	31	111	550.67	0
16	6	31	112	840.3	0
16	6	33	113	639.36	0
16	6	33	114	1515	0
16	6	35	115	313.98	0
16	6	35	116	920.05	0
16	6	46	117	702.54	0
16	6	46	118	816.63	0
16	6	49	119	942.57	0
16	6	49	120	1157.4	0
16	6	66	121	293.97	0.52814
16	6	66	122	165.64	0
16	6	67	123	584.43	0
16	6	67	124	29.393	0
16	6	68	125	150.48	0
16	6	68	126	891.46	63.11
16	6	86	127	475.97	155.08
16	6	86	128	141.49	0
17	1	22	129	37.289	490.48
17	1	22	130	2774.2	706.31
17	1	22	131	539.69	652.41
17	1	22	132	298.65	0
17	1	22	133	29.393	0
17	1	22	134	29.393	0
17	1	22	135	29.393	0
17	1	22	136	880.03	99.804
17	1	89	137	171.06	72.023
17	1	89	138	142.64	184
17	1	89	139	31.229	0
17	1	89	140	29.393	0
17	1	89	141	29.393	103.03
17	1	89	142	29.393	0
17	1	89	143	60.437	0
17	1	89	144	372.7	0
17	1	9	145	29.393	1620.5
17	1	9	146	311.55	606.92
17	1	9	147	29.393	202.16
17	1	9	148	1664.3	0
17	1	29	149	127.09	477.32
17	1	29	150	29.393	0
17	1	29	151	35.532	412.77
17	1	29	152	2248	0
17	2	1	153	4080.4	4950.3
17	2	1	154	3565.9	3.7434
17	2	1	155	4841	1330.3
17	2	1	156	3761.9	2930.9
17	2	1	157	2112	0
17	2	1	158	4469.2	0
17	2	1	159	4619.7	924.89
17	2	10	160	1337.4	0
17	2	10	161	978.46	28.63
17	2	10	162	274.59	0
17	2	10	163	29.393	929.07
17	2	10	164	1009.3	0
17	2	10	165	227.03	0
17	2	10	166	1357.9	0
17	2	32	167	29.393	0
17	2	32	168	906.66	0
17	2	32	169	1114	0
17	2	32	170	1269.6	909.22
17	2	32	171	607.64	0
17	2	32	172	576.89	0
17	2	32	173	1286.5	0
17	2	29	174	29.393	581.85
17	2	29	175	1151.5	0
17	2	29	176	2086.7	93.309
17	2	29	177	33.769	0
17	2	29	178	529.48	0
17	2	29	179	1232.1	246.33
17	2	94	180	29.393	0
17	2	94	181	599.73	0
17	2	94	182	1064.4	0
17	2	94	183	186.13	160.2
17	2	94	184	146.43	0
17	2	94	185	762.59	62.231
17	2	117	186	29.393	0
17	2	117	187	701.09	0
17	2	117	188	313.6	0
17	2	117	189	177.68	0
17	2	117	190	29.393	0
17	2	117	191	139.47	149.98
17	3	29	192	277.03	0
17	3	29	193	759.65	0
17	3	29	194	29.393	0
17	3	29	195	1257.2	0
17	3	29	196	1424.3	0
17	3	29	197	1747	0
17	3	29	198	756.64	0
17	3	106	199	30.991	0
17	3	106	200	156.05	0
17	3	106	201	293.07	0.65845
17	3	106	202	611.45	0
17	3	106	203	29.393	0
17	3	106	204	290.42	152.27
17	3	106	205	92.726	0
17	4	14	206	1917	0
17	4	14	207	2653.5	890.13
17	4	14	208	1614.1	0
17	4	14	209	2130.3	0
17	5	5	210	2307.9	1094.8
17	5	5	211	1041.1	215.35
17	5	27	212	29.393	0
17	5	27	213	29.393	0
17	6	13	214	548.45	567.89
17	6	13	215	2037.3	4.6038
18	7	49	216	406.72	0
18	7	51	217	1538.9	0
18	10	5	218	3962.8	0
18	10	12	219	2241.4	0
18	10	31	220	2182	0
18	13	32	221	871.98	0
18	13	35	222	738.93	0
18	13	56	223	1743.8	0
18	13	82	224	277.48	0
18	13	101	225	150.66	0
18	15	18	226	52.575	151.91
18	15	66	227	29.393	0
18	19	46	228	29.393	1617.1
18	19	46	229	29.393	0
18	19	62	230	70.922	892.88
18	19	62	231	1631.6	0
18	19	76	232	29.393	1624.2
18	19	76	233	66.097	0
18	19	111	234	37.172	1297.3
18	19	111	235	457.8	0
fixation duration(s)	6.000
Animal ID	Imaging Plane ID	Within-Plane Cell ID	Sample Index	activity at time of saccade(arb. units)	activity at time of saccade(arb. units) using random saccade times
3	27	135	1	0	17.795
5	9	47	2	0	17.795
5	9	83	3	0	17.795
5	11	19	4	0	21.574
5	11	31	5	0	17.795
5	11	77	6	0	17.795
5	11	87	7	0	17.795
6	2	100	8	0	17.795
6	2	100	9	0	17.795
6	6	12	10	0	96.088
8	8	147	11	0	17.795
8	14	10	12	1172.7	17.795
8	14	10	13	1032.9	17.795
9	8	7	14	1015.5	17.795
9	8	14	15	264.04	17.795
9	8	52	16	1068.8	17.795
9	8	73	17	174.36	17.795
9	8	83	18	166.36	17.795
9	8	113	19	97.52	17.795
9	8	133	20	831.02	17.795
9	8	150	21	180	17.795
9	15	58	22	79.59	289.1
9	15	97	23	0	537.42
9	17	84	24	0	155.98
10	19	13	25	0	3784.8
10	19	21	26	0	75.208
10	19	25	27	262.11	58.896
10	19	28	28	0	1565.1
10	19	52	29	0	227.73
10	19	61	30	0	17.795
10	19	65	31	0	131.32
10	19	69	32	0	106.28
10	19	128	33	0	17.795
10	24	5	34	0	17.795
10	25	35	35	1035.9	17.795
10	28	10	36	1949.9	17.795
10	28	50	37	200.24	17.795
10	28	50	38	0	17.795
11	4	19	39	206.95	17.795
11	4	19	40	486.32	79.279
11	5	11	41	128.31	NaN
11	5	46	42	252.15	NaN
11	5	74	43	387.18	NaN
11	5	88	44	52.861	NaN
11	5	142	45	9.8839	NaN
11	5	166	46	153.3	NaN
12	3	232	47	184.96	17.795
12	6	37	48	320.95	17.795
12	6	39	49	173.88	17.795
12	6	58	50	393.27	17.795
12	6	106	51	155.33	17.795
12	6	158	52	0	17.795
12	6	200	53	0	17.795
12	6	206	54	330.6	17.795
12	12	7	55	816.82	17.795
13	1	42	56	2547.9	17.795
13	1	42	57	1395.1	17.795
13	1	151	58	812.29	17.795
13	1	151	59	911.67	17.795
13	1	165	60	652.21	17.795
13	1	165	61	470.41	17.795
13	1	174	62	386.78	17.795
13	1	174	63	46.037	17.795
13	1	190	64	104.88	17.795
13	1	190	65	235.52	17.795
13	1	196	66	776	17.795
13	1	196	67	267.75	17.795
13	1	225	68	447.52	17.795
13	1	225	69	202.7	17.795
13	1	229	70	140.55	17.795
13	1	229	71	457.09	17.795
13	2	116	72	954.25	724.93
13	4	48	73	662.14	17.795
13	5	5	74	158.93	632.02
13	5	24	75	881.28	17.795
13	5	40	76	1156.8	17.795
13	5	53	77	179.75	17.795
13	5	146	78	0	18.579
13	5	22	79	1120.8	286.33
13	5	26	80	1482.4	17.795
13	6	56	81	0	23.117
13	6	56	82	372	17.795
13	7	1	83	1649.7	4908.4
13	7	1	84	2129	17.795
13	7	8	85	236.16	502.13
13	7	8	86	1.1198	17.795
13	7	29	87	936.84	17.795
13	7	29	88	611.06	17.795
13	7	42	89	0	963.25
13	7	42	90	83.693	17.795
13	8	13	91	0	189.84
13	8	70	92	378.27	31.445
13	18	8	93	440.35	317.24
15	2	107	94	288.67	420.36
15	2	147	95	787.9	1541.8
15	5	134	96	319.93	153.36
15	5	134	97	115.07	17.795
15	6	18	98	1099.8	577.99
15	6	18	99	1398.3	17.795
15	6	22	100	566.31	17.795
15	6	22	101	967.3	17.795
15	6	2	102	1589.9	233.35
16	1	52	103	2319.5	2556.8
16	1	52	104	2516	111.75
16	2	109	105	0	336.41
16	2	109	106	1798	17.795
16	2	125	107	0	17.795
16	2	125	108	0	17.795
16	2	126	109	0	17.795
16	2	126	110	0	17.795
16	2	130	111	0	137.63
16	2	130	112	607.59	17.795
16	3	24	113	0	17.795
16	3	68	114	0	17.795
16	3	108	115	0	17.795
16	3	190	116	29.956	17.795
16	3	97	117	252.35	17.795
16	3	139	118	267.41	17.795
16	3	177	119	21.007	17.795
16	4	66	120	380.22	17.795
16	4	85	121	557.59	571.41
16	6	5	122	3301.1	3786.9
16	6	6	123	3486.9	2396.4
16	6	17	124	2685.6	1770.6
16	6	18	125	2588.3	822.54
16	6	31	126	894.82	54.438
16	6	33	127	2247.5	754.52
16	6	35	128	1536.5	622.39
16	6	46	129	1260.6	378.01
16	6	49	130	1724.2	17.795
16	6	66	131	946.62	68.431
16	6	67	132	165.73	585.35
16	6	68	133	318.94	188.92
16	6	86	134	604.94	514.33
17	1	9	135	946.5	17.795
17	1	9	136	355.91	17.795
17	1	9	137	4008.8	17.795
17	1	29	138	1642.5	17.795
17	1	29	139	503.82	17.795
17	1	29	140	2366	17.795
17	2	1	141	3024.6	17.795
17	2	10	142	1323.2	17.795
17	2	32	143	1630.1	160.26
17	2	29	144	838.09	17.795
17	2	29	145	1033.2	965.14
17	2	94	146	392.93	17.795
17	2	94	147	671.98	368.06
17	2	117	148	79.393	17.795
17	2	117	149	0	17.795
17	3	29	150	1035.1	17.795
17	3	29	151	0	17.795
17	3	106	152	134.87	17.795
17	3	106	153	0	253.2
17	4	14	154	1818.5	2805.7
17	4	14	155	2520.1	17.795
17	5	15	156	926.08	17.795
17	5	15	157	326.52	1355.6
17	5	15	158	1723.3	17.795
17	5	85	159	529.64	17.795
17	5	85	160	291.3	578.25
17	5	85	161	448.51	17.795
17	5	5	162	5608.6	1507.1
17	5	5	163	1576.5	142.55
17	5	5	164	1365.3	17.795
17	5	27	165	515.57	17.795
17	5	27	166	476.68	562.2
17	5	27	167	0	236.14
18	7	49	168	191.96	17.795
18	7	49	169	83.597	1168.5
18	7	51	170	304.99	17.795
18	7	51	171	781.9	1326.7
18	8	125	172	878.94	27.692
18	9	150	173	1075.2	17.795
18	9	192	174	660.13	17.795
18	10	5	175	4321.6	17.795
18	10	5	176	4665.7	17.795
18	10	12	177	2832.2	1151.9
18	10	12	178	1376.5	225.34
18	11	56	179	1644.1	17.795
18	11	154	180	792.24	17.795
18	11	177	181	435.74	17.795
18	11	219	182	429.21	120.25
18	12	207	183	570.64	17.795
18	12	122	184	374.15	17.795
18	13	58	185	17.168	1103.2
18	13	58	186	574.3	17.795
18	13	112	187	470.07	1041.6
18	13	112	188	557.72	17.795
18	13	133	189	245.39	533.35
18	13	133	190	205.66	17.795
18	13	32	191	705.79	519.18
18	13	35	192	0	301.59
18	13	56	193	75.51	235.15
18	13	82	194	117.76	759.25
18	13	101	195	439.48	373.36
18	14	14	196	2792	17.795
18	14	14	197	3137.1	17.795
18	14	95	198	398.41	623.7
18	14	95	199	0	17.795
18	14	123	200	201.33	534.09
18	14	123	201	23.521	17.795
18	15	11	202	2169.4	17.795
18	15	11	203	2777.8	17.795
18	15	43	204	1228.5	951.29
18	15	43	205	111.81	17.795
18	15	93	206	669.79	181.5
18	15	93	207	93.823	17.795
18	15	203	208	161.67	238.04
18	15	203	209	0	17.795
18	15	18	210	105.52	17.795
18	15	66	211	0	17.795
18	16	20	212	0	17.795
18	16	112	213	0	17.795
18	16	113	214	59.586	17.795
18	16	128	215	0	17.795
18	16	180	216	201.44	17.795
18	17	10	217	799.62	17.795
18	17	45	218	94.639	17.795
18	17	74	219	0	17.795
18	17	98	220	311.43	17.795
18	17	109	221	523.69	17.795
18	17	131	222	0	17.795
18	17	132	223	0	17.795
18	17	133	224	146.19	17.795
18	17	143	225	0	17.795
18	17	175	226	108.38	17.795
18	17	177	227	0	17.795
18	17	195	228	65.497	17.795
18	17	217	229	469.11	17.795
18	17	218	230	11.635	17.795
18	20	3	231	1552.9	17.795
18	20	3	232	1326.8	2028.8
18	20	6	233	1491.8	17.795
18	20	6	234	671.8	1014.3
18	20	12	235	1239.3	17.795
18	20	12	236	123.16	1083.2
18	20	30	237	0	17.795
18	20	30	238	0	20.088
18	20	17	239	0	17.795
fixation duration(s)	7.000
Animal ID	Imaging Plane ID	Within-Plane Cell ID	Sample Index	activity at time of saccade(arb. units)	activity at time of saccade(arb. units) using random saccade times
5	7	107	1	1401.5	763.54
5	7	151	2	268.72	0
5	9	47	3	3097.6	1940.7
5	9	83	4	90.931	1992.5
5	10	20	5	3416	0
5	10	43	6	368.97	0
5	10	132	7	168.64	0
5	31	110	8	34.047	0
5	31	110	9	34.047	0
5	38	132	10	443.53	0
7	5	31	11	108.33	0
7	8	12	12	221.74	0
7	8	22	13	34.047	236.17
7	8	23	14	34.047	0
7	8	25	15	166.64	33.225
7	8	10	16	271.96	22.226
7	10	5	17	411.87	0
7	10	8	18	34.047	229.2
7	10	24	19	34.047	168.14
7	10	36	20	34.047	26.097
7	10	59	21	94.834	32.867
7	10	62	22	40.523	64.702
7	10	83	23	34.047	29.6
8	4	76	24	539.56	0
8	4	94	25	34.047	8.1706
8	4	94	26	63.81	0
8	4	94	27	34.047	0
8	5	2	28	3836.6	0
8	13	33	29	34.047	0
8	13	44	30	34.047	0
8	13	222	31	65.747	297.65
9	14	10	32	2682.2	2189.9
9	15	58	33	368.57	0
9	15	97	34	494.94	0
9	26	41	35	127.04	14.576
10	19	13	36	34.047	0
10	19	21	37	34.047	0
10	19	25	38	34.047	432.15
10	19	28	39	34.047	0
10	19	52	40	34.047	0
10	19	61	41	34.047	0
10	19	65	42	34.047	0
10	19	69	43	34.047	0
10	19	128	44	34.047	0
10	25	35	45	1247.5	0
10	26	9	46	923.07	0
10	28	10	47	1368.4	0
10	28	10	48	1322.4	141.6
10	28	50	49	34.047	315.97
11	4	19	50	34.047	0
11	4	19	51	325.58	28.809
11	8	12	52	415.74	360.33
11	8	12	53	510.39	0
12	12	7	54	962.22	1546.3
12	12	7	55	1071.8	0
13	1	42	56	2640.1	375.05
13	1	42	57	797.69	30.791
13	1	151	58	916.67	84.746
13	1	151	59	996.1	194.56
13	1	165	60	110.54	0
13	1	165	61	1062.7	0
13	1	174	62	34.047	0
13	1	174	63	198.48	6.1351
13	1	190	64	34.771	134.25
13	1	190	65	148.06	23.315
13	1	196	66	736.56	31.439
13	1	196	67	192.6	3.3238
13	1	225	68	40.674	30.278
13	1	225	69	471.07	7.1931
13	1	229	70	254.56	0
13	1	229	71	357.68	0
13	2	116	72	635.15	0
13	4	70	73	58.266	0
13	5	5	74	561.81	1616.4
13	5	5	75	294.72	0
13	5	24	76	1888.3	232.14
13	5	24	77	2095.5	0
13	5	40	78	207.29	286.58
13	5	40	79	1384.3	0
13	5	53	80	575.62	34.294
13	5	53	81	594.13	0
13	5	146	82	34.047	208.91
13	5	146	83	43.904	0
13	5	22	84	1955.7	0
13	5	26	85	1740.9	0
13	6	56	86	590.55	296.31
13	7	1	87	1817.1	2261.1
13	7	1	88	3084.7	0
13	7	1	89	3631.1	0
13	7	8	90	884.59	0
13	7	8	91	1607.6	315.18
13	7	8	92	123.73	0
13	7	29	93	333.4	0
13	7	29	94	34.047	0
13	7	29	95	1308.6	0
13	7	42	96	300.1	0
13	7	42	97	555.86	0
13	7	42	98	357.1	0
13	8	9	99	632.03	0
13	8	9	100	135.56	39.364
13	8	40	101	666.48	0
13	8	40	102	1269.6	506.56
13	8	13	103	634.99	808.02
13	8	70	104	37.341	297.86
15	2	107	105	34.047	1110.8
15	2	107	106	767.14	171.44
15	2	107	107	93.737	674.88
15	2	107	108	189.03	127.54
15	2	147	109	34.047	807.93
15	2	147	110	826.08	0
15	2	147	111	771.99	105.02
15	2	147	112	804.87	0
15	5	134	113	34.047	31.366
15	5	134	114	519.59	750.65
15	5	134	115	840.63	0
15	6	18	116	1238.9	2389.5
15	6	18	117	1463.2	0
15	6	18	118	1750.7	1870.7
15	6	22	119	250.29	857.52
15	6	22	120	589.05	0
15	6	22	121	1057.8	875.86
16	1	52	122	288.26	41.741
16	2	109	123	1113.9	0
16	2	109	124	1898.5	269.34
16	2	109	125	1525.2	0
16	2	125	126	34.047	0
16	2	125	127	34.047	0
16	2	125	128	34.047	0
16	2	126	129	1088.6	0
16	2	126	130	149.49	0
16	2	126	131	34.047	0
16	2	130	132	583.61	0
16	2	130	133	2349.7	0
16	2	130	134	614.13	0
16	4	66	135	423.87	29.419
16	4	66	136	34.047	0
16	4	85	137	259.95	181
16	4	85	138	442.25	0
16	4	24	139	2360.3	0
16	4	77	140	249.4	0
16	6	1	141	1955.2	139.98
16	6	1	142	6909.8	0
16	6	2	143	4252.7	0
16	6	2	144	6014.1	0
16	6	3	145	2045.6	0
16	6	3	146	2432.1	0
16	6	4	147	3074.9	0
16	6	4	148	4303.3	0
16	6	7	149	477.1	0
16	6	7	150	1650.9	0
16	6	10	151	1561.4	0
16	6	10	152	1402.1	0
16	6	14	153	347.2	217.2
16	6	14	154	759.58	0
16	6	22	155	580.98	224.18
16	6	22	156	782.89	0
16	6	25	157	1576.1	0
16	6	25	158	1633.7	0
16	6	26	159	855.78	1064.4
16	6	26	160	951.18	0
16	6	32	161	34.047	0
16	6	32	162	1334.2	0
16	6	37	163	81.529	0
16	6	37	164	1600.7	0
16	6	44	165	317.23	263.43
16	6	44	166	1173.8	0
16	6	53	167	485.92	0
16	6	53	168	35.005	7.5369
16	6	64	169	315.97	343.8
16	6	64	170	221.67	674.96
16	6	90	171	34.047	148.6
16	6	90	172	78.41	0
16	6	5	173	34.047	0
16	6	5	174	3281.8	3918.6
16	6	6	175	34.047	0
16	6	6	176	1954.8	2416.8
16	6	17	177	34.047	0
16	6	17	178	1790	1928.4
16	6	18	179	34.047	0
16	6	18	180	1362.7	996.98
16	6	31	181	34.047	0
16	6	31	182	406.6	59.958
16	6	33	183	34.047	0
16	6	33	184	702.29	753.08
16	6	35	185	34.047	0
16	6	35	186	474.77	733.74
16	6	46	187	34.047	0
16	6	46	188	533.08	627.94
16	6	49	189	34.047	0
16	6	49	190	879.3	0
16	6	66	191	34.047	0
16	6	66	192	499.4	89.642
16	6	67	193	34.047	0
16	6	67	194	567.98	352.28
16	6	68	195	34.047	0
16	6	68	196	347.35	300.14
16	6	86	197	34.047	0
16	6	86	198	371.19	365.68
17	1	22	199	1316.3	628.15
17	1	89	200	34.047	0
17	1	9	201	341.58	176.23
17	1	29	202	830.41	0
17	2	1	203	5222.5	0
17	2	1	204	3865.2	3996.8
17	2	10	205	381.45	0
17	2	10	206	1275.5	747.89
17	2	32	207	1360.8	0
17	2	32	208	1717	1880.3
17	3	29	209	1753.3	0
17	3	29	210	1271.1	0
17	3	29	211	34.047	0
17	3	106	212	611.43	0
17	3	106	213	384.2	10.504
17	3	106	214	34.047	0
17	4	14	215	2599.4	1699.7
17	5	15	216	34.047	0
17	5	15	217	34.047	2013.6
17	5	85	218	446.32	0
17	5	85	219	142.25	39.877
17	5	5	220	1108.9	0
17	5	5	221	34.047	0
17	5	27	222	324.79	0
17	5	27	223	34.047	0
18	4	13	224	34.047	0
18	4	13	225	1465.5	0
18	4	13	226	47.042	0
18	4	35	227	34.047	6.8551
18	4	35	228	34.047	0
18	4	35	229	90.591	33.25
18	7	49	230	811.69	0
18	7	49	231	73.842	2124.1
18	7	51	232	634.82	0
18	7	51	233	34.047	844.13
18	8	125	234	1334.6	0
18	10	5	235	3387.7	5483.4
18	10	5	236	4624.1	0
18	10	5	237	3123.4	1151.2
18	10	5	238	5490.7	4839
18	10	5	239	3818.9	0
18	10	12	240	34.047	3595.4
18	10	12	241	1040.2	0
18	10	12	242	2774.2	4393.6
18	10	12	243	689.63	0
18	10	12	244	1319.5	0
18	11	56	245	3106.8	0
18	11	56	246	1312.1	0
18	11	154	247	990.39	0
18	11	154	248	45.979	9.6831
18	11	177	249	615.92	881.53
18	11	177	250	839.59	0
18	11	219	251	34.047	0
18	11	219	252	487.96	6.1375
18	12	207	253	875.95	0
18	12	207	254	616.77	0
18	12	122	255	345.4	208.6
18	13	58	256	34.047	0
18	13	112	257	499.29	0
18	13	133	258	34.047	0
18	14	14	259	3504.3	0
18	14	95	260	519.61	0
18	14	123	261	304.4	0
18	15	11	262	2367.2	3074.3
18	15	43	263	587.65	943.35
18	15	93	264	878.52	765.54
18	15	203	265	34.047	509.01
18	15	18	266	48.843	2.6112
18	15	66	267	34.047	0
18	17	10	268	34.047	0
18	17	45	269	426.66	0
18	17	74	270	572.29	0
18	17	98	271	238.61	0
18	17	109	272	562.89	0
18	17	131	273	34.047	0
18	17	132	274	34.047	0
18	17	133	275	34.047	0
18	17	143	276	329.02	0
18	17	175	277	554.4	0
18	17	177	278	132.73	0
18	17	195	279	280.56	0
18	17	217	280	107.55	0
18	17	218	281	34.047	0
18	19	46	282	213.65	931.63
18	19	46	283	146.26	0
18	19	62	284	34.047	21.746
18	19	62	285	34.047	0
18	19	76	286	34.047	509.36
18	19	76	287	34.047	0
18	19	111	288	561.09	0
18	19	111	289	75.309	0
18	20	3	290	528.6	0
18	20	6	291	652.37	0
18	20	12	292	286.91	0
18	20	30	293	34.047	80.678
fixation duration(s)	8.000
Animal ID	Imaging Plane ID	Within-Plane Cell ID	Sample Index	activity at time of saccade(arb. units)	activity at time of saccade(arb. units) using random saccade times
5	5	94	1	372.37	0
5	5	94	2	13.651	114
5	5	144	3	628.8	0
5	5	144	4	31.022	0
5	7	107	5	3208.2	18.312
5	7	151	6	1316	0
5	7	114	7	1073.7	0
5	7	139	8	148.42	0
5	7	194	9	1.9621	0
5	7	207	10	276.83	0
5	7	210	11	344.95	0
5	9	47	12	1965.2	825.15
5	9	47	13	2331.2	1352.3
5	9	83	14	37.734	0
5	9	83	15	1524.2	713.38
5	11	9	16	4078.7	0
5	11	9	17	5189.3	2510.5
5	11	23	18	1020.7	0
5	11	23	19	2775	1329.7
5	12	15	20	3914.8	0
5	12	15	21	2195.7	399.21
5	12	33	22	900.99	0
5	12	33	23	403.93	0
5	12	46	24	488.28	24.38
5	12	106	25	292.26	0
5	13	10	26	2549.7	3937.9
5	13	41	27	1.9621	0
5	14	68	28	161.06	0
5	33	3	29	56.038	0
5	33	3	30	2929.5	0
5	33	3	31	696.15	0
5	33	11	32	521.15	0
5	33	11	33	3013.1	0
5	33	11	34	1509.6	530.15
5	38	132	35	753.09	1535
5	38	132	36	790.11	0
5	39	23	37	1642.4	664.65
5	39	23	38	1534.1	718.99
5	39	23	39	2764.8	621.28
5	39	27	40	1531.6	827.59
5	39	27	41	879.15	0
5	39	27	42	314.02	663.85
5	39	50	43	506.98	785.49
5	39	50	44	1392	332.22
5	39	50	45	1044.8	87.057
5	39	60	46	860.62	726.12
5	39	60	47	60.957	1057.7
5	39	60	48	715.9	206.87
5	39	95	49	185.76	0
5	39	95	50	1.9621	0
5	39	95	51	584.06	0
5	40	97	52	1005.5	431.72
5	40	146	53	1049.9	26.467
5	46	22	54	1491.1	0
5	46	25	55	358.46	0
5	46	58	56	448.12	0
6	2	100	57	1.9621	22.952
6	2	100	58	2.2282	37.051
6	2	100	59	1.9621	65.852
7	6	7	60	1.9621	431.11
8	1	13	61	3070.3	0
8	1	29	62	728.67	0
8	5	2	63	3504.8	0
8	8	147	64	1.9621	0
8	14	10	65	1717.7	0
9	11	51	66	606.95	0
9	11	51	67	226.58	0
9	14	10	68	3152.1	0
9	15	58	69	36.485	0
9	15	97	70	334.64	0
9	26	41	71	1.9621	101.39
10	19	13	72	1.9621	0
10	19	21	73	143.99	0
10	19	25	74	1.9621	0
10	19	28	75	63.074	0
10	19	52	76	230.63	0
10	19	61	77	1.9621	0
10	19	65	78	1.9621	0
10	19	69	79	1.9621	0
10	19	128	80	1.9621	0
10	24	5	81	2891.5	0
10	25	35	82	702.02	0
10	25	35	83	5.5782	29.336
10	28	50	84	1.9621	71.447
10	28	50	85	287.48	0
10	28	50	86	1.9621	77.579
10	31	11	87	1650.3	252.21
11	1	53	88	100.12	0
11	4	19	89	92.101	3.5544
11	6	24	90	714.77	0
11	6	24	91	25.638	0
11	6	31	92	871.54	0
11	6	31	93	543.46	0
11	6	38	94	19.208	0
11	6	38	95	301.82	0
12	1	108	96	1.9621	0
12	1	108	97	419.91	1199.3
12	2	69	98	679.54	0
12	5	41	99	1432.7	13.124
12	5	153	100	352.65	754.39
12	8	148	101	185.32	0
13	1	42	102	1301.3	0
13	1	151	103	1356	0
13	1	165	104	1.9621	0
13	1	174	105	229.09	0
13	1	190	106	1.9621	0
13	1	196	107	1.9621	0
13	1	225	108	502.34	0
13	1	229	109	240.79	0
13	1	59	110	1018.4	0
13	1	92	111	58.022	419.72
13	2	116	112	454.04	0
13	3	26	113	366.56	0
13	4	48	114	982.51	392.82
13	4	48	115	905.87	53.998
13	4	70	116	467.3	488.36
13	4	70	117	1.9621	21.059
13	6	56	118	786.92	239.33
13	6	56	119	268.08	0
13	8	9	120	1.9621	0
13	8	40	121	639.58	0
13	8	13	122	622.15	0
13	8	13	123	1.9621	758.71
13	8	13	124	1149.7	177.59
13	8	13	125	1.9621	0
13	8	70	126	1.9621	0
13	8	70	127	1.9621	0
13	8	70	128	1.9621	0
13	8	70	129	174.73	0
15	5	134	130	12.907	0
15	6	18	131	1963.8	0
15	6	18	132	770.13	0
15	6	18	133	1253.4	1994.3
15	6	18	134	633.63	0
15	6	22	135	1411.5	70.026
15	6	22	136	664.47	0
15	6	22	137	1618.9	1747
15	6	22	138	45.205	0
15	6	2	139	82.378	0
15	6	2	140	1662.9	902.21
16	2	109	141	734.73	0
16	2	109	142	154.2	1031.8
16	2	125	143	1.9621	0
16	2	125	144	1.9621	0
16	2	126	145	561.62	0
16	2	126	146	374.29	0
16	2	130	147	630.32	0
16	2	130	148	498.22	688.29
16	3	24	149	3098.2	0
16	3	68	150	1458.4	0
16	3	108	151	796.29	0
16	3	190	152	692.14	0
16	4	66	153	1061.4	25.436
16	4	66	154	23.361	0
16	4	66	155	2133.5	0
16	4	66	156	1265.2	20.064
16	4	85	157	433.03	0
16	4	85	158	254.75	395.96
16	4	85	159	894.02	161.78
16	4	85	160	771.83	0
16	4	24	161	2215.1	0
16	4	77	162	698.79	0
16	6	1	163	4663	0
16	6	2	164	4897.1	0
16	6	3	165	5793.3	0
16	6	4	166	4236.7	432.45
16	6	7	167	4008	0
16	6	10	168	3326	0
16	6	14	169	1127.8	0
16	6	22	170	2571.9	0
16	6	25	171	2837.2	89.357
16	6	26	172	1415.9	0
16	6	32	173	2549.4	0
16	6	37	174	1424.2	0
16	6	44	175	1427.8	0
16	6	53	176	1.9621	0
16	6	64	177	1.9621	0
16	6	90	178	411.24	163.74
17	1	9	179	531.9	0
17	1	9	180	2387.4	0
17	1	29	181	1.9621	0
17	1	29	182	1.9621	94.727
17	2	29	183	2025.6	0
17	2	94	184	495.63	0
17	2	117	185	392.31	2.6243
17	4	14	186	1817.8	0
17	5	5	187	725.54	1188.5
17	5	27	188	870.23	0
17	6	13	189	630.96	0
18	4	13	190	1.9621	0
18	4	35	191	1.9621	0
18	7	49	192	1.9621	0
18	7	49	193	1.9621	0
18	7	51	194	1.9621	0
18	7	51	195	165.5	0
18	8	125	196	791.03	0
18	8	125	197	420.06	0
18	10	31	198	34.708	0
18	11	56	199	1432.8	1680.8
18	11	154	200	894.15	464.23
18	11	177	201	167.5	966.09
18	11	219	202	668.64	0
18	11	60	203	2165.4	0
18	11	65	204	209.86	739.33
18	13	58	205	514.02	0
18	13	112	206	591.35	809.12
18	13	133	207	385.74	0
18	14	14	208	3036.1	0
18	14	95	209	190.77	0
18	14	123	210	1.9621	0
18	15	11	211	487.01	2541.2
18	15	11	212	2734.2	0
18	15	11	213	2541.1	0
18	15	43	214	1475	193.79
18	15	43	215	1592.1	0
18	15	43	216	778.91	159.94
18	15	93	217	808.64	0
18	15	93	218	972.51	0
18	15	93	219	991.23	0
18	15	203	220	1.9621	141.46
18	15	203	221	627.32	0
18	15	203	222	322.2	0
18	17	10	223	26.087	263.09
18	17	10	224	1309.9	0
18	17	45	225	669.85	0
18	17	45	226	390.69	83.179
18	17	74	227	489.53	0
18	17	74	228	600.95	0
18	17	98	229	105.7	0
18	17	98	230	295.94	0
18	17	109	231	366.77	0
18	17	109	232	288.07	0
18	17	131	233	1.9621	292.48
18	17	131	234	1.9621	265.58
18	17	132	235	1.9621	0
18	17	132	236	1.9621	0
18	17	133	237	1.9621	0
18	17	133	238	1.9621	0
18	17	143	239	127.56	0
18	17	143	240	670.32	0
18	17	175	241	279.19	87.189
18	17	175	242	1.9621	0
18	17	177	243	1.9621	0
18	17	177	244	1.9621	0
18	17	195	245	90.776	0
18	17	195	246	1.9621	0
18	17	217	247	1.9621	187.88
18	17	217	248	37.192	0
18	17	218	249	1.9621	0
18	17	218	250	270.76	0
18	20	3	251	1061.8	350.53
18	20	6	252	1404.9	243
18	20	12	253	324.89	0
18	20	30	254	1.9621	39.031
fixation duration(s)	9.000
Animal ID	Imaging Plane ID	Within-Plane Cell ID	Sample Index	activity at time of saccade(arb. units)	activity at time of saccade(arb. units) using random saccade times
5	5	94	1	110.69	24.018
5	5	144	2	290.86	746.95
5	6	23	3	2709.2	24.018
5	6	113	4	211.29	24.018
5	6	227	5	487.1	24.018
5	7	114	6	254.37	24.018
5	7	139	7	2.3476	24.018
5	7	194	8	2.3476	24.018
5	7	207	9	2.3476	331.24
5	7	210	10	2.3476	24.018
5	11	9	11	2838.5	1992.8
5	11	23	12	1306.7	341.58
5	12	15	13	2705.9	3345.1
5	12	33	14	449.72	1918
5	12	46	15	937.58	253.61
5	12	106	16	506.11	24.018
5	31	110	17	2.3476	959.11
5	33	3	18	2.3476	24.018
5	33	11	19	4714.1	24.018
5	40	97	20	1093.9	341.24
5	40	97	21	755.14	24.018
5	40	146	22	896.02	74.866
5	40	146	23	812.91	24.018
6	2	100	24	38.676	24.018
7	5	31	25	2.3476	24.018
7	8	12	26	457.74	24.018
7	8	22	27	2.3476	24.018
7	8	23	28	57.762	24.018
7	8	25	29	2.3476	209.92
7	10	5	30	290.67	24.018
7	10	8	31	2.3476	24.018
7	10	24	32	2.3476	24.018
7	10	36	33	2.3476	24.018
7	10	59	34	2.3476	24.018
7	10	62	35	2.3476	24.018
7	10	83	36	9.2185	24.018
7	11	15	37	217.51	24.018
7	11	15	38	323.37	24.018
8	4	94	39	2.3476	24.018
8	4	94	40	2.3476	24.018
8	6	8	41	370.14	24.018
8	14	10	42	1866	24.018
9	11	51	43	85.06	24.018
9	13	5	44	2766.6	24.018
9	13	90	45	204.72	24.018
9	13	97	46	20.756	26.055
9	13	144	47	350.49	24.018
9	13	148	48	134.6	24.018
9	14	10	49	2478.6	391.35
9	15	58	50	2.3476	24.018
9	15	97	51	321.87	24.018
9	17	84	52	2.3476	343.6
9	26	41	53	93.961	24.032
10	18	14	54	2.3476	575.96
10	24	5	55	2347.8	130.48
10	26	9	56	1506.3	24.018
10	28	50	57	2.3476	155.11
11	1	4	58	819.73	24.018
11	1	19	59	141.23	24.018
11	1	45	60	247.57	24.018
11	1	54	61	198.37	24.018
11	1	57	62	111.27	24.018
11	1	58	63	24.006	24.018
11	1	59	64	494.42	167.44
11	1	73	65	62.205	24.018
11	1	86	66	87.966	24.018
11	1	93	67	17.279	25.537
11	1	104	68	2.3476	24.018
11	1	126	69	38.215	24.018
11	1	132	70	2.3476	33.555
11	1	142	71	2.3476	24.018
11	5	11	72	538.77	24.018
11	5	46	73	350.36	61.902
11	5	74	74	371.11	230.25
11	5	88	75	227.77	24.018
11	5	142	76	72.69	24.018
11	5	166	77	81.089	26.031
11	6	24	78	132.27	429.78
11	6	31	79	132.49	24.018
11	6	38	80	268.12	498.77
11	8	12	81	409.55	24.018
12	1	108	82	673.65	2640.1
12	1	108	83	1738.2	24.018
12	3	232	84	2.3476	444.98
13	1	42	85	1082.3	24.018
13	1	151	86	738.03	24.018
13	1	165	87	2.3476	24.018
13	1	174	88	2.3476	24.018
13	1	190	89	2.3476	24.018
13	1	196	90	27.678	24.018
13	1	225	91	191.59	24.018
13	1	229	92	7.2452	24.018
13	2	116	93	22.041	310.48
13	2	104	94	722.52	715.19
13	2	104	95	541.31	24.018
13	2	104	96	685.49	412.96
13	2	104	97	900.71	146.92
13	4	70	98	222.46	24.018
13	5	5	99	2858.9	24.018
13	5	24	100	2.3476	24.018
13	5	40	101	280.98	24.018
13	5	53	102	2.3476	311.2
13	5	146	103	2.3476	24.018
13	5	22	104	795.46	2035.7
13	5	22	105	1500.9	24.018
13	5	22	106	658.36	756.72
13	5	26	107	2.3476	24.018
13	5	26	108	1828.9	24.018
13	5	26	109	1025.4	1463.9
13	7	3	110	1895.2	224.92
13	8	9	111	25.577	75.592
13	8	9	112	128.84	24.018
13	8	40	113	1122.2	24.018
13	8	40	114	526.71	24.018
13	8	13	115	1192.3	24.018
13	8	70	116	2.3476	99.024
13	18	8	117	18.926	24.018
13	18	8	118	2.3476	24.018
13	18	8	119	2.3476	24.018
13	18	8	120	4.0327	24.018
15	2	107	121	12.883	NaN
15	2	147	122	17.659	NaN
15	5	134	123	266.27	24.018
15	6	2	124	774.07	2287.4
15	6	2	125	2.3476	24.018
16	1	52	126	2.3476	24.018
16	2	109	127	700.86	1651.7
16	2	125	128	2.3476	24.018
16	2	126	129	403.76	24.018
16	2	130	130	497.29	436.85
16	3	24	131	3605.5	5173.1
16	3	24	132	2963.1	386.06
16	3	68	133	1387.9	1618
16	3	68	134	1592.5	157.15
16	3	108	135	1035.7	545.4
16	3	108	136	730.6	477.49
16	3	190	137	2.3476	447.67
16	3	190	138	200.94	80.212
16	4	66	139	1228.4	24.018
16	4	85	140	680.81	186.56
16	4	24	141	1474.9	24.018
16	4	77	142	2.3476	24.018
16	6	1	143	4864	75.907
16	6	1	144	5446.7	24.018
16	6	1	145	5125.5	24.018
16	6	2	146	3385.2	1265.7
16	6	2	147	4260	24.018
16	6	2	148	4675.5	24.018
16	6	3	149	3884.3	24.018
16	6	3	150	3157.2	24.018
16	6	3	151	5093.6	24.018
16	6	4	152	2941.8	1391.4
16	6	4	153	2850.3	24.018
16	6	4	154	3363.7	201.56
16	6	7	155	2174.7	24.018
16	6	7	156	591.73	24.018
16	6	7	157	2082.9	24.018
16	6	10	158	3493.4	24.018
16	6	10	159	2903.1	24.018
16	6	10	160	267.01	24.018
16	6	14	161	1918.6	727.98
16	6	14	162	3041.4	24.018
16	6	14	163	510.71	24.018
16	6	22	164	423.39	249.92
16	6	22	165	689.25	24.018
16	6	22	166	1534.6	24.018
16	6	25	167	1513	24.018
16	6	25	168	600.28	24.018
16	6	25	169	1125.2	541.54
16	6	26	170	1201.9	146.05
16	6	26	171	845.57	24.018
16	6	26	172	1213.3	499.1
16	6	32	173	1266.7	24.018
16	6	32	174	917.79	24.018
16	6	32	175	2027.3	24.018
16	6	37	176	1128.6	62.813
16	6	37	177	95.435	24.018
16	6	37	178	859.11	24.018
16	6	44	179	1561.2	24.018
16	6	44	180	536.54	24.018
16	6	44	181	1023.3	24.018
16	6	53	182	160.85	24.018
16	6	53	183	935.34	24.018
16	6	53	184	8.0733	24.018
16	6	64	185	318.71	24.018
16	6	64	186	922.57	24.018
16	6	64	187	2.3476	24.018
16	6	90	188	242.71	170.09
16	6	90	189	2.3476	24.018
16	6	90	190	55.772	24.018
17	4	14	191	2596.9	2509.4
17	5	15	192	1379.8	24.018
17	5	85	193	229.39	24.018
17	6	13	194	828.57	24.018
18	4	13	195	303.06	24.018
18	4	35	196	2.3476	322.5
18	8	125	197	155.98	505.15
18	10	5	198	4150.2	1520
18	10	12	199	2.3476	1395.7
18	14	93	200	669.34	94.299
18	15	11	201	2434.8	1132.5
18	15	11	202	2653.9	1686.2
18	15	43	203	1037.6	24.018
18	15	43	204	1111.8	24.018
18	15	93	205	2.3476	24.018
18	15	93	206	419.87	24.018
18	15	203	207	7.0025	24.018
18	15	203	208	2.3476	24.018
18	15	18	209	1132	1136.6
18	15	66	210	99.939	820.52
18	17	91	211	657.93	24.018
18	20	3	212	1256.8	247.64
18	20	6	213	1665.6	42.867
18	20	12	214	824.69	211.94
18	20	30	215	4.0127	24.018
fixation duration(s)	10.000
Animal ID	Imaging Plane ID	Within-Plane Cell ID	Sample Index	activity at time of saccade(arb. units)	activity at time of saccade(arb. units) using random saccade times
3	13	20	1	1361.1	11.813
5	5	94	2	870.26	11.813
5	5	144	3	0	11.813
5	7	107	4	1638.8	1230.9
5	7	107	5	1668.8	11.813
5	7	107	6	1400.2	11.813
5	7	151	7	1304.4	11.813
5	7	151	8	2525.8	11.813
5	7	151	9	1760.6	11.813
5	7	114	10	1450.5	11.813
5	7	114	11	2062.9	1302.9
5	7	139	12	357.24	865
5	7	139	13	3.7981	321.49
5	7	194	14	1687.2	11.813
5	7	194	15	201.67	11.813
5	7	207	16	375.83	237.61
5	7	207	17	60.28	71.744
5	7	210	18	435.05	657.37
5	7	210	19	978.58	419.66
5	8	20	20	2734.3	11.813
5	8	35	21	1536.9	11.813
5	8	37	22	968.42	11.813
5	8	48	23	1551.4	11.813
5	8	73	24	850.33	11.813
5	10	20	25	1790.6	1734.5
5	10	43	26	242.21	438.49
5	10	132	27	698.53	824.4
5	11	19	28	1560	137.06
5	11	31	29	1478.7	835.99
5	11	77	30	1888.5	601.19
5	11	87	31	696.55	754.1
5	12	15	32	3100.1	915.36
5	12	33	33	2010.6	639.8
5	14	68	34	1332.1	11.813
5	31	123	35	2256.3	11.813
5	31	123	36	1056.7	775.26
5	40	97	37	59.451	11.813
5	40	146	38	0	11.813
5	46	22	39	1332.6	11.813
5	46	22	40	247.1	11.813
5	46	25	41	1337.7	11.813
5	46	25	42	19.119	11.813
5	46	58	43	159.26	134.67
5	46	58	44	142.76	11.813
5	48	9	45	0	192.94
5	48	23	46	2126.7	11.813
5	48	40	47	339.39	11.813
5	48	68	48	226.48	11.813
6	3	122	49	0	11.813
7	6	7	50	0	11.813
7	8	12	51	583.95	11.813
7	8	22	52	189.8	11.813
7	8	23	53	0	11.813
7	8	25	54	1.0751	11.813
7	8	10	55	99.521	11.813
7	9	7	56	482.9	11.813
7	9	7	57	546.13	11.813
7	9	34	58	163.61	11.813
7	9	34	59	164.78	11.813
7	10	5	60	758.34	11.813
7	10	8	61	0	11.813
7	10	24	62	0	11.813
7	10	36	63	0	11.813
7	10	59	64	0	11.813
7	10	62	65	0	11.813
7	10	83	66	51.331	11.813
7	11	15	67	689.92	11.813
7	11	15	68	432.26	11.813
8	1	13	69	277.23	22.932
8	1	29	70	1477.7	11.813
8	13	33	71	885.73	11.813
8	13	44	72	199.32	255.82
8	13	222	73	35.593	565.88
9	4	65	74	206.4	11.813
9	8	7	75	0	11.813
9	8	14	76	0	11.813
9	8	52	77	575.79	11.813
9	8	73	78	32.361	11.813
9	8	83	79	0	11.813
9	8	113	80	0	11.813
9	8	133	81	0	11.813
9	8	150	82	0	11.813
9	11	51	83	0	11.813
9	14	10	84	2215.4	1668.9
9	15	58	85	826.7	11.813
9	15	58	86	218.31	11.813
9	15	97	87	510.79	11.813
9	15	97	88	482.25	11.813
9	17	84	89	0	11.813
9	26	41	90	0	11.813
10	26	9	91	1564.1	11.813
10	26	9	92	2196.9	11.813
10	28	10	93	1754.3	429.27
10	28	50	94	0	296.28
10	31	11	95	856.99	11.813
11	6	24	96	181.4	11.813
11	6	31	97	264.68	11.813
11	6	38	98	288.02	11.813
11	8	12	99	489.2	11.813
12	6	71	100	1092.2	1026.2
12	6	75	101	597.98	11.813
12	8	3	102	7941.3	11.813
12	8	148	103	0	107.78
13	1	42	104	698.35	687.16
13	1	42	105	2383.1	11.813
13	1	151	106	7.9366	11.813
13	1	151	107	712.1	11.813
13	1	165	108	0	11.813
13	1	165	109	448.1	11.813
13	1	174	110	16.357	11.813
13	1	174	111	215.18	11.813
13	1	190	112	0	122.13
13	1	190	113	149.65	106.16
13	1	196	114	0	11.813
13	1	196	115	33.371	11.813
13	1	225	116	77.548	192.41
13	1	225	117	241.46	11.813
13	1	229	118	206.11	11.813
13	1	229	119	81.292	11.813
13	1	59	120	566.55	11.813
13	1	59	121	1793.2	11.813
13	1	92	122	156.28	95.119
13	1	92	123	0	11.813
13	2	116	124	370.2	233.05
13	4	48	125	889.33	75.671
13	5	5	126	1494.4	11.813
13	5	24	127	687.41	11.813
13	5	40	128	1395.5	11.813
13	5	53	129	82.389	11.813
13	5	146	130	0	11.813
13	8	9	131	1380.9	11.813
13	8	9	132	352.74	60.329
13	8	40	133	112.29	11.813
13	8	40	134	0	11.813
13	18	8	135	70.792	11.813
15	5	134	136	0	11.813
15	6	18	137	1813.6	1965.6
15	6	22	138	798.09	1532.8
15	6	2	139	0	721.06
16	3	24	140	454.41	11.813
16	3	24	141	4597.5	2499.9
16	3	68	142	1186.1	11.813
16	3	68	143	922.82	1058.1
16	3	108	144	955.79	11.813
16	3	108	145	1407	762.39
16	3	190	146	5.7158	11.813
16	3	190	147	345.74	510.33
16	6	1	148	1032.9	11.813
16	6	2	149	174.39	11.813
16	6	3	150	0	11.813
16	6	4	151	579.48	11.813
16	6	7	152	0	11.813
16	6	10	153	0	11.813
16	6	14	154	52.681	11.813
16	6	22	155	0	11.813
16	6	25	156	0	11.813
16	6	26	157	0	11.813
16	6	32	158	0	11.813
16	6	37	159	0	11.813
16	6	44	160	0	11.813
16	6	53	161	0	11.813
16	6	64	162	0	11.813
16	6	90	163	135.3	11.813
17	5	15	164	1199.8	913.32
17	5	85	165	486.54	637.47
17	6	13	166	318.03	11.813
18	4	13	167	0	1988.8
18	4	35	168	0	11.813
18	10	5	169	4330.8	474.09
18	10	5	170	4180.6	11.813
18	10	12	171	0	1362.8
18	10	12	172	541.82	11.813
18	10	31	173	1961.9	11.813
18	11	56	174	2132.1	11.813
18	11	154	175	1289.5	11.813
18	11	177	176	432.56	11.813
18	11	219	177	148.38	52.408
18	12	207	178	642.81	11.813
18	12	207	179	625.69	11.813
18	12	122	180	1311.1	803.84
18	13	58	181	0	38.882
18	13	112	182	752.77	11.813
18	13	133	183	296	11.813
18	13	32	184	248.03	3028.9
18	13	32	185	120.34	11.813
18	13	35	186	1243.9	1075.5
18	13	35	187	254.69	259.73
18	13	56	188	403.17	1946
18	13	56	189	14.051	11.813
18	13	82	190	1209.8	1901.5
18	13	82	191	2.2559	298.05
18	13	101	192	153.9	407.7
18	13	101	193	259.99	11.813
18	14	93	194	96.365	1589.1
18	14	93	195	408.06	11.813
18	15	11	196	1445.1	11.813
18	15	43	197	0	19.677
18	15	93	198	349.34	11.813
18	15	203	199	97.012	11.813
18	15	18	200	222.54	11.813
18	15	66	201	123.78	11.813
18	20	17	202	0	11.813
fixation duration(s)	11.000
Animal ID	Imaging Plane ID	Within-Plane Cell ID	Sample Index	activity at time of saccade(arb. units)	activity at time of saccade(arb. units) using random saccade times
3	27	135	1	21.332	1423.3
4	14	16	2	4468.7	99.592
5	6	23	3	3510.8	99.592
5	6	23	4	3092.9	4190.8
5	6	113	5	21.332	99.592
5	6	113	6	21.332	106.39
5	6	227	7	21.332	99.592
5	6	227	8	21.332	163.01
5	7	107	9	1018.8	NaN
5	7	107	10	1977.7	99.592
5	7	151	11	1307	NaN
5	7	151	12	204.06	99.592
5	8	11	13	5290.6	99.592
5	8	15	14	5046.3	99.592
5	8	34	15	1412.8	99.592
5	8	53	16	2375	99.592
5	8	56	17	861.69	99.592
5	8	60	18	925.26	99.592
5	8	83	19	2247.8	99.592
5	8	103	20	670.67	99.592
5	8	144	21	120.69	99.592
5	8	154	22	572.08	99.592
5	8	20	23	21.332	99.592
5	8	20	24	1247.5	99.592
5	8	35	25	21.332	99.592
5	8	35	26	1379.9	99.592
5	8	37	27	21.332	99.592
5	8	37	28	732.98	99.592
5	8	48	29	21.332	99.592
5	8	48	30	926.15	99.592
5	8	73	31	21.332	99.592
5	8	73	32	729.91	99.592
5	10	32	33	2284.1	99.592
5	10	68	34	435.57	99.592
5	10	107	35	677.82	99.592
5	10	114	36	408.93	99.592
5	12	15	37	2430.2	1735.1
5	12	15	38	3797.7	99.592
5	12	33	39	1788.6	1805.9
5	12	33	40	2328.6	99.592
5	14	80	41	223.22	1032
5	48	9	42	21.332	2456
5	48	23	43	21.332	282.01
5	48	40	44	21.332	391.54
5	48	68	45	21.332	99.592
7	5	31	46	21.332	165.56
7	6	7	47	21.332	99.592
7	8	10	48	295.58	99.592
7	10	5	49	812.18	99.592
7	10	8	50	21.332	241.73
7	10	24	51	50.779	211.54
7	10	36	52	21.332	171.4
7	10	59	53	21.332	99.592
7	10	62	54	21.332	140.79
7	10	83	55	21.332	242.23
8	14	10	56	2353.5	1764.5
9	11	51	57	39.614	99.592
9	14	10	58	2031.7	99.592
10	19	23	59	21.332	99.592
10	19	32	60	319.95	99.592
10	26	9	61	21.332	99.592
10	26	9	62	1847.9	99.592
10	28	50	63	21.332	99.592
11	1	4	64	285.35	99.592
11	1	19	65	57.648	99.592
11	1	45	66	21.332	99.592
11	1	54	67	21.332	99.592
11	1	57	68	193.8	99.592
11	1	58	69	102.34	99.592
11	1	59	70	94.269	99.592
11	1	73	71	21.332	99.592
11	1	86	72	85.128	99.592
11	1	93	73	135.18	99.592
11	1	104	74	21.332	99.592
11	1	126	75	128.81	99.592
11	1	132	76	104.56	99.592
11	1	142	77	67.959	99.592
11	1	53	78	540.88	99.592
11	8	12	79	503.79	99.592
11	8	12	80	576.81	99.592
12	5	41	81	2206.8	1619.9
12	5	153	82	560.77	99.592
12	6	37	83	551.1	99.592
12	6	39	84	368.72	569.68
12	6	58	85	250.45	99.592
12	6	106	86	698.99	99.592
12	6	158	87	718.01	99.592
12	6	200	88	603.56	99.592
12	6	206	89	21.332	99.592
12	8	3	90	2373.2	99.592
13	3	26	91	21.332	99.592
13	4	70	92	413.52	291.82
13	6	56	93	305	461.77
13	7	3	94	1926	99.592
13	8	9	95	631.27	862.27
13	8	40	96	21.332	99.592
15	5	134	97	21.332	99.592
15	6	2	98	450.94	384.15
18	11	56	99	54.922	99.592
18	11	154	100	421.84	99.592
18	11	177	101	784.14	99.592
18	11	219	102	119.72	99.592
18	12	122	103	21.69	454.49
18	14	93	104	28.338	879.63
18	17	10	105	21.332	99.592
18	17	45	106	95.706	99.592
18	17	74	107	21.332	99.592
18	17	98	108	21.332	99.592
18	17	109	109	21.332	99.592
18	17	131	110	802.38	99.592
18	17	132	111	21.332	99.592
18	17	133	112	21.332	99.592
18	17	143	113	21.332	99.592
18	17	175	114	21.332	99.592
18	17	177	115	21.332	99.592
18	17	195	116	21.332	99.592
18	17	217	117	467.44	99.592
18	17	218	118	21.332	99.592
18	19	46	119	1003.7	99.592
18	19	62	120	21.332	726.46
18	19	76	121	176.87	99.592
18	19	111	122	465.59	120.6
18	20	3	123	313.69	292.86
18	20	6	124	21.332	532.13
18	20	12	125	21.332	99.592
18	20	30	126	60.198	453.25
fixation duration(s)	12.000
Animal ID	Imaging Plane ID	Within-Plane Cell ID	Sample Index	activity at time of saccade(arb. units)	activity at time of saccade(arb. units) using random saccade times
3	8	54	1	4426.9	5929.8
3	8	163	2	1393.8	8.3223
3	8	181	3	588.24	8.3223
5	6	23	4	2978.1	8.3223
5	6	113	5	190.79	8.3223
5	6	227	6	112.46	8.3223
5	8	20	7	4594.5	8.3223
5	8	20	8	2474.1	8.3223
5	8	35	9	1757.2	8.3223
5	8	35	10	1146	8.3223
5	8	37	11	1258.8	8.3223
5	8	37	12	1278	8.3223
5	8	48	13	850.99	8.3223
5	8	48	14	1266	8.3223
5	8	73	15	920.78	8.3223
5	8	73	16	981.31	346.13
5	10	32	17	2006.7	3912.8
5	10	68	18	1627.9	476.21
5	10	107	19	333.94	1901
5	10	114	20	809.14	770.67
5	14	68	21	425.43	8.3223
5	14	80	22	695.69	8.3223
5	33	3	23	1877.2	325.18
5	33	3	24	1938.4	8.3223
5	33	11	25	2991.2	8.3223
5	33	11	26	2062.4	8.3223
5	39	23	27	1228.8	8.3223
5	39	27	28	810.56	8.3223
5	39	50	29	133.68	8.3223
5	39	60	30	1158.3	8.3223
5	39	95	31	320.87	29.121
5	46	22	32	0	8.3223
5	46	22	33	728.08	8.3223
5	46	25	34	39.191	8.3223
5	46	25	35	62.304	8.3223
5	46	58	36	840.35	8.3223
5	46	58	37	209.39	8.3223
5	48	9	38	0	8.3223
5	48	9	39	3338.8	8.3223
5	48	9	40	0	293.2
5	48	23	41	0	8.3223
5	48	23	42	0	578.67
5	48	23	43	0	261.8
5	48	40	44	0	8.3223
5	48	40	45	1283.6	2370.4
5	48	40	46	0	440.05
5	48	68	47	1883.8	8.3223
5	48	68	48	505.92	8.3223
5	48	68	49	141.16	114.29
6	2	100	50	61.757	33.934
7	5	31	51	3.6946	173.7
7	7	2	52	1416.6	8.3223
7	7	22	53	0	8.3223
7	7	34	54	49.375	8.3223
7	7	46	55	78.461	8.3223
7	7	54	56	0	8.3223
7	7	78	57	0	8.3223
7	7	92	58	4.9433	8.3223
7	7	96	59	102.8	8.3223
7	7	102	60	0	8.3223
7	7	106	61	70.217	8.3223
7	7	107	62	0	8.3223
7	7	116	63	0	8.3223
7	7	126	64	0	8.3223
7	8	10	65	318.33	335.43
7	9	7	66	938.21	8.3223
7	9	7	67	244.63	8.3223
7	9	7	68	507.98	8.3223
7	9	34	69	211.72	8.3223
7	9	34	70	162.29	8.3223
7	9	34	71	384.53	8.3223
7	11	15	72	524.93	8.3223
8	1	13	73	0	602.41
8	1	29	74	0	87.969
8	2	66	75	0	8.3223
8	4	76	76	512.9	8.3223
8	4	94	77	0	37.438
8	6	8	78	1491.7	102.12
9	4	65	79	0	8.3223
9	4	65	80	244.74	8.3223
9	8	7	81	1385.2	966.53
9	8	14	82	2306.6	2055.7
9	8	52	83	492.36	935.01
9	8	73	84	302.05	560.05
9	8	83	85	324.97	294.69
9	8	113	86	121.14	568.85
9	8	133	87	223.16	53.671
9	8	150	88	245.95	8.3223
9	17	84	89	1.0129	348.12
9	17	84	90	0	8.3223
10	19	13	91	5.9135	8.3223
10	19	21	92	0	8.3223
10	19	25	93	267.97	485.79
10	19	28	94	0	8.3223
10	19	52	95	0	8.3223
10	19	61	96	0	8.3223
10	19	65	97	0	8.3223
10	19	69	98	11.731	8.3223
10	19	128	99	0	8.3223
10	19	23	100	886.22	8.3223
10	19	32	101	942.64	563.91
10	31	11	102	1821	8.3223
11	1	4	103	83.417	8.3223
11	1	19	104	11.514	262.94
11	1	45	105	0	82.599
11	1	54	106	210.67	8.3223
11	1	57	107	13.058	70.056
11	1	58	108	153.04	81.932
11	1	59	109	339.95	39.184
11	1	73	110	93.834	162.07
11	1	86	111	0	37.821
11	1	93	112	135.05	29.156
11	1	104	113	0	8.3223
11	1	126	114	17.172	8.3223
11	1	132	115	0	54.397
11	1	142	116	77.973	8.3223
11	6	24	117	397.36	8.3223
11	6	31	118	130.45	159.4
11	6	38	119	373.4	8.3223
12	2	69	120	1002.3	8.3223
12	2	69	121	1826.5	2479.9
13	2	104	122	619.87	538.49
13	4	48	123	1702.7	122.38
13	5	5	124	1288.9	8.3223
13	5	24	125	1054.6	8.3223
13	5	40	126	1419.7	8.3223
13	5	53	127	131.98	66.87
13	5	146	128	201	8.3223
13	7	3	129	415.98	658.89
13	8	9	130	137.09	8.3223
13	8	40	131	215.13	8.3223
16	3	24	132	2423.6	2128.2
16	3	68	133	1299.7	678.96
16	3	108	134	1345.8	160.32
16	3	190	135	293.13	293.56
16	6	1	136	1734.6	2176.2
16	6	2	137	404.78	1120.8
16	6	3	138	0	3727.7
16	6	4	139	857.83	2386.5
16	6	7	140	0	694.27
16	6	10	141	0	993.67
16	6	14	142	153.45	208.41
16	6	22	143	0	287.58
16	6	25	144	865.94	1030.3
16	6	26	145	0	273.63
16	6	32	146	0	370.77
16	6	37	147	0	79.775
16	6	44	148	8.9462	176.26
16	6	53	149	0	8.3223
16	6	64	150	340.62	8.3223
16	6	90	151	137.71	134.86
17	6	13	152	0	112.65
17	6	13	153	0	8.3223
17	6	13	154	0	8.3223
18	8	125	155	89.603	8.3223
18	11	56	156	1822.6	8.3223
18	11	154	157	0	155.37
18	11	177	158	515.81	591.11
18	11	219	159	0	36.657
18	11	60	160	1557.1	1299.9
18	11	65	161	2455.2	495.26
18	12	122	162	608.79	8.3223
18	14	14	163	3604	1916.1
18	14	95	164	769.07	1226.6
18	14	123	165	503.65	522.84
18	14	93	166	99.593	8.3223
18	15	18	167	994.06	572.92
18	15	66	168	427.7	826.49
fixation duration(s)	13.000
Animal ID	Imaging Plane ID	Within-Plane Cell ID	Sample Index	activity at time of saccade(arb. units)	activity at time of saccade(arb. units) using random saccade times
3	13	20	1	1719.2	2893.4
4	9	57	2	5033.4	125.66
4	9	96	3	2384.1	125.66
4	14	16	4	4041.1	125.66
5	8	11	5	1342.1	125.66
5	8	15	6	1792.5	125.66
5	8	34	7	891.71	125.66
5	8	53	8	636.69	125.66
5	8	56	9	376.45	125.66
5	8	60	10	1386.9	125.66
5	8	83	11	54.097	125.66
5	8	103	12	1326.8	125.66
5	8	144	13	349.1	125.66
5	8	154	14	116.1	125.66
5	8	20	15	2949.4	125.66
5	8	35	16	819.52	125.66
5	8	37	17	1831.4	125.66
5	8	48	18	890.15	125.66
5	8	73	19	461.09	125.66
5	9	47	20	1722.5	1073.7
5	9	47	21	1875.4	125.66
5	9	83	22	1479.1	383.23
5	9	83	23	2511.4	125.66
5	10	32	24	2977.2	125.66
5	10	32	25	2096.8	125.66
5	10	68	26	54.097	125.66
5	10	68	27	140.71	277.57
5	10	107	28	787.93	125.66
5	10	107	29	1152.9	125.66
5	10	114	30	1689.8	125.66
5	10	114	31	1123	125.66
5	12	46	32	122	937.58
5	12	46	33	1159.3	125.66
5	12	106	34	236.96	125.66
5	12	106	35	287.04	125.66
5	13	71	36	289.14	125.66
5	13	73	37	640.23	125.66
5	13	129	38	304.58	125.66
5	14	80	39	704.75	125.66
5	33	3	40	54.097	125.66
5	33	11	41	1264.1	125.66
5	38	132	42	188.15	125.66
5	48	9	43	1932.3	125.66
5	48	23	44	54.097	125.66
5	48	40	45	1128.3	125.66
5	48	68	46	1544.5	125.66
8	1	13	47	1159.9	125.66
8	1	29	48	77.014	125.66
8	5	2	49	4221.1	1386.2
9	8	7	50	1807.3	125.66
9	8	14	51	2735.3	125.66
9	8	52	52	767.78	125.66
9	8	73	53	517.4	125.66
9	8	83	54	87.521	125.66
9	8	113	55	54.097	125.66
9	8	133	56	362.46	125.66
9	8	150	57	819.74	125.66
9	9	18	58	1357.4	125.66
9	9	20	59	1117.1	125.66
9	9	21	60	1272.3	125.66
10	19	13	61	54.097	343.35
10	19	21	62	54.097	125.66
10	19	25	63	54.097	277.73
10	19	28	64	54.097	125.66
10	19	52	65	54.097	125.66
10	19	61	66	54.097	125.66
10	19	65	67	54.097	125.66
10	19	69	68	54.097	125.66
10	19	128	69	54.097	125.66
10	24	5	70	2553.3	125.66
11	1	4	71	1596.3	365.9
11	1	19	72	54.097	662.35
11	1	45	73	272.85	831.48
11	1	54	74	68.772	175.36
11	1	57	75	272.23	322.7
11	1	58	76	54.097	129.36
11	1	59	77	626.81	609.63
11	1	73	78	54.097	172.28
11	1	86	79	544.81	190.2
11	1	93	80	54.097	125.75
11	1	104	81	54.097	188.08
11	1	126	82	54.097	125.66
11	1	132	83	54.097	265.81
11	1	142	84	262.51	210.74
11	6	24	85	303.47	125.66
11	6	31	86	366.87	265.7
11	6	38	87	436.01	202.27
12	8	3	88	54.097	125.66
13	2	104	89	54.097	125.66
13	3	26	90	276.21	125.66
[truncated: 413 more rows]
