# Supplementary material for: Ramp-to-threshold dynamics in a hindbrain population controls the timing of spontaneous saccades
Source: Nat Commun. 2021 Jul 6;12:4145. doi: 10.1038/s41467-021-24336-w (PMC8260785; doi:10.1038/s41467-021-24336-w)
Supplement: Supplementary file 3 — Source Data [file 41467_2021_24336_MOESM3_ESM.zip › Ramirez_Source_Data/Supplementary Figure 8d.csv]

Panel
d
Table of Percent Change in Median Fixation Duration
ablation location: rostral-caudal distance from Mauthner cell (microns)	-180	-150	-120	-60	-30	0	30	60
	-13.026	10.503	217.42	223.16	29.094	130.88	54.21	55.499
	18.376	-22.361	28.2	100	-1.2174	110.81	59.584	38.763
	4.0614	58.416	40.471	86.397	-12.679	66.459	61.647	83.874
	-3.0326	50.499	63.818	109.51	-15.244	111.39	66.338	57.49
	-36.599	65.903	-20.601	-25.638	31.472	90.987	90.471	38.66
	137.93	88.27	-8.9442	-21.138	69.395	175.9	72.266	33.484
	132.31	58.874	-4.5536	-24.314	157.79	156.26	64.103	31.394
	89.317	-42.656	-5.6059	172.16	23.329	160.08	70.844	25.945
	68.253	-36.874	-2.5034	97.119	30.454	187.21	59.435	17.389
	107.81	41.98	-27.309	93.274	44.519	115.63	53.621	67.409
	77.006	32.603	245.73	125	54.451	161.75	71.313	89.942
	103.19	62.381	62.881	-1.8079	11.251	88.999	90.647	72.4
	52.111	58.828	57.419	-26.005	-23.716	86.026	67.288	69.082
	73.262	32.723	64.868	-19.671	38.082	187.33	77.621	112.22
	21.98	-24.898	-0.28923	156.45	24.978	97.459	59.554	100.1
	27.585	-12.428	-25.646	123.31	51.629	110.47	76.489	27.938
	29.031	58.28	-10	78.005	45.001	248.96	107.98	59.563
	37.99	43.075	-20	95.662	76.459	128.1	48.312	19.91
	11.53	49.012	-29.067	-29.876	0.58636	102.58	42.209	39.643
	-20.359	89.313	-4.3749	-12.943	11.716	81.726	73.814	5.5504
	-42.06	85.955	164.35	-10.008	95.843	68.491	71.454	74.551
	34.431	-29.412	55.604	200.56	12.841	86.757	45.316	115.54
	65.49	-17.165	50.648	113.89	26.725	146.36	60.479	101.79
	140.83	41.617	60.841	122.62	96.232	46.98	72.902	71.152
	117.23	49.422	3.6993	111.94	52.976	98.061	75.423	50.435
	103.7	64.627	-13.404	10.471	41.563	120.84	115.81	54.751
	84.465	58.838	-16.952	-25.689	153.02	92.491	47.423	78.009
	67.772	81.5	-24.106	-18.822	36.264	212.84	53.179	-0.52913
	68.261	-12.899	-2.848	117.56	18.9	112.92	70.467	60.874
	76.3	-22.21	-18.109	91.192	13.362	170.22	59.115	1.663
	66.666	89.136	269.29	165.22	21.714	90.24	76.923	65.232
	37.385	75.377	40.362	124.82	52.991	76.147	85.218	70.225
	27.355	94.803	54.31	-11.737	76.459	199.75	51.822	69.709
	30.182	65.829	84.146	-15.113	-3.1809	127.42	67.407	60.715
	19.014	73.127	-13.822	-21.428	43.018	170.09	70.971	30.685
	63.933	-15.375	-23.93	252.64	112.57	188.93	51.043	20.042
	13.144	-14.11	-4.6483	102.65	120.67	104.46	88.533	144.8
	-11.894	45.263	-23.613	157.81	51.126	74.455	79.229	12.024
	-15.95	37.447	11.497	128.11	40.004	122.1	70.73	26.031
	19.955	91.027	-10.412	-20.536	-0.41764	100.44	93.069	17.843
	-11.448	13.345	167.24	-21.675	32.339	156.83	58.44	106.95
	131.55	53.894	75.841	-12.119	54.798	166.96	74.235	68.809
	107.51	-15.459	57.883	122.98	16.614	247.55	106.17	85.309
	151.42	-32.575	24.041	82.285	45.157	129.45	40.741	57.192
	67.583	16.473	-22.612	125.78	32.988	86.997	63.229	43.315
	74.391	61.854	-6.8637	152.04	38.392	191.78	42.146	82.462
	59.287	67.171	-3.9462	-18.659	7.5767	85.605	57.069	39.021
	58.331	70.443	-18.479	-20.439	15.266	218.67	82.06	3.8106
	62.237	14.782	-8.9775	-18.353	14.509	131.22	47.273	10.485
	103.73	-14.734	-3.1874	192.52	50.079	185.79	75.059	13.082
	55.219	-43.091	246.1	130.07	34.825	173.01	103.16	56.555
	40.248	76.256	61.587	152.11	32.946	86.053	107.68	64.993
	63.615	37.271	19.059	106.94	74.243	78.748	59.046	81.253
	55.518	32.94	56.556	-38.388	35.691	190.02	65.867	118.99
	-1.8479	37.139	-10.006	-25.942	6.8216	111.33	33.56	35.2
	36.735	43.844	-7.8439	-17.457	50.774	219.17	70.318	98.093
	52.111	-21.157	-14.692	142.7	13.839	162.74	60.18	40.758
	-2.5675	-30.405	-12.905	137.3	76.954	120.46	45.344	53.598
	18.159	47.982	-17.957	122.93	7.9371	124.02	76.202	9.5822
	104.84	30.472	-4.374	134.34	27.658	126.61	131.71	30.142
	84.983	79.923	197.42	-14.931	53.195	81.092	75.017	64.542
	108.21	22.798	68.001	-24.404	104.79	116.26	70.118	47.361
	87.428	78.547	55.645	-18.822	44.557	160.08	84.74	28.202
	88.742	-30.201	74.39	178.1	-0.18475	141.21	79.592	27.211
	83.251	-25.859	-19.199	108.02	43.735	101.16	49.491	50.725
	64.097	109.05	-17.883	100.4	88.895	155.27	73.801	71.777
	84.095	73.601	-28.812	140.24	-3.9772	243.99	72.234	68.745
	23.571	56.457	-22.136	-10.973	62.36	95.913	66.152	12.193
	14.521	52.791	-20.87	-11.79	86.366	266.73	53.419	44.965
	18.005	47.542	-15.313	-22.586	67.097	130.51	61.203	55.835
	16.778	-8.2048	226.56	120.94	193.86	87.146	68.299	96.614
	48.475	-9.9664	41.59	104.78	43.958	72.735	59.314	84.491
	15.36	73.971	72.276	122.92	36.224	155.65	74.904	42.674
	12.305	5.0474	76.828	85.197	112.16	98.061	62.2	33.845
	-24.463	48.583	-7.1748	-15.014	58.919	116.22	61.538	46.137
	9.2567	50.37	-2.88	-23.943	26.954	149.71	127.92	40.764
	32.876	27.115	-31.14	-14.334	24.242	124.74	53.744	39.755
	120.55	-4.1211	-1.3723	158.68	33.253	152.9	97.738	2.6189
	106.65	-11.789	-36.571	64.208	-4.8475	91.689	68.347	28.879
	72.558	63.979	-10.069	76.197	31.603	107.27	62.009	-0.33083
	78.947	12.703	178.41	110.89	27.475	148.24	67.546	83.457
	103.9	73.016	66.277	-28.68	99.088	170.22	98.159	62.268
	88.466	-1.0011	53.561	-29.804	29.734	99.243	90.512	90.821
	139.5	65.197	39.778	-31.962	48.855	166.03	40.786	120.1
	44.666	-19.617	-12.237	133.81	97.733	133.65	87.439	37.364
	68.945	-28.697	-19.003	82.932	46.48	104.65	92.768	120.75
	66.402	121.1	-1.162	142.48	0.42144	75.772	52.521	50.939
	58.789	109.41	-7.3938	116.11	72.471	103.34	91.33	6.8534
	28.196	26.05	-14.397	-17.844	44.886	64.434	90.957	25.43
	70	60.701	-9.5839	-9.53	30.853	82.389	51.006	9.209
	-12.078	52.688	164.25	-4.5453	125.92	41.091	83.176	96.923
	68.976	-44.825	49.434	103.13	4.5082	58.002	102.17	63.587
	-33.443	-4.699	70.249	70.44	7.854	183.19	72.828	75.743
	9.7977	36.299	45.422	135.33	39.534	108.37	38.115	37.259
	-3.255	16.008	-8.2617	102.86	33.892	194.74	55.588	121.13
	87.891	46.036	-15.094	-28.301	23.125	160.9	43.98	25.334
	125.81	41.724	-13.928	-10.769	36.506	108.28	80.756	14.441
	73.212	38.739	-20.991	-21.991	18.739	111.96	86.029	-1.6753
	98.693	-12.952	-3.4814	107.13	91.234	146.06	60.863	31.816
	85.849	-37.877	-2.3149	112.58	-3.4743	148.31	84.61	32.395
	109.02	65.614	213.59	86.957	36.33	NaN	75.079	69.544
	59.092	67.869	48.127	115.95	-7.8397	NaN	134.05	67.832
	102.31	40.7	57.282	-28.461	138.89	NaN	108.25	110
	52.5	46.367	68	3.3874	249.28	NaN	53.657	26.157
	15.86	10.857	-17.424	-8.0213	42.897	NaN	50.611	42.79
	80.457	-24.267	-21.532	102.73	106.31	NaN	49.59	93.286
	29.166	-42.872	3.9446	104.17	118.3	NaN	87.557	58.546
	72.573	71.679	-35.853	116.43	111.63	NaN	75.234	35.699
	-22.618	45.986	-23.706	125.36	52.418	NaN	52.116	0.35211
	18.839	60.613	-14.376	-9.3737	20.416	NaN	67.292	18.413
	27.682	28.081	328.24	-12.588	8.1644	NaN	56.71	75.923
	-43.107	25.46	36.801	-23.656	18.76	NaN	54.278	64.309
	19.042	-2.5864	58.119	106.79	112.41	NaN	72.553	67.694
	104.43	-8.1606	46.447	131.46	175.7	NaN	65.16	22.877
	75.654	122.51	-21.825	124.71	18.385	NaN	45.591	8.0575
	68.331	56.198	-12.806	70.417	158.7	NaN	69.018	145.13
	71.949	46.42	-21.006	-11.114	51.469	NaN	113.54	55.939
	72.765	55.711	-16.66	-22.575	43.578	NaN	75.501	12.544
	76.784	42.403	-18.212	-21.511	20.068	NaN	99.493	8.8
	105.35	1.4428	-35.304	115.2	71.57	NaN	69.206	22.908
	72.799	-24.273	465	130.45	35.129	NaN	38.807	78.236
	32.542	82.379	53.624	105.25	27.279	NaN	69.901	70.589
	20.701	64.599	60.593	89.835	-22.322	NaN	86.052	97.651
	44.333	110.71	106.94	-36.472	11.291	NaN	55.691	38.581
	76.921	75.811	-9.4215	-14.094	70.416	NaN	44.872	36.966
	32.913	12.092	-17.302	-11.295	149.31	NaN	65.883	81.722
	33.33	-41.358	-12.424	154.65	52.687	NaN	60.077	80.387
	-6.3172	-13.937	-39.533	166.35	43.054	NaN	42.306	2.2235
	1.4842	38.886	-18.578	137.11	64.727	NaN	51.353	5.8085
	-27.171	14.189	-12.288	80.555	83.803	NaN	93.69	7.8346
	45.843	25.737	169.56	-16.508	112.71	NaN	59.014	77.847
	72.81	-6.6353	63.896	-26.09	43.995	NaN	60.921	85.727
	110.28	41.028	58.24	-16.628	-17.275	NaN	46.173	143.76
	79.74	-16.194	72.098	162.83	16.462	NaN	51.748	64.665
	68.942	-6.4182	-11.657	161.26	79.489	NaN	69.944	97.022
	80.375	46.886	-5.071	139.9	19.494	NaN	80.64	53.028
	60.578	75.254	-23.319	129.67	189.66	NaN	101.58	35.511
	31.518	130.7	-6.949	-18.791	84.281	NaN	53.962	26.85
	69.148	63.018	4.9698	-36.678	27.224	NaN	62.436	-6.657
	51.431	114.9	-12.067	-14.022	51.69	NaN	103.67	26.343
	53.621	-0.94909	189.58	169.23	19.67	NaN	40.157	78.882
	53.393	-8.9369	51.132	152.49	50.959	NaN	71.763	45.548
	62.386	57.315	46.497	121.28	-0.9617	NaN	58.792	76.186
	31.537	73.03	57.388	99.188	130.56	NaN	85.958	10.277
	54.27	64.144	-26.759	-9.3144	34.674	NaN	52.718	8.1115
	-12.524	18.423	-2.0012	-2.7623	71.017	NaN	48.231	83.912
	39.426	48.923	-10.006	-13.26	222.93	NaN	72.312	32.909
	31.934	-1.9135	-18.802	142.7	19.073	NaN	90.993	17.389
	-3.7701	-9.7848	-6.9558	102.45	40.873	NaN	84.843	46.158
	84.629	35.644	-15.9	91.912	67.886	NaN	109.1	16.715
	131.73	40.268	198.06	156.17	28.05	NaN	83.913	36.58
	99.481	25.168	39.701	-16.409	31.29	NaN	57.97	92.205
	74.719	76.355	42.521	-38.74	54.008	NaN	67.584	58.776
	92.507	30.8	54.099	-25.687	35.325	NaN	58.207	33.845
	107.82	-21.832	-27.99	245	7.2735	NaN	86.285	16.79
	67.277	-36.615	-11.597	118.96	35.512	NaN	80.643	85.674
	61.32	38.447	-2.6954	122.37	31.929	NaN	86.326	38.155
	54.039	91.302	-20.765	101.31	39.538	NaN	48.074	52.645
	37.159	71.679	-25.34	-24.693	72.905	NaN	66.906	66.056
	40.78	75.838	-18.462	-6.4508	0.60329	NaN	76.588	35.185
	90.211	42.752	179.96	-20.575	49.191	NaN	70.273	58.044
	78.795	-35.894	63.67	195.5	79.492	NaN	63.496	60.328
	11.677	-49.335	48.743	64.557	55.086	NaN	82.723	83.113
	25.816	105.11	38.243	117.64	65.388	NaN	53.864	54.074
	16.715	76.622	-5.459	99.367	43.193	NaN	106.04	88.052
	43.659	80.926	-4.3809	-8.4897	39.205	NaN	72.551	89.495
	-9.6981	38.284	-18.412	-29.268	0.50353	NaN	108.7	30.901
	107.61	59.933	-18.265	-18.846	18.508	NaN	75.254	-0.48399
	102.41	-41.646	-3.8687	178.38	29.538	NaN	46.024	16.435
	71.508	-20.815	-18.735	88.572	97.685	NaN	59.881	23.598
	79.037	35.682	288.07	104.17	70.743	NaN	66.604	81.912
	82.127	51.168	65.38	134.45	33.762	NaN	51.39	100.86
	70.339	24.544	119.14	-32.692	66.838	NaN	65.49	90.333
	71.196	100.78	76.343	-9.1222	119.35	NaN	47.58	27.903
	70	66.588	-26.795	-20.115	63.98	NaN	71.18	73.179
	86.41	-53.927	-24.275	214.52	84.074	NaN	48.44	52.091
	56.061	-0.8006	-18.75	92.074	33.612	NaN	70.3	53.894
	21.165	72.931	-26.041	57.687	25.439	NaN	85.126	32.546
	65.385	77.938	-29.398	101.6	-15.501	NaN	80.286	74.463
	58.859	0.32205	-3.255	-24.877	123.14	NaN	99.155	43.995
	1.2206	12.577	274.66	0.19631	27.893	NaN	58.502	62.284
	17.196	55.322	77.137	-34.423	54.914	NaN	77.241	67.856
	30.95	-23.706	75.043	167.16	14.52	NaN	38.492	82.388
	16.981	-33.765	87.522	131.47	44.815	NaN	85.656	123.94
	36.434	93.584	-1.7432	105.87	38.065	NaN	44.697	53.973
	107.87	41.839	-11.646	78.393	63.578	NaN	111.85	82.865
	143.84	56.432	-21.965	-7.8806	51.695	NaN	96.536	99.839
	100.8	49.894	-10.478	-29.807	43.59	NaN	88.352	16.773
	92.433	27.351	-14.917	-19.178	-23.573	NaN	73.479	7.309
	104.08	-1.0023	-18.25	152.78	75.276	NaN	110.17	15.305
	91.762	-12.827	175.35	165.45	34.849	NaN	80.684	88.412
	84.341	26.067	34.019	115.39	16.096	NaN	54.388	96.293
	58.868	73.905	41.532	101.64	78.018	NaN	75.651	32.964
	75.286	68.442	69.669	-15.143	71.904	NaN	73.847	85.517
	24.453	57.947	-11.668	-17.279	28.928	NaN	56.501	30.508
	45.285	71.294	3.911	-24.587	70.446	NaN	57.477	38.187
	4.5316	-41.779	-14.802	150.6	108.86	NaN	69.28	94.419
	34.75	-33.876	-25.987	106.7	41.103	NaN	68.6	31.684
	5.964	58.695	-6.5281	102.91	50.063	NaN	80.777	1.3861
	32.251	40.073	-15.506	89.703	59.082	NaN	98.573	36.068
	-29.242	36.166	282.45	-36.573	-6.7353	NaN	68.4	98.291
	10.308	56.244	60.815	-12.883	82.439	NaN	50.005	102.74
	-14.135	40.589	61.877	-6.2654	133.5	NaN	34.733	37.791
	104.8	-0.87661	74.441	176.21	103.14	NaN	71.26	42.668
	109.44	-27.514	-27.413	121.95	26.152	NaN	86.602	54.713
	99.414	23.259	-15.116	83.805	64.842	NaN	95.471	33.037
	60.627	43.934	-2.6954	149.58	46.81	NaN	63.949	45.489
	101.12	77.731	-27.185	-20.526	15.9	NaN	84.393	7.2436
	113.66	34.593	-16.735	-33.028	56.129	NaN	49.529	17.495
	33.333	27.538	-24.012	-20.438	11.012	NaN	64.655	29.019
	72.45	-7.6838	301.21	231.71	95.896	NaN	122.15	30.428
	70.746	-34.962	61.746	133.35	20.887	NaN	69.504	155.11
	-5.1471	74.13	48.51	136.11	79.489	NaN	63.89	126.49
	34.777	31.129	50.895	140.27	66.167	NaN	72.239	120.01
	42.669	42.304	-14.895	-29.168	49.905	NaN	54.167	38.155
	84.124	86.761	6.8246	-31.013	129.92	NaN	54.927	29.471
	91.351	54.409	-24.293	-18.937	-2.364	NaN	119.82	102.45
	33.86	-37.207	-28.404	128.3	69.239	NaN	66.667	12.661
	8.6083	1.1561	-2.9802	159.81	41.526	NaN	55.805	32.395
	16.496	76.914	-17.783	112.58	57.793	NaN	67.688	33.769
	11.499	105.91	194.87	116.79	-3.9772	NaN	52.449	38.798
	107.65	95.554	39.723	-29.569	-2.1313	NaN	48.425	92.292
	75.825	22.509	28.546	-22.619	89.566	NaN	45.245	73.558
	88.881	35.861	64.393	-30.058	24.743	NaN	99.614	87.121
	140.76	-34.501	-11.092	156.2	58.037	NaN	74.158	103.07
	80.898	-4.1709	1.0898	100.29	26.541	NaN	85.826	12.403
	73.356	76.952	-24.592	213.81	73.746	NaN	78.995	29.565
	82.999	-3.5796	4.4543	168.27	51.313	NaN	58.254	3.869
	30.786	25.752	-28.026	-18.855	42.859	NaN	55.706	11.692
	50.355	47.989	-7.5021	-12.386	38.285	NaN	51.841	27.428
	21.61	106.71	256.9	-28.509	62.316	NaN	62.379	90.28
	12.96	-15.824	40.91	188.51	-8.9234	NaN	73.542	48.937
	38.236	-29.951	39.987	135.01	-12.536	NaN	46.79	55.818
	40.746	65.228	42.608	149.94	61.896	NaN	44.913	32.175
	9.9433	30.516	-22.26	90.912	65.345	NaN	92.883	105.91
	21.663	89.865	-10.647	-36.938	125.41	NaN	79.616	25.451
	27.914	38.334	-13.321	-26.593	60.256	NaN	84.607	17.887
	-13.451	95.28	-10.978	-15.272	24.013	NaN	56.723	-6.0996
	-34.796	-30.829	-17.424	126.25	19.302	NaN	87.042	8.5568
	131.05	-16.012	1.5169	81.443	48.656	NaN	86.481	13.675
	100.73	20.622	207.55	97.7	46.692	NaN	81.82	76.577
	115.02	67.347	61.907	106.2	55.93	NaN	75.93	82.754
	61.123	18.539	47.494	-12.34	26.725	NaN	58.861	70.225
	96.526	60.256	59.669	-26.014	15.067	NaN	71.085	70.928
	86.579	53.916	-20.557	-22.668	150.08	NaN	76.81	87.237
	30.388	-39.265	-6.7669	197.35	21.469	NaN	46.681	42.168
	54.625	-19.434	-15.9	106.84	38.266	NaN	63.588	95.036
	44.959	9.1119	-18.291	105.88	73.152	NaN	59.188	26.308
	10.028	32.863	5.5754	111.28	11.563	NaN	44.885	36.755
	30.857	16	-11.722	-30.211	100.72	NaN	51.727	12.873
	33.63	91.79	230.48	-6.448	49.556	NaN	46.968	115.82
	44.611	32.44	26.327	-26.502	69.049	NaN	47.623	78.411
	69.534	-26.475	41.585	200.16	116.77	NaN	79.567	85.307
	61.699	-30.354	76.738	183.08	-25.748	NaN	54.884	55.819
	17.53	17.924	-2.034	79.572	17.995	NaN	56.132	29.746
	61.889	47.992	-8.86	145.77	-8.5965	NaN	39.421	91.453
	-3.0223	52.742	-7.748	-29.897	26.647	NaN	57.444	30.406
	70.334	40.344	-13.016	-25.982	33.688	NaN	72.749	4.5621
	78.933	40.825	-11.251	-20.186	120.91	NaN	61.896	9.3636
	94.39	-10.453	-27.27	180.62	44.938	NaN	95.447	6.3847
	80.986	-24.76	184.08	119.45	26.591	NaN	96.343	34.161
	91.035	56.56	34.002	100.62	50.17	NaN	70.075	91.216
	75.916	48.363	61.532	97.898	89.49	NaN	85.867	91.428
	111.17	69.086	43.995	-29.856	49.287	NaN	130.03	37.574
	74.193	23.787	-12.693	-23.98	-22.457	NaN	85.95	110.32
	91.166	87.924	-19.044	-18.296	47.873	NaN	75.551	45.479
	20.398	-14.074	10.751	189.3	153.93	NaN	62.4	31.453
	27.969	-22.122	-17.305	99.59	10.71	NaN	60.462	-6.6479
	36.526	27.397	-11.826	149.03	26.841	NaN	53.19	-8.8107
	40.584	76.193	-19.573	96.826	69.236	NaN	69.816	-7.5794
	8.4217	27.142	133.98	-38.696	18.593	NaN	63.723	89.89
	38.284	53.482	50.012	-17.364	32.03	NaN	75.918	88.023
	4.8702	20.925	51.247	-13.26	49.479	NaN	111.57	63.545
	47.512	-30.436	62.973	135.74	97.286	NaN	47.222	43.847
	-11.275	-18.384	-14.464	89.807	77.979	NaN	72.084	31.756
	112.24	78.077	2.6623	154.43	72.254	NaN	76.344	74.977
	67.778	39.69	-13.206	98.822	-17.074	NaN	55.138	105.41
	74.212	47.636	-21.459	-6.8872	91.443	NaN	61.288	71.639
	71.107	48.959	-15.231	-5.0223	130.85	NaN	114.62	12.981
	65.702	34.691	-17.159	7.9104	29.142	NaN	86.972	30.691
	63.178	-9.5418	168.8	137.69	1.8901	NaN	41.887	123.88
	72.34	-7.6356	51.457	81.644	4.1543	NaN	74.421	62.161
	44.166	93.955	55.954	142.88	50.057	NaN	63.246	81.48
	86.703	58.002	64.359	124.54	50.931	NaN	77.578	71.263
	57.542	55.548	-17.424	14.922	61.42	NaN	63.781	13.483
	28.114	83.202	-17.805	-26.792	81.673	NaN	46.635	40.349
	60.547	46.404	-17.032	-18.219	-23.658	NaN	74.445	104.27
	74.192	-18.384	-27.602	196.37	-7.3435	NaN	71.138	21.874
	-0.98548	-21.755	-1.8454	127.75	21.087	NaN	58.096	10.012
	40.873	45.401	-22.059	107.5	179.68	NaN	37.3	15.979
	2.3385	72.036	238.5	124.82	84.257	NaN	53.694	119.25
	33.786	45.632	41.071	-35.65	43.341	NaN	67.228	52.11
	24.238	46.162	62.087	-12.662	96.043	NaN	62.906	71.777
	102.46	38.709	43.097	-17.037	50.716	NaN	120.62	57.416
	86.26	-32.054	-18.4	165.67	88.572	NaN	65.709	92.908
	103.69	-11.273	-2.9096	65.381	67.541	NaN	92.817	25.354
	75.605	34.06	-12.505	150.84	25.876	NaN	80.3	46.89
	108.65	45.154	-13.375	152.04	-14.139	NaN	78.874	49.939
	76.114	73.639	-20.197	-34.367	12.965	NaN	89.802	58.724
	54.313	125.5	-19.048	-23.58	-7.7078	NaN	93.803	24.886
	103.19	68.516	99.77	-31.009	215.88	NaN	56.946	80.108
	57.943	-14.729	66.623	137.57	-15.068	NaN	113.2	90.994
	65.269	-8.6776	61.101	174.23	29.981	NaN	61.318	79.273
	60.027	54.998	50.107	72.825	10.511	NaN	75.461	60.858
	53.613	34.271	-8.1583	80.732	20.146	NaN	80.066	29.289
	63.933	39.531	1.4014	-27.781	82.977	NaN	79.736	34.682
	40.296	20.008	-21.673	-29.664	29.667	NaN	94.632	20.92
	-10.765	65.859	-19.352	-17.608	63.653	NaN	54.425	16.397
	5.088	-22.032	-15.9	104.89	-19.618	NaN	57.703	23.285
	21.28	-24.273	-11.597	90.378	-22.492	NaN	70.2	8.1917
	15.766	35.185	209.15	132.11	-7.1017	NaN	83.188	89.581
	104.03	16.426	38.736	115.75	-42.941	NaN	83.394	71.426
	103.37	18.873	52.569	-5.8064	65.135	NaN	61.971	68.043
	88.16	33.989	72.82	-6.8211	66.835	NaN	82.564	23.968
	88.984	31.285	-28.645	-32.132	63.913	NaN	92.063	68.164
	82.78	-15.381	-16.529	202.03	54.503	NaN	100.35	51.004
	86.567	-28.523	-16.609	68.174	46.228	NaN	79.511	45.39
	62.202	101.76	-17.87	152.02	16.652	NaN	51.587	30.08
	66.846	58.154	-29.624	49.443	56.685	NaN	94.159	9.6961
	41.988	44.456	-17.222	-14.346	-12.99	NaN	62.023	-3.0715
	49.328	69.592	353.21	-14.466	14.95	NaN	45.94	144
	56.048	32.394	46.321	-12.275	123.39	NaN	89.615	74.135
	62.398	-25.06	58.687	189.59	23.668	NaN	70.929	36.112
	31.071	-33.871	62.331	109.33	47.489	NaN	65.615	20.089
	35.283	36.507	-20.578	115.17	102.27	NaN	84.881	74.417
	-10.06	52.584	-8.4689	87.905	48.222	NaN	50.515	91.927
	-2.186	80.607	-12.462	-1.8915	65.229	NaN	97.428	48.278
	18.085	48.608	-13.498	-3.0556	57.732	NaN	63.196	66.518
	-10.697	87.861	-24.217	-19.603	69.443	NaN	75.876	6.4162
	114.18	-4.426	-26.645	175.91	61.586	NaN	66.505	60.2
	120.43	-49.626	272.26	95.244	73.127	NaN	102.1	70.405
	96.202	99.876	64.748	137.33	19.283	NaN	76.923	91.419
	59.747	0.11921	58.031	138.39	19.946	NaN	63.456	82.924
	100	52.736	112.23	-13.747	11.331	NaN	98.832	22.497
	81.38	25.476	-9.2452	-23.833	69.861	NaN	52.689	44.588
	55.991	9.375	-22.347	-18.169	115.76	NaN	87.241	68.267
	73.83	-40.3	-7.4817	142.82	28.555	NaN	56.339	49.651
	75.878	-28.821	-9.6569	136.86	48.774	NaN	56.86	9.172
	33.111	3.6749e-13	-20.513	101.31	76.174	NaN	115.72	24.449
	17.654	51.499	-18.39	87.606	8.6316	NaN	68.117	39.842
	21.345	59.907	196.57	-19.666	38.435	NaN	67.107	124.6
	47.284	54.419	89.514	3.7242	-13.428	NaN	46.673	72.095
	-23.748	46.473	96.033	-10.963	-6.3693	NaN	46.505	53.179
	3.3056	-34.831	42.147	96.269	52.995	NaN	65.703	98.283
	18.267	-30.561	-0.66593	91.308	9.5531	NaN	86.852	19.176
	16.616	45.489	-17.976	119.79	-34.962	NaN	69.271	81.86
	17.729	65.663	-16.337	93.208	16.617	NaN	38.853	31.692
	107.03	6.441	-27.713	-21.709	42.843	NaN	49.459	86.916
	138.43	71.792	-20.896	-9.5314	1.0041	NaN	79.841	0.16757
	96.249	37.207	-2.3149	-28.54	86.216	NaN	84.523	36.489
	70.187	-37.183	187.42	117.61	45.561	NaN	73.443	57.36
	67.004	-14.664	46.671	86.33	15.073	NaN	68.415	104.55
	98.404	64.602	53.96	89.534	22.185	NaN	62.758	86.105
	51.947	80.12	65.821	98.657	-18.926	NaN	45.28	110.31
	40.175	39.701	-27.128	-27.181	24.417	NaN	40.385	39.636
	89.164	58.049	-14.56	-31.785	12.559	NaN	76.695	28.098
	45.187	7.964	-34.066	-26.411	25.889	NaN	55.156	56.846
	16.632	-50.351	4.8218	178.46	61.469	NaN	110.49	-5.2246
	59.476	-9.1548	-10.954	97.838	49.386	NaN	62.006	3.1482
	24.177	55.997	-22.804	142.75	35.613	NaN	112.46	12.561
	15.808	48.591	196.66	147.74	56.896	NaN	74.434	60.863
	-14.557	88.567	95.156	-13.924	32.508	NaN	117.8	112.89
	13.787	50.642	67.654	-23.226	69.552	NaN	150.01	57.262
	-11.853	92.354	72.557	-16.859	40.676	NaN	73.542	61.6
	14.468	-22.378	4.3027	153.94	89.249	NaN	54.631	62.833
	100.91	-47.143	-4.8478	96.518	-24.502	NaN	80.57	65.791
	87.923	26.093	-14.983	103.55	44.84	NaN	84.562	49.777
	87.909	33.02	-13.215	88.8	127.96	NaN	81.996	1.433
	123.22	44.898	-22.813	-14.903	37.736	NaN	92.902	57.521
	93.036	2.3132	-22.881	-33.911	51.211	NaN	74.219	27.02
	75.222	35.458	188.53	-26.502	13.636	NaN	49.767	84.633
	83.947	-33.913	56.118	216.88	58.545	NaN	64.049	88.412
	74.131	-36.62	73.285	130.45	27.724	NaN	62.904	62.168
	49.31	58.101	56.524	138.79	61.386	NaN	70.489	35.141
	69.031	62.367	-23.58	111.04	23.546	NaN	81.955	20.405
	63.949	98.004	-13.649	-24.524	-19.862	NaN	83.772	-2.6881
	30.306	100	-37.585	-26.579	23.398	NaN	58.861	45.927
	37.972	52.418	-10.358	-20.28	39.145	NaN	51.748	25.449
	55.632	-15.317	-18.281	107.24	-3.7351	NaN	61.846	14.873
	-26.768	-19.18	-25.183	136.86	45.846	NaN	65.703	23.7
	9.6606	96.715	270.14	129.87	98.552	NaN	70.171	71.645
	1.1541	19.577	22.88	125.53	40.307	NaN	66.614	107.55
	16.468	70.364	63.67	-47.984	-1.7764	NaN	64.286	31.683
	152.51	19.867	54.874	-1.8696	31.29	NaN	71.935	59.409
	115.32	77.999	-34.878	-18.822	58.602	NaN	98.45	56.562
	95.322	-29.902	-21.24	238	-0.30802	NaN	62.365	68.249
	86.473	-38.781	-26.781	150.78	-27.502	NaN	49.108	14.228
	100.02	112.06	-29.448	110.74	79.831	NaN	87.315	63.399
	102.7	59.25	-27.793	97.392	176.13	NaN	68.132	17.107
	58.592	25.305	4.9244	-18.657	-14.519	NaN	81.904	-6.5208
	45.833	57.904	170.45	-18.246	9.2028	NaN	87.508	88.066
	69.151	39.94	106.42	-26.335	17.849	NaN	59.517	97.349
	62.299	-15.26	39.571	158.62	88.166	NaN	77.926	56.635
	50.282	-20.333	79.966	88.572	42.301	NaN	80.958	20.354
	26.71	20.268	-13.697	90.133	69.727	NaN	101.46	104.92
	45.671	74.354	-8.3045	122.1	27.66	NaN	52.203	108.4
	-5.1781	21.05	-2.0205	-16.661	3.04	NaN	102.86	94.885
	12.437	18.357	-2.8258	-23.48	152.7	NaN	65.246	47.713
	34.645	49.415	-18.881	-17.037	37.758	NaN	87.845	14.389
	39.551	-28.121	-3.3465	152.11	38.747	NaN	79.649	-9.572
	29.025	-19.142	149.87	102.56	107.64	NaN	76.19	63.914
	139.55	20.641	38.851	94.61	56.545	NaN	63.229	78.126
	97.088	16.911	62.336	116.79	47.865	NaN	55.761	95.157
	62.932	47.049	72.038	-0.15858	53.589	NaN	62.656	41.185
	61.223	70.309	-23.412	-26.237	26.938	NaN	49.206	34.617
	73.043	47.972	-4.3875	-21.571	49.682	NaN	87.179	83.092
	81.084	-12.131	-23.106	232.42	26.065	NaN	94.825	69.132
	102.12	-27.275	7.55	76.637	-16.038	NaN	71.702	55.645
	69.653	17.157	-40.478	81.178	3.4678	NaN	79.222	45.52
	80.347	51.546	-14.478	135.19	68.305	NaN	79.811	20.276
	30.895	29.241	206.24	-37.566	28.105	NaN	42.534	50.609
	43.472	66.073	74.537	-16.686	48.519	NaN	73.608	127.91
	13.92	46.834	68.633	-18.822	3.8743	NaN	88.694	68.04
	51.866	-7.8682	37.231	155.31	52.047	NaN	66.272	47.264
	0.43531	-18.303	-24.473	128.93	60.249	NaN	42.026	34.612
	0.010703	47.293	-19.959	106.8	-4.9332	NaN	42.093	30.132
	-37.215	61.979	-19.572	92.535	87.995	NaN	61.467	48.082
	9.0909	68.039	-31.342	-10.343	40.175	NaN	51.727	18.094
	48.455	-10.69	-17.82	-16.774	78.457	NaN	93.698	1.3143
	142.31	48.221	-10.382	-22.511	89.805	NaN	45.701	42.416
	77.088	-15.836	167.17	157.66	-28.771	NaN	57.193	60.491
	136.11	-26.992	45.177	151.51	56.686	NaN	66.419	72.37
	68.484	65.564	60.328	104.95	10.051	NaN	54.14	53.177
	75.924	37.702	74.92	130.04	-24.973	NaN	71.623	75.472
	68.047	42.636	-17.654	-12.171	82.896	NaN	66.568	54.833
	52.602	43.007	-14.852	-13.629	46.57	NaN	107	43.289
	69.148	13.074	8.418	-10.342	90.576	NaN	73.989	79.837
	101.58	-1.2086	5.9074	124.37	74.277	NaN	68.138	44.702
	56.967	-21.005	-10.913	136.08	50.63	NaN	85.447	23.147
	67.745	36.705	-2.7785	129.62	14.129	NaN	58.33	17.779
	20.291	24.782	171.7	103.28	-26.088	NaN	84.673	44.718
	16.431	61.287	63.774	-15.534	66.042	NaN	80.96	96.014
	80.405	28.039	47.406	-23.617	231.77	NaN	80.951	63.917
	-18.605	65.859	69.552	-14.285	51.319	NaN	57.35	62.217
	10.49	-5.1066	-8.7248	78.364	86.375	NaN	85.781	65.102
	-13.649	-7.6684	-10.8	81.02	129.8	NaN	86.062	58.084
	40.47	20.314	-26.146	145.72	64.901	NaN	74.967	101.64
	121.24	22.329	-12.27	137.51	52.624	NaN	58.293	28.069
	110.08	62.115	-3.2738	-25.026	44.287	NaN	72.271	6.3303
	91.856	10.855	-24.265	-25.033	86.938	NaN	73.84	29.958
	70.944	26.312	237.8	28.097	19.017	NaN	88.994	58.776
	77.239	-28.728	36.745	238.83	80.546	NaN	55.943	78.628
	85.946	-32.498	56.333	121.83	160.63	NaN	91.753	91.155
	57.322	83.926	63.292	65.279	101.07	NaN	82.633	43.877
	98.443	35.226	-20.066	124.89	69.187	NaN	102.38	33.751
	53.449	36.799	-11.013	-8.9645	40.919	NaN	85.245	33.484
	42.338	35.403	-18.18	-25	107.93	NaN	87.35	45.195
	5.083	88.78	-8.9442	-22.586	26.505	NaN	82.435	43.41
	41.32	-40.119	-38.716	232.68	27.19	NaN	66.957	3.431
	19.269	-2.7442	-8.4339	171.01	40.19	NaN	64.755	39.688
	-29.544	58.585	134.33	129.94	95.911	NaN	62.4	108.23
	50.964	38.521	105.05	148.89	20.625	NaN	44.128	76.406
	91.557	48.503	80.799	-17.569	-2.3353	NaN	73.074	81.661
	-8.465	55.817	37.72	-19.332	75.281	NaN	79.943	49.924
	11.549	93.703	-33.602	-17.803	42.377	NaN	64.714	75.126
	117.33	-28.982	-0.57846	106.03	23.304	NaN	90.817	56.42
	124.3	-31.104	-14.251	104.17	59.615	NaN	86.369	51.93
	103.21	46.886	-10.781	112.09	22.152	NaN	84.178	26.984
	122.07	65.723	-18.184	99.799	48.745	NaN	84.743	24.322
	86.006	89.273	-10.571	-17.399	127.64	NaN	104.47	-0.0027996
	59.785	105.36	240.13	-19.904	59.501	NaN	72.369	54.199
	64.87	65.085	59.037	-13.688	92.892	NaN	54.938	66.341
	94.151	-35.192	62.045	162.54	33.558	NaN	72.161	52.41
	74.401	0.44302	49.01	118.36	147.04	NaN	77.214	72.056
	73.179	15.491	-17.732	154.31	54.692	NaN	71.129	27.257
	20.214	37.751	1.6395	165.91	164.92	NaN	114.28	126.36
	40.449	56.198	-15.994	-22.755	80.551	NaN	70.94	175.28
	70.609	17.976	0.72207	-35.086	33.712	NaN	40.135	30.151
	9.0893	82.314	-20.075	-4.6464	23.934	NaN	82.438	11.733
	40.371	-43.735	-7.3975	164.19	73.421	NaN	79.83	8.6651
	15.269	-34.823	211.14	128.65	70.65	NaN	62.009	108.95
	-7.5647	61.35	79.16	104.11	23.15	NaN	86.585	94.916
	14.477	71.618	67.341	88.862	21.402	NaN	57.962	52.947
	110.11	35.117	38.459	-11.064	69.647	NaN	42.793	23.771
	90.527	55.812	-2.5154	-23.429	40.941	NaN	70.626	56.375
	58.082	50.114	-24.336	-14.923	-17.226	NaN	71.138	38.467
	98.818	-38.282	-18.18	165.55	36.318	NaN	96.992	47.706
	58.348	-24.149	-11.761	95.024	60.878	NaN	118.83	103.29
	87.623	39.582	-14.973	96.035	31.129	NaN	48.219	30.932
	94.151	64.631	11.846	180	26.601	NaN	121.24	78.931
	45.453	74.484	178.64	-37.364	20.957	NaN	49.682	63.291
	70.635	115.57	34.067	-11.321	83.297	NaN	55.831	81.317
	67.941	95.945	63.685	-9.6089	4.8282	NaN	83.526	112.76
	21.965	-42.029	91.075	108.82	40.341	NaN	109.09	42.399
	83	-11.637	-25.981	113.65	-19.688	NaN	65.679	75.358
	27.21	5.7504	-4.5642	83.077	-14.53	NaN	119.71	24.077
	20.248	50.459	-14.45	110.72	21.806	NaN	75.309	22.478
	-23.867	59.337	-13.971	-13.321	79.37	NaN	73.608	42.398
	26.672	43.564	-2.9254	-15.215	11.025	NaN	104.72	19.228
	33.329	61.191	-2.7823	-22.655	19.692	NaN	94.073	6.7133
	11.566	-20.988	146.13	165.87	63.622	NaN	64.982	60.112
	76.637	-18.856	42.713	124.44	30.531	NaN	97.824	83.326
	114.22	65.317	40.795	97.804	32.406	NaN	59.354	54.658
	55.907	109.38	82.097	64.929	58.695	NaN	99.987	72.882
	92.169	27.298	-24.738	-13.098	71.27	NaN	62.653	46.841
	100.49	77.774	-6.5172	-7.6216	-18.575	NaN	49.599	35.246
	70.104	75.242	-22.937	-22.586	13.673	NaN	110.6	43.999
	47.91	-13.349	-12.124	124.15	31.236	NaN	87.251	3.3326
	35.57	-40.871	-11.31	105.23	46.82	NaN	62.676	9.3473
	45.118	74.456	-12.673	144.48	51.809	NaN	79.832	2.2359
	31.009	15.229	214.78	145.55	64.799	NaN	NaN	93.322
	56.709	72	24.625	-9.6086	44.389	NaN	NaN	89.699
	43.625	78.105	53.821	-25.791	102.05	NaN	NaN	91.655
	17.961	93.346	37.716	-29.6	68.787	NaN	NaN	59.507
	-25.667	-21.948	-18.453	132.21	27.382	NaN	NaN	111.72
	36.296	-6.6597	-12.505	96.191	71.804	NaN	NaN	36.99
	0.57988	40.885	-20.387	90.441	-13.947	NaN	NaN	37.508
	-29.346	39.821	-8.4755	103.91	-19.618	NaN	NaN	32.595
	13.014	57.339	-17.713	-24.877	148.4	NaN	NaN	22.626
	140.21	80.6	-23.377	-15.758	138.7	NaN	NaN	57.286
	113.55	64.67	129.72	-21.717	45.503	NaN	NaN	64.948
	85.729	-31.622	72.801	134.41	42.474	NaN	NaN	30.051
	71.989	-39.166	40.833	83.935	35.45	NaN	NaN	93.043
	92.396	50.107	48.009	87.099	54.678	NaN	NaN	63.558
	79.375	94.197	-21.022	110.5	2.9069	NaN	NaN	35.558
	60.346	35.557	-21.823	1.8262	99.955	NaN	NaN	67.648
	52.403	16.407	-18.033	-19.5	70.743	NaN	NaN	46.008
	36.576	64.867	4.3445	-3.0875	-20.343	NaN	NaN	18.094
	31.188	-40.665	-20.513	111.14	39.7	NaN	NaN	53.446
	5.5349	-33.267	-17.087	91.865	149.29	NaN	NaN	24.625
	47.757	32.757	272.85	102.91	-11.564	NaN	NaN	82.335
	43.053	73.771	46.145	169.58	-6.682	NaN	NaN	70.937
	20.848	10.486	56.955	-0.14924	110.5	NaN	NaN	95.578
	69.786	20.28	43.401	-25.586	95.319	NaN	NaN	36.086
	36.754	52.488	-4.5642	-25.648	41.694	NaN	NaN	78.761
	14.582	-17.663	-3.2242	102.83	54.632	NaN	NaN	40.098
	-14.171	-36.878	-4.5551	119.88	108.87	NaN	NaN	39.227
	140.85	51.909	-4.4885	111.76	139.58	NaN	NaN	10.431
	115.12	34.493	-17.472	105.95	82.51	NaN	NaN	27.006
	85.24	17.82	0	-5.4832	48.005	NaN	NaN	0.16
	114.36	32.975	222.69	-18.862	56.906	NaN	NaN	70.2
	143.85	22.782	54.235	-24.587	-5.8935	NaN	NaN	51.04
	40.04	-36.307	23.569	132.21	10.071	NaN	NaN	64.043
	42.523	-5.6252	35.652	128.85	20.261	NaN	NaN	24.814
	102.55	56.16	-35.718	96.593	51.661	NaN	NaN	66.93
	47.574	55.711	-15.243	106.5	52.363	NaN	NaN	23.208
	8.2085	45.764	-20.506	-30.542	49.326	NaN	NaN	41.891
	35.725	70.659	-18.363	-11.756	24.271	NaN	NaN	0.52635
	47.264	66.919	3.0737	-20.438	42.706	NaN	NaN	52.251
	27.416	-42.306	4.165	126.1	77.376	NaN	NaN	12.679
	-0.76847	5.9417	287.14	76.882	36.784	NaN	NaN	39.474
	0.69321	83.304	93.107	128.56	41.491	NaN	NaN	91.608
	-19.459	40.608	63.82	111.73	4.5588	NaN	NaN	67.866
	17.993	6.1789	36.637	-19.66	0.45301	NaN	NaN	39.481
	12.742	69.265	6.2825	-20.381	111.61	NaN	NaN	29.858
	109.48	73.448	-1.2692	-17.033	45.479	NaN	NaN	87.237
	135.94	-40.34	-12.03	199.4	75.263	NaN	NaN	14.249
	79.81	-18.808	-17.583	156.52	49.053	NaN	NaN	8.8708
	75.409	24.557	-1.9161	122.55	42.267	NaN	NaN	64.499
	104.32	44.207	-0.28923	156.86	24.893	NaN	NaN	29.014
	104.98	51.294	156.44	-13.578	-6.5479	NaN	NaN	107.42
	76.966	133.74	30.501	-14.359	-7.8388	NaN	NaN	77.216
	87.234	74.009	65.09	-23.923	42.714	NaN	NaN	48.973
	137.57	-12.562	37.305	145.79	168.56	NaN	NaN	51.578
	15.5	-30.267	-13.008	96.083	8.7605	NaN	NaN	112.53
	20.886	92.743	-16.962	112.72	19.833	NaN	NaN	115.52
	35.021	5.3248	-13.397	112.77	83.18	NaN	NaN	23.442
	56.542	44.276	-11.137	-21.95	184.39	NaN	NaN	37.984
	-1.3227	38.27	-2.6954	-6.4679	74.605	NaN	NaN	0.88591
	6.015	69.329	-5.3325	-23.241	-0.3718	NaN	NaN	-6.5405
	23.747	-42.954	248.79	117.82	127.47	NaN	NaN	83.457
	10.157	-34.174	48.046	113.99	25.098	NaN	NaN	84.247
	10.953	92.871	100	100.43	-18.522	NaN	NaN	133.2
	109.35	46.021	36.726	121.83	17.345	NaN	NaN	44.438
	102.06	57.719	-22.342	-19.452	111.79	NaN	NaN	35.173
	79.729	13.164	-11.226	-29.035	21.492	NaN	NaN	52.163
	102.77	51.488	-15.454	-9.6089	103.96	NaN	NaN	26.744
	81.857	-20.53	-22.15	234.52	56.238	NaN	NaN	39.301
	91.545	-46.352	-15.553	90.516	31.638	NaN	NaN	26.946
	73.638	63.903	-34.832	120.95	5.5782	NaN	NaN	6.9549
	80.347	46.936	168.25	115.93	53.753	NaN	NaN	49.044
	86.41	28.092	63.618	-1.694	95.012	NaN	NaN	61.075
	29.29	69.345	53.844	-26.328	21.422	NaN	NaN	100.59
	67.295	56.626	72.237	-25.609	-6.8036	NaN	NaN	54.373
	44.892	7.2502	-9.5625	233.74	104.61	NaN	NaN	19.859
	73.99	-23.347	-2.9527	89.842	23.513	NaN	NaN	92.894
	-0.93769	100.27	-19.177	163.04	183.83	NaN	NaN	19.422
	46.559	91.451	-20.69	91.982	35.927	NaN	NaN	17.576
	38.194	109.65	-4.8902	-29.78	27.344	NaN	NaN	50.658
	7.7408	50.56	-14.858	-8.1695	67.648	NaN	NaN	-1.5827
	16.265	38.221	175.32	-20.438	60.789	NaN	NaN	101.5
	130.76	-21.24	54.676	113.57	83.212	NaN	NaN	91.351
	87.806	-42.236	60.715	100.48	36.647	NaN	NaN	51.427
	74.74	58.585	61.532	151.89	-10.336	NaN	NaN	74.47
	75.976	37.866	-11.772	100.75	-5.9741	NaN	NaN	65.813
	53.941	22.042	-24.358	-23.833	98.551	NaN	NaN	80.52
	84.922	55.311	-24.533	-25.439	101.07	NaN	NaN	37.24
	58.78	35.589	-10.091	-17.608	132.41	NaN	NaN	29.417
	84.736	-32.918	-15.865	227.36	27.729	NaN	NaN	19.273
	71.081	-52.493	-4.8043	128.26	69.045	NaN	NaN	30.703
	53.855	41.905	319.79	121.24	121.41	NaN	NaN	88.512
	69.149	41.144	51.82	148.87	7.249	NaN	NaN	33.504
	81.832	22.08	57.73	-21.399	30.143	NaN	NaN	61.888
	43.389	24.522	34.815	-20.815	81.162	NaN	NaN	37.171
	6.7756	71.705	5.9074	-24.314	-24.356	NaN	NaN	73.532
	22.673	-17.241	-11.167	182.19	60.355	NaN	NaN	36.999
	25.664	-23.347	-19.101	97.075	160.87	NaN	NaN	47.397
	14.422	19.648	-7.3108	119.55	-10.41	NaN	NaN	17.133
	15.978	52.603	-40.209	98.554	73.71	NaN	NaN	-4.9713
	113.29	49.519	-5.4993	-12.608	27.366	NaN	NaN	43.412
	103	84.173	247.72	0.11875	56.734	NaN	NaN	87.305
	69.573	25.46	73.334	-19.28	70.029	NaN	NaN	94.951
	81.797	-20.814	30.98	186.89	55.671	NaN	NaN	92.344
	82.138	-10.029	67.141	106.02	26.336	NaN	NaN	87.91
	83.67	53.095	-19.651	96.236	69.564	NaN	NaN	57.733
	92.612	30.8	-14.769	193.6	-18.195	NaN	NaN	118.07
	102.04	25.755	2.7702	-10.014	44.612	NaN	NaN	87.69
	77.187	105.32	-19.394	-24.712	55.606	NaN	NaN	9.364
	54.14	91.172	-26.957	-18.505	41.952	NaN	NaN	10.214
	67.493	-39.57	-3.9908	151.49	-7.8768	NaN	NaN	41.61
	24.244	-13.98	233.37	125.9	100.97	NaN	NaN	58.803
	65.599	33.616	47.277	122.62	87.089	NaN	NaN	90.821
	62.967	78.794	66.206	86.419	83.254	NaN	NaN	90.28
	5.4425	29.47	79.16	-15.962	58.311	NaN	NaN	64.648
	-5.9996	27.636	-26.075	-24.056	0.092376	NaN	NaN	40.955
	39.163	46.429	-19.257	-20.575	44.972	NaN	NaN	30.425
	13.815	-26.52	-21.931	122.53	5.2487	NaN	NaN	87.845
	128.21	-29.664	-13.261	102.68	9.1319	NaN	NaN	11.806
	114.17	28.793	-2.9851	80.555	66.443	NaN	NaN	33.43
	104.57	16.209	-3.8776	151.39	38.141	NaN	NaN	30.483
	65.075	35.117	173.86	-12.709	156.76	NaN	NaN	117.77
	68.378	34.978	69.438	-13.973	42.187	NaN	NaN	76.577
	80.902	15.417	63.685	-17.632	110.93	NaN	NaN	74.135
	90.296	1.3893	39.175	147.93	107.52	NaN	NaN	65.948
	47.803	-13.398	-20.953	150.84	49.575	NaN	NaN	58.281
	61.979	64.14	-26.208	132	155.31	NaN	NaN	69.894
	32.591	53.504	-27.158	112.88	21.816	NaN	NaN	74.502
	48.214	43.387	-9.6362	-5.0223	-32.172	NaN	NaN	13.413
	52.156	73.681	4.3283	-33.191	14.95	NaN	NaN	28.036
	52.996	96.312	-12.397	-30.206	13.292	NaN	NaN	-4.5648
	29.323	-50.453	154.52	153.94	-26.757	NaN	NaN	75.033
	-22.663	-16.865	59.732	119.66	43.318	NaN	NaN	136.62
	11.771	64.641	62.65	97.509	85.85	NaN	NaN	84.104
	-12.959	63.109	40.699	121.72	48.746	NaN	NaN	124.77
	35.291	25.067	-37.984	-8.4535	32.229	NaN	NaN	33.001
	152.41	37.008	-17.188	-33.727	43.636	NaN	NaN	46.306
	118.73	63.709	-16.887	-22.668	71.55	NaN	NaN	118.03
	100.52	0.47146	-4.1958	150.72	90.57	NaN	NaN	10.873
	83.133	-26.799	-7.3901	84.853	58.62	NaN	NaN	-10.321
	98.566	10.248	-20.507	64.719	110.34	NaN	NaN	17.167
	134.22	57.192	193.82	147.53	46.464	NaN	NaN	107.43
	43.446	68.979	108.62	-36.304	186.23	NaN	NaN	74.678
	95.501	32.208	41.618	-0.11293	123.6	NaN	NaN	92.928
	89.248	43.838	36.726	-18.201	95.334	NaN	NaN	11.651
	19.829	-20.597	-9.52	134.04	69.28	NaN	NaN	69.894
	19.753	-37.733	-29.239	86.951	95.906	NaN	NaN	34.75
	31.23	38.283	-19.505	117.71	66.533	NaN	NaN	66.612
	29.43	96.312	-15.656	89.045	53.149	NaN	NaN	21.055
	-27.275	45.492	-7.8772	-16.301	84.793	NaN	NaN	31.834
	28.329	35.354	-13.476	1.8132	-16.967	NaN	NaN	8.6357
	-4.3191	31.118	143.55	-8.8947	25.145	NaN	NaN	114.55
	24.668	-30.062	81.443	99.972	122.17	NaN	NaN	68.043
	42.734	-12.751	56.48	101.31	135.68	NaN	NaN	85.559
	95.193	98.004	51.164	81.465	139.94	NaN	NaN	103.51
	116.77	70.8	-24.998	94.48	58.447	NaN	NaN	37.966
	76.978	44.329	-20.218	-18.559	81.673	NaN	NaN	70.281
	88.199	77.633	-16.994	-15.562	68.27	NaN	NaN	41.767
	87.449	58.769	-17.587	-18.822	43.458	NaN	NaN	17.538
	91.413	-28.038	-11.794	131.65	85.193	NaN	NaN	47.113
	73.137	4.6351	-11.58	87.241	23.099	NaN	NaN	32.883
	127.7	68.822	188.53	85.277	66.712	NaN	NaN	75.296
	99.2	14.877	38.682	99.533	1.1811	NaN	NaN	78.929
	70.703	45.251	44.643	-29.979	29.65	NaN	NaN	69.039
	36.989	70.208	86.004	-12.156	13.29	NaN	NaN	80.736
	38.49	66.424	-17.948	-20.438	13.665	NaN	NaN	20.023
	33.079	-14.808	-2.15	195.21	48.211	NaN	NaN	63.685
	6.5648	-32.29	-20.775	172.69	102.37	NaN	NaN	29.902
	3.7894	87.924	-19.978	99.999	51.396	NaN	NaN	22.607
	58.439	78.144	-12.8	105.86	48.201	NaN	NaN	49.364
	-24.382	86.865	-1.3442	-29.54	16.085	NaN	NaN	43.6
	47.686	38.949	194.08	-24.094	-11.677	NaN	NaN	79.619
	102.41	14.155	41.056	-12.111	22.414	NaN	NaN	50.049
	109.88	-39.207	24.202	137.12	120.91	NaN	NaN	88.317
	64.681	-11.979	59.88	94.635	58.336	NaN	NaN	40.361
	57.467	29.466	-21.536	99.155	43.847	NaN	NaN	150.92
	92.099	62.231	7.7825	104.11	39.378	NaN	NaN	43.255
	89.1	27.543	-4.4838	-14.554	58.448	NaN	NaN	37.623
	80.553	53.464	-1.0791	-26.278	35.258	NaN	NaN	10.567
	71.121	13.59	-12.505	-17.608	22.742	NaN	NaN	-2.6156
	51.397	-23.839	-27.846	132.1	86.354	NaN	NaN	-6.9993
	2.9704	-37.034	163.34	103.46	27.028	NaN	NaN	60.534
	33.147	78.748	50.648	79.447	61.637	NaN	NaN	56.069
	26.83	56.422	67.958	150.84	99.695	NaN	NaN	73.737
	30.662	12.083	37.5	-25.558	-27.855	NaN	NaN	106.42
	44.501	69.614	-9.2777	6.3599	63.029	NaN	NaN	32.435
	5.9216	77.952	-4.5251	-21.549	19.954	NaN	NaN	69.464
	34.042	-21.539	-20.73	165.6	14.979	NaN	NaN	32.874
	-16.94	0.36613	-18.202	94.019	139.1	NaN	NaN	21.762
	17.904	10.971	-15.317	63.603	76.976	NaN	NaN	22.687
	125.12	73.997	0.19113	96.327	96.118	NaN	NaN	84.767
	110.67	64.348	161.98	-11.114	91.824	NaN	NaN	18.557
	104.39	39.338	52.58	-12.345	40.842	NaN	NaN	75.486
	88.058	43.012	33.883	-4.7522	41.565	NaN	NaN	80.75
	69.659	-24.51	51.536	117.56	58.184	NaN	NaN	95.177
	99.51	-21.83	-7.5791	98.092	16.736	NaN	NaN	35.497
	88.249	19.801	0.48615	110.45	29.263	NaN	NaN	40.132
	53.034	44.979	-13.788	139.61	0.2335	NaN	NaN	28.676
	35.587	80.243	-28.446	-20.762	4.399	NaN	NaN	11.659
	44.588	16.052	-20.578	-13.95	130.36	NaN	NaN	22
	63.316	18.459	-35.373	-18.219	45.202	NaN	NaN	60.138
	27.655	NaN	144.7	NaN	7.3879	NaN	NaN	23.264
	40.783	NaN	56.206	NaN	62.316	NaN	NaN	100.15
	27.781	NaN	97.017	NaN	48.606	NaN	NaN	90.526
	32.964	NaN	70.209	NaN	61.411	NaN	NaN	48.719
	36.412	NaN	-8.9812	NaN	-28.201	NaN	NaN	59.147
	16.837	NaN	-0.5875	NaN	25.546	NaN	NaN	38.635
	0.17025	NaN	-28.07	NaN	37.173	NaN	NaN	25.744
	119.81	NaN	-12.171	NaN	132.59	NaN	NaN	46.786
	107.38	NaN	-10.627	NaN	71.382	NaN	NaN	-0.36259
	81.987	NaN	-24.196	NaN	53.374	NaN	NaN	29.168
	75.139	NaN	212.05	NaN	15.897	NaN	NaN	67.038
	91.811	NaN	51.132	NaN	67.799	NaN	NaN	72.312
	89.008	NaN	66.084	NaN	92.755	NaN	NaN	101.2
	63.352	NaN	60.593	NaN	50.285	NaN	NaN	41.632
	74.515	NaN	-9.434	NaN	100.09	NaN	NaN	46.614
	67.366	NaN	-41.87	NaN	-2.2699	NaN	NaN	53.347
	20.433	NaN	-19.948	NaN	-8.508	NaN	NaN	48.264
	55.015	NaN	-19.212	NaN	-2.6332	NaN	NaN	1.4281
	51.672	NaN	-39.317	NaN	75.823	NaN	NaN	68.811
	44.319	NaN	-20.833	NaN	25.505	NaN	NaN	21.52
	-13.284	NaN	154.95	NaN	43.47	NaN	NaN	55.206
	52.858	NaN	82.681	NaN	51.297	NaN	NaN	75.743
	-4.7926	NaN	51.158	NaN	65.169	NaN	NaN	100.11
	12.762	NaN	41.065	NaN	90.598	NaN	NaN	93.429
	3.4235	NaN	0.5796	NaN	50.953	NaN	NaN	29.555
	92.128	NaN	-29.47	NaN	70.086	NaN	NaN	22.91
	142.07	NaN	6.7258	NaN	88.668	NaN	NaN	17.882
	76.094	NaN	-8.4	NaN	-5.7637	NaN	NaN	24.808
	65.495	NaN	-8.0964	NaN	18.266	NaN	NaN	18.907
	67.926	NaN	-15.218	NaN	24.49	NaN	NaN	36.489
	85.789	NaN	187.26	NaN	-7.3929	NaN	NaN	48.789
	94.151	NaN	31	NaN	16.923	NaN	NaN	69.222
	119.2	NaN	64.096	NaN	17.896	NaN	NaN	26.892
	64.051	NaN	55.098	NaN	62.171	NaN	NaN	68.242
	32.171	NaN	-8.256	NaN	49.802	NaN	NaN	43.203
	82.736	NaN	-18.658	NaN	48.325	NaN	NaN	30.197
	39.005	NaN	-10.696	NaN	-1.2657	NaN	NaN	32.761
	53.863	NaN	-23.249	NaN	11.251	NaN	NaN	9.6104
	41.881	NaN	-13.333	NaN	6.9705	NaN	NaN	1.663
	-22.053	NaN	2.0334	NaN	-2.6	NaN	NaN	-11.965
	25.001	NaN	162.68	NaN	107.65	NaN	NaN	67.162
	41.557	NaN	119.83	NaN	6.2675	NaN	NaN	156.56
	33.931	NaN	22.353	NaN	30.144	NaN	NaN	82.636
	119.99	NaN	39.283	NaN	27.335	NaN	NaN	67.24
	144.35	NaN	-30.407	NaN	50.555	NaN	NaN	34.607
	71.893	NaN	-31.293	NaN	40.076	NaN	NaN	33.845
	60.305	NaN	-17.789	NaN	9.6734	NaN	NaN	50.195
	70.261	NaN	-21.766	NaN	106.42	NaN	NaN	47.14
	84.618	NaN	-11.868	NaN	-4.3182	NaN	NaN	42.751
	66.753	NaN	-23.345	NaN	10.264	NaN	NaN	15.493
	37.388	NaN	150.47	NaN	0.15403	NaN	NaN	71.209
	51.414	NaN	93.097	NaN	21.129	NaN	NaN	72.728
	69.601	NaN	37.357	NaN	6.0359	NaN	NaN	25.502
	47.851	NaN	63.516	NaN	83.224	NaN	NaN	33.869
	35.42	NaN	-4.197	NaN	58.138	NaN	NaN	53.434
	35.463	NaN	-14.386	NaN	43.177	NaN	NaN	42.232
	32.515	NaN	-12.287	NaN	7.7007	NaN	NaN	79.299
	7.5578	NaN	-13.921	NaN	39.62	NaN	NaN	3.9728
	8.2163	NaN	-5.7587	NaN	60.381	NaN	NaN	21.859
	-25.399	NaN	-28.645	NaN	5.2487	NaN	NaN	12.595
	3.7253	NaN	213.17	NaN	13.171	NaN	NaN	78.605
	105.93	NaN	67.088	NaN	200.39	NaN	NaN	46.226
	103.56	NaN	91.331	NaN	15.546	NaN	NaN	80.005
	93.563	NaN	53.764	NaN	-16.587	NaN	NaN	35.242
	112.74	NaN	13.619	NaN	44.016	NaN	NaN	24.724
	98.908	NaN	-7.3108	NaN	51.65	NaN	NaN	73.245
	58.569	NaN	-37.015	NaN	97.644	NaN	NaN	43.642
	62.794	NaN	-3.7157	NaN	0.82855	NaN	NaN	11.517
	92.117	NaN	-27.959	NaN	80.269	NaN	NaN	30.5
	98.964	NaN	-0.37576	NaN	108.56	NaN	NaN	25.283
	26.212	NaN	254.99	NaN	4.3407	NaN	NaN	108.42
	39.745	NaN	77.22	NaN	80.241	NaN	NaN	83.94
	30.799	NaN	41.726	NaN	15.602	NaN	NaN	57.563
	50.41	NaN	45.292	NaN	63.144	NaN	NaN	49.607
	48.492	NaN	-12.868	NaN	50.852	NaN	NaN	52.395
	21.337	NaN	8.3378	NaN	37.319	NaN	NaN	19.445
	-10.287	NaN	-23.486	NaN	104.7	NaN	NaN	35.234
	9.6337	NaN	-12.418	NaN	51.627	NaN	NaN	33.48
	16.877	NaN	10.751	NaN	89.559	NaN	NaN	-2.1418
	131.12	NaN	-27.773	NaN	49.226	NaN	NaN	10.029
	165.96	NaN	139.59	NaN	51.113	NaN	NaN	73.102
	101.89	NaN	84.98	NaN	31.761	NaN	NaN	84.949
	69.704	NaN	83.279	NaN	-9.7124	NaN	NaN	31.87
	92.5	NaN	60.947	NaN	74.203	NaN	NaN	85.697
	84.725	NaN	-19.893	NaN	-15.434	NaN	NaN	169.76
	70.387	NaN	-18.202	NaN	12.651	NaN	NaN	98.795
	57.909	NaN	-6.4575	NaN	70.65	NaN	NaN	22.305
	68.312	NaN	-23.349	NaN	-21.234	NaN	NaN	20.228
	23.261	NaN	-10.916	NaN	99.265	NaN	NaN	32.772
	20.643	NaN	-7.1393	NaN	25.401	NaN	NaN	22.294
	76.725	NaN	175.88	NaN	37.433	NaN	NaN	71.916
	43.931	NaN	93.346	NaN	86.292	NaN	NaN	85.574
	1.9131	NaN	30.109	NaN	84.066	NaN	NaN	60.066
	28.894	NaN	40.553	NaN	-4.041	NaN	NaN	34.116
	33.273	NaN	-25.808	NaN	14.246	NaN	NaN	59.932
	20.317	NaN	-20.968	NaN	248.73	NaN	NaN	52.996
	17.454	NaN	-7.8094	NaN	33.108	NaN	NaN	27.088
	102.49	NaN	-17.878	NaN	113.51	NaN	NaN	13.467
	89.564	NaN	-15.415	NaN	38.592	NaN	NaN	18.17
	118.84	NaN	-19.923	NaN	35.765	NaN	NaN	33.314
	88.78	NaN	88.61	NaN	37.452	NaN	NaN	30.577
	85.784	NaN	63.189	NaN	84.2	NaN	NaN	80.327
	86.085	NaN	58.983	NaN	40.193	NaN	NaN	55.545
	94.151	NaN	68.274	NaN	36.096	NaN	NaN	29.173
	70.957	NaN	-7.1218	NaN	37.393	NaN	NaN	25.534
	76.11	NaN	7.5749	NaN	125.11	NaN	NaN	29.433
	67.162	NaN	-12.117	NaN	87.983	NaN	NaN	42.571
	66.93	NaN	0.49669	NaN	75.539	NaN	NaN	-13.01
	41.271	NaN	-11.668	NaN	48.334	NaN	NaN	26.462
	60.816	NaN	-4.7983	NaN	76.231	NaN	NaN	0.32835
	4.2822	NaN	191.44	NaN	20.471	NaN	NaN	67.856
	25.398	NaN	43.061	NaN	21.169	NaN	NaN	97.497
	31.744	NaN	64.393	NaN	56.965	NaN	NaN	95.574
	-5.2708	NaN	71.27	NaN	122.85	NaN	NaN	58.245
	7.274	NaN	-9.8286	NaN	38.625	NaN	NaN	87.629
	103.52	NaN	-43.653	NaN	37.369	NaN	NaN	38.687
	87.072	NaN	-8.0875	NaN	113.4	NaN	NaN	93.455
	68.712	NaN	-32.525	NaN	9.8049	NaN	NaN	-4.6892
	65.164	NaN	-18.498	NaN	19.947	NaN	NaN	8.5527
	79.651	NaN	-3.8743	NaN	57.019	NaN	NaN	12.02
	77.777	NaN	146.26	NaN	60.769	NaN	NaN	23.404
	28.926	NaN	65	NaN	32.03	NaN	NaN	61.906
	68.945	NaN	38.243	NaN	13.159	NaN	NaN	110.71
	86.227	NaN	56.425	NaN	91.07	NaN	NaN	54.046
	52.997	NaN	-8.1723	NaN	21.318	NaN	NaN	23.413
	43.819	NaN	-15.6	NaN	-6.8036	NaN	NaN	19.399
	50.989	NaN	-5.4859	NaN	27.878	NaN	NaN	34.971
	56.111	NaN	-13.625	NaN	18.879	NaN	NaN	45.972
	5.9276	NaN	-9.2091	NaN	74.31	NaN	NaN	5.9095
	-0.79927	NaN	-20.034	NaN	20.242	NaN	NaN	-11.602
	3.5027	NaN	224.79	NaN	99.919	NaN	NaN	58.743
	14.022	NaN	43.779	NaN	4.15	NaN	NaN	84.491
	-18.007	NaN	52.83	NaN	82.744	NaN	NaN	83.034
	122.51	NaN	95.214	NaN	-2.1973	NaN	NaN	145.55
	82.996	NaN	0.55093	NaN	74.025	NaN	NaN	22.011
	106.95	NaN	-36.468	NaN	80.719	NaN	NaN	17.743
	115.31	NaN	-12.462	NaN	9.4224	NaN	NaN	25.207
	102.34	NaN	-10.813	NaN	68.628	NaN	NaN	9.8465
	85.496	NaN	-26.505	NaN	182.97	NaN	NaN	-3.1609
	57.326	NaN	-11.735	NaN	87.651	NaN	NaN	-3.3858
	90.418	NaN	207.17	NaN	77.21	NaN	NaN	91.302
	43.243	NaN	82.907	NaN	-7.6964	NaN	NaN	164.15
	58.482	NaN	50.333	NaN	16.78	NaN	NaN	83.874
	63.929	NaN	72.857	NaN	40.501	NaN	NaN	24.118
	46.141	NaN	-26.796	NaN	62.492	NaN	NaN	15.122
	21.03	NaN	-18.301	NaN	36.257	NaN	NaN	24.409
	28.394	NaN	-9.9779	NaN	48.073	NaN	NaN	83.961
	21.344	NaN	-21.736	NaN	29.201	NaN	NaN	-10.388
	9.2377	NaN	-14.382	NaN	42.047	NaN	NaN	-2.5493
	56.995	NaN	-1.4077	NaN	58.609	NaN	NaN	24.886
	5.6692	NaN	163.34	NaN	39.775	NaN	NaN	70.707
	135.12	NaN	39.13	NaN	-5.1676	NaN	NaN	16.359
	81.052	NaN	87.99	NaN	-9.4638	NaN	NaN	82.09
	82.905	NaN	67.259	NaN	42.706	NaN	NaN	29.265
	108.88	NaN	-20.853	NaN	20.842	NaN	NaN	70.179
	98.899	NaN	-3.0944	NaN	36.526	NaN	NaN	34.998
	88.449	NaN	-6.1643	NaN	96.224	NaN	NaN	80.423
	73.202	NaN	-14.941	NaN	22.227	NaN	NaN	1.0407
	94.786	NaN	-16.213	NaN	15.028	NaN	NaN	23.934
	61.971	NaN	-3.6554	NaN	-18.82	NaN	NaN	59.929
	51.305	NaN	241.68	NaN	47.516	NaN	NaN	78.622
	39.837	NaN	60.328	NaN	13.204	NaN	NaN	55.174
	58.934	NaN	89.941	NaN	105.11	NaN	NaN	74.276
	44.647	NaN	47.04	NaN	32.974	NaN	NaN	39.654
	-0.41034	NaN	-14.516	NaN	54.797	NaN	NaN	41.071
	60.943	NaN	-8.1732	NaN	25.503	NaN	NaN	74.548
	8.0414	NaN	-19.129	NaN	23.315	NaN	NaN	55.231
	21.499	NaN	4.2422	NaN	46.799	NaN	NaN	1.1838
	-23.867	NaN	-11.385	NaN	46.387	NaN	NaN	6.581
	149.67	NaN	-10.587	NaN	47.034	NaN	NaN	4.0048
	108.77	NaN	203.58	NaN	78.37	NaN	NaN	83.039
	72.323	NaN	70.941	NaN	50.622	NaN	NaN	90.012
	66.63	NaN	76.517	NaN	41.373	NaN	NaN	97.503
	103.94	NaN	13.926	NaN	160	NaN	NaN	28.186
	66.211	NaN	-18.75	NaN	54.61	NaN	NaN	68.422
	61.195	NaN	-17.368	NaN	28.436	NaN	NaN	48.449
	15.129	NaN	-25.172	NaN	20.906	NaN	NaN	33.877
	85.678	NaN	-9.5665	NaN	97.673	NaN	NaN	53.177
	41.458	NaN	-21.633	NaN	57.69	NaN	NaN	17.056
	59.056	NaN	-9.0462	NaN	70.069	NaN	NaN	26.192
	56.011	NaN	268.07	NaN	-4.3136	NaN	NaN	79.75
	25.181	NaN	42.054	NaN	-10.043	NaN	NaN	36.774
	37.135	NaN	39.384	NaN	22	NaN	NaN	85.363
	-9.398	NaN	56.301	NaN	-10.142	NaN	NaN	116.23
	21.72	NaN	-14.079	NaN	37.12	NaN	NaN	52.369
	28.828	NaN	4.2383	NaN	166.9	NaN	NaN	58.245
	17.143	NaN	-20.593	NaN	67.306	NaN	NaN	61.727
	138.26	NaN	-0.97124	NaN	-7.5758	NaN	NaN	30.953
	79.176	NaN	-14.391	NaN	57.012	NaN	NaN	30.854
	70.922	NaN	-23.451	NaN	55.371	NaN	NaN	-0.80899
	72.037	NaN	195.78	NaN	37.016	NaN	NaN	68.753
	71.848	NaN	38.137	NaN	30.271	NaN	NaN	53.513
	84.34	NaN	29.059	NaN	23.483	NaN	NaN	93.146
	111.71	NaN	68.892	NaN	2.4762	NaN	NaN	44.769
	67.742	NaN	-0.68061	NaN	22.208	NaN	NaN	86.806
	83.042	NaN	-21.656	NaN	47.939	NaN	NaN	32.185
	45.821	NaN	-21.791	NaN	34.552	NaN	NaN	77.31
	29.178	NaN	0.41885	NaN	76.377	NaN	NaN	23.406
	38.301	NaN	-9.6439	NaN	21.655	NaN	NaN	51.745
	33.557	NaN	-8.9237	NaN	44.455	NaN	NaN	-4.6524
	-5.7995	NaN	334.13	NaN	35.439	NaN	NaN	74.355
	-28.15	NaN	80.931	NaN	62.176	NaN	NaN	73.242
	-4.3538	NaN	90.167	NaN	75.019	NaN	NaN	85.301
	33.116	NaN	26.437	NaN	13.026	NaN	NaN	37.639
	32.476	NaN	8.1552	NaN	-19.408	NaN	NaN	35.417
	102.14	NaN	-30.477	NaN	32.516	NaN	NaN	45.938
	96.531	NaN	-11.973	NaN	160.51	NaN	NaN	50.367
	90.272	NaN	-4.813	NaN	54.486	NaN	NaN	17.082
	71.543	NaN	-26.77	NaN	122.65	NaN	NaN	4.8973
	91.956	NaN	-24.823	NaN	4.7886	NaN	NaN	25.545
	60.37	NaN	184.89	NaN	28.712	NaN	NaN	82.186
	72.222	NaN	77.137	NaN	163.58	NaN	NaN	105.75
	64.415	NaN	15.597	NaN	22.258	NaN	NaN	106.77
	73.014	NaN	59.724	NaN	-20.954	NaN	NaN	37.874
	57.451	NaN	-18.245	NaN	24.126	NaN	NaN	87.515
	48.536	NaN	-16.631	NaN	23.635	NaN	NaN	78.885
	68.095	NaN	-42.209	NaN	-6.7353	NaN	NaN	38.125
	28.031	NaN	-28.382	NaN	13.666	NaN	NaN	21.571
	-23.681	NaN	-14.423	NaN	37.371	NaN	NaN	33.524
	30.211	NaN	-2.8064	NaN	3.0256	NaN	NaN	0.73487
	-17.24	NaN	155.4	NaN	67.074	NaN	NaN	79.45
	6.2667	NaN	58.509	NaN	30.538	NaN	NaN	62.795
	-19.386	NaN	30.287	NaN	16.733	NaN	NaN	76.563
	101.2	NaN	66.822	NaN	36.385	NaN	NaN	103.78
	123.65	NaN	-24.017	NaN	-34.032	NaN	NaN	16.153
	97.027	NaN	3.4939	NaN	-4.625	NaN	NaN	34.585
	82.663	NaN	-7.4313	NaN	46.129	NaN	NaN	54.636
	101.62	NaN	-21.505	NaN	58.848	NaN	NaN	33.639
	67.713	NaN	9.9712	NaN	44.802	NaN	NaN	15.719
	21.132	NaN	-21.583	NaN	56.292	NaN	NaN	58.891
	89.945	NaN	163.83	NaN	114.87	NaN	NaN	70.225
	87.719	NaN	33.581	NaN	5.7796	NaN	NaN	79.708
	65.582	NaN	41.59	NaN	54.09	NaN	NaN	86.404
	14.391	NaN	69.358	NaN	3.5685	NaN	NaN	62.557
	19.146	NaN	-0.79003	NaN	42.636	NaN	NaN	21.717
	22.575	NaN	-2.7013	NaN	18.76	NaN	NaN	40.545
	9.8448	NaN	-9.944	NaN	4.0025	NaN	NaN	37.266
	10.599	NaN	-8.2	NaN	18.674	NaN	NaN	7.293
	-8.1794	NaN	3.2996	NaN	-12.299	NaN	NaN	17.983
	1.167	NaN	-18.092	NaN	34.349	NaN	NaN	47.29
	35.503	NaN	64.295	NaN	79.742	NaN	NaN	66.086
	77.368	NaN	45.354	NaN	11.203	NaN	NaN	93.648
	102.14	NaN	47.032	NaN	40.884	NaN	NaN	60.185
	94.984	NaN	26.263	NaN	14.965	NaN	NaN	57.328
	106.36	NaN	-11.861	NaN	18.324	NaN	NaN	104.1
	77.763	NaN	0.21695	NaN	10.363	NaN	NaN	112.47
	47.532	NaN	-24.336	NaN	-9.1032	NaN	NaN	41.019
	53.694	NaN	-28.518	NaN	52.909	NaN	NaN	41.839
	74.943	NaN	-14.265	NaN	-4.4605	NaN	NaN	34.247
	62.329	NaN	-13.008	NaN	20.829	NaN	NaN	17.426
	43.109	NaN	133.17	NaN	73.849	NaN	NaN	62.317
	29.226	NaN	34.144	NaN	103.32	NaN	NaN	72.506
	33.906	NaN	46.671	NaN	67.775	NaN	NaN	63.525
	38.613	NaN	47.692	NaN	42.943	NaN	NaN	58.245
	-13.131	NaN	-6.0029	NaN	40.194	NaN	NaN	32.779
	16.835	NaN	1.0657	NaN	18.318	NaN	NaN	18.504
	38.681	NaN	-23.015	NaN	23.623	NaN	NaN	52.225
	53.121	NaN	-28.719	NaN	21.882	NaN	NaN	15.911
	10.251	NaN	-9.233	NaN	51.091	NaN	NaN	-0.079806
	98.928	NaN	-13.58	NaN	-4.0817	NaN	NaN	81.469
	111.22	NaN	203.68	NaN	95.82	NaN	NaN	40.271
	58.96	NaN	49.157	NaN	-2.9009	NaN	NaN	55.706
	96.307	NaN	58.326	NaN	51.853	NaN	NaN	78.882
	67.501	NaN	98.608	NaN	99.917	NaN	NaN	73.009
	83.987	NaN	-3.4035	NaN	61.181	NaN	NaN	46.631
	108.72	NaN	-24.017	NaN	259.96	NaN	NaN	88.701
	53.409	NaN	4.8411	NaN	70.4	NaN	NaN	36.429
	65.959	NaN	-3.0869	NaN	31.086	NaN	NaN	21.982
	34.457	NaN	3.7958	NaN	80.111	NaN	NaN	18
	41.662	NaN	-10.133	NaN	6.9365	NaN	NaN	12.426
	46.334	NaN	145.45	NaN	30.363	NaN	NaN	64.495
	37.6	NaN	67.711	NaN	5.5019	NaN	NaN	89.414
	-29.883	NaN	74.051	NaN	80.097	NaN	NaN	63.525
	-33.381	NaN	39.841	NaN	76.819	NaN	NaN	79.335
	-22.082	NaN	-14.424	NaN	106.83	NaN	NaN	38.272
	14.918	NaN	-6.3524	NaN	64.936	NaN	NaN	25.174
	31.12	NaN	-17.163	NaN	42.433	NaN	NaN	35.364
	151.72	NaN	-31.952	NaN	12.568	NaN	NaN	15.183
	86.133	NaN	-9.1446	NaN	39.855	NaN	NaN	32.342
	63.722	NaN	-26.377	NaN	-2.2466	NaN	NaN	37.746
	87.689	NaN	166.06	NaN	16.869	NaN	NaN	89.017
	87.351	NaN	67.958	NaN	34.018	NaN	NaN	68.043
	96.477	NaN	67.039	NaN	45.47	NaN	NaN	68.945
	50.247	NaN	38.426	NaN	49.831	NaN	NaN	47.193
	84.042	NaN	-28.375	NaN	36.503	NaN	NaN	51.553
	94.476	NaN	-21.948	NaN	30.966	NaN	NaN	91.361
	61.414	NaN	-9.1707	NaN	46.205	NaN	NaN	36.293
	44.38	NaN	-17.21	NaN	60.682	NaN	NaN	20.534
	33.079	NaN	-10.042	NaN	51.035	NaN	NaN	5.3113
	19.863	NaN	-6.7948	NaN	41.306	NaN	NaN	23.473
	-31.647	NaN	118.38	NaN	39.982	NaN	NaN	70.929
	6.06	NaN	25.351	NaN	-20.929	NaN	NaN	76.888
	24.258	NaN	67.039	NaN	160.83	NaN	NaN	37.895
	72.774	NaN	40.237	NaN	40.526	NaN	NaN	108.17
	7.996	NaN	-11.417	NaN	3.4936	NaN	NaN	23.18
	115.28	NaN	-18.554	NaN	0.36016	NaN	NaN	45.321
	107.67	NaN	-20.858	NaN	61.437	NaN	NaN	157.85
	109.93	NaN	-13.034	NaN	9.2876	NaN	NaN	25.872
	70.982	NaN	15.036	NaN	145.25	NaN	NaN	30.248
	92.424	NaN	-16.486	NaN	66.68	NaN	NaN	1.4428
	71.771	NaN	NaN	NaN	39.8	NaN	NaN	NaN
	68.503	NaN	NaN	NaN	128.53	NaN	NaN	NaN
	103.7	NaN	NaN	NaN	10.387	NaN	NaN	NaN
	67.742	NaN	NaN	NaN	20.998	NaN	NaN	NaN
	34.763	NaN	NaN	NaN	17.691	NaN	NaN	NaN
	41.675	NaN	NaN	NaN	110.15	NaN	NaN	NaN
	43.883	NaN	NaN	NaN	31.973	NaN	NaN	NaN
	26.153	NaN	NaN	NaN	33.819	NaN	NaN	NaN
	43.674	NaN	NaN	NaN	127.71	NaN	NaN	NaN
	-1.4447	NaN	NaN	NaN	1.9168	NaN	NaN	NaN
	-17.868	NaN	NaN	NaN	50.837	NaN	NaN	NaN
	25.263	NaN	NaN	NaN	87.297	NaN	NaN	NaN
	42.852	NaN	NaN	NaN	-6.5721	NaN	NaN	NaN
	113.22	NaN	NaN	NaN	-14.881	NaN	NaN	NaN
	136.8	NaN	NaN	NaN	14.972	NaN	NaN	NaN
	99.324	NaN	NaN	NaN	51.458	NaN	NaN	NaN
	96.734	NaN	NaN	NaN	69.094	NaN	NaN	NaN
	72.182	NaN	NaN	NaN	40.637	NaN	NaN	NaN
	82.585	NaN	NaN	NaN	16.577	NaN	NaN	NaN
	72.559	NaN	NaN	NaN	110.84	NaN	NaN	NaN
	71.196	NaN	NaN	NaN	101.96	NaN	NaN	NaN
	77.61	NaN	NaN	NaN	16.63	NaN	NaN	NaN
	55.526	NaN	NaN	NaN	58.195	NaN	NaN	NaN
	49.578	NaN	NaN	NaN	-4.0486	NaN	NaN	NaN
	31.001	NaN	NaN	NaN	21.964	NaN	NaN	NaN
	62.212	NaN	NaN	NaN	81.914	NaN	NaN	NaN
	26.288	NaN	NaN	NaN	25.91	NaN	NaN	NaN
	68.334	NaN	NaN	NaN	20.402	NaN	NaN	NaN
	-21.407	NaN	NaN	NaN	15.429	NaN	NaN	NaN
	25.168	NaN	NaN	NaN	69.224	NaN	NaN	NaN
	-12.025	NaN	NaN	NaN	24.703	NaN	NaN	NaN
	101.27	NaN	NaN	NaN	54.553	NaN	NaN	NaN
	100.25	NaN	NaN	NaN	63.17	NaN	NaN	NaN
	100.52	NaN	NaN	NaN	58.265	NaN	NaN	NaN
	71.409	NaN	NaN	NaN	-37.13	NaN	NaN	NaN
	100.56	NaN	NaN	NaN	-14.139	NaN	NaN	NaN
	92.757	NaN	NaN	NaN	7.4674	NaN	NaN	NaN
	42.025	NaN	NaN	NaN	83.299	NaN	NaN	NaN
	57.967	NaN	NaN	NaN	40.161	NaN	NaN	NaN
	52.448	NaN	NaN	NaN	54.544	NaN	NaN	NaN
	58.604	NaN	NaN	NaN	42.144	NaN	NaN	NaN
	1.1339	NaN	NaN	NaN	71.439	NaN	NaN	NaN
	40.661	NaN	NaN	NaN	94.358	NaN	NaN	NaN
	16.967	NaN	NaN	NaN	21.424	NaN	NaN	NaN
	18.77	NaN	NaN	NaN	113.8	NaN	NaN	NaN
	13.633	NaN	NaN	NaN	-4.625	NaN	NaN	NaN
	20.777	NaN	NaN	NaN	38.861	NaN	NaN	NaN
	0.18234	NaN	NaN	NaN	75.38	NaN	NaN	NaN
	31.623	NaN	NaN	NaN	-32.4	NaN	NaN	NaN
	130.68	NaN	NaN	NaN	-20.529	NaN	NaN	NaN
	132.69	NaN	NaN	NaN	58.792	NaN	NaN	NaN
	85.795	NaN	NaN	NaN	72.868	NaN	NaN	NaN
	83.784	NaN	NaN	NaN	46.413	NaN	NaN	NaN
	87.64	NaN	NaN	NaN	38.89	NaN	NaN	NaN
	81.078	NaN	NaN	NaN	72.277	NaN	NaN	NaN
	67.818	NaN	NaN	NaN	18.324	NaN	NaN	NaN
	59.184	NaN	NaN	NaN	65.58	NaN	NaN	NaN
	80.424	NaN	NaN	NaN	7.9567	NaN	NaN	NaN
	44.964	NaN	NaN	NaN	55.342	NaN	NaN	NaN
	38.548	NaN	NaN	NaN	63.657	NaN	NaN	NaN
	48.786	NaN	NaN	NaN	48.112	NaN	NaN	NaN
	49.406	NaN	NaN	NaN	50.247	NaN	NaN	NaN
	-18.693	NaN	NaN	NaN	76.162	NaN	NaN	NaN
	8.9252	NaN	NaN	NaN	7.8918	NaN	NaN	NaN
	69.324	NaN	NaN	NaN	119.05	NaN	NaN	NaN
	-4.2599	NaN	NaN	NaN	20.318	NaN	NaN	NaN
	36.535	NaN	NaN	NaN	10.553	NaN	NaN	NaN
	87.562	NaN	NaN	NaN	57.108	NaN	NaN	NaN
	124.07	NaN	NaN	NaN	25.279	NaN	NaN	NaN
	67.374	NaN	NaN	NaN	66.596	NaN	NaN	NaN
	96.817	NaN	NaN	NaN	50.383	NaN	NaN	NaN
	77.488	NaN	NaN	NaN	66.792	NaN	NaN	NaN
	103.55	NaN	NaN	NaN	34.049	NaN	NaN	NaN
	95.215	NaN	NaN	NaN	138.65	NaN	NaN	NaN
	62.963	NaN	NaN	NaN	56.132	NaN	NaN	NaN
	60.343	NaN	NaN	NaN	62.712	NaN	NaN	NaN
	45.511	NaN	NaN	NaN	19.607	NaN	NaN	NaN
	52.43	NaN	NaN	NaN	86.175	NaN	NaN	NaN
	61.309	NaN	NaN	NaN	84.505	NaN	NaN	NaN
	51.524	NaN	NaN	NaN	62.531	NaN	NaN	NaN
	32.97	NaN	NaN	NaN	87.993	NaN	NaN	NaN
	-15.307	NaN	NaN	NaN	36.675	NaN	NaN	NaN
	-1.6407	NaN	NaN	NaN	141.41	NaN	NaN	NaN
	33.983	NaN	NaN	NaN	48.104	NaN	NaN	NaN
	36.448	NaN	NaN	NaN	60.553	NaN	NaN	NaN
	136.11	NaN	NaN	NaN	67.942	NaN	NaN	NaN
	112.78	NaN	NaN	NaN	90.687	NaN	NaN	NaN
	77.946	NaN	NaN	NaN	32.133	NaN	NaN	NaN
	78.645	NaN	NaN	NaN	40.066	NaN	NaN	NaN
	83.894	NaN	NaN	NaN	21.532	NaN	NaN	NaN
	75.682	NaN	NaN	NaN	24.31	NaN	NaN	NaN
	73.938	NaN	NaN	NaN	50.434	NaN	NaN	NaN
	73.635	NaN	NaN	NaN	30.013	NaN	NaN	NaN
	59.515	NaN	NaN	NaN	-8.9579	NaN	NaN	NaN
	23.929	NaN	NaN	NaN	60.249	NaN	NaN	NaN
	24.821	NaN	NaN	NaN	61.944	NaN	NaN	NaN
	72.824	NaN	NaN	NaN	31.574	NaN	NaN	NaN
	37.046	NaN	NaN	NaN	66.53	NaN	NaN	NaN
	22.552	NaN	NaN	NaN	48.746	NaN	NaN	NaN
	13.001	NaN	NaN	NaN	56.053	NaN	NaN	NaN
	73.798	NaN	NaN	NaN	NaN	NaN	NaN	NaN
	72.08	NaN	NaN	NaN	NaN	NaN	NaN	NaN
	0.53046	NaN	NaN	NaN	NaN	NaN	NaN	NaN
	98.342	NaN	NaN	NaN	NaN	NaN	NaN	NaN
	130.4	NaN	NaN	NaN	NaN	NaN	NaN	NaN
	95.37	NaN	NaN	NaN	NaN	NaN	NaN	NaN
	82.794	NaN	NaN	NaN	NaN	NaN	NaN	NaN
	65.192	NaN	NaN	NaN	NaN	NaN	NaN	NaN
	69.413	NaN	NaN	NaN	NaN	NaN	NaN	NaN
	82.443	NaN	NaN	NaN	NaN	NaN	NaN	NaN
	63.633	NaN	NaN	NaN	NaN	NaN	NaN	NaN
	61.085	NaN	NaN	NaN	NaN	NaN	NaN	NaN
	90.03	NaN	NaN	NaN	NaN	NaN	NaN	NaN
	49.498	NaN	NaN	NaN	NaN	NaN	NaN	NaN
	49.938	NaN	NaN	NaN	NaN	NaN	NaN	NaN
	40.682	NaN	NaN	NaN	NaN	NaN	NaN	NaN
	26.503	NaN	NaN	NaN	NaN	NaN	NaN	NaN
	29.883	NaN	NaN	NaN	NaN	NaN	NaN	NaN
	15.704	NaN	NaN	NaN	NaN	NaN	NaN	NaN
	2.8527	NaN	NaN	NaN	NaN	NaN	NaN	NaN
	11.344	NaN	NaN	NaN	NaN	NaN	NaN	NaN
	114.5	NaN	NaN	NaN	NaN	NaN	NaN	NaN
	134.52	NaN	NaN	NaN	NaN	NaN	NaN	NaN
	110.08	NaN	NaN	NaN	NaN	NaN	NaN	NaN
	82.046	NaN	NaN	NaN	NaN	NaN	NaN	NaN
	110.95	NaN	NaN	NaN	NaN	NaN	NaN	NaN
	71.577	NaN	NaN	NaN	NaN	NaN	NaN	NaN
	55.025	NaN	NaN	NaN	NaN	NaN	NaN	NaN
	60.26	NaN	NaN	NaN	NaN	NaN	NaN	NaN
	48.142	NaN	NaN	NaN	NaN	NaN	NaN	NaN
	66.727	NaN	NaN	NaN	NaN	NaN	NaN	NaN
	25.011	NaN	NaN	NaN	NaN	NaN	NaN	NaN
	51.753	NaN	NaN	NaN	NaN	NaN	NaN	NaN
	42.932	NaN	NaN	NaN	NaN	NaN	NaN	NaN
	-26.89	NaN	NaN	NaN	NaN	NaN	NaN	NaN
	13.978	NaN	NaN	NaN	NaN	NaN	NaN	NaN
	31.658	NaN	NaN	NaN	NaN	NaN	NaN	NaN
	18.002	NaN	NaN	NaN	NaN	NaN	NaN	NaN
	-33.357	NaN	NaN	NaN	NaN	NaN	NaN	NaN
	101.56	NaN	NaN	NaN	NaN	NaN	NaN	NaN
	128.03	NaN	NaN	NaN	NaN	NaN	NaN	NaN
	76.084	NaN	NaN	NaN	NaN	NaN	NaN	NaN
	83.987	NaN	NaN	NaN	NaN	NaN	NaN	NaN
	51.318	NaN	NaN	NaN	NaN	NaN	NaN	NaN
	82.715	NaN	NaN	NaN	NaN	NaN	NaN	NaN
	83.992	NaN	NaN	NaN	NaN	NaN	NaN	NaN
	37.111	NaN	NaN	NaN	NaN	NaN	NaN	NaN
	59.895	NaN	NaN	NaN	NaN	NaN	NaN	NaN
	37.988	NaN	NaN	NaN	NaN	NaN	NaN	NaN
	60.939	NaN	NaN	NaN	NaN	NaN	NaN	NaN
	30.473	NaN	NaN	NaN	NaN	NaN	NaN	NaN
	71.119	NaN	NaN	NaN	NaN	NaN	NaN	NaN
	35.731	NaN	NaN	NaN	NaN	NaN	NaN	NaN
	1.1549	NaN	NaN	NaN	NaN	NaN	NaN	NaN
	8.2866	NaN	NaN	NaN	NaN	NaN	NaN	NaN
	15.895	NaN	NaN	NaN	NaN	NaN	NaN	NaN
	27.375	NaN	NaN	NaN	NaN	NaN	NaN	NaN
	123.4	NaN	NaN	NaN	NaN	NaN	NaN	NaN
	105.14	NaN	NaN	NaN	NaN	NaN	NaN	NaN
	80.851	NaN	NaN	NaN	NaN	NaN	NaN	NaN
	97.923	NaN	NaN	NaN	NaN	NaN	NaN	NaN
	62.878	NaN	NaN	NaN	NaN	NaN	NaN	NaN
	93.914	NaN	NaN	NaN	NaN	NaN	NaN	NaN
	70.523	NaN	NaN	NaN	NaN	NaN	NaN	NaN
	90.999	NaN	NaN	NaN	NaN	NaN	NaN	NaN
	32.657	NaN	NaN	NaN	NaN	NaN	NaN	NaN
	46.106	NaN	NaN	NaN	NaN	NaN	NaN	NaN
	31.512	NaN	NaN	NaN	NaN	NaN	NaN	NaN
	39.653	NaN	NaN	NaN	NaN	NaN	NaN	NaN
	29.657	NaN	NaN	NaN	NaN	NaN	NaN	NaN
	20.671	NaN	NaN	NaN	NaN	NaN	NaN	NaN
	10.36	NaN	NaN	NaN	NaN	NaN	NaN	NaN
	56.726	NaN	NaN	NaN	NaN	NaN	NaN	NaN
	22.932	NaN	NaN	NaN	NaN	NaN	NaN	NaN
	20.944	NaN	NaN	NaN	NaN	NaN	NaN	NaN
	107.93	NaN	NaN	NaN	NaN	NaN	NaN	NaN
	104.63	NaN	NaN	NaN	NaN	NaN	NaN	NaN
	75.293	NaN	NaN	NaN	NaN	NaN	NaN	NaN
	85.337	NaN	NaN	NaN	NaN	NaN	NaN	NaN
	117.03	NaN	NaN	NaN	NaN	NaN	NaN	NaN
	74.288	NaN	NaN	NaN	NaN	NaN	NaN	NaN
	87.746	NaN	NaN	NaN	NaN	NaN	NaN	NaN
	44.604	NaN	NaN	NaN	NaN	NaN	NaN	NaN
	86.325	NaN	NaN	NaN	NaN	NaN	NaN	NaN
	56.41	NaN	NaN	NaN	NaN	NaN	NaN	NaN
	39.143	NaN	NaN	NaN	NaN	NaN	NaN	NaN
	61.893	NaN	NaN	NaN	NaN	NaN	NaN	NaN
	8.5315	NaN	NaN	NaN	NaN	NaN	NaN	NaN
	-0.39307	NaN	NaN	NaN	NaN	NaN	NaN	NaN
	86.304	NaN	NaN	NaN	NaN	NaN	NaN	NaN
	-0.2474	NaN	NaN	NaN	NaN	NaN	NaN	NaN
	-20.802	NaN	NaN	NaN	NaN	NaN	NaN	NaN
	-17.368	NaN	NaN	NaN	NaN	NaN	NaN	NaN
	92.251	NaN	NaN	NaN	NaN	NaN	NaN	NaN
	143.78	NaN	NaN	NaN	NaN	NaN	NaN	NaN
	87.724	NaN	NaN	NaN	NaN	NaN	NaN	NaN
	81.938	NaN	NaN	NaN	NaN	NaN	NaN	NaN
	99.347	NaN	NaN	NaN	NaN	NaN	NaN	NaN
	93.076	NaN	NaN	NaN	NaN	NaN	NaN	NaN
	61.082	NaN	NaN	NaN	NaN	NaN	NaN	NaN
	64.394	NaN	NaN	NaN	NaN	NaN	NaN	NaN
	52.802	NaN	NaN	NaN	NaN	NaN	NaN	NaN
	69.084	NaN	NaN	NaN	NaN	NaN	NaN	NaN
	25.593	NaN	NaN	NaN	NaN	NaN	NaN	NaN
	17.686	NaN	NaN	NaN	NaN	NaN	NaN	NaN
	39.789	NaN	NaN	NaN	NaN	NaN	NaN	NaN
	52.304	NaN	NaN	NaN	NaN	NaN	NaN	NaN
	-35.127	NaN	NaN	NaN	NaN	NaN	NaN	NaN
	-31.884	NaN	NaN	NaN	NaN	NaN	NaN	NaN
	28.878	NaN	NaN	NaN	NaN	NaN	NaN	NaN
	16.424	NaN	NaN	NaN	NaN	NaN	NaN	NaN
	121.93	NaN	NaN	NaN	NaN	NaN	NaN	NaN
	114.39	NaN	NaN	NaN	NaN	NaN	NaN	NaN
	58.324	NaN	NaN	NaN	NaN	NaN	NaN	NaN
	82.109	NaN	NaN	NaN	NaN	NaN	NaN	NaN
	60.621	NaN	NaN	NaN	NaN	NaN	NaN	NaN
	84.725	NaN	NaN	NaN	NaN	NaN	NaN	NaN
	64.017	NaN	NaN	NaN	NaN	NaN	NaN	NaN
	37.555	NaN	NaN	NaN	NaN	NaN	NaN	NaN
	61.507	NaN	NaN	NaN	NaN	NaN	NaN	NaN
	46.301	NaN	NaN	NaN	NaN	NaN	NaN	NaN
	74.897	NaN	NaN	NaN	NaN	NaN	NaN	NaN
	66.113	NaN	NaN	NaN	NaN	NaN	NaN	NaN
	16.825	NaN	NaN	NaN	NaN	NaN	NaN	NaN
	7.2707	NaN	NaN	NaN	NaN	NaN	NaN	NaN
	14.958	NaN	NaN	NaN	NaN	NaN	NaN	NaN
	-30.296	NaN	NaN	NaN	NaN	NaN	NaN	NaN
	-14.911	NaN	NaN	NaN	NaN	NaN	NaN	NaN
	-9.4024	NaN	NaN	NaN	NaN	NaN	NaN	NaN
	138.78	NaN	NaN	NaN	NaN	NaN	NaN	NaN
	101.46	NaN	NaN	NaN	NaN	NaN	NaN	NaN
	50.364	NaN	NaN	NaN	NaN	NaN	NaN	NaN
	85.535	NaN	NaN	NaN	NaN	NaN	NaN	NaN
	81.456	NaN	NaN	NaN	NaN	NaN	NaN	NaN
	62.662	NaN	NaN	NaN	NaN	NaN	NaN	NaN
	21.031	NaN	NaN	NaN	NaN	NaN	NaN	NaN
	50.743	NaN	NaN	NaN	NaN	NaN	NaN	NaN
	85.817	NaN	NaN	NaN	NaN	NaN	NaN	NaN
	47.008	NaN	NaN	NaN	NaN	NaN	NaN	NaN
	34.266	NaN	NaN	NaN	NaN	NaN	NaN	NaN
	51.147	NaN	NaN	NaN	NaN	NaN	NaN	NaN
	58.547	NaN	NaN	NaN	NaN	NaN	NaN	NaN
	-9.1567	NaN	NaN	NaN	NaN	NaN	NaN	NaN
	18.154	NaN	NaN	NaN	NaN	NaN	NaN	NaN
	12.501	NaN	NaN	NaN	NaN	NaN	NaN	NaN
	34.986	NaN	NaN	NaN	NaN	NaN	NaN	NaN
	-29.493	NaN	NaN	NaN	NaN	NaN	NaN	NaN
	112.87	NaN	NaN	NaN	NaN	NaN	NaN	NaN
	107.65	NaN	NaN	NaN	NaN	NaN	NaN	NaN
	80.276	NaN	NaN	NaN	NaN	NaN	NaN	NaN
	73.354	NaN	NaN	NaN	NaN	NaN	NaN	NaN
	67.813	NaN	NaN	NaN	NaN	NaN	NaN	NaN
	76.906	NaN	NaN	NaN	NaN	NaN	NaN	NaN
	89.164	NaN	NaN	NaN	NaN	NaN	NaN	NaN
	81.61	NaN	NaN	NaN	NaN	NaN	NaN	NaN
	103.73	NaN	NaN	NaN	NaN	NaN	NaN	NaN
	76.954	NaN	NaN	NaN	NaN	NaN	NaN	NaN
	40.947	NaN	NaN	NaN	NaN	NaN	NaN	NaN
	32.161	NaN	NaN	NaN	NaN	NaN	NaN	NaN
	97.409	NaN	NaN	NaN	NaN	NaN	NaN	NaN
	24.243	NaN	NaN	NaN	NaN	NaN	NaN	NaN
	-9.6877	NaN	NaN	NaN	NaN	NaN	NaN	NaN
	13.523	NaN	NaN	NaN	NaN	NaN	NaN	NaN
	11.779	NaN	NaN	NaN	NaN	NaN	NaN	NaN
	-1.6064	NaN	NaN	NaN	NaN	NaN	NaN	NaN
	89.356	NaN	NaN	NaN	NaN	NaN	NaN	NaN
	87.694	NaN	NaN	NaN	NaN	NaN	NaN	NaN
	81.715	NaN	NaN	NaN	NaN	NaN	NaN	NaN
	76.898	NaN	NaN	NaN	NaN	NaN	NaN	NaN
	98.925	NaN	NaN	NaN	NaN	NaN	NaN	NaN
	89.276	NaN	NaN	NaN	NaN	NaN	NaN	NaN
	41.819	NaN	NaN	NaN	NaN	NaN	NaN	NaN
	69.703	NaN	NaN	NaN	NaN	NaN	NaN	NaN
	132.48	NaN	NaN	NaN	NaN	NaN	NaN	NaN
	64.956	NaN	NaN	NaN	NaN	NaN	NaN	NaN
	38.427	NaN	NaN	NaN	NaN	NaN	NaN	NaN
	80.457	NaN	NaN	NaN	NaN	NaN	NaN	NaN
	38.716	NaN	NaN	NaN	NaN	NaN	NaN	NaN
	60.492	NaN	NaN	NaN	NaN	NaN	NaN	NaN
	13.35	NaN	NaN	NaN	NaN	NaN	NaN	NaN
	3.7982	NaN	NaN	NaN	NaN	NaN	NaN	NaN
	17.45	NaN	NaN	NaN	NaN	NaN	NaN	NaN
	1.9785	NaN	NaN	NaN	NaN	NaN	NaN	NaN
	122.8	NaN	NaN	NaN	NaN	NaN	NaN	NaN
	108.38	NaN	NaN	NaN	NaN	NaN	NaN	NaN
	70.55	NaN	NaN	NaN	NaN	NaN	NaN	NaN
	91.273	NaN	NaN	NaN	NaN	NaN	NaN	NaN
	69.14	NaN	NaN	NaN	NaN	NaN	NaN	NaN
	79.255	NaN	NaN	NaN	NaN	NaN	NaN	NaN
	97.521	NaN	NaN	NaN	NaN	NaN	NaN	NaN
	58.679	NaN	NaN	NaN	NaN	NaN	NaN	NaN
	90.522	NaN	NaN	NaN	NaN	NaN	NaN	NaN
	30.747	NaN	NaN	NaN	NaN	NaN	NaN	NaN
	50.825	NaN	NaN	NaN	NaN	NaN	NaN	NaN
	32.748	NaN	NaN	NaN	NaN	NaN	NaN	NaN
	33.992	NaN	NaN	NaN	NaN	NaN	NaN	NaN
	11.08	NaN	NaN	NaN	NaN	NaN	NaN	NaN
	-3.8453	NaN	NaN	NaN	NaN	NaN	NaN	NaN
	9.5288	NaN	NaN	NaN	NaN	NaN	NaN	NaN
	17.623	NaN	NaN	NaN	NaN	NaN	NaN	NaN
	74.606	NaN	NaN	NaN	NaN	NaN	NaN	NaN
	111.62	NaN	NaN	NaN	NaN	NaN	NaN	NaN
	148.54	NaN	NaN	NaN	NaN	NaN	NaN	NaN
	92.084	NaN	NaN	NaN	NaN	NaN	NaN	NaN
	79.08	NaN	NaN	NaN	NaN	NaN	NaN	NaN
	80.174	NaN	NaN	NaN	NaN	NaN	NaN	NaN
	80.562	NaN	NaN	NaN	NaN	NaN	NaN	NaN
	86.701	NaN	NaN	NaN	NaN	NaN	NaN	NaN
	70.794	NaN	NaN	NaN	NaN	NaN	NaN	NaN
	81.891	NaN	NaN	NaN	NaN	NaN	NaN	NaN
	38.819	NaN	NaN	NaN	NaN	NaN	NaN	NaN
	0.5245	NaN	NaN	NaN	NaN	NaN	NaN	NaN
	48.177	NaN	NaN	NaN	NaN	NaN	NaN	NaN
	41.806	NaN	NaN	NaN	NaN	NaN	NaN	NaN
	24.323	NaN	NaN	NaN	NaN	NaN	NaN	NaN
	15.914	NaN	NaN	NaN	NaN	NaN	NaN	NaN
	-9.7068	NaN	NaN	NaN	NaN	NaN	NaN	NaN
	0.068966	NaN	NaN	NaN	NaN	NaN	NaN	NaN
	14.114	NaN	NaN	NaN	NaN	NaN	NaN	NaN
	138.81	NaN	NaN	NaN	NaN	NaN	NaN	NaN
	132.42	NaN	NaN	NaN	NaN	NaN	NaN	NaN
	74.038	NaN	NaN	NaN	NaN	NaN	NaN	NaN
	78.059	NaN	NaN	NaN	NaN	NaN	NaN	NaN
	77.94	NaN	NaN	NaN	NaN	NaN	NaN	NaN
	71.309	NaN	NaN	NaN	NaN	NaN	NaN	NaN
	20.664	NaN	NaN	NaN	NaN	NaN	NaN	NaN
	105.7	NaN	NaN	NaN	NaN	NaN	NaN	NaN
	105.08	NaN	NaN	NaN	NaN	NaN	NaN	NaN
	58.408	NaN	NaN	NaN	NaN	NaN	NaN	NaN
	30.853	NaN	NaN	NaN	NaN	NaN	NaN	NaN
	36.586	NaN	NaN	NaN	NaN	NaN	NaN	NaN
	47.29	NaN	NaN	NaN	NaN	NaN	NaN	NaN
	30.428	NaN	NaN	NaN	NaN	NaN	NaN	NaN
	43.482	NaN	NaN	NaN	NaN	NaN	NaN	NaN
	-14.731	NaN	NaN	NaN	NaN	NaN	NaN	NaN
	15.18	NaN	NaN	NaN	NaN	NaN	NaN	NaN
	-4.5078	NaN	NaN	NaN	NaN	NaN	NaN	NaN
	111.81	NaN	NaN	NaN	NaN	NaN	NaN	NaN
	89.509	NaN	NaN	NaN	NaN	NaN	NaN	NaN
	61.681	NaN	NaN	NaN	NaN	NaN	NaN	NaN
	87.315	NaN	NaN	NaN	NaN	NaN	NaN	NaN
	105.04	NaN	NaN	NaN	NaN	NaN	NaN	NaN
	84.595	NaN	NaN	NaN	NaN	NaN	NaN	NaN
	87.321	NaN	NaN	NaN	NaN	NaN	NaN	NaN
	76.301	NaN	NaN	NaN	NaN	NaN	NaN	NaN
	83.494	NaN	NaN	NaN	NaN	NaN	NaN	NaN
	47.052	NaN	NaN	NaN	NaN	NaN	NaN	NaN
	22.918	NaN	NaN	NaN	NaN	NaN	NaN	NaN
	62.183	NaN	NaN	NaN	NaN	NaN	NaN	NaN
	80.104	NaN	NaN	NaN	NaN	NaN	NaN	NaN
	4.6498	NaN	NaN	NaN	NaN	NaN	NaN	NaN
	-4.0133	NaN	NaN	NaN	NaN	NaN	NaN	NaN
	26.356	NaN	NaN	NaN	NaN	NaN	NaN	NaN
	24.808	NaN	NaN	NaN	NaN	NaN	NaN	NaN
	3.2001	NaN	NaN	NaN	NaN	NaN	NaN	NaN
	177.79	NaN	NaN	NaN	NaN	NaN	NaN	NaN
	139.93	NaN	NaN	NaN	NaN	NaN	NaN	NaN
	60.006	NaN	NaN	NaN	NaN	NaN	NaN	NaN
	77.797	NaN	NaN	NaN	NaN	NaN	NaN	NaN
	75.466	NaN	NaN	NaN	NaN	NaN	NaN	NaN
	82.7	NaN	NaN	NaN	NaN	NaN	NaN	NaN
	63.723	NaN	NaN	NaN	NaN	NaN	NaN	NaN
	81.092	NaN	NaN	NaN	NaN	NaN	NaN	NaN
	70.63	NaN	NaN	NaN	NaN	NaN	NaN	NaN
	26.472	NaN	NaN	NaN	NaN	NaN	NaN	NaN
	46.612	NaN	NaN	NaN	NaN	NaN	NaN	NaN
	19.09	NaN	NaN	NaN	NaN	NaN	NaN	NaN
	89.942	NaN	NaN	NaN	NaN	NaN	NaN	NaN
	25.436	NaN	NaN	NaN	NaN	NaN	NaN	NaN
	26.939	NaN	NaN	NaN	NaN	NaN	NaN	NaN
	-1.1852	NaN	NaN	NaN	NaN	NaN	NaN	NaN
	7.4812	NaN	NaN	NaN	NaN	NaN	NaN	NaN
	-27.883	NaN	NaN	NaN	NaN	NaN	NaN	NaN
	132.63	NaN	NaN	NaN	NaN	NaN	NaN	NaN
	105.93	NaN	NaN	NaN	NaN	NaN	NaN	NaN
	70.376	NaN	NaN	NaN	NaN	NaN	NaN	NaN
	66.055	NaN	NaN	NaN	NaN	NaN	NaN	NaN
	73.427	NaN	NaN	NaN	NaN	NaN	NaN	NaN
	66.211	NaN	NaN	NaN	NaN	NaN	NaN	NaN
	75.392	NaN	NaN	NaN	NaN	NaN	NaN	NaN
	60.604	NaN	NaN	NaN	NaN	NaN	NaN	NaN
	107.45	NaN	NaN	NaN	NaN	NaN	NaN	NaN
	28.237	NaN	NaN	NaN	NaN	NaN	NaN	NaN
	89.686	NaN	NaN	NaN	NaN	NaN	NaN	NaN
	46.929	NaN	NaN	NaN	NaN	NaN	NaN	NaN
	41.082	NaN	NaN	NaN	NaN	NaN	NaN	NaN
	15.529	NaN	NaN	NaN	NaN	NaN	NaN	NaN
	10.857	NaN	NaN	NaN	NaN	NaN	NaN	NaN
	30.498	NaN	NaN	NaN	NaN	NaN	NaN	NaN
	22.82	NaN	NaN	NaN	NaN	NaN	NaN	NaN
	33.39	NaN	NaN	NaN	NaN	NaN	NaN	NaN
	81.731	NaN	NaN	NaN	NaN	NaN	NaN	NaN
	87.392	NaN	NaN	NaN	NaN	NaN	NaN	NaN
	69.345	NaN	NaN	NaN	NaN	NaN	NaN	NaN
	104.37	NaN	NaN	NaN	NaN	NaN	NaN	NaN
	104.34	NaN	NaN	NaN	NaN	NaN	NaN	NaN
	78.075	NaN	NaN	NaN	NaN	NaN	NaN	NaN
	59.797	NaN	NaN	NaN	NaN	NaN	NaN	NaN
	72.129	NaN	NaN	NaN	NaN	NaN	NaN	NaN
	54.43	NaN	NaN	NaN	NaN	NaN	NaN	NaN
	48.658	NaN	NaN	NaN	NaN	NaN	NaN	NaN
	56.334	NaN	NaN	NaN	NaN	NaN	NaN	NaN
	40.547	NaN	NaN	NaN	NaN	NaN	NaN	NaN
	66.293	NaN	NaN	NaN	NaN	NaN	NaN	NaN
	-6.0991	NaN	NaN	NaN	NaN	NaN	NaN	NaN
	11.015	NaN	NaN	NaN	NaN	NaN	NaN	NaN
	16	NaN	NaN	NaN	NaN	NaN	NaN	NaN
	10.619	NaN	NaN	NaN	NaN	NaN	NaN	NaN
	57.624	NaN	NaN	NaN	NaN	NaN	NaN	NaN
	102.83	NaN	NaN	NaN	NaN	NaN	NaN	NaN
	130.28	NaN	NaN	NaN	NaN	NaN	NaN	NaN
	84.967	NaN	NaN	NaN	NaN	NaN	NaN	NaN
	78.419	NaN	NaN	NaN	NaN	NaN	NaN	NaN
	81.809	NaN	NaN	NaN	NaN	NaN	NaN	NaN
	68.851	NaN	NaN	NaN	NaN	NaN	NaN	NaN
	38.011	NaN	NaN	NaN	NaN	NaN	NaN	NaN
	75.281	NaN	NaN	NaN	NaN	NaN	NaN	NaN
	39.848	NaN	NaN	NaN	NaN	NaN	NaN	NaN
	37.222	NaN	NaN	NaN	NaN	NaN	NaN	NaN
	53.009	NaN	NaN	NaN	NaN	NaN	NaN	NaN
	60.994	NaN	NaN	NaN	NaN	NaN	NaN	NaN
	66.817	NaN	NaN	NaN	NaN	NaN	NaN	NaN
	16.953	NaN	NaN	NaN	NaN	NaN	NaN	NaN
	13.271	NaN	NaN	NaN	NaN	NaN	NaN	NaN
	10.116	NaN	NaN	NaN	NaN	NaN	NaN	NaN
	-4.6805	NaN	NaN	NaN	NaN	NaN	NaN	NaN
	14.899	NaN	NaN	NaN	NaN	NaN	NaN	NaN
	130.99	NaN	NaN	NaN	NaN	NaN	NaN	NaN
	107.04	NaN	NaN	NaN	NaN	NaN	NaN	NaN
	67.113	NaN	NaN	NaN	NaN	NaN	NaN	NaN
	90.698	NaN	NaN	NaN	NaN	NaN	NaN	NaN
	90.669	NaN	NaN	NaN	NaN	NaN	NaN	NaN
	72.385	NaN	NaN	NaN	NaN	NaN	NaN	NaN
	143.65	NaN	NaN	NaN	NaN	NaN	NaN	NaN
	64.077	NaN	NaN	NaN	NaN	NaN	NaN	NaN
	86.345	NaN	NaN	NaN	NaN	NaN	NaN	NaN
	44.395	NaN	NaN	NaN	NaN	NaN	NaN	NaN
	26.533	NaN	NaN	NaN	NaN	NaN	NaN	NaN
	30.525	NaN	NaN	NaN	NaN	NaN	NaN	NaN
	47.025	NaN	NaN	NaN	NaN	NaN	NaN	NaN
	46.465	NaN	NaN	NaN	NaN	NaN	NaN	NaN
	21.877	NaN	NaN	NaN	NaN	NaN	NaN	NaN
	28	NaN	NaN	NaN	NaN	NaN	NaN	NaN
	38.968	NaN	NaN	NaN	NaN	NaN	NaN	NaN
	-35.457	NaN	NaN	NaN	NaN	NaN	NaN	NaN
	100.8	NaN	NaN	NaN	NaN	NaN	NaN	NaN
	96.956	NaN	NaN	NaN	NaN	NaN	NaN	NaN
	74.94	NaN	NaN	NaN	NaN	NaN	NaN	NaN
	82.917	NaN	NaN	NaN	NaN	NaN	NaN	NaN
	72.444	NaN	NaN	NaN	NaN	NaN	NaN	NaN
	112.06	NaN	NaN	NaN	NaN	NaN	NaN	NaN
	85.678	NaN	NaN	NaN	NaN	NaN	NaN	NaN
	100.27	NaN	NaN	NaN	NaN	NaN	NaN	NaN
	74.194	NaN	NaN	NaN	NaN	NaN	NaN	NaN
	28.306	NaN	NaN	NaN	NaN	NaN	NaN	NaN
	20.511	NaN	NaN	NaN	NaN	NaN	NaN	NaN
	44.857	NaN	NaN	NaN	NaN	NaN	NaN	NaN
	68.842	NaN	NaN	NaN	NaN	NaN	NaN	NaN
	-1.7096	NaN	NaN	NaN	NaN	NaN	NaN	NaN
	-0.8	NaN	NaN	NaN	NaN	NaN	NaN	NaN
	20.649	NaN	NaN	NaN	NaN	NaN	NaN	NaN
	19.465	NaN	NaN	NaN	NaN	NaN	NaN	NaN
	-3.744	NaN	NaN	NaN	NaN	NaN	NaN	NaN
	135.38	NaN	NaN	NaN	NaN	NaN	NaN	NaN
	138.19	NaN	NaN	NaN	NaN	NaN	NaN	NaN
	84.311	NaN	NaN	NaN	NaN	NaN	NaN	NaN
	55.564	NaN	NaN	NaN	NaN	NaN	NaN	NaN
	77.818	NaN	NaN	NaN	NaN	NaN	NaN	NaN
	77.216	NaN	NaN	NaN	NaN	NaN	NaN	NaN
	72.222	NaN	NaN	NaN	NaN	NaN	NaN	NaN
	82.519	NaN	NaN	NaN	NaN	NaN	NaN	NaN
	72.659	NaN	NaN	NaN	NaN	NaN	NaN	NaN
	67.1	NaN	NaN	NaN	NaN	NaN	NaN	NaN
	40.776	NaN	NaN	NaN	NaN	NaN	NaN	NaN
	42.448	NaN	NaN	NaN	NaN	NaN	NaN	NaN
	31.943	NaN	NaN	NaN	NaN	NaN	NaN	NaN
	33.19	NaN	NaN	NaN	NaN	NaN	NaN	NaN
	51.698	NaN	NaN	NaN	NaN	NaN	NaN	NaN
	16.46	NaN	NaN	NaN	NaN	NaN	NaN	NaN
	-5.6218	NaN	NaN	NaN	NaN	NaN	NaN	NaN
	-2.3404	NaN	NaN	NaN	NaN	NaN	NaN	NaN
	112.55	NaN	NaN	NaN	NaN	NaN	NaN	NaN
	128.02	NaN	NaN	NaN	NaN	NaN	NaN	NaN
	64.799	NaN	NaN	NaN	NaN	NaN	NaN	NaN
	71.625	NaN	NaN	NaN	NaN	NaN	NaN	NaN
	84.044	NaN	NaN	NaN	NaN	NaN	NaN	NaN
	105.18	NaN	NaN	NaN	NaN	NaN	NaN	NaN
	51.049	NaN	NaN	NaN	NaN	NaN	NaN	NaN
	19.343	NaN	NaN	NaN	NaN	NaN	NaN	NaN
	86.46	NaN	NaN	NaN	NaN	NaN	NaN	NaN
	58.321	NaN	NaN	NaN	NaN	NaN	NaN	NaN
	42.656	NaN	NaN	NaN	NaN	NaN	NaN	NaN
	11.499	NaN	NaN	NaN	NaN	NaN	NaN	NaN
	63.597	NaN	NaN	NaN	NaN	NaN	NaN	NaN
	-11.317	NaN	NaN	NaN	NaN	NaN	NaN	NaN
	-33.546	NaN	NaN	NaN	NaN	NaN	NaN	NaN
	24.955	NaN	NaN	NaN	NaN	NaN	NaN	NaN
	-16.803	NaN	NaN	NaN	NaN	NaN	NaN	NaN
	44.963	NaN	NaN	NaN	NaN	NaN	NaN	NaN
	105.03	NaN	NaN	NaN	NaN	NaN	NaN	NaN
	115.92	NaN	NaN	NaN	NaN	NaN	NaN	NaN
	68.27	NaN	NaN	NaN	NaN	NaN	NaN	NaN
	54.139	NaN	NaN	NaN	NaN	NaN	NaN	NaN
	80.8	NaN	NaN	NaN	NaN	NaN	NaN	NaN
	96.757	NaN	NaN	NaN	NaN	NaN	NaN	NaN
	84.467	NaN	NaN	NaN	NaN	NaN	NaN	NaN
	95.215	NaN	NaN	NaN	NaN	NaN	NaN	NaN
	58.865	NaN	NaN	NaN	NaN	NaN	NaN	NaN
	44.826	NaN	NaN	NaN	NaN	NaN	NaN	NaN
	58.144	NaN	NaN	NaN	NaN	NaN	NaN	NaN
	43.704	NaN	NaN	NaN	NaN	NaN	NaN	NaN
	22.79	NaN	NaN	NaN	NaN	NaN	NaN	NaN
	-19.501	NaN	NaN	NaN	NaN	NaN	NaN	NaN
	-3.3972	NaN	NaN	NaN	NaN	NaN	NaN	NaN
	6.8724	NaN	NaN	NaN	NaN	NaN	NaN	NaN
	-27.902	NaN	NaN	NaN	NaN	NaN	NaN	NaN
	13.234	NaN	NaN	NaN	NaN	NaN	NaN	NaN
	109.26	NaN	NaN	NaN	NaN	NaN	NaN	NaN
	103.78	NaN	NaN	NaN	NaN	NaN	NaN	NaN
	116.41	NaN	NaN	NaN	NaN	NaN	NaN	NaN
	103.55	NaN	NaN	NaN	NaN	NaN	NaN	NaN
	85.832	NaN	NaN	NaN	NaN	NaN	NaN	NaN
	75.179	NaN	NaN	NaN	NaN	NaN	NaN	NaN
	40.405	NaN	NaN	NaN	NaN	NaN	NaN	NaN
	64.77	NaN	NaN	NaN	NaN	NaN	NaN	NaN
	46.96	NaN	NaN	NaN	NaN	NaN	NaN	NaN
	62.809	NaN	NaN	NaN	NaN	NaN	NaN	NaN
	16.722	NaN	NaN	NaN	NaN	NaN	NaN	NaN
	25.661	NaN	NaN	NaN	NaN	NaN	NaN	NaN
	16.446	NaN	NaN	NaN	NaN	NaN	NaN	NaN
	7.1429	NaN	NaN	NaN	NaN	NaN	NaN	NaN
	-9.0837	NaN	NaN	NaN	NaN	NaN	NaN	NaN
	8.7431	NaN	NaN	NaN	NaN	NaN	NaN	NaN
	-4.7684	NaN	NaN	NaN	NaN	NaN	NaN	NaN
	8.6903	NaN	NaN	NaN	NaN	NaN	NaN	NaN
	130.33	NaN	NaN	NaN	NaN	NaN	NaN	NaN
	95.428	NaN	NaN	NaN	NaN	NaN	NaN	NaN
	133.8	NaN	NaN	NaN	NaN	NaN	NaN	NaN
	83.736	NaN	NaN	NaN	NaN	NaN	NaN	NaN
	116.04	NaN	NaN	NaN	NaN	NaN	NaN	NaN
	60.168	NaN	NaN	NaN	NaN	NaN	NaN	NaN
	82.725	NaN	NaN	NaN	NaN	NaN	NaN	NaN
	41.851	NaN	NaN	NaN	NaN	NaN	NaN	NaN
	91.713	NaN	NaN	NaN	NaN	NaN	NaN	NaN
	43.387	NaN	NaN	NaN	NaN	NaN	NaN	NaN
	80.126	NaN	NaN	NaN	NaN	NaN	NaN	NaN
	29.081	NaN	NaN	NaN	NaN	NaN	NaN	NaN
	55.142	NaN	NaN	NaN	NaN	NaN	NaN	NaN
	34.175	NaN	NaN	NaN	NaN	NaN	NaN	NaN
	33.149	NaN	NaN	NaN	NaN	NaN	NaN	NaN
	18.176	NaN	NaN	NaN	NaN	NaN	NaN	NaN
	33.759	NaN	NaN	NaN	NaN	NaN	NaN	NaN
	9.8961	NaN	NaN	NaN	NaN	NaN	NaN	NaN
	119.88	NaN	NaN	NaN	NaN	NaN	NaN	NaN
	111.81	NaN	NaN	NaN	NaN	NaN	NaN	NaN
	104.38	NaN	NaN	NaN	NaN	NaN	NaN	NaN
	104.31	NaN	NaN	NaN	NaN	NaN	NaN	NaN
	70.382	NaN	NaN	NaN	NaN	NaN	NaN	NaN
	86.29	NaN	NaN	NaN	NaN	NaN	NaN	NaN
	42.891	NaN	NaN	NaN	NaN	NaN	NaN	NaN
	55.609	NaN	NaN	NaN	NaN	NaN	NaN	NaN
	75.417	NaN	NaN	NaN	NaN	NaN	NaN	NaN
	48.155	NaN	NaN	NaN	NaN	NaN	NaN	NaN
	32.861	NaN	NaN	NaN	NaN	NaN	NaN	NaN
	34.967	NaN	NaN	NaN	NaN	NaN	NaN	NaN
	45.112	NaN	NaN	NaN	NaN	NaN	NaN	NaN
	9.9089	NaN	NaN	NaN	NaN	NaN	NaN	NaN
	19.212	NaN	NaN	NaN	NaN	NaN	NaN	NaN
	9.3064	NaN	NaN	NaN	NaN	NaN	NaN	NaN
	-6.5111	NaN	NaN	NaN	NaN	NaN	NaN	NaN
	28.088	NaN	NaN	NaN	NaN	NaN	NaN	NaN
	140.01	NaN	NaN	NaN	NaN	NaN	NaN	NaN
	124.83	NaN	NaN	NaN	NaN	NaN	NaN	NaN
	76.326	NaN	NaN	NaN	NaN	NaN	NaN	NaN
	97.842	NaN	NaN	NaN	NaN	NaN	NaN	NaN
	103.86	NaN	NaN	NaN	NaN	NaN	NaN	NaN
	81.034	NaN	NaN	NaN	NaN	NaN	NaN	NaN
	71.392	NaN	NaN	NaN	NaN	NaN	NaN	NaN
	40.872	NaN	NaN	NaN	NaN	NaN	NaN	NaN
	73.154	NaN	NaN	NaN	NaN	NaN	NaN	NaN
	47.305	NaN	NaN	NaN	NaN	NaN	NaN	NaN
	40.811	NaN	NaN	NaN	NaN	NaN	NaN	NaN
	86.273	NaN	NaN	NaN	NaN	NaN	NaN	NaN
	76.93	NaN	NaN	NaN	NaN	NaN	NaN	NaN
	-17.772	NaN	NaN	NaN	NaN	NaN	NaN	NaN
	6.481	NaN	NaN	NaN	NaN	NaN	NaN	NaN
	19.335	NaN	NaN	NaN	NaN	NaN	NaN	NaN
	28.391	NaN	NaN	NaN	NaN	NaN	NaN	NaN
	20.676	NaN	NaN	NaN	NaN	NaN	NaN	NaN
	148.51	NaN	NaN	NaN	NaN	NaN	NaN	NaN
	80.395	NaN	NaN	NaN	NaN	NaN	NaN	NaN
	65.742	NaN	NaN	NaN	NaN	NaN	NaN	NaN
	89.81	NaN	NaN	NaN	NaN	NaN	NaN	NaN
	74.046	NaN	NaN	NaN	NaN	NaN	NaN	NaN
	88.539	NaN	NaN	NaN	NaN	NaN	NaN	NaN
	66.813	NaN	NaN	NaN	NaN	NaN	NaN	NaN
	104.81	NaN	NaN	NaN	NaN	NaN	NaN	NaN
	127	NaN	NaN	NaN	NaN	NaN	NaN	NaN
	46.586	NaN	NaN	NaN	NaN	NaN	NaN	NaN
	27.367	NaN	NaN	NaN	NaN	NaN	NaN	NaN
	41.675	NaN	NaN	NaN	NaN	NaN	NaN	NaN
	47.81	NaN	NaN	NaN	NaN	NaN	NaN	NaN
	1.7394	NaN	NaN	NaN	NaN	NaN	NaN	NaN
	21.89	NaN	NaN	NaN	NaN	NaN	NaN	NaN
	-14.37	NaN	NaN	NaN	NaN	NaN	NaN	NaN
	-1.8269	NaN	NaN	NaN	NaN	NaN	NaN	NaN
	23.545	NaN	NaN	NaN	NaN	NaN	NaN	NaN
	106.42	NaN	NaN	NaN	NaN	NaN	NaN	NaN
	136.89	NaN	NaN	NaN	NaN	NaN	NaN	NaN
	89.767	NaN	NaN	NaN	NaN	NaN	NaN	NaN
	74.74	NaN	NaN	NaN	NaN	NaN	NaN	NaN
	82.771	NaN	NaN	NaN	NaN	NaN	NaN	NaN
	86.645	NaN	NaN	NaN	NaN	NaN	NaN	NaN
	101.52	NaN	NaN	NaN	NaN	NaN	NaN	NaN
	105.06	NaN	NaN	NaN	NaN	NaN	NaN	NaN
	128.82	NaN	NaN	NaN	NaN	NaN	NaN	NaN
	33.356	NaN	NaN	NaN	NaN	NaN	NaN	NaN
	50.016	NaN	NaN	NaN	NaN	NaN	NaN	NaN
	21.992	NaN	NaN	NaN	NaN	NaN	NaN	NaN
	67.648	NaN	NaN	NaN	NaN	NaN	NaN	NaN
	24.527	NaN	NaN	NaN	NaN	NaN	NaN	NaN
	26.447	NaN	NaN	NaN	NaN	NaN	NaN	NaN
	25.394	NaN	NaN	NaN	NaN	NaN	NaN	NaN
	21.257	NaN	NaN	NaN	NaN	NaN	NaN	NaN
	19.6	NaN	NaN	NaN	NaN	NaN	NaN	NaN
	115.97	NaN	NaN	NaN	NaN	NaN	NaN	NaN
	106.34	NaN	NaN	NaN	NaN	NaN	NaN	NaN
	77.522	NaN	NaN	NaN	NaN	NaN	NaN	NaN
	79.377	NaN	NaN	NaN	NaN	NaN	NaN	NaN
	112.92	NaN	NaN	NaN	NaN	NaN	NaN	NaN
	72.826	NaN	NaN	NaN	NaN	NaN	NaN	NaN
	72.763	NaN	NaN	NaN	NaN	NaN	NaN	NaN
	127.38	NaN	NaN	NaN	NaN	NaN	NaN	NaN
	112.21	NaN	NaN	NaN	NaN	NaN	NaN	NaN
	36.587	NaN	NaN	NaN	NaN	NaN	NaN	NaN
	26.748	NaN	NaN	NaN	NaN	NaN	NaN	NaN
	70.342	NaN	NaN	NaN	NaN	NaN	NaN	NaN
	43.956	NaN	NaN	NaN	NaN	NaN	NaN	NaN
	22.018	NaN	NaN	NaN	NaN	NaN	NaN	NaN
	8.4165	NaN	NaN	NaN	NaN	NaN	NaN	NaN
	-3.2	NaN	NaN	NaN	NaN	NaN	NaN	NaN
	25.197	NaN	NaN	NaN	NaN	NaN	NaN	NaN
	-8.7221	NaN	NaN	NaN	NaN	NaN	NaN	NaN
	106.59	NaN	NaN	NaN	NaN	NaN	NaN	NaN
	111.56	NaN	NaN	NaN	NaN	NaN	NaN	NaN
	87.335	NaN	NaN	NaN	NaN	NaN	NaN	NaN
	115.8	NaN	NaN	NaN	NaN	NaN	NaN	NaN
	72.813	NaN	NaN	NaN	NaN	NaN	NaN	NaN
	69.97	NaN	NaN	NaN	NaN	NaN	NaN	NaN
	93.911	NaN	NaN	NaN	NaN	NaN	NaN	NaN
	78.834	NaN	NaN	NaN	NaN	NaN	NaN	NaN
	44.748	NaN	NaN	NaN	NaN	NaN	NaN	NaN
	19.545	NaN	NaN	NaN	NaN	NaN	NaN	NaN
	36.101	NaN	NaN	NaN	NaN	NaN	NaN	NaN
	38.309	NaN	NaN	NaN	NaN	NaN	NaN	NaN
	77.99	NaN	NaN	NaN	NaN	NaN	NaN	NaN
	45.262	NaN	NaN	NaN	NaN	NaN	NaN	NaN
	-25.527	NaN	NaN	NaN	NaN	NaN	NaN	NaN
	33.659	NaN	NaN	NaN	NaN	NaN	NaN	NaN
	80.897	NaN	NaN	NaN	NaN	NaN	NaN	NaN
	15.19	NaN	NaN	NaN	NaN	NaN	NaN	NaN
	87.195	NaN	NaN	NaN	NaN	NaN	NaN	NaN
	143.78	NaN	NaN	NaN	NaN	NaN	NaN	NaN
	127.48	NaN	NaN	NaN	NaN	NaN	NaN	NaN
	108.88	NaN	NaN	NaN	NaN	NaN	NaN	NaN
	98.976	NaN	NaN	NaN	NaN	NaN	NaN	NaN
	119.06	NaN	NaN	NaN	NaN	NaN	NaN	NaN
	45.249	NaN	NaN	NaN	NaN	NaN	NaN	NaN
	70.824	NaN	NaN	NaN	NaN	NaN	NaN	NaN
	45.522	NaN	NaN	NaN	NaN	NaN	NaN	NaN
	48.673	NaN	NaN	NaN	NaN	NaN	NaN	NaN
	29.788	NaN	NaN	NaN	NaN	NaN	NaN	NaN
	31.965	NaN	NaN	NaN	NaN	NaN	NaN	NaN
	24.725	NaN	NaN	NaN	NaN	NaN	NaN	NaN
	28.141	NaN	NaN	NaN	NaN	NaN	NaN	NaN
	-30.303	NaN	NaN	NaN	NaN	NaN	NaN	NaN
	22.096	NaN	NaN	NaN	NaN	NaN	NaN	NaN
	-26.488	NaN	NaN	NaN	NaN	NaN	NaN	NaN
	5.0044	NaN	NaN	NaN	NaN	NaN	NaN	NaN
	98.946	NaN	NaN	NaN	NaN	NaN	NaN	NaN
	124.24	NaN	NaN	NaN	NaN	NaN	NaN	NaN
	69.955	NaN	NaN	NaN	NaN	NaN	NaN	NaN
	87.184	NaN	NaN	NaN	NaN	NaN	NaN	NaN
	111.12	NaN	NaN	NaN	NaN	NaN	NaN	NaN
	77.305	NaN	NaN	NaN	NaN	NaN	NaN	NaN
	69.094	NaN	NaN	NaN	NaN	NaN	NaN	NaN
	51.578	NaN	NaN	NaN	NaN	NaN	NaN	NaN
	98.963	NaN	NaN	NaN	NaN	NaN	NaN	NaN
	63.62	NaN	NaN	NaN	NaN	NaN	NaN	NaN
	49.085	NaN	NaN	NaN	NaN	NaN	NaN	NaN
	6.2591	NaN	NaN	NaN	NaN	NaN	NaN	NaN
	28.403	NaN	NaN	NaN	NaN	NaN	NaN	NaN
	2.2788	NaN	NaN	NaN	NaN	NaN	NaN	NaN
	13.795	NaN	NaN	NaN	NaN	NaN	NaN	NaN
	19.898	NaN	NaN	NaN	NaN	NaN	NaN	NaN
	10.035	NaN	NaN	NaN	NaN	NaN	NaN	NaN
	0.21425	NaN	NaN	NaN	NaN	NaN	NaN	NaN
	119.53	NaN	NaN	NaN	NaN	NaN	NaN	NaN
	87.126	NaN	NaN	NaN	NaN	NaN	NaN	NaN
	80.556	NaN	NaN	NaN	NaN	NaN	NaN	NaN
	65.192	NaN	NaN	NaN	NaN	NaN	NaN	NaN
	106.17	NaN	NaN	NaN	NaN	NaN	NaN	NaN
	84.243	NaN	NaN	NaN	NaN	NaN	NaN	NaN
	50.352	NaN	NaN	NaN	NaN	NaN	NaN	NaN
	81.135	NaN	NaN	NaN	NaN	NaN	NaN	NaN
	102.65	NaN	NaN	NaN	NaN	NaN	NaN	NaN
	28.124	NaN	NaN	NaN	NaN	NaN	NaN	NaN
	46.11	NaN	NaN	NaN	NaN	NaN	NaN	NaN
	38.621	NaN	NaN	NaN	NaN	NaN	NaN	NaN
	16.291	NaN	NaN	NaN	NaN	NaN	NaN	NaN
	-14.37	NaN	NaN	NaN	NaN	NaN	NaN	NaN
	-13.193	NaN	NaN	NaN	NaN	NaN	NaN	NaN
	25.158	NaN	NaN	NaN	NaN	NaN	NaN	NaN
	21.028	NaN	NaN	NaN	NaN	NaN	NaN	NaN
	-24.34	NaN	NaN	NaN	NaN	NaN	NaN	NaN
	113	NaN	NaN	NaN	NaN	NaN	NaN	NaN
	129.01	NaN	NaN	NaN	NaN	NaN	NaN	NaN
	88.148	NaN	NaN	NaN	NaN	NaN	NaN	NaN
	76.492	NaN	NaN	NaN	NaN	NaN	NaN	NaN
	112.54	NaN	NaN	NaN	NaN	NaN	NaN	NaN
	83.691	NaN	NaN	NaN	NaN	NaN	NaN	NaN
	69.634	NaN	NaN	NaN	NaN	NaN	NaN	NaN
	39.654	NaN	NaN	NaN	NaN	NaN	NaN	NaN
	67.742	NaN	NaN	NaN	NaN	NaN	NaN	NaN
	33.765	NaN	NaN	NaN	NaN	NaN	NaN	NaN
	91.49	NaN	NaN	NaN	NaN	NaN	NaN	NaN
	42.7	NaN	NaN	NaN	NaN	NaN	NaN	NaN
	40.033	NaN	NaN	NaN	NaN	NaN	NaN	NaN
	-6.3695	NaN	NaN	NaN	NaN	NaN	NaN	NaN
	1.2389	NaN	NaN	NaN	NaN	NaN	NaN	NaN
	17.429	NaN	NaN	NaN	NaN	NaN	NaN	NaN
	12.416	NaN	NaN	NaN	NaN	NaN	NaN	NaN
	19.862	NaN	NaN	NaN	NaN	NaN	NaN	NaN
	92.745	NaN	NaN	NaN	NaN	NaN	NaN	NaN
	107.07	NaN	NaN	NaN	NaN	NaN	NaN	NaN
	80.701	NaN	NaN	NaN	NaN	NaN	NaN	NaN
	121.81	NaN	NaN	NaN	NaN	NaN	NaN	NaN
	72.972	NaN	NaN	NaN	NaN	NaN	NaN	NaN
	128.07	NaN	NaN	NaN	NaN	NaN	NaN	NaN
	28.926	NaN	NaN	NaN	NaN	NaN	NaN	NaN
	39.137	NaN	NaN	NaN	NaN	NaN	NaN	NaN
	40.708	NaN	NaN	NaN	NaN	NaN	NaN	NaN
	18.674	NaN	NaN	NaN	NaN	NaN	NaN	NaN
	55.263	NaN	NaN	NaN	NaN	NaN	NaN	NaN
	67.373	NaN	NaN	NaN	NaN	NaN	NaN	NaN
	66.238	NaN	NaN	NaN	NaN	NaN	NaN	NaN
	58.735	NaN	NaN	NaN	NaN	NaN	NaN	NaN
	35.803	NaN	NaN	NaN	NaN	NaN	NaN	NaN
	54.948	NaN	NaN	NaN	NaN	NaN	NaN	NaN
	1.8218	NaN	NaN	NaN	NaN	NaN	NaN	NaN
	4.5888	NaN	NaN	NaN	NaN	NaN	NaN	NaN
	116.36	NaN	NaN	NaN	NaN	NaN	NaN	NaN
	96.567	NaN	NaN	NaN	NaN	NaN	NaN	NaN
	90.087	NaN	NaN	NaN	NaN	NaN	NaN	NaN
	79.366	NaN	NaN	NaN	NaN	NaN	NaN	NaN
	70.685	NaN	NaN	NaN	NaN	NaN	NaN	NaN
	59.205	NaN	NaN	NaN	NaN	NaN	NaN	NaN
	55.614	NaN	NaN	NaN	NaN	NaN	NaN	NaN
	70.63	NaN	NaN	NaN	NaN	NaN	NaN	NaN
	112.63	NaN	NaN	NaN	NaN	NaN	NaN	NaN
	27.817	NaN	NaN	NaN	NaN	NaN	NaN	NaN
	73.654	NaN	NaN	NaN	NaN	NaN	NaN	NaN
	50.362	NaN	NaN	NaN	NaN	NaN	NaN	NaN
	50.467	NaN	NaN	NaN	NaN	NaN	NaN	NaN
	-22.079	NaN	NaN	NaN	NaN	NaN	NaN	NaN
	55.398	NaN	NaN	NaN	NaN	NaN	NaN	NaN
	-23.854	NaN	NaN	NaN	NaN	NaN	NaN	NaN
	-24.197	NaN	NaN	NaN	NaN	NaN	NaN	NaN
	-10.102	NaN	NaN	NaN	NaN	NaN	NaN	NaN
	140.27	NaN	NaN	NaN	NaN	NaN	NaN	NaN
	116.35	NaN	NaN	NaN	NaN	NaN	NaN	NaN
	86.727	NaN	NaN	NaN	NaN	NaN	NaN	NaN
	87.762	NaN	NaN	NaN	NaN	NaN	NaN	NaN
	77.566	NaN	NaN	NaN	NaN	NaN	NaN	NaN
	86.433	NaN	NaN	NaN	NaN	NaN	NaN	NaN
	29.621	NaN	NaN	NaN	NaN	NaN	NaN	NaN
	69.77	NaN	NaN	NaN	NaN	NaN	NaN	NaN
	62.039	NaN	NaN	NaN	NaN	NaN	NaN	NaN
	62.047	NaN	NaN	NaN	NaN	NaN	NaN	NaN
	46.166	NaN	NaN	NaN	NaN	NaN	NaN	NaN
	16.844	NaN	NaN	NaN	NaN	NaN	NaN	NaN
	39.031	NaN	NaN	NaN	NaN	NaN	NaN	NaN
	-4.8444	NaN	NaN	NaN	NaN	NaN	NaN	NaN
	53.66	NaN	NaN	NaN	NaN	NaN	NaN	NaN
	-30.957	NaN	NaN	NaN	NaN	NaN	NaN	NaN
	13.261	NaN	NaN	NaN	NaN	NaN	NaN	NaN
	-7.0766	NaN	NaN	NaN	NaN	NaN	NaN	NaN
	101.63	NaN	NaN	NaN	NaN	NaN	NaN	NaN
	105.15	NaN	NaN	NaN	NaN	NaN	NaN	NaN
	104.02	NaN	NaN	NaN	NaN	NaN	NaN	NaN
	81.468	NaN	NaN	NaN	NaN	NaN	NaN	NaN
	128.52	NaN	NaN	NaN	NaN	NaN	NaN	NaN
	84.06	NaN	NaN	NaN	NaN	NaN	NaN	NaN
	66.413	NaN	NaN	NaN	NaN	NaN	NaN	NaN
	25.369	NaN	NaN	NaN	NaN	NaN	NaN	NaN
	80.424	NaN	NaN	NaN	NaN	NaN	NaN	NaN
	19.171	NaN	NaN	NaN	NaN	NaN	NaN	NaN
	50.012	NaN	NaN	NaN	NaN	NaN	NaN	NaN
	72.028	NaN	NaN	NaN	NaN	NaN	NaN	NaN
	23.445	NaN	NaN	NaN	NaN	NaN	NaN	NaN
