# Supplementary material for: Ramp-to-threshold dynamics in a hindbrain population controls the timing of spontaneous saccades
Source: Nat Commun. 2021 Jul 6;12:4145. doi: 10.1038/s41467-021-24336-w (PMC8260785; doi:10.1038/s41467-021-24336-w)
Supplement: Supplementary file 3 — Source Data [file 41467_2021_24336_MOESM3_ESM.zip › Ramirez_Source_Data/Figure 2.csv]

Panel
c	Saccade-triggered fluorescence responses around saccades to the left
	time around saccade(s)	-8	-7.6667	-7.3333	-7	-6.6667	-6.3333	-6	-5.6667	-5.3333	-5	-4.6667	-4.3333	-4	-3.6667	-3.3333	-3	-2.6667	-2.3333	-2	-1.6667	-1.3333	-1	-0.66667	-0.33333	0	0.33333	0.66667	1	1.3333	1.6667	2	2.3333	2.6667	3	3.3333	3.6667	4	4.3333	4.6667	5	5.3333	5.6667	6	6.3333	6.6667	7	7.3333	7.6667
	Sample Index
	1	NaN	NaN	NaN	NaN	NaN	NaN	NaN	NaN	NaN	NaN	NaN	0.068413	-0.082669	-0.21553	-0.25472	-0.29391	-0.33075	-0.34409	-0.35744	-0.3701	-0.34736	-0.32462	-0.30188	-0.23892	-0.17369	-0.10847	-0.012449	0.08798	0.18841	0.22681	0.24997	0.27313	0.29339	0.31258	0.33177	0.38866	0.46507	0.54148	0.52816	0.45167	0.37518	0.29824	0.22088	0.14351	0.15157	0.26709	0.38262	0.41037
	2	-0.24023	-0.26321	-0.2862	-0.28278	-0.27613	-0.26948	-0.21935	-0.1596	-0.099857	-0.13945	-0.21273	-0.286	-0.27907	-0.23349	-0.1879	-0.21441	-0.28842	-0.36243	-0.4041	-0.4172	-0.43029	-0.4124	-0.35797	-0.30354	-0.24224	-0.17006	-0.097884	-0.0010385	0.1495	0.30003	0.42784	0.48478	0.54172	0.60604	0.70619	0.80635	0.89983	0.93247	0.9651	0.99175	0.80136	0.61098	0.4206	0.52563	0.64465	0.76366	0.67136	0.55101
	3	0.0082435	0.077699	0.039093	-0.10014	-0.23937	-0.29981	-0.26229	-0.22478	-0.21658	-0.25749	-0.2984	-0.33244	-0.3506	-0.36876	-0.38271	-0.38259	-0.38247	-0.36912	-0.28517	-0.20121	-0.13125	-0.2103	-0.28935	-0.36556	-0.23852	-0.11148	0.015564	0.095527	0.17258	0.24964	0.29692	0.33976	0.38259	0.43637	0.49292	0.54947	0.52909	0.47964	0.4302	0.48402	0.59252	0.70102	0.69907	0.61772	0.53637	0.43124	0.30325	0.17526
	4	NaN	NaN	NaN	NaN	NaN	NaN	NaN	NaN	NaN	0.010965	-0.075261	-0.14389	-0.20101	-0.25814	-0.28037	-0.27199	-0.26362	-0.26287	-0.27102	-0.27918	-0.29161	-0.31075	-0.32988	-0.30731	-0.1948	-0.082296	0.011869	0.049447	0.087025	0.13454	0.22963	0.32472	0.4076	0.38168	0.35575	0.33014	0.31496	0.29978	0.2846	0.26036	0.23571	0.21106	0.19745	0.18529	0.17313	0.18382	0.19978	0.21574
	5	NaN	NaN	NaN	NaN	NaN	NaN	NaN	0.057137	0.016462	-0.039672	-0.11449	-0.1893	-0.25847	-0.31847	-0.37847	-0.40526	-0.35774	-0.31021	-0.29055	-0.36071	-0.43086	-0.48098	-0.4296	-0.37822	-0.32251	-0.22458	-0.12665	-0.028841	0.062877	0.15459	0.24631	0.26563	0.28104	0.29646	0.27325	0.24461	0.21597	0.22335	0.23946	0.25557	0.24046	0.21397	0.18747	0.20898	0.25512	0.30127	0.33663	0.36447
	6	NaN	NaN	NaN	NaN	NaN	-0.27041	-0.2643	-0.25819	-0.25208	-0.26481	-0.27792	-0.29102	-0.28811	-0.28359	-0.27907	-0.22986	-0.17194	-0.11402	-0.16112	-0.24052	-0.31991	-0.29308	-0.21914	-0.14521	-0.11318	-0.10676	-0.10033	-0.060982	0.0054304	0.071843	0.17438	0.31654	0.45871	0.53186	0.50354	0.47521	0.43673	0.37791	0.31908	0.31835	0.48227	0.64619	0.75448	0.62375	0.49302	0.37425	0.34591	0.31757
	7	NaN	NaN	NaN	NaN	0.21776	0.083476	-0.050809	-0.18456	-0.24052	-0.29647	-0.35243	-0.28778	-0.21472	-0.14166	-0.14553	-0.16164	-0.17775	-0.20083	-0.22576	-0.25069	-0.25507	-0.25141	-0.24774	-0.25551	-0.26953	-0.28354	-0.27329	-0.24508	-0.21687	-0.10973	0.075457	0.26064	0.41094	0.51513	0.61933	0.67544	0.64562	0.6158	0.58083	0.53306	0.48529	0.4457	0.43605	0.42641	0.41136	0.36395	0.31654	0.27714
	8	-0.17003	-0.23644	-0.26684	-0.28789	-0.30895	-0.2783	-0.22774	-0.17717	-0.18175	-0.21604	-0.25033	-0.2681	-0.2738	-0.27949	-0.28142	-0.27967	-0.27792	-0.274	-0.26723	-0.26046	-0.25765	-0.26182	-0.26599	-0.28651	-0.3471	-0.40769	-0.42414	-0.28207	-0.14001	0.0061123	0.17597	0.34582	0.49923	0.44632	0.3934	0.3406	0.35054	0.36048	0.37043	0.30756	0.2392	0.17084	0.13493	0.1044	NaN	NaN	NaN	NaN
	9	-0.17341	-0.23323	-0.22144	-0.20966	-0.19702	-0.18221	-0.16741	-0.17474	-0.26495	-0.35515	-0.4316	-0.42269	-0.41378	-0.402	-0.3502	-0.2984	-0.2466	-0.23812	-0.22987	-0.22161	-0.23865	-0.25781	-0.27696	-0.25625	-0.22854	-0.20084	-0.11393	-0.0102	0.093527	0.17276	0.24185	0.31093	0.32359	0.3038	0.28401	0.26909	0.25794	0.24679	0.24632	0.25692	NaN	NaN	NaN	NaN	NaN	NaN	NaN	NaN
	10	-0.38856	-0.40951	-0.35047	-0.29143	-0.27302	-0.33151	-0.38999	-0.41561	-0.35407	-0.29252	-0.25311	-0.30124	-0.34938	-0.39411	-0.41603	-0.43795	-0.45638	-0.41801	-0.37963	-0.34126	-0.37191	-0.40355	-0.43519	-0.36695	-0.28928	-0.21162	-0.12858	-0.044538	0.039507	0.08527	0.11959	0.1539	0.19349	0.23535	0.27722	0.28635	0.2759	0.26546	0.23682	0.1935	0.15019	0.16223	0.2338	0.30536	0.35171	0.36173	NaN	NaN
	11	NaN	NaN	0.37285	0.31534	0.17421	0.033091	-0.060425	-0.074534	-0.088642	-0.11267	-0.15953	-0.20638	-0.2376	-0.21671	-0.19582	-0.18917	-0.25796	-0.32674	-0.38621	-0.34762	-0.30904	-0.27159	-0.30978	-0.34797	-0.38615	-0.25943	-0.12271	0.014006	0.1636	0.31509	0.46659	0.41154	0.30446	0.19738	0.18888	0.21742	0.24597	0.24394	0.2258	0.20766	0.16643	0.10868	0.050929	0.022566	0.022349	0.022132	0.034809	0.063974
	12	NaN	NaN	0.14523	0.20231	0.071172	-0.059968	-0.19111	-0.17569	-0.15937	-0.14304	-0.16623	-0.19278	-0.21933	-0.28585	-0.35944	-0.43303	-0.37356	-0.27608	-0.1786	-0.17252	-0.20453	-0.23654	-0.26678	-0.29601	-0.32523	-0.29461	-0.21733	-0.14004	-0.06352	0.012187	0.087895	0.17667	0.28367	0.39066	0.45519	0.43939	0.42358	0.41441	0.42281	0.43121	0.41158	0.28106	0.15054	0.051355	0.16224	0.27312	0.37138	0.26382
	13	-0.31792	-0.31177	-0.2385	-0.16524	-0.12192	-0.2064	-0.29089	-0.35782	-0.29336	-0.2289	-0.17044	-0.237	-0.30356	-0.37012	-0.37556	-0.37936	-0.38316	-0.25022	-0.1024	0.045432	0.0092358	-0.0647	-0.13864	-0.15739	-0.1585	-0.15962	-0.078561	0.040138	0.15884	0.24328	0.30618	0.36907	0.4375	0.5106	0.58371	0.57657	0.4789	0.38122	0.3202	0.31466	0.30913	0.32323	0.37797	0.43272	0.45823	0.39779	NaN	NaN
	14	-0.31451	-0.34491	-0.36976	-0.389	-0.40824	-0.41306	-0.39835	-0.38364	-0.36481	-0.3384	-0.312	-0.30163	-0.33231	-0.36299	-0.38243	-0.35925	-0.33608	-0.31658	-0.32026	-0.32393	-0.32498	-0.2881	-0.25122	-0.21434	-0.16826	-0.12212	-0.075969	-0.028958	0.018127	0.065212	0.12822	0.19406	0.2599	0.25077	0.22011	0.18945	0.17468	0.16657	0.15846	0.19525	0.25808	0.32092	0.36838	0.40378	0.43918	0.44645	0.4243	0.40214
	15	NaN	NaN	NaN	0.10214	0.042183	-0.024104	-0.09039	-0.15668	-0.21503	-0.27321	-0.3314	-0.29801	-0.25532	-0.21263	-0.20807	-0.21099	-0.21392	-0.23899	-0.2709	-0.30282	-0.29326	-0.26523	-0.2372	-0.23135	-0.23912	-0.24688	-0.16646	-0.013252	0.13995	0.23494	0.26578	0.29663	0.29751	0.25416	0.21082	0.17016	0.13494	0.099717	0.077171	0.090741	0.10431	0.11541	0.11582	0.11624	0.11492	0.10038	0.08584	0.070152
	16	-0.15881	-0.19767	-0.21714	-0.22721	-0.23728	-0.21739	-0.17768	-0.13797	-0.12272	-0.12919	-0.13566	-0.17149	-0.24208	-0.31267	-0.34393	-0.31256	-0.28119	-0.26266	-0.27217	-0.28169	-0.27403	-0.21249	-0.15096	-0.093088	-0.053137	-0.013187	0.025281	0.050082	0.074884	0.10067	0.16362	0.22658	0.28953	0.30024	0.30841	0.31659	0.32843	0.34076	0.35309	0.28907	0.20711	0.12516	0.12735	0.15943	0.19152	NaN	NaN	NaN
	Saccade-triggered fluorescence responses around saccades to the right
	time around saccade(s)	-8	-7.6667	-7.3333	-7	-6.6667	-6.3333	-6	-5.6667	-5.3333	-5	-4.6667	-4.3333	-4	-3.6667	-3.3333	-3	-2.6667	-2.3333	-2	-1.6667	-1.3333	-1	-0.66667	-0.33333	0	0.33333	0.66667	1	1.3333	1.6667	2	2.3333	2.6667	3	3.3333	3.6667	4	4.3333	4.6667	5	5.3333	5.6667	6	6.3333	6.6667	7	7.3333	7.6667
	Sample Index
	1	0.25755	0.28048	0.29967	0.31886	0.33805	0.41364	0.49005	0.56646	0.50315	0.42666	0.35017	0.27294	0.19558	0.11822	0.18934	0.30487	0.4204	0.37073	0.24953	0.12833	0.098874	0.12427	0.14966	0.10812	0.012656	-0.082808	-0.11669	-0.084331	-0.051976	-0.057588	-0.11788	-0.17817	-0.22586	-0.24885	-0.27183	-0.28694	-0.28029	-0.27364	-0.25669	-0.19695	-0.1372	-0.093656	-0.16693	-0.2402	-0.30756	-0.26198	-0.21639	-0.17081
	2	-0.23553	-0.16335	-0.091172	0.012961	0.1635	0.31403	0.43313	0.49007	0.54701	0.61535	0.71551	0.81567	0.90287	0.9355	0.96813	0.97404	0.78366	0.59328	0.41769	0.5367	0.65572	0.77473	0.66017	0.53981	0.41946	0.32658	0.23663	0.14667	0.068257	-0.0078242	-0.083905	-0.049405	0.020051	0.089507	0.015424	-0.12381	-0.26304	-0.29343	-0.25591	-0.2184	-0.22354	-0.26445	-0.30536	-0.33553	-0.35369	-0.37185	-0.38269	-0.38257
	3	0.14592	0.22298	0.2821	0.32494	0.36777	0.4168	0.47335	0.52991	0.5462	0.49675	0.44731	0.44648	0.55498	0.66348	0.72721	0.64586	0.56452	0.47553	0.34754	0.21954	0.10487	0.12187	0.13888	0.15384	0.067616	-0.01861	-0.10484	-0.16348	-0.22061	-0.27773	-0.27749	-0.26912	-0.26075	-0.26566	-0.27382	-0.28198	-0.29818	-0.31731	-0.33645	-0.26872	NaN	NaN	NaN	NaN	NaN	NaN	NaN	NaN
	4	0.36706	0.34113	0.32157	0.3064	0.29122	0.27111	0.24646	0.22181	0.20276	0.19059	0.17843	0.17686	0.19282	0.20878	0.22086	0.2241	0.22734	0.23592	0.26211	0.28831	0.30028	0.23807	0.17585	0.11555	0.074871	0.034196	-0.0070529	-0.081867	-0.15668	-0.2315	-0.29231	-0.35231	-0.41231	-0.37846	-0.33093	-0.28341	-0.33012	-0.40027	-0.47042	-0.452	-0.40062	-0.34924	NaN	NaN	NaN	NaN	NaN	NaN
	5	0.18747	0.20898	0.25512	0.30127	0.33663	0.36447	0.39231	0.2768	0.027275	-0.22225	-0.34871	-0.32158	-0.29445	-0.26159	-0.21911	-0.17662	-0.17176	-0.25432	-0.33689	-0.39347	-0.36249	-0.33151	-0.30361	-0.29234	-0.28106	-0.27022	-0.26411	-0.258	-0.25213	-0.26523	-0.27834	-0.29144	-0.28796	-0.28345	-0.27893	-0.22801	-0.17009	-0.11217	-0.16366	-0.24306	-0.32245	-0.29071	-0.21678	-0.14284	NaN	NaN	NaN	NaN
	6	0.50108	0.52342	0.49509	0.46677	0.4192	0.36038	0.30155	0.3672	0.53112	0.69504	0.71552	0.58479	0.45406	0.3658	0.33746	0.30912	0.26319	0.18353	0.10386	0.054893	0.088558	0.12222	0.15432	0.18008	0.20585	0.21132	0.077031	-0.057254	-0.18725	-0.2432	-0.29916	-0.35512	-0.28427	-0.21121	-0.13815	-0.14631	-0.16241	-0.17852	-0.20203	-0.22696	-0.25189	-0.25489	-0.25123	-0.24757	-0.25619	NaN	NaN	NaN
	7	-0.24237	-0.21416	-0.091952	0.093235	0.27842	0.42094	0.52514	0.62933	0.67258	0.64276	0.61294	0.57624	0.52847	0.4807	0.44478	0.43513	0.42548	0.40681	0.3594	0.31199	0.28344	0.34907	0.41469	0.45804	0.2887	0.11936	-0.047639	-0.11405	-0.18045	-0.24686	-0.27015	-0.2912	-0.31225	-0.27036	-0.2198	-0.16923	-0.18713	-0.22142	-0.25571	-0.26899	-0.27469	-0.28039	-0.28115	-0.2794	-0.27765	-0.27293	-0.26617	-0.2594
	8	NaN	NaN	NaN	NaN	NaN	-0.35468	-0.41526	-0.40638	-0.26431	-0.12225	0.027344	0.1972	0.36705	0.49262	0.4397	0.38679	0.34184	0.35178	0.36173	0.36738	0.29902	0.23065	0.16229	0.13111	0.10058	0.070056	-0.02302	-0.12222	-0.22142	-0.22752	-0.21574	-0.20395	-0.18985	-0.17505	-0.16024	-0.2184	-0.30861	-0.39881	-0.42729	-0.41838	-0.40946	-0.37693	-0.32513	-0.27333	-0.24238	-0.23413	-0.22587	-0.22877
	9	NaN	NaN	NaN	NaN	NaN	NaN	NaN	NaN	NaN	-0.22073	-0.1884	-0.084676	0.019051	0.12278	0.19225	0.26133	0.33041	0.31801	0.29822	0.27843	0.26594	0.2548	0.24365	0.24931	0.25991	0.27051	0.14305	-0.043345	-0.22974	-0.30544	-0.31581	-0.32617	-0.3126	-0.27998	-0.24736	-0.2247	-0.21262	-0.20053	-0.22579	-0.30416	-0.38252	-0.41406	-0.35502	-0.29597	-0.26852	-0.327	-0.38549	-0.42035
	10	NaN	NaN	NaN	-0.27111	-0.19296	-0.10892	-0.024871	0.058983	0.0933	0.12762	0.16193	0.20328	0.24515	0.28702	0.2839	0.27346	0.26302	0.22668	0.18337	0.14006	0.17898	0.25054	0.32211	0.35405	0.36408	0.3741	0.2977	0.15657	0.015451	-0.062188	-0.076297	-0.090406	-0.11853	-0.16538	-0.21224	-0.23499	-0.2141	-0.19321	-0.19777	-0.26655	-0.33534	-0.38139	-0.3428	-0.30422	-0.27637	-0.31455	-0.35274	NaN
	11	0.33161	0.48311	0.39986	0.29279	0.18571	0.19199	0.22053	0.24908	0.24196	0.22382	0.20568	0.16014	0.10239	0.044634	0.022543	0.022326	0.022108	0.037988	0.067153	0.096318	0.093522	0.055514	0.017506	0.023253	0.093597	0.16394	0.16743	0.036289	-0.094852	-0.18768	-0.17135	-0.15502	-0.14675	-0.1733	-0.19985	-0.23184	-0.30543	-0.37901	-0.4451	-0.34763	-0.25015	-0.15267	-0.18103	-0.21304	-0.24505	-0.27456	-0.30378	NaN
	12	NaN	-0.30899	-0.2317	-0.15441	-0.077602	-0.0018946	0.073813	0.15677	0.26377	0.37076	0.45813	0.44233	0.42652	0.41285	0.42125	0.42965	0.43585	0.30533	0.17481	0.044294	0.14161	0.2525	0.36338	0.28382	0.17627	0.068708	0.017536	-0.019523	-0.056583	-0.14068	-0.24237	-0.34405	-0.3572	-0.32389	-0.29058	-0.28702	-0.30468	-0.32233	-0.29345	-0.22019	-0.14692	-0.14304	-0.22752	-0.31201	-0.34171	-0.27725	-0.21278	-0.18708
	13	NaN	NaN	NaN	-0.15955	-0.086158	0.032541	0.15124	0.23926	0.30215	0.36505	0.43282	0.50592	0.57903	0.58282	0.48515	0.38747	0.32055	0.31502	0.30948	0.31973	0.37447	0.42921	0.46209	0.40166	0.34123	0.26815	0.10036	-0.067439	-0.22327	-0.12985	-0.03643	0.056988	-0.048022	-0.15837	-0.26871	-0.29635	-0.31499	-0.33362	-0.24237	-0.12858	-0.014786	-0.087716	-0.22032	-0.35292	-0.36606	-0.32447	-0.28288	-0.28548
	14	0.046049	0.10142	0.16726	0.2331	0.26325	0.23259	0.20193	0.17798	0.16987	0.16176	0.16967	0.23251	0.29535	0.35397	0.38937	0.42477	0.45547	0.43331	0.41116	0.38871	0.33647	0.28423	0.23199	0.17284	0.11323	0.053616	-0.011774	-0.078061	-0.14435	-0.2042	-0.26239	-0.32057	-0.30595	-0.26326	-0.22057	-0.20752	-0.21045	-0.21338	-0.23305	-0.26497	-0.29688	-0.29847	-0.27044	-0.24241	-0.22991	-0.23767	NaN	NaN
	15	0.12325	0.23158	0.26242	0.29327	0.30224	0.25889	0.21554	0.174	0.13878	0.10356	0.075692	0.089262	0.10283	0.11536	0.11578	0.11619	0.11651	0.10197	0.087425	0.072883	0.033896	-0.0067947	-0.047486	-0.06371	-0.076044	-0.088378	-0.12169	-0.16056	-0.19942	-0.21759	-0.22766	-0.23774	-0.21561	-0.17589	-0.13618	-0.12301	-0.12948	-0.13595	-0.17467	-0.24526	-0.31585	-0.34252	-0.31115	-0.27978	-0.26309	-0.2726	-0.28212	-0.27126
Panel
d	Saccade-triggered fluorescence responses around saccades to the left
	time around saccade(s)	-8	-7.6667	-7.3333	-7	-6.6667	-6.3333	-6	-5.6667	-5.3333	-5	-4.6667	-4.3333	-4	-3.6667	-3.3333	-3	-2.6667	-2.3333	-2	-1.6667	-1.3333	-1	-0.66667	-0.33333	0	0.33333	0.66667	1	1.3333	1.6667	2	2.3333	2.6667	3	3.3333	3.6667	4	4.3333	4.6667	5	5.3333	5.6667	6	6.3333	6.6667	7	7.3333	7.6667
	Sample Index
	1	NaN	NaN	NaN	-0.091261	-0.1282	-0.13545	-0.14271	-0.15089	-0.17305	-0.19521	-0.21737	-0.17913	-0.14032	-0.10151	-0.11419	-0.13142	-0.14866	-0.15032	-0.14916	-0.148	-0.12654	-0.099167	-0.071798	0.16883	0.49969	0.83055	0.81726	0.60244	0.38762	0.22645	0.10768	-0.011096	-0.074255	-0.078756	-0.083256	-0.065015	-0.014674	0.035667	0.058582	0.028893	-0.00079653	-0.020226	-0.012011	-0.0037966	-0.0045042	-0.041194	-0.077884	-0.10927
	2	NaN	NaN	-0.14153	-0.15986	-0.14735	-0.10061	-0.053856	-0.024374	-0.020611	-0.016848	-0.019945	-0.036988	-0.05403	-0.069779	-0.081798	-0.093817	-0.10482	-0.11138	-0.11794	-0.12466	-0.13256	-0.14045	-0.13305	0.22619	0.58543	0.94467	0.87921	0.80047	0.72173	0.52587	0.31665	0.10744	0.056327	0.038597	0.020866	-0.0066499	-0.037364	-0.068079	-0.099189	-0.13048	-0.16178	-0.13407	-0.068594	-0.0031155	0.039734	0.063127	0.08652	0.0738
	3	-0.06438	-0.1038	-0.14322	-0.16871	-0.17535	-0.18198	-0.15915	-0.082241	-0.0053297	0.04217	0.014298	-0.013574	-0.030938	-0.0084588	0.014021	0.025701	-0.030822	-0.087345	-0.13909	-0.12173	-0.10437	-0.087007	-0.1064	-0.12606	-0.14572	0.020466	0.20266	0.38486	0.3378	0.24987	0.16193	0.10848	0.064928	0.02138	-0.025032	-0.072644	-0.12026	-0.11945	-0.090541	-0.061629	-0.057405	-0.072523	-0.087642	-0.089068	-0.07617	-0.063271	-0.064837	-0.08665
	4	-0.12133	-0.12049	-0.11707	-0.10915	-0.10124	-0.10176	-0.12278	-0.1438	-0.16294	-0.17543	-0.18793	-0.19891	-0.20117	-0.20344	-0.20325	-0.17298	-0.14272	-0.11265	-0.13536	-0.15808	-0.18079	-0.15356	-0.12267	-0.091779	0.20906	0.55395	0.89885	0.76702	0.50669	0.24637	0.10813	0.018394	-0.071345	-0.06988	-0.017929	0.034022	0.035911	0.00029253	-0.035326	-0.070404	-0.10494	-0.13948	-0.16138	-0.16638	-0.17137	-0.18237	-0.20424	-0.22611
	5	0.043494	-0.044372	-0.029766	-0.01516	-0.0057381	-0.017357	-0.028976	-0.043696	-0.079993	-0.11629	-0.14905	-0.11949	-0.089937	-0.060381	-0.0676	-0.075506	-0.083412	-0.1106	-0.1397	-0.1688	-0.12364	-0.06409	-0.0045406	0.28962	0.65558	1.0215	0.98419	0.76876	0.55332	0.37952	0.23106	0.082604	0.067675	0.16214	0.2566	0.27504	0.21037	0.1457	0.10122	0.086339	0.071455	0.073367	0.10882	0.14427	0.1736	0.18567	0.19774	0.1873
	6	-0.057483	-0.043849	-0.042228	-0.04479	-0.047353	-0.032533	-0.0091393	0.014254	0.032186	0.04644	0.060695	0.063196	0.055092	0.046988	0.02339	-0.018865	-0.06112	-0.076213	-0.047305	-0.018398	-0.017798	-0.080297	-0.1428	-0.082351	0.37239	0.82714	1.1706	0.95404	0.73743	0.52473	0.34979	0.17486	0.0028241	-0.038329	-0.079481	-0.12063	-0.069333	-0.013134	0.043065	0.073761	0.1009	0.12805	0.12892	0.12346	0.118	0.14191	0.1765	0.21108
	7	0.19711	0.20044	0.11374	0.027043	-0.045049	-0.053089	-0.061129	-0.066744	-0.053449	-0.040153	-0.026933	-0.015428	-0.0039232	0.0075816	0.015729	0.023771	0.031813	0.029729	0.026492	0.023254	0.011304	-0.0024841	-0.016273	0.41693	0.99622	1.5755	1.5146	1.1547	0.79479	0.53504	0.3394	0.14376	0.068063	0.095504	0.12294	0.10896	0.047446	-0.014068	-0.037462	-0.0021481	0.033166	0.046108	0.011877	-0.022353	-0.033175	0.026344	0.085863	0.12093
	Saccade-triggered fluorescence responses around saccades to the right
	time around saccade(s)	-8	-7.6667	-7.3333	-7	-6.6667	-6.3333	-6	-5.6667	-5.3333	-5	-4.6667	-4.3333	-4	-3.6667	-3.3333	-3	-2.6667	-2.3333	-2	-1.6667	-1.3333	-1	-0.66667	-0.33333	0	0.33333	0.66667	1	1.3333	1.6667	2	2.3333	2.6667	3	3.3333	3.6667	4	4.3333	4.6667	5	5.3333	5.6667	6	6.3333	6.6667	7	7.3333	7.6667
	Sample Index
	1	0.03471	-0.011666	-0.087837	-0.16401	-0.18707	-0.18009	-0.17311	-0.15062	-0.11626	-0.081908	-0.05306	-0.029836	-0.0066116	-0.0060438	-0.03642	-0.066796	-0.083631	-0.075396	-0.067161	-0.055627	-0.035554	-0.015481	-0.0081461	-0.049703	-0.091261	-0.1282	-0.13545	-0.14271	-0.15089	-0.17305	-0.19521	-0.21737	-0.17913	-0.14032	-0.10151	-0.11419	-0.13142	-0.14866	-0.15032	-0.14916	-0.148	-0.12654	-0.099167	-0.071798	0.16883	0.49969	NaN	NaN
	2	-0.056714	-0.093404	-0.10708	-0.10191	-0.096742	-0.11629	-0.16288	-0.20947	-0.22453	-0.19343	-0.16233	-0.14134	-0.14056	-0.13979	-0.13556	-0.12159	-0.10763	-0.092854	-0.07464	-0.056425	-0.043146	-0.066861	-0.090576	-0.11404	-0.13237	-0.15069	-0.16902	-0.12398	-0.07723	-0.030481	-0.022492	-0.01873	-0.014967	-0.028466	-0.045509	-0.062552	-0.075788	-0.087807	-0.099826	-0.1081	-0.11466	-0.12122	-0.12861	-0.1365	-0.1444	0.046572	0.40581	NaN
	3	-0.097297	-0.089093	-0.08078	-0.072466	-0.085737	-0.10199	-0.11824	-0.1659	-0.22109	-0.27628	-0.24183	-0.17501	-0.10819	-0.080019	-0.071515	-0.063011	-0.061248	-0.064156	-0.067064	-0.074985	-0.087557	-0.10013	-0.10933	-0.11437	-0.1194	-0.12223	-0.12138	-0.12054	-0.11755	-0.10964	-0.10172	-0.10048	-0.1215	-0.14252	-0.16218	-0.17467	-0.18716	-0.19877	-0.20104	-0.2033	-0.20509	-0.17483	-0.14456	-0.1143	-0.13398	-0.15669	-0.17941	-0.15545
	4	-0.1366	-0.065756	0.0050889	0.043116	0.026141	0.0091652	-0.01305	-0.047392	-0.081734	-0.11037	-0.11989	-0.12941	-0.14586	-0.19928	-0.25271	-0.29537	-0.22313	-0.15088	-0.080093	-0.11396	-0.14783	-0.18169	-0.1733	-0.1623	-0.15129	-0.074896	0.011293	0.097482	0.07749	0.03057	-0.016351	-0.036295	-0.046043	-0.05579	-0.04631	-0.026644	-0.0069784	0.0039846	0.0086891	0.013394	0.014101	0.010964	NaN	NaN	NaN	NaN	NaN	NaN
	5	NaN	NaN	NaN	NaN	NaN	NaN	NaN	-0.13152	-0.045333	0.040856	0.10832	0.061397	0.014476	-0.029891	-0.039639	-0.049386	-0.059133	-0.039565	-0.019899	-0.00023304	0.0055982	0.010303	0.015007	0.013025	0.0098874	0.0067498	0.063816	0.13779	0.21177	0.19457	0.1399	0.085223	0.06815	0.072533	0.076916	0.077106	0.074062	0.071018	0.043754	-0.0084509	-0.060655	-0.087677	-0.080021	-0.072365	-0.068988	-0.073603	-0.078219	-0.080451
	6	-0.026456	-0.025877	-0.062663	-0.099448	-0.12584	-0.11084	-0.09583	-0.080203	-0.060367	-0.04053	-0.023141	-0.046475	-0.06981	-0.093144	-0.060737	-0.027464	0.0058098	-0.025374	-0.062725	-0.10007	-0.11877	-0.13393	-0.14908	-0.11604	-0.068497	-0.020952	0.0039945	0.019103	0.034212	0.023581	-0.0025137	-0.028608	-0.035741	-0.027527	-0.019313	-0.010707	-0.0016759	0.0073548	0.0068942	-0.0072989	-0.021492	-0.040486	-0.06894	-0.097393	-0.12648	-0.1573	-0.18813	-0.17847
	7	0.15896	0.10427	0.08939	0.074506	0.0661	0.10155	0.137	0.17113	0.1832	0.19527	0.20734	0.10256	-0.0040431	-0.11064	-0.069039	-0.013257	0.042525	0.032657	0.01035	-0.011958	-0.0028344	0.015748	0.03433	0.030321	0.016477	0.0026324	0.0049912	0.017084	0.029178	0.094172	0.20198	0.30979	0.32155	0.22956	0.13757	0.073453	0.049668	0.025884	-0.0058477	-0.053235	-0.10062	-0.13516	-0.134	-0.13284	-0.12526	-0.090733	-0.056208	-0.028086
	8	-0.16545	-0.13856	-0.067962	0.0026328	0.042633	0.046961	0.051288	0.050616	0.042112	0.033608	0.036087	0.062153	0.088219	0.10568	0.096701	0.087726	0.074335	0.039933	0.0055316	-0.026841	-0.041285	-0.05573	-0.070412	-0.092855	-0.1153	-0.13774	-0.088385	-0.035857	0.016671	0.015257	0.0068809	-0.0014952	-0.064803	-0.14069	-0.21657	-0.14176	-0.014467	0.11283	0.13343	0.10141	0.069396	0.016747	-0.049789	-0.11633	-0.13478	-0.10987	-0.084946	-0.052731
	9	-0.07545	-0.044758	-0.010945	0.022867	0.037288	0.049255	0.061222	-0.0041127	-0.086914	-0.16972	-0.15721	-0.11186	-0.066504	-0.042646	-0.029295	-0.015943	-0.012943	-0.016851	-0.02076	-0.01229	0.0072594	0.026809	0.029278	0.011347	-0.0065848	0.0034144	0.058278	0.11314	0.14573	0.12912	0.11251	0.10111	0.10622	0.11133	0.10232	0.02324	-0.055843	-0.12873	-0.14302	-0.15731	-0.17039	-0.13325	-0.096103	-0.05896	-0.019003	0.021097	0.061197	0.033874
	10	0.049284	0.053106	0.056929	0.074791	0.10218	0.12957	0.10467	0.032222	-0.040231	-0.074079	-0.061065	-0.048051	-0.021992	0.025377	0.072746	0.086752	0.025688	-0.035375	-0.075937	-0.050013	-0.02409	-0.0047229	-0.018854	-0.032985	-0.041328	0.0076642	0.056657	0.10395	0.0668	0.029648	-0.0075041	-0.040882	-0.074052	-0.10722	-0.074726	-0.032909	0.008909	-0.014723	-0.054343	-0.093962	-0.084535	-0.057122	-0.02971	-0.023164	-0.027383	-0.031602	-0.021623	-0.0016837
Panel
e	Saccade-triggered fluorescence responses around saccades to the left
	time around saccade(s)	-8	-7.6667	-7.3333	-7	-6.6667	-6.3333	-6	-5.6667	-5.3333	-5	-4.6667	-4.3333	-4	-3.6667	-3.3333	-3	-2.6667	-2.3333	-2	-1.6667	-1.3333	-1	-0.66667	-0.33333	0	0.33333	0.66667	1	1.3333	1.6667	2	2.3333	2.6667	3	3.3333	3.6667	4	4.3333	4.6667	5	5.3333	5.6667	6	6.3333	6.6667	7	7.3333	7.6667
	Sample Index
	1	-0.11177	-0.11957	-0.12598	-0.10927	-0.092568	-0.075865	-0.052121	-0.028271	-0.004421	0.091554	0.19439	0.29722	0.3932	0.48789	0.58258	0.63775	0.68106	0.72437	0.72735	0.71281	0.69827	0.70302	0.71935	0.73567	0.73461	0.71951	0.70441	0.62316	0.47058	0.31801	0.17459	0.044386	-0.085815	-0.16663	-0.15038	-0.13413	-0.12934	-0.15628	-0.18321	-0.20208	-0.18726	-0.17243	-0.15948	-0.16013	-0.16078	-0.16197	-0.17363	-0.18529
	2	0.0426	0.062279	0.071142	0.080004	0.1565	0.2842	0.41189	0.51761	0.60111	0.6846	0.74903	0.78765	0.82628	0.84427	0.82445	0.80463	0.79179	0.7968	0.80182	0.82071	0.89206	0.96342	1.0328	1.0896	1.1464	1.1878	1.0088	0.82976	0.65071	0.4885	0.3264	0.1643	0.08137	0.0052077	-0.070954	-0.08459	-0.087123	-0.089655	-0.10193	-0.11699	-0.13206	-0.1711	-0.22017	-0.26924	-0.25903	-0.21448	-0.16994	-0.15432
	3	-0.19853	-0.20533	-0.21213	-0.21904	-0.23272	-0.24639	-0.26007	-0.19938	-0.13429	-0.069205	-0.072153	-0.085071	-0.097988	-0.05981	-0.0088731	0.042064	0.14977	0.27866	0.40755	0.49971	0.57262	0.64553	0.72071	0.79751	0.87432	0.83191	0.67597	0.52002	0.38096	0.26336	0.14575	0.065506	0.049364	0.033221	0.011053	-0.025432	-0.061918	-0.10365	-0.16355	-0.22345	-0.27296	-0.26459	-0.25623	-0.24605	-0.21494	-0.18384	-0.15313	-0.17008
	4	-0.1642	-0.13996	-0.10912	-0.076409	-0.043701	-0.066894	-0.11312	-0.15935	-0.15791	-0.12921	-0.10051	-0.065145	-0.02464	0.015864	0.054896	0.092409	0.12992	0.18589	0.26733	0.34877	0.40212	0.40289	0.40366	0.44077	0.57312	0.70546	0.77425	0.59534	0.41644	0.25011	0.16635	0.082594	0.00050949	-0.055479	-0.11147	-0.16746	-0.12148	-0.07429	-0.027097	-0.093629	-0.17056	-0.2475	-0.25853	-0.2574	-0.25627	-0.23278	-0.20269	-0.17259
	5	-0.17792	-0.23555	-0.22214	-0.17772	-0.13331	-0.11448	-0.11105	-0.10761	-0.072892	-0.012794	0.047303	0.092241	0.12077	0.1493	0.23204	0.39337	0.5547	0.66287	0.66607	0.66926	0.66547	0.64222	0.61897	0.60162	0.60902	0.61642	0.60859	0.4892	0.36981	0.25094	0.14228	0.033627	-0.075027	-0.057141	-0.036169	-0.015198	-0.041897	-0.073646	-0.1054	-0.12802	-0.1488	-0.16958	-0.14658	-0.10976	-0.072942	-0.087902	-0.12632	-0.16474
	6	-0.24159	-0.24552	-0.25762	-0.27867	-0.29971	-0.30268	-0.2791	-0.25552	-0.23084	-0.20395	-0.17705	-0.12623	-0.0077322	0.11077	0.21914	0.28409	0.34904	0.40782	0.42015	0.43249	0.44468	0.45389	0.4631	0.47232	0.54852	0.62657	0.70462	0.51706	0.30038	0.0837	0.00080172	-0.05454	-0.10988	-0.084253	-0.032661	0.018932	-0.02328	-0.10859	-0.1939	-0.22281	-0.21614	-0.20947	-0.201	-0.191	-0.181	-0.16651	-0.14695	-0.12738
	7	-0.21914	-0.23589	-0.19457	-0.15326	-0.11209	-0.13381	-0.15553	-0.17726	-0.15943	-0.13863	-0.11783	-0.12504	-0.13688	-0.14872	-0.12403	-0.089398	-0.054769	0.019814	0.11039	0.20096	0.30817	0.42467	0.54116	0.5495	0.47632	0.40314	0.34506	0.30221	0.25935	0.20019	0.11906	0.037936	-0.025237	-0.055677	-0.086116	-0.09903	-0.067369	-0.035707	-0.02729	-0.10621	-0.18514	-0.24885	-0.21776	-0.18666	-0.15698	-0.1474	-0.13781	-0.12823
	8	-0.076016	-0.089211	-0.10237	0.043722	0.18982	0.33591	0.41275	0.48422	0.5557	0.54111	0.51206	0.48302	0.53457	0.60831	0.68204	0.7838	0.89687	1.01	1.0828	1.1331	1.1834	1.2475	1.3222	1.3969	1.364	1.2219	1.0797	0.91738	0.72758	0.53778	0.37906	0.2775	0.17594	0.086455	0.027983	-0.03049	-0.07871	-0.08794	-0.097171	-0.10965	-0.14273	-0.17581	-0.20615	-0.19651	-0.18686	-0.17722	-0.18677	-0.19648
	9	-0.14405	-0.11276	-0.081462	-0.038862	0.0040142	0.04689	0.011664	-0.031837	-0.075338	0.0069801	0.11467	0.22236	0.38563	0.56643	0.74724	0.82399	0.85359	0.88319	0.91137	0.93866	0.96596	1.0226	1.1038	1.185	1.1899	1.1095	1.0291	0.88685	0.65172	0.41659	0.22982	0.14207	0.054307	-0.015716	-0.034252	-0.052787	-0.077947	-0.13244	-0.18694	-0.22621	-0.145	-0.063792	0.012144	-0.037784	-0.087712	-0.13764	-0.12405	-0.10837
	10	-0.2487	-0.26575	-0.27431	-0.28219	-0.29008	-0.22789	-0.15383	-0.079768	-0.065218	-0.067141	-0.069064	-0.0063673	0.08257	0.17151	0.23367	0.28071	0.32775	0.3799	0.43595	0.49199	0.55655	0.62979	0.70303	0.7799	0.8617	0.94351	0.91026	0.66445	0.41864	0.22526	0.16727	0.10927	0.051718	-0.0041135	-0.059945	-0.10795	-0.10588	-0.10381	-0.098666	-0.047973	0.0027188	0.053411	NaN	NaN	NaN	NaN	NaN	NaN
	Saccade-triggered fluorescence responses around saccades to the right
	time around saccade(s)	-8	-7.6667	-7.3333	-7	-6.6667	-6.3333	-6	-5.6667	-5.3333	-5	-4.6667	-4.3333	-4	-3.6667	-3.3333	-3	-2.6667	-2.3333	-2	-1.6667	-1.3333	-1	-0.66667	-0.33333	0	0.33333	0.66667	1	1.3333	1.6667	2	2.3333	2.6667	3	3.3333	3.6667	4	4.3333	4.6667	5	5.3333	5.6667	6	6.3333	6.6667	7	7.3333	7.6667
	Sample Index
	1	-0.16036	-0.16101	-0.16615	-0.17781	-0.18948	-0.1935	-0.18246	-0.17142	-0.18	-0.24321	-0.30643	-0.34206	-0.26181	-0.18155	-0.11526	-0.15114	-0.18702	-0.2221	-0.24138	-0.26066	-0.27994	-0.26801	-0.25532	-0.24263	-0.18597	-0.12464	-0.06332	-0.11227	-0.18345	-0.25463	-0.25229	-0.22677	-0.20124	-0.2098	-0.23379	-0.25779	-0.2486	-0.21874	-0.18888	-0.18774	-0.21066	-0.23358	-0.25869	-0.28625	-0.31381	-0.30435	-0.2394	-0.17444
	2	-0.11799	-0.10872	-0.099444	-0.11172	-0.13003	-0.14833	-0.14359	-0.1294	-0.11521	-0.12989	-0.161	-0.19211	-0.18989	-0.16202	-0.13415	-0.13286	-0.15889	-0.18492	-0.19192	-0.17278	-0.15365	-0.15184	-0.18232	-0.2128	-0.23966	-0.25707	-0.27449	-0.2823	-0.25287	-0.22344	-0.19884	-0.20564	-0.21244	-0.21966	-0.23333	-0.24701	-0.26069	-0.19645	-0.13136	-0.066276	-0.072734	-0.085652	-0.098569	-0.057518	-0.0065809	0.044356	0.15557	0.28446
	3	-0.18784	-0.20479	-0.21836	-0.23186	-0.24537	-0.24551	-0.24436	-0.24321	-0.20817	-0.16669	-0.1252	-0.16312	-0.22499	-0.28687	-0.26731	-0.21222	-0.15713	-0.14221	-0.15147	-0.16074	-0.16217	-0.15724	-0.15232	-0.16332	-0.19156	-0.21981	-0.23288	-0.22395	-0.21503	-0.20095	-0.17671	-0.15247	-0.12599	-0.093286	-0.060578	-0.043041	-0.089268	-0.13549	-0.17272	-0.14402	-0.11531	-0.086045	-0.045541	-0.0050362	0.035468	0.073052	0.11057	0.14808
	4	-0.25832	-0.25719	-0.25606	-0.22709	-0.197	-0.16691	-0.18915	-0.21792	-0.24669	-0.25365	-0.25572	-0.25779	-0.25811	-0.25784	-0.25756	-0.25537	-0.25224	-0.24912	-0.22598	-0.18956	-0.15314	-0.15178	-0.1816	-0.21142	-0.2211	-0.20686	-0.19262	-0.17034	-0.13523	-0.10013	-0.09407	-0.1517	-0.20933	-0.24234	-0.19793	-0.15352	-0.11604	-0.11261	-0.10918	-0.10024	-0.040139	0.019959	0.079261	0.10779	0.13632	0.16484	0.31996	0.4813
	5	-0.18222	-0.18579	-0.19018	-0.19762	-0.20506	-0.20875	-0.1896	-0.17045	-0.15513	-0.19147	-0.2278	-0.26413	-0.24591	-0.22754	-0.20917	-0.22194	-0.23723	-0.25252	-0.26313	-0.27293	-0.28274	-0.25164	-0.20909	-0.16654	-0.1597	-0.1675	-0.17531	-0.19004	-0.20872	-0.22739	-0.23773	-0.24166	-0.24558	-0.25795	-0.279	-0.30005	-0.3023	-0.27872	-0.25514	-0.23041	-0.20352	-0.17662	-0.12434	-0.0058361	0.11267	0.22018	0.28513	0.35008
	6	-0.081776	-0.030184	0.021408	-0.027375	-0.11268	-0.19799	-0.22249	-0.21582	-0.20915	-0.20052	-0.19052	-0.18052	-0.16557	-0.14601	-0.12644	-0.11967	-0.12883	-0.138	-0.15326	-0.17876	-0.20427	-0.22132	-0.21877	-0.21623	-0.21516	-0.21904	-0.22292	-0.22848	-0.24299	-0.25749	-0.26702	-0.22309	-0.17915	-0.13596	-0.14813	-0.16031	-0.17249	-0.19335	-0.21475	-0.23615	-0.20304	-0.16173	-0.12042	-0.12936	-0.15108	-0.1728	-0.16369	-0.14289
	7	0.41463	0.35179	0.30894	0.26608	0.21293	0.1318	0.050673	-0.020458	-0.050898	-0.081337	-0.104	-0.072339	-0.040678	-0.014899	-0.093822	-0.17274	-0.25167	-0.22264	-0.19154	-0.16044	-0.1489	-0.13932	-0.12973	-0.20488	-0.29651	-0.38813	-0.39753	-0.3817	-0.36587	-0.34426	-0.32009	-0.29593	-0.27126	-0.24628	-0.2213	NaN	NaN	NaN	NaN	NaN	NaN	NaN	NaN	NaN	NaN	NaN	NaN	NaN
	8	NaN	NaN	NaN	NaN	NaN	NaN	NaN	NaN	NaN	NaN	NaN	NaN	NaN	NaN	-0.36816	-0.40098	-0.38515	-0.36932	-0.34953	-0.32536	-0.3012	-0.27671	-0.25173	-0.22675	-0.21331	-0.22319	-0.23307	-0.24411	-0.25849	-0.27288	-0.27853	-0.24625	-0.21397	-0.1838	-0.16984	-0.15588	-0.14226	-0.13593	-0.12961	-0.12329	-0.10374	-0.08381	-0.063877	-0.073733	-0.086928	-0.10012	0.018447	0.16454
	9	-0.088192	-0.11174	-0.13529	-0.16099	-0.18704	-0.2131	-0.22072	-0.22327	-0.22582	-0.21217	-0.19197	-0.17177	-0.16429	-0.16397	-0.16364	-0.16803	-0.176	-0.18397	-0.20052	-0.22576	-0.25101	-0.26131	-0.25132	-0.24133	-0.23042	-0.21782	-0.20521	-0.20914	-0.25554	-0.30193	-0.33611	-0.32377	-0.31144	-0.2953	-0.25495	-0.21461	-0.17485	-0.14355	-0.11226	-0.080962	-0.038176	0.0047002	0.047576	0.010968	-0.032533	-0.076034	0.0087031	0.11639
	10	-0.18029	-0.23478	-0.15491	-0.0737	0.007508	-0.031693	-0.08162	-0.13155	-0.12596	-0.11028	-0.094607	-0.10297	-0.11834	-0.13371	-0.15285	-0.17359	-0.19433	-0.19426	-0.18198	-0.16969	-0.15404	-0.13571	-0.11738	-0.12589	-0.16276	-0.19963	-0.22034	-0.21818	-0.21603	-0.22044	-0.2375	-0.25455	-0.26913	-0.27701	-0.2849	-0.27654	-0.20248	-0.12842	-0.063955	-0.065878	-0.0678	-0.064799	0.024138	0.11308	0.20201	0.2498	0.29685	0.34389
[truncated: 1 more columns]
