# Supplementary material for: Ramp-to-threshold dynamics in a hindbrain population controls the timing of spontaneous saccades
Source: Nat Commun. 2021 Jul 6;12:4145. doi: 10.1038/s41467-021-24336-w (PMC8260785; doi:10.1038/s41467-021-24336-w)
Supplement: Supplementary file 3 — Source Data [file 41467_2021_24336_MOESM3_ESM.zip › Ramirez_Source_Data/Figure 5d.csv]

Panel
d
time of activity rise(s)	-10.500
Animal ID	Imaging Plane ID	Within-Plane Cell ID	Sample Index	slope(arb. units)
4	13	11	1	249.27
5	6	23	2	326.04
5	8	60	3	95.069
5	10	107	4	105.29
5	12	46	5	100.29
5	13	73	6	446.38
5	48	68	7	2.0636
6	3	122	8	2.6502
7	9	7	9	7.4536
7	10	36	10	29.281
8	5	2	11	218.09
8	6	8	12	142.46
9	7	127	13	452.06
10	18	14	14	37.085
10	19	21	15	39.84
10	19	61	16	18.503
10	25	35	17	95.809
13	5	53	18	410.62
16	3	24	19	96.805
16	3	24	20	87.77
17	1	22	21	59.788
17	5	85	22	47.976
18	4	35	23	-41.82
time of activity rise(s)	-10.000
Animal ID	Imaging Plane ID	Within-Plane Cell ID	Sample Index	slope(arb. units)
3	8	181	1	182.38
3	27	135	2	-4.9924
4	13	32	3	395.42
5	7	114	4	247.48
5	7	207	5	106.45
5	8	56	6	125.69
5	11	77	7	593.76
5	40	146	8	766.07
7	7	2	9	32.117
7	7	46	10	15.785
7	11	15	11	510.94
7	11	15	12	340.34
8	1	13	13	193.59
8	8	147	14	83.545
8	13	44	15	146.5
9	7	127	16	-336.13
9	8	113	17	110.16
9	8	133	18	42.419
10	19	61	19	18.456
10	31	11	20	39.913
11	1	73	21	188.88
11	5	88	22	230.26
11	6	38	23	37.936
12	6	206	24	61.777
12	8	148	25	113.56
13	5	24	26	174.34
13	5	40	27	198.52
13	8	13	28	-10.091
16	3	190	29	56.233
16	6	49	30	70.601
17	2	32	31	-0.55419
17	2	29	32	70.92
17	3	29	33	78.328
17	6	13	34	-14.275
time of activity rise(s)	-9.500
Animal ID	Imaging Plane ID	Within-Plane Cell ID	Sample Index	slope(arb. units)
3	8	54	1	504.2
5	8	53	2	58.343
5	10	68	3	150.03
5	10	107	4	117.06
5	12	15	5	209.33
5	12	15	6	181.01
5	12	33	7	162.6
5	12	33	8	75.355
5	12	46	9	107.64
5	13	41	10	-15.217
5	46	22	11	165.06
5	48	68	12	4.0891
7	10	5	13	81.842
8	5	2	14	237.76
9	8	7	15	225.72
9	8	73	16	24.356
9	9	18	17	66.013
9	15	97	18	-16.081
9	15	97	19	166.34
10	19	25	20	31.32
10	19	52	21	43.979
11	5	11	22	138.41
11	5	46	23	53.231
12	1	108	24	63.689
13	4	48	25	-23.738
15	6	18	26	438.89
16	6	68	27	168.08
17	2	1	28	23.169
17	2	1	29	99.819
17	2	32	30	74.724
17	2	32	31	32.716
17	5	85	32	101.16
17	5	5	33	96.592
time of activity rise(s)	-9.000
Animal ID	Imaging Plane ID	Within-Plane Cell ID	Sample Index	slope(arb. units)
4	14	39	1	540.51
5	6	23	2	66.027
5	7	114	3	301.3
5	7	114	4	97.128
5	8	48	5	317.66
5	10	107	6	137.66
5	10	107	7	101.74
5	10	132	8	154.83
5	11	77	9	382.19
5	12	15	10	263.49
5	12	46	11	153.31
5	33	3	12	237.56
5	33	11	13	116.92
5	33	11	14	226.59
5	40	146	15	58.976
5	40	146	16	-66.249
5	48	23	17	3.8663
6	2	100	18	-0.3946
7	8	12	19	38.39
8	2	66	20	154.23
8	8	147	21	89.988
8	13	33	22	66.103
8	14	10	23	34.38
9	4	65	24	92.578
9	6	50	25	418.32
9	7	40	26	137.93
9	9	18	27	-32.099
9	9	18	28	-0.21701
9	9	21	29	285.34
9	17	84	30	-20.749
11	4	19	31	748.15
11	5	46	32	166.71
11	8	12	33	125.38
12	2	69	34	28.807
12	5	153	35	103.65
12	12	7	36	244.33
13	4	48	37	-73.169
13	4	48	38	-69.728
15	6	2	39	358.34
16	2	130	40	147.06
16	3	97	41	116.94
16	6	66	42	213.04
16	6	66	43	74.942
17	2	1	44	74.665
17	2	32	45	65.278
17	2	94	46	90.262
17	3	29	47	126.76
17	3	29	48	-83.881
17	3	29	49	41.697
17	3	106	50	24.245
17	3	106	51	-15.469
17	3	106	52	145.4
17	4	14	53	-0.92457
time of activity rise(s)	-8.500
Animal ID	Imaging Plane ID	Within-Plane Cell ID	Sample Index	slope(arb. units)
5	6	23	1	606.36
5	8	37	2	322.05
5	10	114	3	133.33
5	10	43	4	232.28
5	10	132	5	93.31
5	11	23	6	412.21
5	12	33	7	178.72
5	13	73	8	455.64
5	33	3	9	298.3
5	39	27	10	189.61
5	40	146	11	238.94
7	8	25	12	60.842
8	5	2	13	545.76
8	13	44	14	113.59
9	8	150	15	172.82
10	19	52	16	84.091
10	31	11	17	40.818
11	1	54	18	262.87
11	1	59	19	293.73
11	1	93	20	28.192
12	8	148	21	136.21
12	8	148	22	122.4
12	9	153	23	136.5
13	1	59	24	241.19
13	7	8	25	311.73
13	7	3	26	49.371
15	6	2	27	446.46
15	6	2	28	79.684
16	2	130	29	153.35
16	3	190	30	196.28
16	6	66	31	121.52
16	6	66	32	177.5
17	2	32	33	110.03
17	2	29	34	150.82
17	3	106	35	-39.738
17	3	106	36	36.859
17	3	106	37	-22.692
17	4	14	38	43.481
17	5	15	39	45.22
17	5	85	40	86.038
17	6	13	41	29.767
time of activity rise(s)	-8.000
Animal ID	Imaging Plane ID	Within-Plane Cell ID	Sample Index	slope(arb. units)
5	5	144	1	825.23
5	7	207	2	64.638
5	8	15	3	114.84
5	8	34	4	137.94
5	8	53	5	125.06
5	9	47	6	-581.33
5	10	32	7	-161.94
5	10	68	8	194.99
5	11	19	9	107.88
5	13	73	10	365
5	33	11	11	312.88
5	33	11	12	190.76
5	39	23	13	170.94
5	39	50	14	38.987
5	46	22	15	291.14
5	48	9	16	47.966
7	7	102	17	93.523
7	9	34	18	227.56
7	10	36	19	86.825
8	4	76	20	-8.6867
8	5	2	21	402.15
8	6	8	22	292.5
8	13	33	23	277.36
9	7	40	24	195.85
9	15	97	25	105.22
9	21	65	26	62.197
9	26	41	27	35.274
9	26	41	28	-10.229
10	19	28	29	34.631
10	19	28	30	9.9655
11	1	45	31	98.937
11	1	45	32	74.353
11	4	19	33	966.19
11	4	19	34	48.13
12	5	41	35	110.89
12	5	153	36	50.816
12	9	153	37	244.98
13	1	42	38	144.12
13	1	59	39	413.76
13	5	53	40	308.74
13	7	8	41	346.48
13	7	29	42	127.27
16	3	108	43	73.254
16	3	97	44	23.702
16	3	139	45	45.287
16	4	66	46	162.81
16	6	25	47	80.926
16	6	86	48	212.74
17	1	89	49	-6.1278
17	1	29	50	69.866
17	2	32	51	379.41
17	2	32	52	83.562
17	2	29	53	111.12
17	2	94	54	237.12
17	2	94	55	52.135
17	3	106	56	86.272
17	4	14	57	140.55
17	4	14	58	-85.193
17	4	14	59	96.477
17	5	85	60	65.986
17	5	27	61	160.69
17	6	13	62	178.94
time of activity rise(s)	-7.500
Animal ID	Imaging Plane ID	Within-Plane Cell ID	Sample Index	slope(arb. units)
3	27	135	1	873.1
4	9	57	2	254.89
4	9	96	3	947.59
4	13	11	4	647.91
5	6	113	5	53.966
5	7	139	6	83.591
5	8	60	7	-0.058975
5	9	47	8	158.16
5	11	77	9	731.25
5	11	9	10	216.94
5	12	33	11	183.33
5	12	106	12	137.12
5	13	41	13	-112.05
5	33	3	14	297.67
5	33	11	15	128.07
5	39	23	16	84.235
5	39	50	17	308.49
5	39	50	18	90.421
5	39	60	19	123.67
5	40	97	20	34.947
5	48	40	21	-1.3866
7	8	12	22	56.304
7	8	22	23	62.434
7	10	5	24	82.042
8	1	13	25	138.63
8	4	76	26	50.719
9	6	22	27	142.43
9	7	127	28	105.9
9	8	83	29	380.6
9	8	150	30	164.92
9	9	18	31	-9.9305
9	9	20	32	323.49
9	9	21	33	162.54
9	14	10	34	-6.3087
9	14	10	35	214.45
10	19	13	36	-16.665
10	19	25	37	29.207
10	24	5	38	16.973
10	26	9	39	44.187
11	1	54	40	282.81
11	1	86	41	57.241
11	1	104	42	111.52
11	1	126	43	120.51
11	1	53	44	-4.7482
11	4	19	45	949.23
11	5	11	46	333.56
11	5	74	47	262.59
12	1	108	48	108.8
12	5	41	49	300.9
13	1	174	50	435.44
13	1	174	51	426.13
13	1	59	52	127.77
13	1	92	53	268.02
13	5	24	54	203.1
13	5	40	55	204.6
13	5	22	56	280.67
13	7	29	57	280.52
13	7	42	58	209.46
13	7	3	59	264.26
13	7	3	60	237.84
13	8	13	61	41.237
13	8	70	62	278.62
13	8	70	63	-2.6074
15	2	107	64	389.45
15	5	134	65	1152.5
15	6	18	66	749.78
15	6	22	67	662.88
15	6	22	68	895.88
15	6	2	69	948.65
15	6	2	70	171.42
15	6	2	71	573.9
16	1	52	72	442.38
16	3	24	73	213.69
16	3	108	74	201.49
16	3	97	75	213.76
16	3	139	76	33.813
16	3	139	77	73.38
16	6	49	78	90.729
16	6	66	79	241.43
17	1	89	80	452.32
17	1	9	81	2354.2
17	1	9	82	45.241
17	2	10	83	74.426
17	4	14	84	50.986
17	5	15	85	-27.029
17	5	85	86	220.83
17	5	27	87	214.73
time of activity rise(s)	-7.000
Animal ID	Imaging Plane ID	Within-Plane Cell ID	Sample Index	slope(arb. units)
3	8	181	1	216.21
3	13	20	2	482
3	13	20	3	184.9
4	14	16	4	1107
5	6	23	5	919.28
5	7	151	6	282.85
5	7	114	7	84.148
5	7	194	8	60.931
5	7	207	9	77.106
5	8	37	10	232.4
5	9	83	11	194.79
5	9	83	12	378.84
5	10	68	13	151
5	11	31	14	146.43
5	11	23	15	619.96
5	12	33	16	130.48
5	13	71	17	607.41
5	13	73	18	419.35
5	13	10	19	185.09
5	13	10	20	225.67
5	33	3	21	258.34
5	33	11	22	314.33
5	33	11	23	167.83
5	39	23	24	79.925
5	39	23	25	55.064
5	39	27	26	334.52
5	39	60	27	196.94
5	46	58	28	11.564
7	5	31	29	82.927
7	7	96	30	75.034
7	7	96	31	28.314
7	8	10	32	101.65
7	9	34	33	248.43
7	10	36	34	234.36
7	10	36	35	63.504
7	10	62	36	72.665
8	5	2	37	343.97
8	8	147	38	148.63
8	13	33	39	-157.35
8	13	44	40	263.1
8	13	222	41	241.02
8	13	222	42	71.898
9	4	65	43	456.78
9	6	50	44	152.89
9	7	60	45	98.322
9	8	7	46	336.03
9	8	52	47	55.314
9	8	52	48	70.395
9	13	148	49	282.79
9	17	84	50	19.234
10	18	14	51	-12.534
10	18	14	52	-1.2827
10	19	21	53	207.49
10	19	61	54	22.833
10	19	32	55	95.329
10	19	32	56	36.529
10	19	32	57	71.116
10	28	50	58	41.052
11	1	54	59	418.89
11	1	58	60	264.49
11	1	59	61	442.8
11	5	46	62	382.2
11	8	12	63	98.341
12	1	108	64	147.72
12	1	108	65	93.621
12	1	108	66	184.38
12	2	69	67	158.68
12	6	206	68	63.262
12	8	148	69	276.82
13	1	165	70	383.46
13	1	174	71	575.74
13	2	116	72	106.55
13	3	26	73	-27.707
13	4	48	74	49.525
13	5	5	75	146.78
13	5	24	76	350.75
13	5	24	77	284.22
13	5	24	78	85.078
13	5	53	79	466.13
13	5	146	80	151.46
13	5	26	81	178.92
13	7	42	82	113.73
13	8	13	83	221.81
13	8	13	84	157.31
13	18	8	85	166.45
13	18	8	86	59.08
15	6	18	87	393.72
15	6	22	88	683.9
15	6	22	89	710.01
15	6	2	90	1006
15	6	2	91	472.9
16	1	52	92	438.51
16	2	130	93	111.4
16	2	130	94	208.06
16	3	68	95	224.16
16	3	190	96	129.01
16	3	97	97	188.07
16	4	66	98	674.92
16	6	1	99	402.06
16	6	6	100	214.98
16	6	35	101	104.85
16	6	46	102	389.23
16	6	66	103	194.41
16	6	66	104	306.11
16	6	67	105	146.16
16	6	68	106	834.37
16	6	68	107	161.99
16	6	86	108	377.35
17	1	89	109	191.41
17	1	9	110	244.22
17	1	29	111	60.287
17	2	1	112	81.782
17	2	32	113	135.89
17	2	29	114	45.946
17	2	94	115	345.05
17	2	94	116	145.56
17	2	94	117	109.1
17	2	94	118	240.35
17	2	94	119	167.92
17	2	94	120	197
17	2	94	121	104.08
17	2	117	122	72.98
17	3	106	123	97.917
17	3	106	124	84.494
17	5	85	125	97.928
17	5	27	126	86.551
time of activity rise(s)	-6.500
Animal ID	Imaging Plane ID	Within-Plane Cell ID	Sample Index	slope(arb. units)
3	27	135	1	-11.057
4	9	57	2	386.55
4	9	96	3	1187.4
5	5	144	4	104.67
5	6	23	5	238.99
5	6	227	6	179.42
5	7	194	7	58.663
5	7	207	8	120.35
5	7	210	9	829.47
5	8	11	10	1079.9
5	8	34	11	115.99
5	8	53	12	124.58
5	8	56	13	165.77
5	8	60	14	427.49
5	8	60	15	276.04
5	8	20	16	249.35
5	8	48	17	151.71
5	10	107	18	150.1
5	10	20	19	183.22
5	10	132	20	291.4
5	11	19	21	47.257
5	11	77	22	842.36
5	11	9	23	407.03
5	11	23	24	441.74
5	12	15	25	176.11
5	12	33	26	68.312
5	12	33	27	203.12
5	12	46	28	90.987
5	12	106	29	210.36
5	13	73	30	475.68
5	13	73	31	256.41
5	13	10	32	246.15
5	13	10	33	227.11
5	13	41	34	96.132
5	13	41	35	-121.87
5	38	132	36	107.69
5	39	23	37	-28.958
5	39	27	38	147.47
5	39	50	39	160.74
5	39	60	40	152.97
5	39	95	41	98.007
5	40	146	42	628.94
5	46	22	43	160.26
5	46	58	44	365.85
7	8	12	45	39.441
7	8	22	46	48.721
7	8	10	47	124.3
7	9	34	48	143.13
7	11	15	49	478.29
8	2	66	50	323.48
8	4	76	51	37.421
8	6	8	52	-42.865
8	14	10	53	252.14
9	6	229	54	191.72
9	7	63	55	40.468
9	8	14	56	24.625
9	8	83	57	504.06
9	8	113	58	-98.37
9	8	133	59	92.361
9	8	133	60	243.58
9	14	10	61	-9.5867
9	15	97	62	43.423
10	18	14	63	16.364
10	19	128	64	20.66
10	28	50	65	91.412
11	1	54	66	214.03
11	1	57	67	294.77
11	1	73	68	306.35
11	1	126	69	159.6
11	5	11	70	-4.2563
11	5	88	71	134.53
11	6	24	72	57.165
12	5	41	73	177.27
12	5	153	74	210.99
12	6	71	75	47.605
12	9	46	76	295.81
13	1	165	77	558.65
13	1	165	78	457.63
13	1	174	79	688.75
13	1	174	80	489.06
13	1	59	81	152.31
13	2	116	82	51.005
13	2	104	83	199.1
13	4	48	84	113.26
13	4	70	85	143.79
13	5	5	86	316.6
13	5	24	87	202.8
13	5	146	88	64.592
13	5	26	89	171.01
13	5	26	90	366.72
13	6	56	91	279
13	7	29	92	830.58
13	7	29	93	621.21
13	7	29	94	481.73
13	7	42	95	367.88
13	7	3	96	227.08
13	7	3	97	64.999
13	8	13	98	163.73
13	18	8	99	166.45
15	5	134	100	1085.9
15	5	134	101	616.36
15	6	18	102	968.79
15	6	2	103	613.48
15	6	2	104	819.22
16	3	24	105	247.7
16	3	97	106	67.241
16	3	139	107	69.082
16	3	177	108	78.57
16	4	66	109	540.49
16	4	24	110	746.87
16	6	1	111	377.21
16	6	3	112	273.35
16	6	4	113	341.61
16	6	25	114	135.6
16	6	5	115	719.92
16	6	17	116	439.1
16	6	35	117	196.57
16	6	35	118	345.3
16	6	46	119	97.934
16	6	46	120	143.14
16	6	67	121	-25.423
16	6	67	122	107.69
16	6	86	123	248.14
17	1	9	124	96.638
17	2	32	125	66.747
17	2	94	126	251.1
17	2	117	127	50.142
17	2	117	128	114.27
17	3	106	129	96.819
17	5	15	130	92.848
17	5	85	131	158.79
17	5	5	132	139.17
17	5	27	133	-75.668
18	4	13	134	-2.522
18	4	35	135	136.44
18	4	35	136	87.084
time of activity rise(s)	-6.000
Animal ID	Imaging Plane ID	Within-Plane Cell ID	Sample Index	slope(arb. units)
3	13	20	1	93.464
4	9	57	2	1073.1
4	13	32	3	73.313
5	7	151	4	320.75
5	7	114	5	125.08
5	7	139	6	165.57
5	7	139	7	63.445
5	7	207	8	114.48
5	7	210	9	634.23
5	7	210	10	873.58
5	8	11	11	680.11
5	8	15	12	239.17
5	8	56	13	61.699
5	8	60	14	39.823
5	8	37	15	321.17
5	9	83	16	574.05
5	9	83	17	311.7
5	10	32	18	108.51
5	10	68	19	191.35
5	10	68	20	234.94
5	10	114	21	218.53
5	10	20	22	274.37
5	11	31	23	127.49
5	11	77	24	666.09
5	11	87	25	498.67
5	11	23	26	550.54
5	11	23	27	737.02
5	11	23	28	572
5	12	15	29	364.36
5	12	106	30	214.84
5	13	73	31	661.89
5	13	10	32	83.56
5	13	41	33	155.69
5	33	11	34	416.48
5	33	11	35	234.32
5	39	23	36	187.07
5	39	60	37	193.7
5	39	60	38	124.1
5	39	60	39	200.53
5	46	22	40	443.14
5	48	40	41	-1.8575
7	9	7	42	5.4858
7	10	5	43	249.44
7	10	83	44	-0.99122
8	1	29	45	230.06
8	13	33	46	59.618
8	13	33	47	118.19
8	13	33	48	1048.4
8	14	10	49	-72.744
9	6	50	50	367.41
9	7	40	51	115.64
9	7	65	52	93.014
9	8	7	53	95.424
9	8	14	54	137.73
9	8	52	55	29.487
9	14	10	56	236.88
9	15	58	57	320.17
9	15	97	58	139.48
10	19	128	59	33.955
10	26	9	60	65.015
10	26	9	61	26.995
10	26	9	62	32.205
10	31	11	63	42.442
11	1	4	64	66.009
11	1	57	65	568.37
11	1	58	66	415.18
11	1	59	67	271.11
11	1	86	68	119.54
11	1	86	69	252.26
11	4	19	70	1659.8
11	4	19	71	93.948
11	5	11	72	364.57
11	5	142	73	175.7
11	6	24	74	120.28
11	6	24	75	87.989
11	6	31	76	26.013
11	8	12	77	168.73
11	8	12	78	128.62
12	1	108	79	118.02
12	1	108	80	74.175
12	5	41	81	301.46
12	6	158	82	103.68
12	6	206	83	79.675
12	8	3	84	64.007
12	9	46	85	279.75
12	12	7	86	439.13
13	1	229	87	120.11
13	1	59	88	88.797
13	3	26	89	-12.958
13	4	70	90	105.05
13	5	5	91	187.26
13	5	5	92	396.23
13	5	40	93	188.92
13	5	40	94	363.4
13	6	56	95	153.28
13	7	8	96	878.83
13	8	40	97	116.24
13	8	40	98	475.67
13	8	13	99	293.88
13	8	13	100	296.75
15	5	134	101	918.4
15	6	18	102	899.51
15	6	18	103	1175
15	6	18	104	509.67
15	6	18	105	575.06
15	6	22	106	770.37
16	2	109	107	188.53
16	2	126	108	227.66
16	2	126	109	285.88
16	2	130	110	347.33
16	2	130	111	152.09
16	2	130	112	93.853
16	3	24	113	440.5
16	3	24	114	386.14
16	3	68	115	449.44
16	3	68	116	260.77
16	3	108	117	144.38
16	3	190	118	177.41
16	3	139	119	42.92
16	3	177	120	139.24
16	3	177	121	843.88
16	4	24	122	575.76
16	6	2	123	119.48
16	6	14	124	176.4
16	6	25	125	161.28
16	6	26	126	81.394
16	6	90	127	392.52
16	6	17	128	289.92
16	6	33	129	478.11
16	6	46	130	494.58
16	6	46	131	918.32
16	6	49	132	315.01
16	6	49	133	67.571
16	6	66	134	736.59
16	6	66	135	286.13
17	1	29	136	101.82
17	2	32	137	101.28
17	2	29	138	701.92
17	2	29	139	241.06
17	2	29	140	189.8
17	3	29	141	94.833
17	4	14	142	82.376
17	4	14	143	179.14
17	4	14	144	37.311
17	5	27	145	382.77
17	5	27	146	302.27
17	5	27	147	134.84
17	6	13	148	126.32
17	6	13	149	91.122
18	4	13	150	275.05
time of activity rise(s)	-5.500
Animal ID	Imaging Plane ID	Within-Plane Cell ID	Sample Index	slope(arb. units)
3	8	54	1	529.72
4	13	32	2	848.44
4	14	39	3	892.45
5	6	113	4	282.07
5	7	107	5	256.52
5	7	151	6	323.46
5	7	114	7	658.66
5	8	11	8	1094.5
5	8	15	9	150.95
5	8	15	10	477.47
5	8	34	11	319.23
5	8	34	12	364.28
5	8	53	13	256.68
5	8	56	14	380.03
5	8	60	15	93.408
5	8	83	16	179.82
5	8	103	17	144.54
5	8	20	18	305.66
5	8	20	19	468.43
5	8	20	20	178.24
5	8	35	21	528.93
5	8	35	22	256.84
5	8	35	23	366.27
5	8	35	24	313.13
5	8	37	25	193.96
5	8	37	26	255.45
5	8	48	27	698.99
5	9	83	28	281.54
5	10	107	29	519.96
5	10	114	30	248.17
5	11	31	31	102.93
5	11	9	32	710.47
5	12	15	33	594.41
5	12	46	34	222.4
5	12	106	35	216.08
5	13	71	36	270.68
5	13	71	37	81.272
5	13	71	38	160.44
5	13	71	39	548.82
5	13	73	40	417.33
5	14	80	41	1399.5
5	33	11	42	500.96
5	39	95	43	126.4
5	40	146	44	43.814
5	46	22	45	526.97
5	46	22	46	-3.0581
7	7	102	47	196.35
7	8	12	48	40.892
7	10	5	49	142.06
7	10	83	50	-17.217
8	2	66	51	293.97
8	4	94	52	366.13
8	5	2	53	94.944
9	7	40	54	243.94
9	8	7	55	123.26
9	8	7	56	184.92
9	8	14	57	351.73
9	8	14	58	647.83
9	8	14	59	704.06
9	8	52	60	101.57
9	8	73	61	638.7
9	8	133	62	82.802
9	8	133	63	106.06
9	9	20	64	410.75
9	9	21	65	243.62
9	9	21	66	161.97
9	9	21	67	696.32
9	9	21	68	997.19
9	13	90	69	269.8
9	13	144	70	567.29
10	19	25	71	84.545
10	19	52	72	9.7752
10	19	69	73	17.155
10	19	128	74	30.847
10	25	35	75	42.331
10	26	9	76	105.49
10	28	50	77	-11.192
11	1	4	78	87.08
11	1	19	79	121.15
11	1	59	80	690.9
11	1	86	81	334.55
11	1	93	82	73.007
11	1	53	83	154.61
11	5	11	84	239.77
11	5	11	85	324.46
11	5	88	86	231.96
11	6	31	87	62.764
11	8	12	88	267.44
12	1	108	89	188.86
12	1	108	90	104.81
12	1	108	91	105.15
12	5	153	92	211.5
12	5	153	93	136.94
12	6	206	94	175.15
12	6	206	95	146.2
12	8	148	96	19.392
13	1	151	97	123.42
13	1	151	98	752.55
13	1	229	99	200.68
13	1	229	100	39.554
13	1	92	101	255.2
13	3	26	102	49.366
13	4	48	103	126.61
13	4	70	104	184.35
13	4	70	105	150.22
13	4	70	106	176.25
13	5	5	107	54.023
13	5	5	108	413.04
13	5	40	109	275.15
13	5	53	110	464.9
13	5	146	111	455.33
13	6	56	112	182.9
13	7	1	113	175.92
13	7	1	114	214.6
13	7	1	115	94.38
13	7	42	116	319.51
13	7	3	117	107.37
13	7	3	118	99.73
13	7	3	119	43
13	8	13	120	189.06
15	2	107	121	154.35
15	2	107	122	834.84
15	2	147	123	402.5
15	2	147	124	498.76
15	2	147	125	86.765
15	6	18	126	1445.5
15	6	18	127	336.27
16	2	126	128	220.28
16	2	130	129	174.06
16	2	130	130	404.88
16	3	24	131	326.53
16	3	24	132	193.98
16	3	68	133	248.87
16	3	108	134	465.71
16	3	190	135	150.26
16	3	190	136	334.8
16	3	97	137	75.816
16	4	66	138	498.68
16	4	66	139	931.62
16	4	77	140	444.45
16	6	2	141	157.57
16	6	10	142	195.99
16	6	32	143	111.79
16	6	6	144	418.55
16	6	6	145	353.76
16	6	17	146	256.92
16	6	17	147	131.26
16	6	17	148	183.98
16	6	35	149	662.34
16	6	46	150	141.78
16	6	46	151	338.71
16	6	49	152	100.78
16	6	68	153	836.05
17	1	22	154	-93.519
17	1	22	155	144.06
17	1	89	156	208.34
17	1	9	157	236.93
17	1	9	158	392.87
17	1	9	159	111.21
17	1	9	160	81.853
17	1	29	161	86.789
17	2	32	162	607.13
17	2	32	163	910.51
17	2	29	164	170.98
17	2	94	165	198.23
17	2	117	166	196.48
17	3	29	167	89.798
17	3	106	168	160.58
17	5	85	169	124.26
17	5	85	170	172.12
17	5	5	171	125.45
17	5	5	172	27.297
18	4	13	173	-59.639
time of activity rise(s)	-5.000
Animal ID	Imaging Plane ID	Within-Plane Cell ID	Sample Index	slope(arb. units)
3	8	181	1	253.44
4	9	57	2	729.62
4	13	34	3	695.26
4	13	32	4	65.213
4	14	16	5	915.51
4	14	16	6	1024
4	14	16	7	7.6201
5	5	144	8	95.465
5	5	144	9	1168.1
5	6	23	10	134.46
5	6	227	11	420.24
5	7	210	12	1116.5
5	8	11	13	1000.1
5	8	11	14	616.48
5	8	83	15	119.15
5	8	37	16	489.4
5	8	73	17	529.3
5	8	73	18	456.4
5	9	83	19	334.15
5	10	32	20	355.08
5	10	32	21	159.9
5	10	32	22	158.69
5	10	43	23	1434.2
5	10	43	24	269.54
5	10	132	25	593.7
5	10	132	26	216.23
5	11	31	27	339.76
5	11	31	28	1214.4
5	11	77	29	1053.9
5	11	87	30	521.49
5	11	9	31	823.97
5	11	9	32	859.15
5	11	9	33	724.32
5	12	15	34	520.56
5	12	106	35	421.83
5	13	71	36	276.24
5	13	41	37	411.07
5	39	50	38	442.03
5	39	60	39	601.63
5	46	58	40	6.9895
7	7	96	41	68.21
7	9	34	42	111.23
7	10	5	43	52.254
7	10	5	44	337.18
7	10	59	45	151.63
8	1	29	46	219.34
8	13	33	47	68.897
8	14	10	48	327.82
9	6	22	49	363.05
9	6	50	50	726.43
9	7	60	51	57.787
9	7	65	52	88.594
9	7	127	53	525.17
9	7	127	54	700.18
9	8	83	55	732.48
9	8	113	56	23.236
9	9	20	57	241.47
9	9	20	58	263.35
9	13	97	59	444.67
9	15	97	60	590.14
9	26	41	61	112.99
10	18	14	62	34.35
10	19	69	63	9.7178
10	24	5	64	127.02
10	24	5	65	41.853
10	26	9	66	101.52
10	31	11	67	46.346
11	1	4	68	133.44
11	1	59	69	11.237
11	1	59	70	336.65
11	5	11	71	271.77
11	5	88	72	136.94
11	6	24	73	85.475
11	6	38	74	63.398
11	8	12	75	275.72
11	8	12	76	307.84
12	5	41	77	255.18
12	5	41	78	234.65
12	5	153	79	18.88
12	6	71	80	55.572
12	6	58	81	462
12	6	206	82	295.64
13	1	165	83	532.31
13	1	165	84	773.36
13	1	225	85	232.96
13	1	225	86	276.77
13	2	116	87	230.43
13	2	116	88	114.95
13	2	104	89	306.41
13	3	26	90	296.96
13	4	48	91	111.64
13	5	24	92	130.84
13	5	40	93	181.13
13	5	40	94	413.68
13	5	40	95	1021.5
13	5	53	96	1975.2
13	5	53	97	680.04
13	7	1	98	164.03
13	7	1	99	151.39
13	7	8	100	937.74
13	7	29	101	256.5
13	7	29	102	453.01
13	7	42	103	267.54
15	2	107	104	504.15
15	2	147	105	293.16
15	5	134	106	1029.5
15	6	18	107	1212.5
15	6	22	108	1077.8
16	2	126	109	399.56
16	3	24	110	153.86
16	3	24	111	459.26
16	3	108	112	103.11
16	3	139	113	56.335
16	4	66	114	1019.9
16	4	66	115	1041.8
16	4	85	116	1041.2
16	4	77	117	531.22
16	6	1	118	888.12
16	6	3	119	493.58
16	6	4	120	105.7
16	6	4	121	469.19
16	6	10	122	259.64
16	6	10	123	127.89
16	6	10	124	305.31
16	6	14	125	144.05
16	6	14	126	268.36
16	6	14	127	243.64
16	6	22	128	190.66
16	6	22	129	137.6
16	6	26	130	117.32
16	6	26	131	108.14
16	6	64	132	161.7
16	6	5	133	1423.3
16	6	5	134	1146
16	6	6	135	318.51
16	6	17	136	65.347
16	6	31	137	774.56
16	6	33	138	97.193
16	6	33	139	339.61
16	6	33	140	104.55
16	6	46	141	441.61
16	6	49	142	531.85
16	6	49	143	323.77
16	6	67	144	186.84
16	6	67	145	210.8
16	6	67	146	282.5
16	6	68	147	978.94
16	6	68	148	605.89
17	1	22	149	466.96
17	1	22	150	242.24
17	1	89	151	115.86
17	1	89	152	363.79
17	1	89	153	226.23
17	1	9	154	269.77
17	1	9	155	212.07
17	2	1	156	416.74
17	2	1	157	166.15
17	2	10	158	843.7
17	2	10	159	1106.8
17	2	29	160	779.79
17	2	94	161	151.68
17	4	14	162	231.89
17	4	14	163	171.39
17	4	14	164	171.49
17	5	15	165	142.81
17	5	27	166	400.84
time of activity rise(s)	-4.500
Animal ID	Imaging Plane ID	Within-Plane Cell ID	Sample Index	slope(arb. units)
3	8	163	1	64.679
3	13	20	2	213.38
3	24	52	3	406.02
4	14	39	4	1222.5
4	14	16	5	1358.2
4	14	16	6	222.57
5	6	23	7	270.68
5	6	113	8	127.12
5	7	107	9	378.55
5	7	107	10	273.94
5	7	151	11	272.27
5	7	139	12	72.997
5	8	11	13	1538.3
5	8	53	14	222.35
5	8	56	15	203.31
5	8	48	16	242.73
5	8	73	17	647.45
5	8	73	18	310.93
5	9	47	19	354.52
5	9	47	20	587.71
5	9	83	21	672.53
5	9	83	22	368.05
5	10	32	23	121.14
5	10	114	24	368.92
5	10	20	25	251.51
5	10	43	26	323.49
5	11	19	27	273.6
5	11	19	28	131.31
5	11	31	29	213.94
5	11	9	30	1098.8
5	12	15	31	518.54
5	12	15	32	331.51
5	12	33	33	73.297
5	12	33	34	87.118
5	13	129	35	70.507
5	33	3	36	710.6
5	33	3	37	39.681
5	38	132	38	191.36
5	39	27	39	205.8
6	3	122	40	9.5365
7	7	92	41	91.829
7	7	106	42	216.47
7	8	12	43	38.338
7	8	12	44	31.035
7	8	10	45	230.03
7	9	7	46	11.965
7	9	34	47	98.657
7	11	15	48	621.35
8	2	66	49	417.44
8	2	66	50	353.66
8	4	76	51	186.2
8	13	44	52	190.59
9	7	40	53	116.66
9	7	65	54	353.68
9	8	14	55	235.27
9	8	73	56	920.91
9	8	83	57	752.19
9	8	133	58	61.589
9	8	150	59	273.29
9	8	150	60	460.16
9	13	97	61	95.057
9	13	13	62	492.61
9	14	10	63	312.41
10	18	14	64	46.421
10	19	52	65	17.486
10	28	10	66	94.723
11	1	19	67	159.05
11	1	45	68	269.72
11	1	58	69	362.27
11	1	59	70	395.45
11	1	104	71	80.734
11	1	126	72	128.49
11	5	11	73	427.4
11	5	88	74	512.86
11	5	142	75	177.16
11	6	24	76	268.8
11	6	24	77	29.661
11	6	31	78	87.927
11	6	31	79	193.5
11	6	31	80	67.969
11	8	12	81	362.28
12	1	108	82	155.37
12	2	69	83	75.861
12	5	41	84	400.94
12	5	153	85	106.83
12	6	75	86	184.1
12	6	75	87	336.24
12	6	37	88	200.31
12	6	106	89	209.31
12	9	46	90	333.09
13	1	42	91	394.94
13	1	42	92	399.37
13	1	225	93	285.72
13	1	225	94	392.81
13	1	225	95	261.24
13	2	116	96	212.88
13	3	26	97	106.27
13	4	48	98	67.264
13	4	70	99	124.13
13	5	24	100	268.86
13	5	24	101	64.919
13	5	24	102	99.235
13	5	40	103	372.47
13	5	40	104	394.12
13	5	53	105	575.73
13	5	146	106	459.72
13	5	146	107	22.767
13	6	56	108	110.2
13	7	1	109	231.37
13	7	8	110	1114
13	7	29	111	517.09
13	7	42	112	459.28
13	7	3	113	160.42
13	8	9	114	23.58
13	8	9	115	257.8
13	8	40	116	241.38
13	8	40	117	115.69
13	18	8	118	186.04
13	18	8	119	110.56
15	2	107	120	757.76
15	2	107	121	840.93
15	2	107	122	837.99
15	2	147	123	425.67
15	2	147	124	338.94
15	2	147	125	311.47
15	6	18	126	2810.9
15	6	22	127	1078.8
15	6	22	128	1073.4
15	6	2	129	895.09
15	6	2	130	499.28
16	2	109	131	1078.5
16	2	109	132	1039.6
16	2	126	133	465.33
16	2	126	134	862.84
16	2	126	135	716.9
16	2	126	136	424.31
16	2	130	137	207.59
16	2	130	138	208.02
16	3	68	139	639.77
16	3	97	140	519.18
16	3	177	141	126.93
16	3	177	142	1074.6
16	4	66	143	1046.5
16	4	24	144	1023.8
16	4	77	145	422.7
16	4	77	146	788.8
16	6	1	147	487.11
16	6	1	148	425.98
16	6	1	149	423.34
16	6	2	150	184.66
16	6	2	151	220.87
16	6	3	152	512.65
16	6	4	153	221.1
16	6	7	154	350.05
16	6	10	155	197.51
16	6	22	156	324.79
16	6	22	157	183.98
16	6	25	158	142.91
16	6	25	159	92.442
16	6	26	160	166.7
16	6	32	161	156.45
16	6	64	162	420.95
16	6	5	163	990.37
16	6	6	164	149.95
16	6	6	165	165.72
16	6	17	166	303.25
16	6	17	167	119.94
16	6	17	168	261.86
16	6	17	169	81.244
16	6	18	170	118.81
16	6	18	171	482.15
16	6	31	172	368.97
16	6	35	173	98.418
16	6	49	174	349.65
16	6	49	175	206.89
16	6	66	176	587.95
16	6	67	177	193.16
16	6	86	178	683.39
17	1	89	179	338.44
17	1	89	180	257.72
17	1	9	181	44.024
17	1	29	182	156.44
17	1	29	183	113.85
17	1	29	184	259.6
17	2	1	185	302.39
17	2	1	186	379.13
17	2	10	187	1019.7
17	2	29	188	911.1
17	2	29	189	851.28
17	2	29	190	892.98
17	2	117	191	126.71
17	2	117	192	134.27
17	3	29	193	235.13
17	5	15	194	95.677
17	5	85	195	326.38
17	5	85	196	173.55
17	5	5	197	174.13
17	5	27	198	244.15
time of activity rise(s)	-4.000
Animal ID	Imaging Plane ID	Within-Plane Cell ID	Sample Index	slope(arb. units)
3	13	20	1	800.05
4	13	11	2	581.28
4	13	11	3	423.04
4	13	34	4	443.94
4	14	39	5	1731.6
5	5	94	6	668.66
5	5	144	7	319.47
5	6	227	8	726.29
5	8	11	9	1792.8
5	8	15	10	260.89
5	8	34	11	329.96
5	8	56	12	152.81
5	8	103	13	275.57
5	8	20	14	66.902
5	8	35	15	305.74
5	8	37	16	224.76
5	8	73	17	257.62
5	8	73	18	532.78
5	9	83	19	402.95
5	10	32	20	239.6
5	10	114	21	780.77
5	10	20	22	203.37
5	10	20	23	146.23
5	10	43	24	889.2
5	10	132	25	934.94
5	11	31	26	1388.9
5	11	87	27	497.97
5	11	9	28	1199.6
5	11	9	29	937.77
5	11	23	30	488.25
5	12	15	31	503.83
5	13	73	32	192.74
5	13	10	33	345.81
5	13	10	34	277.01
5	33	3	35	158.82
5	39	23	36	552.52
5	39	50	37	378.35
5	46	25	38	64.406
5	46	58	39	14.428
5	46	58	40	550.6
7	7	116	41	161.4
7	8	12	42	90.977
7	8	23	43	34.447
7	9	7	44	28.739
7	9	34	45	154.9
7	9	34	46	76.041
7	9	34	47	120.87
7	10	5	48	351.83
7	11	15	49	960.9
8	1	13	50	1157.4
8	1	29	51	205.81
8	6	8	52	744.37
8	13	44	53	185.81
9	6	22	54	496.56
9	8	7	55	352.57
9	8	14	56	676.97
9	8	52	57	65.891
9	8	52	58	134.82
9	8	52	59	150.33
9	8	113	60	197.43
9	8	113	61	226.3
9	9	20	62	730.06
9	11	51	63	1426.4
9	13	5	64	543.02
9	13	5	65	450.05
9	13	144	66	537.43
9	15	58	67	177.94
10	19	13	68	36.551
10	19	25	69	57.256
10	19	61	70	116.27
10	19	69	71	29.702
10	19	23	72	36.799
10	24	5	73	63.965
10	24	5	74	295.97
10	25	35	75	135.07
10	26	9	76	33.422
10	28	10	77	203.4
10	28	10	78	311.07
10	28	10	79	197.07
10	28	50	80	50.632
11	1	54	81	473.26
11	1	73	82	803.19
11	1	73	83	144.97
11	1	53	84	322.31
11	6	24	85	134.4
11	6	31	86	307.47
12	1	108	87	475.4
12	5	41	88	210.64
12	6	71	89	53.296
12	6	39	90	538.55
12	6	39	91	739.36
12	6	200	92	370.17
12	6	206	93	133.33
12	8	3	94	143.41
13	1	42	95	467.84
13	1	42	96	227.34
13	1	151	97	426.33
13	1	151	98	184.79
13	1	196	99	129.82
13	1	229	100	146.08
13	2	116	101	190.98
13	2	104	102	193.65
13	3	26	103	227.63
13	3	26	104	299.3
13	4	48	105	90.38
13	4	48	106	166.38
13	4	70	107	263.24
13	5	5	108	325.7
13	5	24	109	577.06
13	5	24	110	389.45
13	5	40	111	1134.6
13	5	22	112	790.31
13	5	22	113	397.56
13	5	22	114	83.196
13	5	26	115	430.84
13	5	26	116	356.52
13	7	1	117	338.91
13	7	1	118	513.69
13	7	1	119	120.11
13	7	8	120	1016.2
13	7	8	121	524.51
13	7	29	122	230.88
13	7	29	123	434.58
13	8	9	124	384.82
13	8	40	125	244.83
13	8	40	126	159.9
13	8	13	127	586.67
13	8	70	128	101.42
13	8	70	129	226.89
15	2	107	130	566.63
15	2	107	131	582.46
15	2	147	132	939.57
15	5	134	133	356.96
15	6	22	134	957.28
16	1	52	135	295.93
16	2	109	136	486.12
16	2	109	137	273.73
16	2	109	138	673.06
16	2	126	139	392.89
16	2	130	140	467.71
16	3	24	141	343.89
16	3	68	142	13.085
16	3	108	143	802.73
16	3	108	144	141.6
16	3	177	145	1171.4
16	3	177	146	1119.6
16	4	66	147	1190.8
16	4	85	148	1408
16	4	85	149	657.25
16	4	85	150	741.91
16	4	85	151	1275.6
16	4	85	152	1409.8
16	4	24	153	1414.4
16	4	24	154	395.74
16	4	24	155	605.81
16	4	24	156	298
16	4	24	157	390.5
16	4	77	158	1049
16	4	77	159	1059.6
16	4	77	160	936
16	4	77	161	817.84
16	4	77	162	312.63
16	6	1	163	496.73
16	6	1	164	1235.8
16	6	1	165	1134.5
16	6	1	166	691.7
16	6	2	167	362.61
16	6	2	168	616.66
16	6	2	169	257.32
16	6	3	170	92.452
16	6	3	171	534.29
16	6	3	172	281.66
16	6	3	173	192.9
16	6	4	174	192.58
16	6	4	175	252.43
16	6	7	176	53.582
16	6	10	177	134.32
16	6	14	178	181.62
16	6	22	179	59.611
16	6	22	180	127.56
16	6	22	181	124.54
16	6	25	182	138.97
16	6	25	183	173.85
16	6	25	184	120.1
16	6	25	185	104.15
16	6	25	186	359.01
16	6	26	187	163.63
16	6	26	188	195.63
16	6	26	189	75.749
16	6	26	190	173.5
16	6	32	191	80.246
16	6	37	192	113.37
16	6	53	193	1002.2
16	6	64	194	149.3
16	6	90	195	272.72
16	6	5	196	683.48
16	6	5	197	444.13
16	6	6	198	510.27
16	6	6	199	299.78
16	6	6	200	272.23
16	6	6	201	304.97
16	6	17	202	139.63
16	6	31	203	203.16
16	6	31	204	220.84
16	6	31	205	62.262
16	6	31	206	572.25
16	6	33	207	1056.1
16	6	33	208	928.79
16	6	35	209	665.27
16	6	35	210	188.63
16	6	35	211	198.44
16	6	46	212	559.1
16	6	46	213	362.37
16	6	49	214	171.66
16	6	49	215	268.1
16	6	66	216	480.22
16	6	66	217	154.99
16	6	66	218	167.85
16	6	67	219	36.944
16	6	67	220	145.33
16	6	68	221	1332.5
16	6	86	222	735.69
16	6	86	223	806.92
17	1	22	224	51.143
17	1	22	225	162.43
17	1	29	226	374.4
17	1	29	227	90.622
17	1	29	228	470.77
17	1	29	229	163.78
17	1	29	230	79.74
17	2	1	231	44.192
17	2	1	232	304.71
17	2	1	233	36.373
17	2	10	234	791.2
17	2	10	235	947.68
17	2	32	236	80.38
17	2	29	237	1389.7
17	2	29	238	837.74
17	2	94	239	155.18
17	2	117	240	157.05
17	3	29	241	80.635
17	3	106	242	102.88
17	4	14	243	137.34
17	5	5	244	176.25
17	5	5	245	423.34
17	5	5	246	175.12
17	6	13	247	238.51
18	4	13	248	77.831
18	4	35	249	116.59
time of activity rise(s)	-3.500
Animal ID	Imaging Plane ID	Within-Plane Cell ID	Sample Index	slope(arb. units)
3	8	54	1	1027.9
3	27	135	2	2151
4	9	57	3	177.03
4	13	34	4	777.77
4	13	32	5	1028
5	5	94	6	141.31
5	5	94	7	274.42
5	5	94	8	351.48
5	5	144	9	1057.2
5	5	144	10	133.73
5	7	151	11	604.25
5	7	114	12	846.6
5	7	210	13	217.36
5	7	210	14	1052.8
5	7	210	15	1696.9
5	8	11	16	1452.3
5	8	144	17	635.55
5	8	144	18	641.17
5	8	144	19	1027.9
5	8	144	20	935.95
5	8	144	21	444.63
5	8	35	22	337.76
5	8	35	23	814.37
5	8	37	24	871.29
5	8	37	25	1054.6
5	8	73	26	260.54
5	10	32	27	310.95
5	10	20	28	218.08
5	10	43	29	280.45
5	10	43	30	348.71
5	11	19	31	202.85
5	11	87	32	855.87
5	11	9	33	600.42
5	12	33	34	174.55
5	12	46	35	1288.6
5	12	106	36	241.35
5	12	106	37	40.362
5	13	71	38	59.411
5	31	123	39	1585.7
5	33	3	40	125.56
5	46	22	41	178.76
7	5	31	42	130.87
7	7	2	43	112.42
7	7	2	44	50.849
7	8	12	45	90.34
7	8	23	46	88.037
7	10	5	47	140.92
7	10	62	48	176.33
8	4	76	49	69.087
8	14	10	50	88.331
9	7	127	51	230.76
9	8	7	52	512.15
9	8	7	53	256.61
9	8	52	54	217.23
9	9	20	55	642.25
9	9	21	56	0.31313
9	13	5	57	318.58
9	13	13	58	733.91
9	13	13	59	655.69
9	15	97	60	72.08
10	19	128	61	73.741
10	19	23	62	79.453
10	19	23	63	60.804
10	19	32	64	54.02
10	24	5	65	139.32
10	24	5	66	8.0785
10	25	35	67	22.726
10	26	9	68	45.188
10	26	9	69	235.19
10	26	9	70	53.823
10	28	10	71	91.871
10	28	10	72	104.39
10	28	10	73	74.527
10	31	11	74	41.635
10	31	11	75	162.21
11	1	86	76	257.59
11	1	104	77	294.93
11	1	53	78	67.326
11	5	142	79	165.32
11	6	24	80	88.567
11	6	24	81	189.07
11	6	31	82	260.6
11	6	38	83	215.81
11	6	38	84	210.17
11	8	12	85	382.41
11	8	12	86	113.13
12	3	232	87	137.27
12	6	75	88	700.27
12	6	37	89	142.88
12	6	37	90	515.07
12	6	39	91	782.19
12	6	106	92	341.06
13	1	42	93	341.38
13	1	42	94	462.49
13	1	151	95	186.5
13	1	196	96	267.28
13	1	92	97	176.47
13	2	116	98	250.36
13	2	104	99	353.05
13	3	26	100	309.15
13	4	70	101	91.775
13	4	70	102	88.496
13	5	40	103	271.75
13	5	40	104	494.65
13	5	53	105	134.11
13	5	53	106	1894.8
13	5	53	107	976.1
13	5	146	108	869.27
13	5	22	109	434.27
13	5	22	110	310.72
13	5	26	111	437.38
13	5	26	112	455.43
13	7	1	113	169.65
13	7	1	114	203.89
13	7	8	115	973.27
13	7	29	116	805.26
13	7	42	117	376.25
13	7	3	118	189.89
13	8	9	119	220.51
13	8	40	120	23.641
13	8	13	121	109.46
13	8	70	122	470.01
15	2	147	123	702.37
15	2	147	124	665.14
15	6	18	125	922.51
15	6	22	126	2621.7
15	6	22	127	2377.6
15	6	22	128	856.28
15	6	22	129	1130.2
15	6	2	130	1372.8
15	6	2	131	2728.4
15	6	2	132	1474.3
16	1	52	133	971.48
16	2	109	134	661.1
16	2	109	135	858.88
16	2	109	136	395.09
16	2	130	137	147.31
16	3	24	138	303.92
16	3	68	139	487.12
16	3	108	140	871.08
16	3	108	141	230.93
16	3	139	142	120.3
16	3	139	143	90.171
16	3	177	144	155.8
16	3	177	145	1028.9
16	4	85	146	1544.9
16	4	24	147	809.18
16	4	24	148	1000.2
16	4	24	149	777.81
16	4	24	150	452.45
16	4	77	151	877.18
16	4	77	152	523.39
16	6	1	153	342.96
16	6	2	154	336.08
16	6	3	155	151.29
16	6	4	156	171.79
16	6	4	157	193.42
16	6	4	158	74.048
16	6	7	159	360.99
16	6	10	160	339.31
16	6	10	161	668.52
16	6	25	162	115.09
16	6	25	163	351.51
16	6	26	164	141.32
16	6	32	165	493.97
16	6	37	166	314.44
16	6	90	167	301.76
16	6	6	168	207.76
16	6	6	169	356.96
16	6	17	170	380.47
16	6	17	171	129.96
16	6	33	172	1150.7
16	6	33	173	957.19
16	6	33	174	671.84
16	6	35	175	434.5
16	6	35	176	187.13
16	6	46	177	202.87
16	6	67	178	1529
16	6	86	179	499.66
17	1	89	180	197.95
17	1	89	181	98.785
17	1	9	182	356.19
17	1	9	183	147.56
17	1	29	184	164.74
17	1	29	185	136.7
17	2	10	186	162.86
17	2	10	187	1269.8
17	2	32	188	181.66
17	2	29	189	1007.9
17	2	29	190	626.45
17	2	117	191	224.2
17	3	106	192	259.94
17	4	14	193	95.997
17	5	15	194	262.3
17	5	85	195	270.86
17	5	85	196	153.92
18	4	13	197	210.84
time of activity rise(s)	-3.000
Animal ID	Imaging Plane ID	Within-Plane Cell ID	Sample Index	slope(arb. units)
4	14	16	1	194.01
5	6	227	2	353.48
5	7	107	3	443.7
5	8	15	4	236.27
5	8	83	5	151.69
5	8	83	6	320.97
5	8	103	7	120.62
5	8	154	8	803.72
5	8	20	9	240.22
5	8	35	10	241.74
5	8	37	11	304.13
5	8	48	12	758.83
5	8	73	13	200.28
5	8	73	14	579.2
5	9	47	15	687.18
5	10	32	16	225.26
5	10	114	17	848.35
5	10	114	18	691.69
5	10	20	19	307.21
5	10	132	20	922.73
5	11	31	21	1630.7
5	11	87	22	914.28
5	11	23	23	1042.3
5	11	23	24	87.428
5	12	106	25	343.78
5	13	10	26	703.73
5	14	68	27	585.67
5	14	80	28	1188.3
5	31	110	29	2007.7
5	31	110	30	553.46
5	33	3	31	393.04
5	40	97	32	1063.7
5	40	97	33	77.173
5	40	146	34	562.27
5	46	25	35	2.0045e-15
6	2	100	36	13.647
7	7	2	37	41.04
7	7	22	38	28.691
7	7	102	39	265.16
7	7	107	40	14.094
7	9	34	41	43.069
7	10	8	42	52.897
7	10	59	43	91.984
7	10	62	44	133.21
7	11	15	45	21.405
8	4	76	46	38.466
8	6	8	47	206.37
8	14	10	48	345.27
9	7	60	49	250.48
9	7	63	50	52.556
9	7	65	51	208.57
9	7	65	52	211.47
9	7	127	53	207.22
9	8	14	54	129.27
9	8	133	55	374.83
9	9	18	56	155.37
9	9	20	57	426.79
9	9	21	58	583.11
9	11	51	59	1515
9	13	144	60	447.48
9	13	13	61	850.69
9	14	10	62	136.13
9	14	10	63	395.2
10	19	65	64	32.3
10	19	32	65	49.986
10	24	5	66	159.48
10	24	5	67	232.06
10	25	35	68	390.34
10	26	9	69	64.058
10	28	10	70	27.695
10	28	10	71	202.02
11	1	19	72	155.64
11	1	19	73	180.28
11	1	19	74	176.41
11	1	45	75	236.17
11	1	57	76	248.42
11	1	93	77	361.56
11	5	88	78	138.75
11	6	31	79	281.06
11	6	38	80	197.68
11	6	38	81	244.49
11	8	12	82	345.83
12	2	69	83	152.47
12	6	58	84	636.33
12	6	58	85	785.6
12	6	106	86	572.44
12	6	158	87	333.98
12	6	200	88	380.49
12	6	200	89	550.01
13	1	42	90	493.21
13	1	151	91	184.48
13	1	190	92	25.531
13	1	229	93	108.47
13	1	59	94	462.43
13	2	116	95	176.42
13	2	116	96	143.67
13	2	116	97	432.52
13	2	116	98	236.89
13	2	104	99	602.67
13	4	48	100	121.6
13	5	22	101	423.11
13	5	22	102	530.93
13	5	26	103	539.16
13	5	26	104	180.11
13	5	26	105	129.91
13	6	56	106	423.9
13	6	56	107	107.49
13	7	42	108	-154.74
13	7	42	109	258.91
13	8	40	110	227.37
13	8	13	111	152.16
13	18	8	112	199.52
13	18	8	113	268.08
15	2	147	114	158.37
15	2	147	115	226.22
15	5	134	116	111.58
15	5	134	117	326.68
15	6	18	118	556.62
15	6	22	119	1170.2
15	6	2	120	1437.8
16	1	52	121	1666.2
16	2	109	122	1377
16	3	108	123	212.27
16	4	66	124	1883.5
16	4	66	125	1349.2
16	4	85	126	1153.5
16	4	85	127	1631.2
16	4	85	128	2273.5
16	4	24	129	805.75
16	4	24	130	576.55
16	4	24	131	610.61
16	4	77	132	716.28
16	4	77	133	1087.1
16	6	1	134	1368.2
16	6	1	135	228.62
16	6	1	136	295.53
16	6	2	137	206.95
16	6	2	138	674.1
16	6	2	139	351.1
16	6	2	140	534.86
16	6	3	141	606.73
16	6	4	142	339.94
16	6	4	143	595.49
16	6	4	144	240.32
16	6	4	145	273.87
16	6	4	146	558.09
16	6	7	147	267.94
16	6	7	148	392.78
16	6	7	149	559.08
16	6	7	150	446.27
16	6	7	151	541.74
16	6	7	152	186.45
16	6	10	153	582.38
16	6	14	154	268.15
16	6	22	155	220.27
16	6	25	156	312.42
16	6	32	157	291.66
16	6	32	158	144.26
16	6	37	159	239.07
16	6	37	160	267.4
16	6	44	161	779.77
16	6	53	162	234.11
16	6	53	163	515.6
16	6	64	164	220.57
16	6	64	165	206.96
16	6	90	166	517.81
16	6	5	167	637.84
16	6	5	168	837.39
16	6	6	169	154.99
16	6	17	170	187.71
16	6	17	171	349.48
16	6	18	172	493.3
16	6	31	173	1560.1
16	6	33	174	748.61
16	6	33	175	435.42
16	6	35	176	197.86
16	6	35	177	140.38
16	6	46	178	136.9
16	6	46	179	147.16
16	6	46	180	215.59
16	6	46	181	704.25
16	6	46	182	1107.5
16	6	46	183	659.81
16	6	46	184	328.14
16	6	46	185	316.44
16	6	49	186	411.34
16	6	49	187	1176.3
16	6	67	188	458.52
16	6	68	189	1945.5
16	6	68	190	999.09
16	6	68	191	2142.3
16	6	68	192	1513.3
17	1	22	193	362.27
17	1	9	194	271.53
17	1	9	195	51.099
17	1	9	196	145.84
17	1	9	197	588.11
17	1	29	198	586.96
17	2	1	199	491.09
17	2	1	200	631.7
17	2	32	201	1829
17	2	32	202	1135
17	2	32	203	1129.8
17	2	29	204	214.45
17	2	29	205	174.96
17	2	29	206	1065.3
17	2	29	207	652.84
17	2	29	208	836.67
17	2	117	209	796.07
17	3	29	210	414.19
17	3	106	211	279.99
17	4	14	212	52.066
17	4	14	213	156.57
17	5	85	214	16.413
17	5	85	215	420
17	5	85	216	342.57
17	5	5	217	344.5
17	6	13	218	128.22
time of activity rise(s)	-2.500
Animal ID	Imaging Plane ID	Within-Plane Cell ID	Sample Index	slope(arb. units)
3	8	54	1	899.3
3	8	163	2	258.67
3	8	181	3	269.33
4	13	34	4	1812.5
5	5	144	5	1582.8
5	6	23	6	122.76
5	7	107	7	589.76
5	8	11	8	1396.6
5	8	83	9	238.4
5	8	154	10	965.2
5	8	35	11	515.61
5	8	35	12	540.32
5	8	37	13	626.57
5	9	47	14	832.61
5	9	47	15	671.2
5	10	32	16	199.59
5	10	32	17	327.21
5	10	107	18	314.65
[truncated: 646 more rows]
