# Supplementary material for: Ramp-to-threshold dynamics in a hindbrain population controls the timing of spontaneous saccades
Source: Nat Commun. 2021 Jul 6;12:4145. doi: 10.1038/s41467-021-24336-w (PMC8260785; doi:10.1038/s41467-021-24336-w)
Supplement: Supplementary file 3 — Source Data [file 41467_2021_24336_MOESM3_ESM.zip › Ramirez_Source_Data/Supplementary Figure 4d.csv]

Panel
d
p-values
0.52079
0.30622
0.397
0.036827
0.19655
0.14021
0.086314
0.0054673
0.42271
0.40483
0.70047
0.15948
0.048558
0.35918
0.39123
0.29058
0.3615
0.50685
0.3852
0.00017958
0.60403
0.11876
0.1937
0.27668
0.27889
0.016289
0.045024
0.48225
0.1252
0.39665
0.089211
0.3144
0.14278
0.56664
0.22103
0.70287
0.28543
0.96424
0.10671
0.77915
0.94797
0.48036
0.43793
0.064268
0.20877
0.21334
0.12043
0.0089105
0.017952
0.94696
0.30917
0.34273
0.31025
0.33453
0.97667
0.23673
0.016271
0.18299
0.80959
0.45465
0.41435
0.9064
0.62218
0.38791
0.38901
0.0002992
0.0067661
0.47042
0.077977
0.24291
0.27476
0.33011
0.090247
0.0773
0.0090957
0.086549
0.13609
0.16098
0.37155
0.82787
0.9802
0.14716
0.43374
0.051311
0.094108
0.2421
NaN
NaN
0.040588
NaN
0.98802
0.69805
NaN
0.44721
0.24932
0.35239
NaN
0.41607
NaN
0.05667
0.34791
NaN
0.10255
0.28277
0.74387
0.248
0.46151
NaN
0.77779
0.40406
0.64079
0.95556
0.19667
0.61798
0.77979
0.20516
0.75312
0.8683
0.13349
0.6626
0.037607
0.043615
0.060145
0.031004
0.18359
0.4132
NaN
0.54498
0.29127
0.30115
0.03408
NaN
0.69535
0.015048
0.039597
0.83927
0.12959
0.035688
0.10326
0.034036
0.20977
0.92035
0.28799
0.98312
0.028747
0.28159
0.49121
0.97841
0.029147
0.025914
0.030955
0.82621
0.43927
0.16031
0.0018472
0.024716
NaN
0.44642
0.37436
0.63199
0.84679
0.95506
NaN
0.31349
0.002921
0.22891
0.19186
NaN
0.12685
0.13346
0.79587
NaN
0.093591
0.25201
NaN
0.43339
0.20322
0.98723
0.72932
0.30246
0.3266
0.97448
0.30162
0.57445
0.5722
0.95701
0.36166
0.25423
0.024953
0.54533
0.48328
0.71826
0.70288
0.2962
0.14441
0.35233
0.91145
0.50019
0.77993
0.75542
0.041588
0.0066709
0.016617
0.10491
0.012098
0.058108
0.51121
0.72545
0.83277
0.4236
0.26277
0.48344
0.22117
0.46784
0.19527
0.012393
NaN
0.28338
NaN
0.36233
0.19015
0.50642
0.91621
0.051163
NaN
0.083414
0.56395
0.018762
0.10358
0.80003
0.04601
0.045371
0.0050926
0.31375
0.042926
0.71335
0.14606
0.26842
0.70665
0.020103
0.014636
0.045713
0.0056295
0.25561
7.5066e-05
0.022976
0.73905
0.5365
0.89146
0.13939
0.13004
0.24936
0.24904
0.8969
0.20975
0.90633
0.67872
0.4578
0.13978
0.00069901
0.0021845
0.26857
0.0088751
0.012375
0.98188
0.097732
0.092757
0.30756
0.017762
NaN
0.022483
0.22127
0.24701
0.097385
0.53801
0.67502
0.070272
0.0077784
0.15631
0.034814
0.53511
0.0040821
0.035331
0.030028
0.040978
0.20728
0.86314
0.00098791
0.015409
0.00021984
0.041541
0.4641
0.0023088
0.63521
0.34911
0.053935
0.96791
0.45483
0.28617
2.3807e-05
6.6128e-05
0.093203
0.4218
0.93741
0.049145
0.10568
0.11296
0.25177
0.47018
0.37498
0.29173
0.0034979
0.71962
0.027529
0.31307
0.062636
0.90986
0.011697
0.58632
NaN
NaN
NaN
0.049445
0.86163
0.83761
0.27587
0.77182
0.74849
0.33561
0.66571
0.077132
0.50835
0.093959
0.2237
0.06267
0.073826
0.039407
0.038429
0.91912
0.23859
0.99942
0.34162
0.54888
0.83907
0.88987
0.32869
0.11789
0.37556
0.0084147
0.016227
0.85487
0.39661
0.16554
0.59784
0.087879
0.80037
0.24417
0.43627
0.25176
0.22281
0.14463
0.46611
0.016093
0.81316
0.019205
0.75035
0.10076
0.87869
0.67525
0.51832
0.28318
0.018561
0.085053
NaN
0.077485
0.0005449
0.35431
1.1685e-05
0.0029258
NaN
0.0035568
0.36448
0.00090889
0.79635
0.92804
0.32087
0.078432
0.086043
0.011897
0.58187
0.28039
0.00019394
0.14025
0.016108
0.0064063
0.74372
