# Supplementary material for: Ramp-to-threshold dynamics in a hindbrain population controls the timing of spontaneous saccades
Source: Nat Commun. 2021 Jul 6;12:4145. doi: 10.1038/s41467-021-24336-w (PMC8260785; doi:10.1038/s41467-021-24336-w)
Supplement: Supplementary file 3 — Source Data [file 41467_2021_24336_MOESM3_ESM.zip › Ramirez_Source_Data/Supplementary Figure 8c.csv]

Panel
c
						saccade velocity(deg/s) [r1-4 Before Ablation]
saccade amplitude(deg)	-20	-15	-10	-5	0	5	10	15	20
	-249.44	-159.74	-185.69	-61.925	-30.059	199.79	148.1	116.55	130.61
	-213.96	-186.52	-189.22	-77.739	-30.537	65.475	99.347	136.87	181.45
	-194.48	-223.62	-178.5	-42.806	-107.77	174.78	125.29	110.26	123.18
	-212.12	-186.95	-183.93	-58.562	12.387	75.149	85.168	140.61	243.12
	-254.09	-239.95	-108.53	-96.434	-9.8414	94.496	92.483	143.43	223.69
	-282.25	-129.77	-142.97	-98.764	34.456	188.59	114.6	108	204.34
	-133.69	-239.91	-147.54	-70.707	-61.742	90.677	117.99	136.35	110.41
	-109.21	-185.51	-138.31	-84.677	8.6794	100.38	108.06	183.33	169.86
	-271.52	-120.78	-185.33	-53.964	-6.1956	86.769	55.775	130.35	147.08
	-232.13	-114.04	-141.91	-88.584	24.031	82.318	94.838	160.69	258
	-193.57	-110.29	-145.34	-72.405	23.511	131.47	95.6	86.788	138.5
	-214.6	-162.14	-94.107	-78.684	-14.184	172.65	110.95	89.826	241.13
	-219.68	-150.75	-118.7	-44.137	16.794	93.185	128.32	153.47	154.5
	-252.77	-156.77	-133.75	-90.99	14.618	98.778	74.349	72.888	163.07
	-217.49	-126.45	-104.66	-53.102	17.375	75.379	104.46	173.34	147.35
	-183.84	-194.48	-181.36	-73.706	-13.405	100.9	149.81	188.45	174.51
	-167.86	-127.06	-76.56	-48.26	-12.45	66.831	98.498	163.06	161.74
	-179.24	-199.52	-142.78	-44.623	30.794	48.588	104.72	168.09	240.74
	-190.37	-126.78	-159.42	-89.886	-11.52	100.8	142.67	125.42	171.96
	-219.97	-113.14	-110.35	-53.161	-27.188	52.326	122.8	102.41	173.88
	-241.29	-169	-94.944	-76.018	-6.7292	92.679	138.42	175.57	160.86
	-234.98	-144.8	-129.68	-55.794	-7.156	31.989	148.85	150.15	147.35
	-325.97	-123.86	-112.18	-116.72	-13.226	66.663	107.28	145.24	110.27
	-274.56	-180.53	-107.72	-46.86	36.534	56.762	90.018	157.66	210.51
	-256.33	-176.24	-188.25	-67.798	32.932	81.572	178.39	142.36	213.04
	-234.38	-144.46	-139.94	-51.462	-33.011	36.544	116.22	124.23	129.67
	-298.89	-208.97	-173.84	-94.311	NaN	36.813	256.93	138.17	195.13
	-231.82	-140.82	-147.61	-58.672	NaN	82.424	202.68	151.72	164.35
	-250.94	-212.7	-121	-52.003	NaN	64.323	129.3	126.35	134.44
	-273.95	-180.31	-114.3	-85.163	NaN	74.541	242.28	149.99	77.705
	-252.73	-106.65	-107.67	-63.294	NaN	56.997	106.22	139.9	172.1
	-191.57	-200.54	-175.21	-69.919	NaN	64.252	181.6	227.96	123.4
	-191.84	-170.02	-114.87	-112.22	NaN	80.764	158.4	220.87	174.38
	-383.01	-190.37	-139.56	-56.065	NaN	69.882	142.41	159.45	193.04
	-382.46	-175.28	-150.1	-54.633	NaN	96.179	141.29	285.15	135.45
	-302.94	-134.26	-128.24	-64.524	NaN	85.223	167.22	288.92	150.1
	-334.79	-225.77	-168.42	-99.01	NaN	45.292	125.96	273.53	139.28
	-677.09	-148.09	-115.46	-101.39	NaN	95.691	119.51	239.43	207.2
	-293.19	-173.23	-107.05	-112.88	NaN	77.37	148.79	326.65	125.15
	-350.6	-214.86	-165.33	-118.26	NaN	73.016	131.39	365.97	232.18
	-323.71	-164.82	-164.18	-56.239	NaN	70.18	139.1	254.2	159
	-248.07	-144.35	-173.96	-67.914	NaN	77.749	153.49	291.74	157.01
	-290.68	-204.67	-240	-191.72	NaN	70.914	105.94	230.2	143.93
	-313.66	-107.99	-264.09	-182.66	NaN	61.884	152.22	133.1	166.1
	-393.24	-250.89	-343.34	-71.184	NaN	102.63	134.6	187.44	184.02
	-207.43	-189	-287.43	-103.39	NaN	112.77	153.3	197.26	218.02
	-658.26	-162.28	-137.75	-209.49	NaN	109.25	166.27	180.35	182.34
	-443.7	-209.94	-315.04	-120.47	NaN	NaN	114.48	155.89	414.12
	-285.7	-165.01	-328.15	-207.31	NaN	68.944	111.2	143.88	398.05
	-421.36	-151.64	-280.63	-116.42	NaN	220.91	90.412	196.07	288.17
	-231.81	-245.56	-190.37	-91.672	NaN	82.582	83.43	132.7	324.01
	-340.65	-233.83	-269.05	-100.34	NaN	105	119.43	220.5	229.34
	-292.98	-330.38	-175.25	-68.193	NaN	159.86	50.68	234.6	240.34
	-339.83	-219.76	-356.43	-62.621	NaN	216.91	81.874	173.26	315.18
	-380.1	-237.64	-133.15	-53.086	NaN	63.382	121.63	202.12	280.14
	-133.79	-294.06	-138.6	-86.637	NaN	154.37	108.49	213.05	319.48
	-214.81	-258.6	-43.865	-75.472	NaN	118.97	75.482	167.48	349.68
	-144.36	-204.04	-62.767	-113.71	NaN	215.27	123.34	141.25	379.09
	-167.07	-372	-134.39	-55.202	NaN	90.835	84.937	106.47	408.79
	-211.72	-613.42	-130.96	-81.733	NaN	136.51	61.459	220.08	236.49
	-272.69	-281.23	-54.911	-82.119	NaN	123.39	81.707	198.68	267.59
	-251.03	-375.19	-75.311	-69.122	NaN	149.32	84.749	205.51	259.41
	-307.64	-133.32	-162.8	-96.881	NaN	171.1	73.357	152.87	226.74
	-264.43	-181.51	-86.136	-80.002	NaN	82.225	109.13	259.31	261.57
	-144.55	-225.05	-119.06	-79.113	NaN	161.33	105.05	206.24	224.76
	-262.77	-136.3	-172.3	-65.519	NaN	141.06	90.629	168.46	202.59
	-247.96	-131.72	-146.03	-83.286	NaN	93.343	100.89	220.65	218.52
	-188.08	-200.77	-118.09	-46.888	NaN	96.309	97.393	180	147.24
	-116.85	-153.63	-55.068	-55.73	NaN	58.046	77.044	166.78	113.64
	-146.66	-208.38	-121.33	-89.801	NaN	98.488	114.27	151.82	165.69
	-152.48	-183.31	-120.41	-62.357	NaN	44.769	91.258	215.53	133.48
	-151.24	-86.68	-137.95	-40.16	NaN	86.828	101.59	165.7	112.46
	-125.14	-188.8	-117.48	-94.26	NaN	35.72	78.228	185.32	94.087
	-155.12	-188.84	-154.07	-50.005	NaN	54.99	125.51	204.29	114.26
	-118.1	-198.22	-113.07	-43.625	NaN	50.389	61.378	165.43	155.06
	-125.54	-200.14	-112.88	-59.772	NaN	39.196	75.939	123.31	135.97
	-161.23	-204.95	-73.123	-81.138	NaN	27.073	84.077	162.21	108.82
	-137.15	-205.52	-83.431	-61.427	NaN	93.388	94.99	126.55	95.39
	-216.33	-165.77	-153.34	-54.106	NaN	61.813	73.574	236.23	102.66
	-133.29	-101.45	-128.44	-69.226	NaN	45.545	172.49	217.17	207.55
	-211.96	-116.49	-132.72	-43.584	NaN	90.243	86.581	97.15	116.9
	-181.02	-132.35	-86.41	-34.261	NaN	34.154	157.56	99.586	142.31
	-177.68	-79.881	-100.4	-60.413	NaN	73.634	151.16	120.83	134.66
	-114.54	-170.23	-90.288	-32.345	NaN	28.167	122.35	90.507	128.82
	-147.9	-224.66	-134.37	-78.309	NaN	34.68	111.64	148.92	95.999
	-154.32	-136.13	-133.41	-57.315	NaN	47.434	135.61	103.54	146.17
	-117.14	-125.49	-123.15	-55.051	NaN	40.083	110.01	100.92	117.41
	-119.17	-150.45	-145.35	-30.369	NaN	54.995	158.54	115.08	127.24
	-125.74	-202.79	-125.48	-45.875	NaN	101.13	146.88	87.093	104.87
	-131.93	-172.48	-65.406	-40.68	NaN	59.364	101.25	94.755	139.3
	-160.4	-124.23	-91.881	-43.092	NaN	59.779	70.709	131.9	122.32
	-181.45	-94.512	-132.42	-38.297	NaN	62.014	142.05	103.33	163.39
	-159.22	-142.97	-107.6	-75.941	NaN	57.154	75.263	146.7	147.76
	-148.89	-93.628	-81.729	-84.138	NaN	25.169	125.86	107.52	128.06
	-145.12	-159.48	-96.623	-70.494	NaN	28.597	159.82	104.71	130.6
	-111.46	-90.978	-147.58	-58.981	NaN	61.803	117.28	180.73	121.39
	-172.73	-168.46	-167.52	-51.979	NaN	67.363	96.201	143.9	126.67
	-211.3	-162.5	-103.12	-50.141	NaN	58.33	112.48	140.95	86.952
	-206.25	-171.18	-112.83	-49.399	NaN	39.605	68.706	113.34	139.8
	-185.98	-179.72	-75.656	-37.7	NaN	37.145	91.561	86.934	134.48
	-161.33	-167.27	-120.67	-41.8	NaN	67.029	116.59	159.94	115.83
	-249.84	-114.96	-84.277	-80.55	NaN	60.968	94.693	105.71	111.38
	-173.41	-107.61	-148.19	-51.285	NaN	90.593	89.19	134.84	120.46
	-132.42	-128.78	-115.83	-74.212	NaN	82.45	112.01	88.68	93.826
	-148.41	-104.83	-178.63	-52.509	NaN	20.645	118.4	90.434	120.28
	-138.98	-162.48	-95.381	-48.595	NaN	34.434	147.83	157.25	101.28
	-157.08	-133.95	-99.932	-71.477	NaN	34.082	125.19	182.46	109.35
	-134.27	-201.17	-123.26	-63.238	NaN	66.021	53.299	86.793	131.84
	-234.83	-133.87	-105.13	-54.891	NaN	29.555	120.99	85.113	95.121
	-157.72	-118.62	-87.362	-57.804	NaN	34.881	138.68	143.8	137.23
	-238.47	-89.198	-155.79	-67.854	NaN	36.703	159.88	120.69	140.81
	-122.68	-166.37	-96.979	-101.84	NaN	35.363	122.46	132.54	157
	-150.43	-152.46	-116.59	-72.423	NaN	33.122	118.28	118.42	123.19
	-158.77	-154.54	-133.37	-81.34	NaN	71.347	124.37	100.16	136.38
	-220.38	-172.33	-54.981	-97.984	NaN	42.723	137.73	116.18	172.97
	-132.14	-82.974	-94.869	-62.327	NaN	36.134	91.915	115.26	154.23
	-136.44	-105.8	-84.006	-93.63	NaN	37.733	67.981	162.57	108.18
	-136.33	-122.47	-71.7	-75.319	NaN	40.158	312.73	113.76	156.67
	-123.14	-131.07	-57.179	-84.157	NaN	24.925	283.7	129.11	141.71
	-174.72	-151.42	-81.643	-58.295	NaN	29.488	193.33	80.711	142.49
	-141.98	-168.75	-114.69	-69.402	NaN	79.995	180.41	117.85	110.22
	-159.12	-104.11	-91.45	-102.75	NaN	40.515	165.72	71.506	117.76
	-126.81	-128.9	-69.226	-22.253	NaN	39.542	196.12	101.95	123.84
	-109.87	-121.07	-80.734	-158.64	NaN	81.397	155.77	146.53	101.78
	-76.897	-108.04	-69.903	-131.05	NaN	52.346	129.61	124.15	97.904
	-138.15	-181.63	-77.888	-196.39	NaN	55.179	184.95	231.7	106.41
	-128.79	-165.12	-55.692	-149.32	NaN	37.372	111.74	159.96	136.2
	-158.44	-134.55	-171.66	-178.46	NaN	66.951	176.94	112	147.4
	-131.37	-101.78	-136.8	-138.32	NaN	72.767	201.61	117.05	111.48
	-174.93	-141.43	-84.244	-92.673	NaN	48.377	277.16	121.88	119.27
	-120.49	-94.645	-57.644	-56.296	NaN	39.928	235.36	134.67	88.839
	-132.13	-125.38	-106.37	-50.609	NaN	52.855	206.76	97.796	165.6
	-109.09	-178.06	-79.936	-41.153	NaN	70.5	187.02	108.61	154.6
	-131.08	-181.91	-87.129	-95.969	NaN	58.68	138.55	139.1	192.14
	-130.34	-108.61	-98.866	-71.491	NaN	66.606	205.96	106.51	118.42
	-180.6	-117.3	-99.04	-96.674	NaN	67.841	214.6	111.54	109.38
	-183.07	-145.26	-91.378	-27.541	NaN	34.544	80.224	160.18	122.21
	-138.96	-147.26	-152.97	-45.008	NaN	31.846	128.29	151.24	79.926
	-132.6	-202.96	-81.57	-62.175	NaN	52.711	102.81	100.82	127.94
	-149.36	-150.79	-117.03	-53.173	NaN	NaN	136.5	131.88	167.38
	-109.09	-123.06	-87.368	-19.419	NaN	NaN	144.34	144.66	137.51
	-142.7	-137.28	-117.44	-31.283	NaN	NaN	119.77	111.16	146.71
	-210.87	-156.22	-87.658	-19.316	NaN	NaN	125.65	177.11	147.94
	-72.785	-104.61	-80.46	-21.703	NaN	NaN	166.51	82.62	122.69
	-113.45	-100.52	-174.35	-74.866	NaN	NaN	133.37	119.45	173.48
	-134.09	-117.39	-122.47	-68.423	NaN	NaN	137.24	105.88	106.36
	-145.13	-189.62	-108.87	-20.117	NaN	NaN	134	92.251	118.14
	-112.99	-161.04	-133.12	-39.824	NaN	NaN	119.2	108.4	75.045
	-123.82	-108.33	-144.06	-44.006	NaN	NaN	109.26	111.71	134.28
	-96.04	-218.78	-129.93	-52.228	NaN	NaN	121.6	154.33	140.98
	-177.18	-104.52	-118.52	-41.361	NaN	NaN	155.03	166.98	92.696
	-181.17	-146.29	NaN	-30.559	NaN	NaN	64.441	128.02	101.67
	-68.522	-199.83	-47.523	-41.774	NaN	NaN	152.47	165.14	262.7
	-136.41	-174.44	-103.34	-42.667	NaN	NaN	63.906	142.21	206.58
	-124.41	-149.24	-100.26	-46.105	NaN	NaN	117.27	140.13	214.49
	-88.992	-140.82	-113.18	-13.796	NaN	NaN	96.97	120.79	299.36
	-89.056	-167.82	-106.78	-28.69	NaN	NaN	123.29	101.08	289.17
	-166.35	-124.85	-135.87	-55.109	NaN	NaN	152.69	101.71	326.84
	-178.65	-139.61	-133.3	-53.319	NaN	NaN	86.634	105.14	304.35
	-309.08	-142.56	-126.14	-32.275	NaN	NaN	79.849	144.44	186.9
	-244.22	-126.45	-91.762	-61.94	NaN	NaN	79.519	119.5	262.3
	-232	-196.57	-64.814	-27.72	NaN	NaN	125.53	89.797	199.99
	-178	-197.88	-116.94	-43.435	NaN	NaN	148.48	83.002	293.97
	-231.41	-206.9	-195.17	-37.728	NaN	NaN	99.348	156.32	337.17
	-220.78	-136.92	-156.71	NaN	NaN	NaN	102.32	215.61	229.18
	-248.68	-103.98	-176.85	NaN	NaN	NaN	74.128	151.06	183.4
	-244.31	-173.1	-98.147	NaN	NaN	NaN	103.13	205.87	220.19
	-237	-137.78	-172.87	NaN	NaN	NaN	132.23	156.23	238.79
	-192.06	-159.08	-161.86	NaN	NaN	NaN	84.15	187.21	271.02
	-191.05	-84.545	-172.75	NaN	NaN	NaN	85.896	270.14	295.4
	-178.72	-174.63	-276.62	NaN	NaN	NaN	108.11	244.57	239.97
	-192.62	-97.617	-234.55	NaN	NaN	NaN	56.207	129.7	234.44
	-280.97	-121.43	-382.15	NaN	NaN	NaN	94.832	160.72	184.08
	-234.03	-110.39	-175.57	NaN	NaN	NaN	96.953	239.93	151.36
	-269.27	-120.2	-165.55	NaN	NaN	NaN	NaN	149.53	229.92
	-206.57	-106.9	-224.41	NaN	NaN	NaN	NaN	159.24	219.21
	-279.07	-127.61	-189.31	NaN	NaN	NaN	NaN	207.69	228.18
	-258.07	-124.63	-220.08	NaN	NaN	NaN	NaN	176.82	190.72
	-174.5	-175.49	-108.77	NaN	NaN	NaN	NaN	93.122	160.77
	-197.96	-170.69	-143.3	NaN	NaN	NaN	NaN	100.93	154.03
	-201.18	-96.754	-104.45	NaN	NaN	NaN	NaN	147.8	190.25
	-138.33	-141.11	-149.15	NaN	NaN	NaN	NaN	142.12	223.31
	-138.02	-78.317	-80.699	NaN	NaN	NaN	NaN	166.26	263.4
	-193.64	-104.67	-67.852	NaN	NaN	NaN	NaN	146.11	145.78
	-268	-84.728	-91.097	NaN	NaN	NaN	NaN	133.79	204.5
	-292.6	-119.58	-126.06	NaN	NaN	NaN	NaN	147.6	147.59
	-223.8	-94.475	-89.159	NaN	NaN	NaN	NaN	134.05	140.05
	-302.24	-107.25	-112.61	NaN	NaN	NaN	NaN	172.78	261.73
	-345.22	-106.73	-135.99	NaN	NaN	NaN	NaN	165.87	255.47
	-363.59	-116.18	-161.53	NaN	NaN	NaN	NaN	216.5	147.29
	-264.12	-157.57	-106.91	NaN	NaN	NaN	NaN	124.02	287.36
	-240.39	-123.47	-126.1	NaN	NaN	NaN	NaN	130.07	197.63
	-348.36	-144.09	-89.015	NaN	NaN	NaN	NaN	168.94	237.73
	-217.75	-127.77	-109.01	NaN	NaN	NaN	NaN	108.09	189.4
	-316.1	-199.61	-103.42	NaN	NaN	NaN	NaN	93.679	206.75
	-245.8	-171.07	-111.08	NaN	NaN	NaN	NaN	156.77	256.91
	-131.61	-152.68	-118.13	NaN	NaN	NaN	NaN	158.15	200.03
	-168.96	-129.53	-128.17	NaN	NaN	NaN	NaN	145.21	253
	-156.97	-159.22	-91.824	NaN	NaN	NaN	NaN	184.78	183.78
	-225.77	-148.03	-110.95	NaN	NaN	NaN	NaN	151.43	160.94
	-189.84	-182.71	-85.566	NaN	NaN	NaN	NaN	159.32	231.07
	-183.14	-130.59	-105.68	NaN	NaN	NaN	NaN	131.65	271.51
	-105.94	-159.31	-94.291	NaN	NaN	NaN	NaN	186.68	212.32
	-200.71	-156.64	-78.814	NaN	NaN	NaN	NaN	138.55	141.81
	-242.5	-95.636	-44.75	NaN	NaN	NaN	NaN	174.41	230.75
	-136.65	-124.24	-91.899	NaN	NaN	NaN	NaN	294.42	210.74
	-189.48	-153.36	-91.945	NaN	NaN	NaN	NaN	250.03	140.87
	-211.21	-163.04	-109.75	NaN	NaN	NaN	NaN	237.8	186.1
	-150.73	-118.25	-95.261	NaN	NaN	NaN	NaN	255.15	249.03
	-127.6	-113.53	-91.793	NaN	NaN	NaN	NaN	222.43	166.05
	-236.46	-129.16	-65.445	NaN	NaN	NaN	NaN	276.77	145.82
	-138.16	-114.42	-108.07	NaN	NaN	NaN	NaN	322.28	203.43
	-167.76	-100.84	-96.714	NaN	NaN	NaN	NaN	299.45	283.99
	-255.17	-99.532	-59	NaN	NaN	NaN	NaN	185.56	205.69
	-135.39	-96.49	-78.937	NaN	NaN	NaN	NaN	209.99	185.84
	-142.65	-94.306	-71.924	NaN	NaN	NaN	NaN	215.92	238.53
	-189.27	-124.61	-73.205	NaN	NaN	NaN	NaN	269.19	336.97
	-178.43	-144.7	-67.994	NaN	NaN	NaN	NaN	219.74	207.87
	-195.31	-79.347	-44.674	NaN	NaN	NaN	NaN	232.67	143.03
	-192.73	-151.98	-61.76	NaN	NaN	NaN	NaN	181.03	223.7
	-128.2	-114.48	-75.568	NaN	NaN	NaN	NaN	194.54	226.52
	-105.13	-128.89	-94.117	NaN	NaN	NaN	NaN	259.89	203.64
	-136.83	-166.53	-68.003	NaN	NaN	NaN	NaN	261.73	249.06
	-170.98	-149.29	-124.98	NaN	NaN	NaN	NaN	136.97	231.42
	-189.14	-144.37	-87.128	NaN	NaN	NaN	NaN	160.28	140.45
	-163.22	-164.74	-58.752	NaN	NaN	NaN	NaN	156.72	198.97
	-103.21	-124.7	-73.149	NaN	NaN	NaN	NaN	159.71	216.05
	-147.48	-75.217	-72.628	NaN	NaN	NaN	NaN	196.56	141.4
	-160.24	-135.15	-44.637	NaN	NaN	NaN	NaN	201.27	173.77
	-101.86	-145.93	-41.375	NaN	NaN	NaN	NaN	229.44	257.87
	-160.27	-109.43	-55.82	NaN	NaN	NaN	NaN	189.95	266.35
	-139	-165.85	-66.928	NaN	NaN	NaN	NaN	151.85	147.64
	-154.17	-115.75	-70.222	NaN	NaN	NaN	NaN	242.83	165.06
	-165.32	-163.79	-37.457	NaN	NaN	NaN	NaN	193.53	193.28
	-148.08	-128.09	-24.324	NaN	NaN	NaN	NaN	199.36	164.27
	-165.34	-203.22	-39.108	NaN	NaN	NaN	NaN	217.35	194.63
	-127.17	-156.16	NaN	NaN	NaN	NaN	NaN	153.97	178.37
	-138.99	-187.87	NaN	NaN	NaN	NaN	NaN	123.71	253.26
	-195.51	-200.2	NaN	NaN	NaN	NaN	NaN	166.21	194.09
	-235.52	-213.82	NaN	NaN	NaN	NaN	NaN	201.29	247.19
	-165.76	-112.51	NaN	NaN	NaN	NaN	NaN	248.46	228.36
	-141.6	-111.03	NaN	NaN	NaN	NaN	NaN	180.79	265.41
	-182.64	-184.02	NaN	NaN	NaN	NaN	NaN	251.23	209.49
	-161.37	-188.18	NaN	NaN	NaN	NaN	NaN	140.69	188.91
	-186.54	-177.29	NaN	NaN	NaN	NaN	NaN	112.62	168.12
	-175.55	-207.65	NaN	NaN	NaN	NaN	NaN	86.95	183.53
	-163.95	-281.59	NaN	NaN	NaN	NaN	NaN	143.71	205.93
	-176.22	-304.25	NaN	NaN	NaN	NaN	NaN	135.01	242.16
	-185.65	-491.24	NaN	NaN	NaN	NaN	NaN	132.1	125.29
	-117.03	-354.57	NaN	NaN	NaN	NaN	NaN	97.214	144.35
	-100.88	-260.86	NaN	NaN	NaN	NaN	NaN	122.45	NaN
	-187.81	-241.75	NaN	NaN	NaN	NaN	NaN	100.33	NaN
	-163.58	-607.59	NaN	NaN	NaN	NaN	NaN	147.7	NaN
	-251.97	-199.66	NaN	NaN	NaN	NaN	NaN	196.02	NaN
	-211.37	-318.6	NaN	NaN	NaN	NaN	NaN	118.22	NaN
	-158.78	-281.88	NaN	NaN	NaN	NaN	NaN	118.06	NaN
	-205.55	-203.99	NaN	NaN	NaN	NaN	NaN	108.73	NaN
	-189.08	-70.124	NaN	NaN	NaN	NaN	NaN	128.39	NaN
	-183.8	-147.04	NaN	NaN	NaN	NaN	NaN	99.769	NaN
	-192.59	-129.14	NaN	NaN	NaN	NaN	NaN	127.21	NaN
	-138.93	-136.45	NaN	NaN	NaN	NaN	NaN	NaN	NaN
	-158.15	-144.5	NaN	NaN	NaN	NaN	NaN	NaN	NaN
	-173.02	-138.76	NaN	NaN	NaN	NaN	NaN	NaN	NaN
	NaN	-127.13	NaN	NaN	NaN	NaN	NaN	NaN	NaN
	NaN	-135.29	NaN	NaN	NaN	NaN	NaN	NaN	NaN
	NaN	-157.48	NaN	NaN	NaN	NaN	NaN	NaN	NaN
	NaN	-194.22	NaN	NaN	NaN	NaN	NaN	NaN	NaN
	NaN	-122.42	NaN	NaN	NaN	NaN	NaN	NaN	NaN
	NaN	-139.13	NaN	NaN	NaN	NaN	NaN	NaN	NaN
	NaN	-160.79	NaN	NaN	NaN	NaN	NaN	NaN	NaN
	NaN	-133.12	NaN	NaN	NaN	NaN	NaN	NaN	NaN
	NaN	-175.02	NaN	NaN	NaN	NaN	NaN	NaN	NaN
	NaN	-160.07	NaN	NaN	NaN	NaN	NaN	NaN	NaN
	NaN	-139.06	NaN	NaN	NaN	NaN	NaN	NaN	NaN
	NaN	-176.68	NaN	NaN	NaN	NaN	NaN	NaN	NaN
	NaN	-131.56	NaN	NaN	NaN	NaN	NaN	NaN	NaN
	NaN	-180.56	NaN	NaN	NaN	NaN	NaN	NaN	NaN
	NaN	-156.51	NaN	NaN	NaN	NaN	NaN	NaN	NaN
	NaN	-149.94	NaN	NaN	NaN	NaN	NaN	NaN	NaN
	NaN	-136.4	NaN	NaN	NaN	NaN	NaN	NaN	NaN
	NaN	-173.49	NaN	NaN	NaN	NaN	NaN	NaN	NaN
	NaN	-156.08	NaN	NaN	NaN	NaN	NaN	NaN	NaN
	NaN	-176.86	NaN	NaN	NaN	NaN	NaN	NaN	NaN
	NaN	-148.69	NaN	NaN	NaN	NaN	NaN	NaN	NaN
	NaN	-108.91	NaN	NaN	NaN	NaN	NaN	NaN	NaN
	NaN	-159.97	NaN	NaN	NaN	NaN	NaN	NaN	NaN
	NaN	-130.34	NaN	NaN	NaN	NaN	NaN	NaN	NaN
	NaN	-158.62	NaN	NaN	NaN	NaN	NaN	NaN	NaN
	NaN	-121.59	NaN	NaN	NaN	NaN	NaN	NaN	NaN
	NaN	-96.982	NaN	NaN	NaN	NaN	NaN	NaN	NaN
	NaN	-83.338	NaN	NaN	NaN	NaN	NaN	NaN	NaN
	NaN	-143.1	NaN	NaN	NaN	NaN	NaN	NaN	NaN
	NaN	-117.38	NaN	NaN	NaN	NaN	NaN	NaN	NaN
	NaN	-194.78	NaN	NaN	NaN	NaN	NaN	NaN	NaN
	NaN	-123.88	NaN	NaN	NaN	NaN	NaN	NaN	NaN
	NaN	-201.7	NaN	NaN	NaN	NaN	NaN	NaN	NaN
	NaN	-152.3	NaN	NaN	NaN	NaN	NaN	NaN	NaN
	NaN	-184.9	NaN	NaN	NaN	NaN	NaN	NaN	NaN
	NaN	-129.91	NaN	NaN	NaN	NaN	NaN	NaN	NaN
	NaN	-123.38	NaN	NaN	NaN	NaN	NaN	NaN	NaN
	NaN	-77.096	NaN	NaN	NaN	NaN	NaN	NaN	NaN
	NaN	-151.55	NaN	NaN	NaN	NaN	NaN	NaN	NaN
	NaN	-184.43	NaN	NaN	NaN	NaN	NaN	NaN	NaN
	NaN	-171.76	NaN	NaN	NaN	NaN	NaN	NaN	NaN
	NaN	-81.362	NaN	NaN	NaN	NaN	NaN	NaN	NaN
	NaN	-184.19	NaN	NaN	NaN	NaN	NaN	NaN	NaN
	NaN	-121.17	NaN	NaN	NaN	NaN	NaN	NaN	NaN
	NaN	-172.8	NaN	NaN	NaN	NaN	NaN	NaN	NaN
	NaN	-123.19	NaN	NaN	NaN	NaN	NaN	NaN	NaN
	NaN	-126.56	NaN	NaN	NaN	NaN	NaN	NaN	NaN
	NaN	-142.86	NaN	NaN	NaN	NaN	NaN	NaN	NaN
	NaN	-207.98	NaN	NaN	NaN	NaN	NaN	NaN	NaN
	NaN	-114.59	NaN	NaN	NaN	NaN	NaN	NaN	NaN
	NaN	-124.61	NaN	NaN	NaN	NaN	NaN	NaN	NaN
	NaN	-107.26	NaN	NaN	NaN	NaN	NaN	NaN	NaN
	NaN	-171.19	NaN	NaN	NaN	NaN	NaN	NaN	NaN
	NaN	-87.986	NaN	NaN	NaN	NaN	NaN	NaN	NaN
	NaN	-108.22	NaN	NaN	NaN	NaN	NaN	NaN	NaN
	NaN	-195.73	NaN	NaN	NaN	NaN	NaN	NaN	NaN
	NaN	-181.47	NaN	NaN	NaN	NaN	NaN	NaN	NaN
	NaN	-84.045	NaN	NaN	NaN	NaN	NaN	NaN	NaN
	NaN	-92.813	NaN	NaN	NaN	NaN	NaN	NaN	NaN
	NaN	-71.836	NaN	NaN	NaN	NaN	NaN	NaN	NaN
	NaN	-82.43	NaN	NaN	NaN	NaN	NaN	NaN	NaN
	NaN	-131.94	NaN	NaN	NaN	NaN	NaN	NaN	NaN
	NaN	-55.635	NaN	NaN	NaN	NaN	NaN	NaN	NaN
	NaN	-87.529	NaN	NaN	NaN	NaN	NaN	NaN	NaN
	NaN	-87.819	NaN	NaN	NaN	NaN	NaN	NaN	NaN
	NaN	-73.861	NaN	NaN	NaN	NaN	NaN	NaN	NaN
	NaN	-93.697	NaN	NaN	NaN	NaN	NaN	NaN	NaN
	NaN	-85.62	NaN	NaN	NaN	NaN	NaN	NaN	NaN
	NaN	-55.9	NaN	NaN	NaN	NaN	NaN	NaN	NaN
	NaN	-69.417	NaN	NaN	NaN	NaN	NaN	NaN	NaN
	NaN	-100.54	NaN	NaN	NaN	NaN	NaN	NaN	NaN
	NaN	-105.48	NaN	NaN	NaN	NaN	NaN	NaN	NaN
	NaN	-57.329	NaN	NaN	NaN	NaN	NaN	NaN	NaN
	NaN	-79.153	NaN	NaN	NaN	NaN	NaN	NaN	NaN
	NaN	-58.933	NaN	NaN	NaN	NaN	NaN	NaN	NaN
	NaN	-122.52	NaN	NaN	NaN	NaN	NaN	NaN	NaN
	NaN	-41.952	NaN	NaN	NaN	NaN	NaN	NaN	NaN
	NaN	-65.061	NaN	NaN	NaN	NaN	NaN	NaN	NaN
	NaN	-85.436	NaN	NaN	NaN	NaN	NaN	NaN	NaN
	NaN	-57.678	NaN	NaN	NaN	NaN	NaN	NaN	NaN
	NaN	-71.512	NaN	NaN	NaN	NaN	NaN	NaN	NaN
						saccade velocity(deg/s) [r1-4 After Ablation]
saccade amplitude(deg)	-20	-15	-10	-5	0	5	10	15	20
	-155.21	-125.12	-114.04	-62.655	25.031	71.83	52.714	120.62	148.37
	-224.62	-253.47	-199	-149.95	67.342	100.45	73.906	228.89	161.04
	-176.26	-242.83	-179.94	-51.656	-14.574	100.94	87.956	103.88	161.83
	-145.43	-214.54	-137.35	-96.049	-21.217	84.898	115.54	159.43	246.09
	-308.31	-135.54	-147.71	-64.456	30.373	105.75	126.9	151.02	254.34
	-178.78	-220.85	-146.52	-73.959	23.829	70.68	164.9	214.43	187.99
	-218.05	-200.33	-148.6	-114.96	27.243	77.27	124.8	119.52	217.44
	-350.14	-216.67	-169.15	-135.29	-28.146	49.151	85.404	118.17	218.91
	-286.49	-159.55	-134.31	-62.815	-32.489	44.935	94.988	145.58	162
	-148.53	-157.79	-121.45	-112.97	16.229	35.37	88.895	129.94	237.52
	-154.89	-101.62	-125.59	-101.47	29.848	87.977	92.719	103.97	134.44
	-240.3	-175.12	-120.46	-35.37	-25.857	78.293	91.96	147	224.52
	-171.43	-192.48	-131.21	-106.07	20.026	56.972	89.117	200.88	175.52
	-180.13	-127.84	-93.186	-49.091	18.688	113.61	90.483	181.26	206.73
	-192.58	-195.03	-156.08	-46.889	31.052	89.818	95.786	143.64	235.67
	-112.15	-225.13	-114.04	-150.71	-8.4278	76.846	110.81	102.3	168.57
	-106.88	-172.69	-123.39	-164.02	NaN	89.411	102.27	172.49	219.31
	-209.54	-190.49	-171.14	-92.949	NaN	166.85	108.08	169.96	193.9
	-161.32	-129.85	-85.439	-150.44	NaN	54.645	113.89	161.26	147.39
	-177.03	-219.87	-100.26	-150.29	NaN	44.052	162.95	123.92	199.26
	-99.337	-209.61	-207.5	-136.79	NaN	79.278	77.593	174.88	181.82
	-132.89	-178.51	-254.91	-139.57	NaN	75.62	103.1	88.599	419.53
	-135.15	-220.38	-215.32	-168.65	NaN	46.721	55.557	155.02	233.33
	-156.56	-163.05	-191.01	-127.38	NaN	72.178	74.039	148.61	241.54
	-232.19	-165.91	-287.88	-180.18	NaN	96.441	115.99	150.82	318.43
	-148.76	-131.85	-194.67	-169.75	NaN	82.129	139.29	134.42	246.95
	-221.98	-185.28	-144.89	-104.2	NaN	100.97	154.11	121.05	296.4
	-159.05	-167.87	-101.17	-175.49	NaN	95.212	103.39	128.58	350.16
	-144.72	-129.01	-145.7	-137.26	NaN	64.15	144.24	153.16	212.11
	-154.46	-170.13	-132.94	-206.76	NaN	52.807	82.553	131.75	93.069
	-161.46	-78.183	-261.36	-178.15	NaN	50.67	117.29	106.68	161.47
	-165.01	-99.344	-178.25	-131.62	NaN	107.38	111.67	119.76	134.9
	-150.58	-117.84	-337.13	-129	NaN	41.43	78.536	186.76	85.12
	-180.54	-240.07	-183.56	-231.7	NaN	79.872	130.22	242	117.74
	-193.73	-95.336	-218.31	-127.02	NaN	38.524	127.31	280.48	115.78
	-114.75	-223.55	-155.1	-227.71	NaN	135.41	69.259	225.22	123.46
	-119.43	-263.15	-123.74	-157.51	NaN	119.26	84.382	169.51	123.94
	-125.97	-432.45	-127.21	-152.79	NaN	47.456	67.949	149.26	117.43
	-100.83	-445.88	-107.49	-114.76	NaN	126.99	133.76	81.613	118.05
	-135.92	-369.4	-284.51	-103.27	NaN	54.271	45.256	184.31	158.94
	-148.32	-194.31	-284.54	-25.362	NaN	35.439	58.236	211.9	180.27
	-160.18	-366.78	-271.05	-126.04	NaN	50.185	169.19	164.67	92.18
	-230.65	-285.52	-175.63	-67.042	NaN	34.793	107.02	164.44	161.84
	-183.34	-322.69	-187.1	-53.511	NaN	NaN	119.39	234.52	91.812
	-172.14	-397.27	-185.39	-36.985	NaN	NaN	63.338	191.98	123.01
	-225.36	-243.9	-205.11	-67.423	NaN	NaN	162	123.25	130.04
	-242.12	-186.85	-93.852	-19.229	NaN	NaN	147.44	81.114	133.53
	-161.92	-132.48	-155.49	-30.005	NaN	NaN	93.686	156.28	141.95
	-194.47	-188.42	-100.4	-38.914	NaN	NaN	118.51	63.911	133.25
	-166.28	-134.1	-145.9	-46.418	NaN	NaN	152.13	95.209	145.64
	-166.56	-139.85	-122.31	-15.508	NaN	NaN	137.54	161.05	127.87
	-243.38	-156.59	-146.74	-14.749	NaN	NaN	82.815	157.03	124.3
	-130.2	-88.263	-203.39	-11.726	NaN	NaN	76.948	157.72	113.33
	-145.53	-142.5	-145.5	-28.287	NaN	NaN	116.8	160.36	133.6
	-85.045	-143.71	-199.4	-46.8	NaN	NaN	129.47	90.871	122.49
	-134.08	-137.66	-197.12	-67.4	NaN	NaN	179.99	89.937	123.35
	-143.8	-176.89	-182.52	-66.219	NaN	NaN	159.49	97.797	148.62
	-167.48	-137.5	-115.74	-34.196	NaN	NaN	99.98	125.41	184.07
	-130.6	-178.58	-95.361	-68.503	NaN	NaN	139.49	113.46	105.73
	-116.63	-126.75	-90.335	-61.92	NaN	NaN	84.292	147.38	165.62
	-126.78	-234.39	-108.27	-76.244	NaN	NaN	172.07	101.5	133.88
	-142.41	-195.88	-173.54	-85.262	NaN	NaN	126.36	109.44	139.31
	-132.52	-162.65	-83.253	-51.57	NaN	NaN	89.468	167.1	108.14
	-176.02	-91.755	-82.34	-62.52	NaN	NaN	190.43	134.95	82.552
	-129.36	-194.07	-118.73	-38.507	NaN	NaN	158.91	131.92	130.98
	-202.38	-197.54	-160.84	-44.086	NaN	NaN	142.29	107.72	143.14
	-56.921	-157.63	-144.11	-131.73	NaN	NaN	141.36	94.109	114.64
	-183.25	-144.82	-74.124	-61.027	NaN	NaN	96.92	180.48	90.434
	-157.97	-90.773	-61.401	-161.25	NaN	NaN	136.67	179.29	70.649
	-197.02	-137.33	-93.587	-130.81	NaN	NaN	108.47	106.11	252.64
	-146.11	-179.26	-65.515	-135.4	NaN	NaN	84.383	102.21	317.16
	-96.04	-144.48	-42.154	-197.1	NaN	NaN	160.91	143.62	280.35
	-187.53	-113.98	-39.348	-124.32	NaN	NaN	133.61	82.758	186.54
	-142.1	-164.73	-37.472	-153.29	NaN	NaN	85.352	105.16	207.13
	-171.3	-148.04	-52.341	-174.38	NaN	NaN	118.71	82.28	147.62
	-163.66	-89.221	-155.93	-301.5	NaN	NaN	124.29	83.382	272.27
	-113.44	-125.64	-151.27	-38.915	NaN	NaN	107.82	138.58	197.98
	-313.34	-112.76	-139.57	-32.237	NaN	NaN	132.5	109.7	209.94
	-424.71	-167.55	-154.64	-31.282	NaN	NaN	123.42	169.17	172.19
	-586.89	-158.62	-100.34	-295.92	NaN	NaN	115.45	102.45	149.17
	-242.41	-106.03	-150.45	-28.101	NaN	NaN	98.81	136.96	263.64
	-241.81	-135.65	-135.12	-12.593	NaN	NaN	66.368	294.75	474.44
	-178.01	-136.32	-110.89	-55.272	NaN	NaN	83.001	234.84	285.44
	-148.94	-171.68	-95.498	-18.687	NaN	NaN	88.873	174.81	323.03
	-127.48	-126.33	-110.57	-13.291	NaN	NaN	98.833	272.89	359.53
	-99.822	-142.5	-92.758	-13.054	NaN	NaN	167.87	288.04	174.28
	-153.4	-123.97	-91.135	-16.981	NaN	NaN	92.995	287.85	138.7
	-192.18	-126.63	-79.016	-23.176	NaN	NaN	89.884	185.25	219.95
	-129.82	-172.73	-89.158	NaN	NaN	NaN	145.85	121.85	224.21
	-149.01	-218.42	-152.61	NaN	NaN	NaN	128.15	250.64	206.07
	-111.87	-146.67	-170.01	NaN	NaN	NaN	107.39	232.71	155.71
	-154.38	-115.73	-136.04	NaN	NaN	NaN	78.05	191.57	148.35
	-130.63	-154.7	-210.87	NaN	NaN	NaN	78.493	251.77	281.24
	-152.77	-126.55	-255.5	NaN	NaN	NaN	126.55	204.69	139.8
	-119.4	-122.79	-194.08	NaN	NaN	NaN	83.275	140.01	230.22
	-162.49	-129.15	-159.18	NaN	NaN	NaN	145.95	104.95	184.24
	-158.75	-104.41	-163.6	NaN	NaN	NaN	87.244	215.05	219.66
	-118.74	-147.46	-181.36	NaN	NaN	NaN	86.884	269.98	138.54
	-167.12	-104.07	-179.17	NaN	NaN	NaN	116.58	109.09	210.26
	-123.35	-169.78	-138.88	NaN	NaN	NaN	152.4	220.05	170.42
	-109.1	-148.4	-100.94	NaN	NaN	NaN	148.52	153.86	273.45
	-117.08	-93.95	-108.31	NaN	NaN	NaN	140.95	198.98	153.75
	-134.94	-163.93	-105.64	NaN	NaN	NaN	113.75	123.61	203.16
	-148.08	-118.79	-110.39	NaN	NaN	NaN	113.96	176.61	173.62
	-205.19	-188.36	-194.91	NaN	NaN	NaN	154.43	224.71	181.44
	-169.39	-175.59	-200.76	NaN	NaN	NaN	119.96	233.71	172.99
	-170.63	-103.97	-136.34	NaN	NaN	NaN	133.9	133.4	152.94
	-184.21	-131	-119.37	NaN	NaN	NaN	71.772	149.2	161.12
	-172.43	-171.44	-118.55	NaN	NaN	NaN	125.51	171.74	200.88
	-166.49	-167.94	-267.24	NaN	NaN	NaN	127.57	135.39	249.34
	-257.78	-104.38	-217.98	NaN	NaN	NaN	91.773	181.21	243.29
	-143.61	-165.1	-159.68	NaN	NaN	NaN	128.49	141.62	208.54
	-109.03	-220.8	-265.2	NaN	NaN	NaN	114.22	183.06	214.79
	-153.43	-295.82	-154.48	NaN	NaN	NaN	73.354	142.13	230.41
	-146.6	-174.5	-139.06	NaN	NaN	NaN	58.705	222.26	NaN
	-185.77	-257.67	-133.91	NaN	NaN	NaN	108.36	142.85	NaN
	-141.05	-142.24	-249.7	NaN	NaN	NaN	99.91	209.58	NaN
	-101.59	-137.63	-210.06	NaN	NaN	NaN	71.176	220.03	NaN
	-121.5	-143	-195.04	NaN	NaN	NaN	160.72	205.41	NaN
	-123.26	-178.82	-185.25	NaN	NaN	NaN	108.87	242.35	NaN
	-190.16	-243.3	-146.39	NaN	NaN	NaN	96.079	205.48	NaN
	-192.59	-232.59	-223.5	NaN	NaN	NaN	107.35	128.08	NaN
	NaN	-157.05	-196.1	NaN	NaN	NaN	84.294	190.7	NaN
	NaN	-138.16	-168.08	NaN	NaN	NaN	69.594	NaN	NaN
	NaN	-129.71	-183.25	NaN	NaN	NaN	121.99	NaN	NaN
	NaN	-129.48	-112.55	NaN	NaN	NaN	126.89	NaN	NaN
	NaN	-99.772	-191.73	NaN	NaN	NaN	62.495	NaN	NaN
	NaN	-95.995	-124.4	NaN	NaN	NaN	109.52	NaN	NaN
	NaN	-96.617	-154.79	NaN	NaN	NaN	83.7	NaN	NaN
	NaN	-91.896	-286.72	NaN	NaN	NaN	313.79	NaN	NaN
	NaN	-131.5	-189.32	NaN	NaN	NaN	84.299	NaN	NaN
	NaN	-142.65	-203.08	NaN	NaN	NaN	72.053	NaN	NaN
	NaN	-119.34	-123.04	NaN	NaN	NaN	103.83	NaN	NaN
	NaN	-164.82	-106.18	NaN	NaN	NaN	126.72	NaN	NaN
	NaN	-152.27	-57.986	NaN	NaN	NaN	87.796	NaN	NaN
	NaN	-112.45	-116.62	NaN	NaN	NaN	157.18	NaN	NaN
	NaN	-129.18	-187.82	NaN	NaN	NaN	116.1	NaN	NaN
	NaN	-168.91	-70.897	NaN	NaN	NaN	157.36	NaN	NaN
	NaN	-205.48	-78.91	NaN	NaN	NaN	41.548	NaN	NaN
	NaN	-151.32	-145.61	NaN	NaN	NaN	44.02	NaN	NaN
	NaN	-107.65	-100.42	NaN	NaN	NaN	72.887	NaN	NaN
	NaN	-96.86	-48.378	NaN	NaN	NaN	78.097	NaN	NaN
	NaN	-174.66	-24.058	NaN	NaN	NaN	61.682	NaN	NaN
	NaN	-133.77	-26.039	NaN	NaN	NaN	59.637	NaN	NaN
	NaN	-124.66	-38.619	NaN	NaN	NaN	40.233	NaN	NaN
	NaN	-82.199	-33.007	NaN	NaN	NaN	NaN	NaN	NaN
	NaN	-51.169	-24.773	NaN	NaN	NaN	NaN	NaN	NaN
	NaN	-53.735	-34.551	NaN	NaN	NaN	NaN	NaN	NaN
	NaN	-37.484	-20.879	NaN	NaN	NaN	NaN	NaN	NaN
	NaN	NaN	-17.789	NaN	NaN	NaN	NaN	NaN	NaN
						saccade velocity(deg/s) [r5-6 Before Ablation]
saccade amplitude(deg)	-20	-15	-10	-5	0	5	10	15	20
	-231.57	-272.51	-126.12	-51.364	16.694	49.339	72.817	143.75	123.85
	-242.83	-174.48	-149.39	-73.062	-29.995	84.094	103.46	100.5	166.08
	-289	-104.32	-133.86	-37.125	-44.812	70.178	112.14	102.88	200.46
	-255.68	-207.08	-116.11	-89.455	-36.592	40.303	58.036	162.25	176.63
	-118.04	-259.52	-149.11	-49.737	24.326	58.896	133.42	170.19	134.07
	-178.16	-216.05	-118.38	-113.09	27.016	87.983	126.07	105.94	231.3
	-225.03	-271.89	-92.379	-78.969	17.915	69.271	130.33	166.58	190.43
	-325.31	-169.23	-140.5	-127.18	13.964	25.68	103.91	128.24	196.82
	-267.51	-175.13	-169.08	-87.233	13.373	26.828	148.01	169.84	192.63
	-254.7	-135.83	-120.06	-82.839	25.732	33.788	88.653	185.23	95.179
	-356	-125.56	-173.18	-92.191	30.142	15.981	127.14	173.47	131.53
	-223.73	-155.92	-127.09	-101.55	-69.393	44.117	58.605	121.16	147.42
	-289.87	-91.265	-99.828	-114.14	-63.165	46.669	97.088	135.44	120.78
	-295.02	-153.58	-70.348	-121.43	-49.745	46.424	67.798	126.72	264.23
	-383.85	-231.2	-65.705	-70.686	27.266	39.918	124.58	149.71	152.46
	-283.13	-198.42	-106.54	-116.4	-30.474	60.665	83.805	127.79	200.67
	-309.66	-194.92	-138.27	-73.66	40.667	54.37	89.216	141.48	192.13
	-323.18	-145.34	-60.453	-108.65	58.358	63.441	117.31	135.06	156.3
	-358.74	-279.82	-96.371	-70.619	-34.949	83.61	103.08	159.76	140.63
	-285.8	-200.84	-88.934	-127.92	-31.474	70.406	219.25	118.2	189.68
	-300.63	-185	-105.44	-108.75	-58.201	73.299	207.04	164.17	144.51
	-382.95	-172.82	-108.91	-92.695	-32.829	102.44	117.76	131.45	125.57
	-205.86	-195.76	-82.077	-52.259	82.92	121.52	122.45	158.78	188.79
	-257.51	-194.92	-74.127	-66.077	-76.828	64.877	114.75	89.744	215.84
	-369.76	-156.99	-86.916	-104.61	69.515	62.751	158.46	131.91	147.44
	-240.11	-226.19	-164.88	-60.142	53.777	65.941	118.43	129.57	196.92
	-160	-237.35	-158.72	-104.51	53.304	49.867	71.376	99.162	159.06
	-140.7	-235.41	-134.75	-50.682	-86.668	45.124	130.24	153.07	187.29
	-273.31	-174.04	-126.94	-93.429	-74.976	56.001	107.2	126.44	187.17
	-210.31	-193.29	-190.65	-93.55	82.69	52.706	92.894	127.17	220.94
	-246.76	-236.13	-112.71	-102.3	-71.745	68.451	125.31	149.75	173.43
	-152.5	-260.64	-138.44	-41.731	97.526	80.469	160.94	127.27	233.15
	-227.7	-175.34	-156.1	-76.324	-48.895	68.051	110.23	158.89	229.71
	-249.2	-194.39	-126.21	-88.269	170.43	66.15	84.857	208.94	237.73
	-186.8	-249.1	-122.46	-116.01	36.394	120.4	100.32	108.08	254.65
	-180.87	-222.85	-154.18	-101.77	-40.374	93	108.91	203.65	299.5
	-203.93	-170.98	-133.81	-50.163	-21.497	71.705	58.143	128.32	192.66
	-232.98	-174.04	-159	-89.237	-26.012	40.257	156	178.88	296.66
	-231.91	-276.2	-137.12	-64.504	-145.19	62.848	143.08	152.24	360.44
	-249.37	-229.03	-106.78	-37.482	21.914	85.354	102.5	135.25	340.91
	-241.69	-177.04	-97.768	-63.054	20.017	43.803	159.08	212.18	290.25
	-272.4	-176.36	-147.85	-85.877	23.216	57.981	145.32	155.59	380.07
	-379.37	-141.26	-70.53	-37.222	-41.581	109.72	126.19	168.43	225.99
	-132.86	-242.87	-177.71	-48.565	-29.93	61.026	87.585	140.92	434.53
	-218.02	-205.08	-142.33	-84.453	-42.958	62.189	114.99	238.45	261.99
	-256.33	-214.08	-83.277	-53.823	-45.873	65.73	139.5	182.65	401.25
	-166.65	-222.49	-97.021	-93.551	-39.369	45.423	106.49	82.05	269.9
	-136.4	-187.25	-128.68	-102.1	-29.284	59.316	113.66	161.44	232.94
	-131.82	-190.78	-154.42	-92.821	-33.386	115.82	58.019	192.62	164.21
	-196.5	-149.26	-138.21	-98.642	44.061	65.571	111.81	178.41	172.32
	-151.17	-408.45	-136.17	-79.166	-34.041	55.11	143.5	168.59	173.48
	-186.3	-182.69	-159.33	-77.097	-28.447	69.183	115.8	139.43	143.56
	-166.96	-300.11	-126.44	-66.956	21.326	56.605	95.879	157.11	206.53
	-155.6	-264.27	-112.53	-37.044	44.088	46.947	153.13	151.24	255.9
	-197.36	-229.72	-167.85	-77.402	-57.061	109.54	79.569	80.415	211.71
	-156.89	-197.17	-121.53	-47.602	-70.63	107.49	139.9	68.457	274.25
	-169.81	-150.62	-212.39	-55.617	-31.04	91.193	109.09	139.53	356.75
	-188.93	-211.25	-188.36	-40.909	56.327	69.8	109.15	134.03	202.02
	-151.99	-181.87	-97.804	-48.157	21.622	72.919	108.8	85.947	248.34
	-180.57	-194.62	-169.55	-54.399	NaN	102.24	87.494	184.95	228.93
	-168.32	-131.38	-138.1	-45.556	-58.189	78.846	81.972	144.34	127.67
	-183.32	-231.36	-165.56	-60.431	-74.331	63.357	69.877	227.7	288.96
	-248.54	-211.98	-150.95	-103.56	62.929	58.918	91.522	176.89	117.64
	-170.68	-191.22	-96.775	-54.436	71.889	45.474	139.29	216.89	155.6
	-232.1	-182.16	-117.66	-39.557	-53.059	60.65	51.665	337.96	90.142
	-392.57	-126.39	-140.21	-51.681	-53.409	68.688	59.25	116.21	215.07
	-293.18	-181.32	-195.7	-32.701	53.887	74.767	102.15	186.48	232.6
	-374.95	-242.78	-162.68	-33.986	52.981	46.806	104.16	201.75	251.53
	-258.21	-249.84	-125.79	-59.668	-42.317	98.015	145.78	211.64	273.08
	-237.03	-173.11	-128.22	-66.768	210.47	48.053	154.6	135.57	251.8
	-287.18	-202.84	-120.35	-37.073	NaN	79.488	127.14	175.31	273.37
	-144.4	-110.91	-142.01	-35.72	NaN	30.94	131.63	169.7	325.06
	-217.22	-142.7	-171.6	-68.189	NaN	59.085	122.48	200.07	322.9
	-301.37	-169.89	-183.88	-80.661	NaN	59.221	107.78	180.29	348.4
	-273.03	-204.48	-112.7	-44.431	NaN	92.885	87.011	167.55	205.66
	-182.39	-144.4	-145.16	-97.708	NaN	70.948	93.107	232.05	245.56
	-157.5	-113.94	-163.74	-58.173	NaN	47.318	87.219	195.01	208.48
	-189.63	-153.87	-131.18	-55.318	NaN	46.024	61.92	211	238.32
	-158.14	-101.67	-135.98	-80.152	NaN	46.81	105.88	176.17	233.89
	-223.07	-158.28	-116.3	-76.813	NaN	77.096	78.166	253.9	339.19
	-231.52	-118.77	-149.89	-34.764	NaN	84.386	82.741	233.82	304.68
	-252.77	-111.5	-127.73	-56.999	NaN	61.51	162.96	174.24	347.44
	-294.8	-120.24	-144.49	-42.313	NaN	62.902	93.772	120.53	449.07
	-291.36	-180.26	-99.084	-91.784	NaN	74.834	112.11	131.2	322.54
	-249.68	-157.97	-176.91	-62.867	NaN	82.826	69.165	104.03	306.59
	-317.71	-154.6	-91.295	-79.54	NaN	68.529	59.746	143.17	237.11
	-237.84	-122.46	-88.281	-105.34	NaN	37.117	206.41	103.8	260.07
	-263.8	-138.93	-199.3	-72.011	NaN	130.33	174.57	120.75	350.59
	-232.42	-77.059	-119.6	-56.724	NaN	98.65	224.1	176.57	451.27
	-233.78	-133.69	-99.192	-98.973	NaN	114.56	158.11	107.87	259.35
	-315.7	-102.71	-121.56	-81.339	NaN	77.482	108.62	221.78	219.12
	-336.57	-121.73	-165.08	-98.942	NaN	92.837	152.81	142.51	264.57
	-175.06	-146.19	-148.65	-90.59	NaN	67.466	183.69	169.41	NaN
	-245.93	-112.76	-110.42	-74.154	NaN	119.62	214.04	155.06	NaN
	-156.94	-96.263	-142.38	-90.071	NaN	39.682	145.14	221.51	NaN
	-182.88	-117.51	-107.33	-48.613	NaN	69.486	174.72	194.17	NaN
	-219.82	-91.28	-107.56	-62.924	NaN	49.648	173.42	170.84	NaN
	-211.27	-142.59	-180.5	-101.79	NaN	67.374	163.29	126.37	NaN
	NaN	-93.812	-192.57	-111.41	NaN	84.94	178.25	178.47	NaN
	NaN	-75.734	-166.29	-53.852	NaN	120.64	152.93	182.99	NaN
	NaN	-113.41	-109.12	-128.43	NaN	78.291	141.7	252.78	NaN
	NaN	-133.81	-218.57	-74.757	NaN	154.92	175.21	216.44	NaN
	NaN	-137.48	-214.58	-129.74	NaN	155.11	169.62	161.56	NaN
	NaN	-118.65	-391.7	-115.45	NaN	97.54	178.89	222.31	NaN
	NaN	-164.97	-161.39	-57.925	NaN	74.906	152.4	154.4	NaN
	NaN	-201.76	-206.5	-108.83	NaN	75.418	189.91	234.27	NaN
	NaN	-228.77	-148.22	-55.172	NaN	98.92	109.45	116.24	NaN
	NaN	-261.04	-214.58	-73.718	NaN	131.81	187.27	214.24	NaN
	NaN	-221.27	-128.67	-89.913	NaN	54.375	272.1	117.05	NaN
	NaN	-120.55	-149.27	-62.717	NaN	105.22	144.86	184.08	NaN
	NaN	-149.83	-147.12	-135.34	NaN	93.431	140.1	215.63	NaN
	NaN	-136.22	-142.29	-76.944	NaN	116.26	132.92	179.37	NaN
	NaN	-135.25	-142.39	-118.54	NaN	243.03	63.03	220.1	NaN
	NaN	-201.93	-200.46	-89.617	NaN	240.15	143.25	166.54	NaN
	NaN	-146.88	-91.49	-91.498	NaN	118.07	154.96	126.13	NaN
	NaN	-133.53	-101.23	-109.02	NaN	190.78	148.98	173.45	NaN
	NaN	-158.77	-120.99	-53.613	NaN	85.962	140.68	202.86	NaN
	NaN	-262.33	-101.43	-67.057	NaN	143.21	171.39	283.01	NaN
	NaN	-260.25	-161.16	-64.503	NaN	158.02	184.85	244.21	NaN
	NaN	-180.83	-193.07	-83.238	NaN	158.36	194.99	229.14	NaN
	NaN	-144.74	-274.44	-46.549	NaN	102.07	129.68	360.34	NaN
	NaN	-124.89	-187.77	-99.604	NaN	84.166	58.247	254.71	NaN
	NaN	-150.63	-236.64	-103.99	NaN	73.317	102.79	245.66	NaN
	NaN	-326.36	-201.69	-80.031	NaN	91.666	123.07	148.82	NaN
	NaN	-159.57	-183.21	-131.56	NaN	122.52	115.18	128.23	NaN
	NaN	-69.573	-77.753	-65.231	NaN	43.734	87.586	174.02	NaN
	NaN	-104.06	-146.47	-65.878	NaN	38.547	89.451	192.9	NaN
	NaN	-146.42	-206.47	-94.671	NaN	37.996	91.365	181.95	NaN
	NaN	-98.24	-135.35	-77.442	NaN	150.12	140.97	231.4	NaN
	NaN	-106.08	-198.53	-63.959	NaN	154.5	89.975	206.93	NaN
	NaN	-300.2	-160.15	-52.025	NaN	75.887	72.211	195.16	NaN
	NaN	-176	-131.99	-107.8	NaN	43.917	61.83	283.89	NaN
	NaN	-228.06	-157.96	-67.599	NaN	91.862	76.336	161.14	NaN
	NaN	-216.62	-110.32	-112.26	NaN	24.372	84.766	236.25	NaN
	NaN	-132.36	-183.21	-90.854	NaN	102.81	92.155	256.11	NaN
	NaN	-194.73	-191.73	-105.56	NaN	58.702	38.548	157.39	NaN
	NaN	-257.59	-74.967	-121.6	NaN	33.598	60.49	145.39	NaN
	NaN	-191.98	-109.07	-89.578	NaN	74.085	71.084	210.13	NaN
	NaN	-260.62	-91.989	-79.527	NaN	44.174	66.114	186.35	NaN
	NaN	-171.95	-109.76	-125.39	NaN	52.961	91.663	228.5	NaN
	NaN	-208.27	-110.73	-64.774	NaN	75.218	66.053	292.86	NaN
	NaN	-228.41	-132.14	-106.35	NaN	40.863	48.029	210.99	NaN
	NaN	-203.93	-168.14	-88.406	NaN	55.218	50.648	169.13	NaN
	NaN	-196.75	-153.39	-40.256	NaN	61.637	153.45	208.31	NaN
	NaN	-189.31	-157.76	-41.257	NaN	73.997	68.37	NaN	NaN
	NaN	-147.04	-180.92	-67.787	NaN	32.379	49.68	NaN	NaN
	NaN	-248.4	-107.18	-141.61	NaN	64.15	70.609	NaN	NaN
	NaN	-170.7	-201.76	-112.51	NaN	29.395	92.507	NaN	NaN
	NaN	-122.63	-129.57	-119.05	NaN	30.998	83.402	NaN	NaN
	NaN	-183.72	-147.34	-94.337	NaN	31.528	186.27	NaN	NaN
	NaN	-292.34	-77.96	-120.61	NaN	44.112	183.28	NaN	NaN
	NaN	-209.37	-98.566	-110.98	NaN	51.301	171.14	NaN	NaN
	NaN	-227.65	-144.42	-101.73	NaN	36.337	144.89	NaN	NaN
	NaN	-171.04	-140.69	-88.634	NaN	22.899	110.03	NaN	NaN
	NaN	-253.01	-118.92	-99.817	NaN	43.244	75.208	NaN	NaN
	NaN	-195.25	-147.3	-81.285	NaN	61.883	103.22	NaN	NaN
	NaN	-172.28	-154.86	-116.36	NaN	65.603	161.85	NaN	NaN
	NaN	-224.27	-171.91	-122.61	NaN	53.215	151.6	NaN	NaN
	NaN	-182.3	-107.6	-106.68	NaN	38.092	142.4	NaN	NaN
	NaN	NaN	-144.64	-69.129	NaN	71.572	81.021	NaN	NaN
	NaN	NaN	-134.04	-89.759	NaN	73.386	140.98	NaN	NaN
	NaN	NaN	-141.61	-142.47	NaN	70.813	154.29	NaN	NaN
	NaN	NaN	-118.3	-136.11	NaN	85.645	139.28	NaN	NaN
	NaN	NaN	-166.37	-74.337	NaN	56.926	133.39	NaN	NaN
	NaN	NaN	-176.66	-88.623	NaN	108.81	162.86	NaN	NaN
	NaN	NaN	-125.68	-118.21	NaN	71.258	84.549	NaN	NaN
	NaN	NaN	-110.16	-103.21	NaN	65.022	97.223	NaN	NaN
	NaN	NaN	-125.41	-112.82	NaN	77.812	163.81	NaN	NaN
	NaN	NaN	-86.908	-101.83	NaN	92.073	104.13	NaN	NaN
	NaN	NaN	-93.604	-74.193	NaN	77.163	198.08	NaN	NaN
	NaN	NaN	-110.89	-150.2	NaN	120.19	124.42	NaN	NaN
	NaN	NaN	-100.41	-86.489	NaN	95.808	80.066	NaN	NaN
	NaN	NaN	-90.893	-59.861	NaN	65.139	134.46	NaN	NaN
	NaN	NaN	-106.16	-97.438	NaN	98.561	93.909	NaN	NaN
	NaN	NaN	-52.271	-58.644	NaN	75.584	151.44	NaN	NaN
	NaN	NaN	-83.107	-74.902	NaN	80.926	141.06	NaN	NaN
	NaN	NaN	-133.02	-150.24	NaN	92.555	124.44	NaN	NaN
	NaN	NaN	-82.07	-168.89	NaN	65.28	87.82	NaN	NaN
	NaN	NaN	-142.47	-69.262	NaN	71.598	149.59	NaN	NaN
	NaN	NaN	-146.03	-95.462	NaN	55.47	258.24	NaN	NaN
	NaN	NaN	-109.95	-81.079	NaN	101.11	263.79	NaN	NaN
	NaN	NaN	-91.934	-80.11	NaN	108.13	152.95	NaN	NaN
	NaN	NaN	-166.73	-106.1	NaN	97.861	337.88	NaN	NaN
	NaN	NaN	-166.14	-66.14	NaN	95.569	204.72	NaN	NaN
	NaN	NaN	-100.85	-72.505	NaN	58.093	152.91	NaN	NaN
	NaN	NaN	-69.243	-105.03	NaN	123.46	96.664	NaN	NaN
	NaN	NaN	-131.59	-70.956	NaN	92.08	101.71	NaN	NaN
	NaN	NaN	-91.368	-74.963	NaN	93.397	249.52	NaN	NaN
	NaN	NaN	-84.386	-146.22	NaN	74.368	194.43	NaN	NaN
	NaN	NaN	-69.341	-98.093	NaN	130.67	200.73	NaN	NaN
	NaN	NaN	-52.13	-88.325	NaN	43.853	220.3	NaN	NaN
	NaN	NaN	-86.928	-73.09	NaN	68.593	93.608	NaN	NaN
	NaN	NaN	-86.424	-80.492	NaN	40.337	103.54	NaN	NaN
	NaN	NaN	-63.162	-105.43	NaN	101.21	125.85	NaN	NaN
	NaN	NaN	-85.371	-76.393	NaN	125.92	203.75	NaN	NaN
	NaN	NaN	-78.246	-96.856	NaN	123.15	80.828	NaN	NaN
	NaN	NaN	-88.85	-87.93	NaN	87.002	183.25	NaN	NaN
	NaN	NaN	-112.69	-60.493	NaN	66.52	132.53	NaN	NaN
	NaN	NaN	-130.11	-105.89	NaN	102.9	160.68	NaN	NaN
	NaN	NaN	-63.998	-111.72	NaN	48.626	180.95	NaN	NaN
	NaN	NaN	-88.712	-117.78	NaN	62.283	140.06	NaN	NaN
	NaN	NaN	-150.82	-93.198	NaN	71.248	145	NaN	NaN
	NaN	NaN	-147.44	-111.49	NaN	68.515	175.3	NaN	NaN
	NaN	NaN	-73.37	-110.47	NaN	113.5	146.69	NaN	NaN
	NaN	NaN	-116.09	-92.546	NaN	116.59	176.08	NaN	NaN
	NaN	NaN	-78.932	-113.66	NaN	81.65	142.42	NaN	NaN
	NaN	NaN	-79.943	-85.403	NaN	62.016	108.29	NaN	NaN
	NaN	NaN	-76.119	-109.35	NaN	55.246	252.23	NaN	NaN
	NaN	NaN	-86.074	-100.63	NaN	120.73	96.738	NaN	NaN
	NaN	NaN	-121.86	-41.316	NaN	116.54	116.56	NaN	NaN
	NaN	NaN	-74.587	-80.087	NaN	98.855	101.97	NaN	NaN
	NaN	NaN	-79.624	-72.075	NaN	121.62	143.74	NaN	NaN
	NaN	NaN	-95.587	-100.02	NaN	103.49	206.13	NaN	NaN
	NaN	NaN	-82.89	-137.28	NaN	114.28	152.35	NaN	NaN
	NaN	NaN	-101.06	-167.19	NaN	117.86	178.19	NaN	NaN
	NaN	NaN	-120.28	-77.073	NaN	74.386	100.96	NaN	NaN
	NaN	NaN	-103.43	-138.18	NaN	89.359	163.98	NaN	NaN
	NaN	NaN	-112.43	-74.199	NaN	72.167	201.58	NaN	NaN
	NaN	NaN	-35.4	-112.6	NaN	92.934	184.03	NaN	NaN
	NaN	NaN	-55.944	-63.699	NaN	123.62	114.38	NaN	NaN
	NaN	NaN	-98.141	-70.095	NaN	97.957	215.43	NaN	NaN
	NaN	NaN	-69.748	-121.38	NaN	62.65	170.48	NaN	NaN
	NaN	NaN	-89.379	-94.99	NaN	71.037	173.03	NaN	NaN
	NaN	NaN	-146.31	-58.3	NaN	73.125	202.4	NaN	NaN
	NaN	NaN	-147.79	-82.303	NaN	123.11	172.65	NaN	NaN
	NaN	NaN	-147.19	-109.91	NaN	115.11	162.25	NaN	NaN
	NaN	NaN	-175.38	-135.79	NaN	131.34	137.03	NaN	NaN
	NaN	NaN	-133.81	-80.246	NaN	78.14	174.59	NaN	NaN
	NaN	NaN	-144.9	-92.1	NaN	97.709	171.9	NaN	NaN
	NaN	NaN	-131.42	-78.61	NaN	138.75	157.8	NaN	NaN
	NaN	NaN	-171.7	-48.088	NaN	58.727	144.11	NaN	NaN
	NaN	NaN	-171.86	-68.189	NaN	35.147	140.62	NaN	NaN
	NaN	NaN	-104.55	-50.036	NaN	51.642	169.22	NaN	NaN
	NaN	NaN	-192.22	-65.998	NaN	101.87	135.11	NaN	NaN
	NaN	NaN	-112.69	-70.113	NaN	90.661	162.25	NaN	NaN
	NaN	NaN	-100.79	-120.7	NaN	117.78	130.48	NaN	NaN
	NaN	NaN	-165	-92.21	NaN	95.021	131.2	NaN	NaN
	NaN	NaN	-152.87	-81.065	NaN	73.217	173.39	NaN	NaN
	NaN	NaN	-115.16	-121.98	NaN	110.24	188.66	NaN	NaN
	NaN	NaN	-110.32	-125.49	NaN	83.146	153.38	NaN	NaN
	NaN	NaN	-118.42	-60.631	NaN	74.973	180.77	NaN	NaN
	NaN	NaN	-123.43	-69.209	NaN	49.165	204.44	NaN	NaN
	NaN	NaN	-105.74	-67.338	NaN	77.521	186.09	NaN	NaN
	NaN	NaN	-129	-51.882	NaN	74.384	156.69	NaN	NaN
	NaN	NaN	-165.86	-94.373	NaN	66.628	197.97	NaN	NaN
	NaN	NaN	-176.81	-63.103	NaN	98.515	200.79	NaN	NaN
	NaN	NaN	-141.77	-108.65	NaN	71.988	105.68	NaN	NaN
	NaN	NaN	-97.16	-138.18	NaN	65.174	153.34	NaN	NaN
	NaN	NaN	-129.26	-118.63	NaN	51.663	120.73	NaN	NaN
	NaN	NaN	-118.77	-89.319	NaN	97.887	118.9	NaN	NaN
	NaN	NaN	-134.1	-84.96	NaN	72.914	206.16	NaN	NaN
	NaN	NaN	-104.18	-131.91	NaN	88.262	161.07	NaN	NaN
	NaN	NaN	-119.75	-155.03	NaN	56.426	217.88	NaN	NaN
	NaN	NaN	-139.99	-214.33	NaN	74.813	105.53	NaN	NaN
	NaN	NaN	-105.22	-110.34	NaN	52.015	NaN	NaN	NaN
	NaN	NaN	-141.91	-86.56	NaN	91.655	NaN	NaN	NaN
	NaN	NaN	-175.79	-96.393	NaN	133.19	NaN	NaN	NaN
	NaN	NaN	-120.44	-135.18	NaN	91.812	NaN	NaN	NaN
	NaN	NaN	-126.37	-119.9	NaN	71.111	NaN	NaN	NaN
	NaN	NaN	-145.33	-68.177	NaN	34.533	NaN	NaN	NaN
	NaN	NaN	-171.33	-134.47	NaN	49.839	NaN	NaN	NaN
	NaN	NaN	-223.54	-107.7	NaN	62.906	NaN	NaN	NaN
	NaN	NaN	-155.25	-99.274	NaN	48.145	NaN	NaN	NaN
	NaN	NaN	-106.97	-82.917	NaN	100.8	NaN	NaN	NaN
	NaN	NaN	-156.3	-153.83	NaN	138.18	NaN	NaN	NaN
	NaN	NaN	-183.95	-274.54	NaN	39.843	NaN	NaN	NaN
	NaN	NaN	-179.63	-85.356	NaN	33.521	NaN	NaN	NaN
	NaN	NaN	-122.33	-165.4	NaN	96.173	NaN	NaN	NaN
	NaN	NaN	-149.18	-223.36	NaN	101.94	NaN	NaN	NaN
	NaN	NaN	-115.2	-145.73	NaN	119.04	NaN	NaN	NaN
	NaN	NaN	-403.91	-96.261	NaN	76.127	NaN	NaN	NaN
	NaN	NaN	-459.47	-131.59	NaN	105.75	NaN	NaN	NaN
	NaN	NaN	-222.37	-40.371	NaN	63.295	NaN	NaN	NaN
	NaN	NaN	-156.29	-87.601	NaN	64.984	NaN	NaN	NaN
	NaN	NaN	-163.89	-94.287	NaN	89.009	NaN	NaN	NaN
	NaN	NaN	-142.44	-121.52	NaN	156.43	NaN	NaN	NaN
	NaN	NaN	-130.54	-137.69	NaN	149.06	NaN	NaN	NaN
	NaN	NaN	-143.27	-76.849	NaN	104.34	NaN	NaN	NaN
	NaN	NaN	-87.455	-117.58	NaN	122.43	NaN	NaN	NaN
	NaN	NaN	-265.47	-79.083	NaN	122.72	NaN	NaN	NaN
	NaN	NaN	-164.54	-38.248	NaN	56.715	NaN	NaN	NaN
	NaN	NaN	NaN	-63.627	NaN	125.9	NaN	NaN	NaN
	NaN	NaN	NaN	-63.469	NaN	147.76	NaN	NaN	NaN
	NaN	NaN	NaN	-107.17	NaN	190.67	NaN	NaN	NaN
	NaN	NaN	NaN	-86.369	NaN	228.85	NaN	NaN	NaN
	NaN	NaN	NaN	-46.704	NaN	147.3	NaN	NaN	NaN
	NaN	NaN	NaN	-74.144	NaN	287.86	NaN	NaN	NaN
	NaN	NaN	NaN	-122.36	NaN	190.8	NaN	NaN	NaN
	NaN	NaN	NaN	-128.77	NaN	73.991	NaN	NaN	NaN
	NaN	NaN	NaN	-72.223	NaN	93.722	NaN	NaN	NaN
	NaN	NaN	NaN	-96.902	NaN	115.03	NaN	NaN	NaN
	NaN	NaN	NaN	-81.383	NaN	48.588	NaN	NaN	NaN
	NaN	NaN	NaN	-115.3	NaN	80.724	NaN	NaN	NaN
	NaN	NaN	NaN	-47.24	NaN	178.25	NaN	NaN	NaN
	NaN	NaN	NaN	-87.148	NaN	102.26	NaN	NaN	NaN
	NaN	NaN	NaN	-59.265	NaN	82.378	NaN	NaN	NaN
	NaN	NaN	NaN	-81.239	NaN	74.663	NaN	NaN	NaN
	NaN	NaN	NaN	-59.015	NaN	198.87	NaN	NaN	NaN
	NaN	NaN	NaN	-68.92	NaN	138.77	NaN	NaN	NaN
	NaN	NaN	NaN	-69.099	NaN	NaN	NaN	NaN	NaN
	NaN	NaN	NaN	-63.534	NaN	NaN	NaN	NaN	NaN
	NaN	NaN	NaN	-60.032	NaN	NaN	NaN	NaN	NaN
	NaN	NaN	NaN	-34.467	NaN	NaN	NaN	NaN	NaN
	NaN	NaN	NaN	-55.614	NaN	NaN	NaN	NaN	NaN
	NaN	NaN	NaN	-49.9	NaN	NaN	NaN	NaN	NaN
	NaN	NaN	NaN	-42.886	NaN	NaN	NaN	NaN	NaN
	NaN	NaN	NaN	-60.174	NaN	NaN	NaN	NaN	NaN
	NaN	NaN	NaN	-67.008	NaN	NaN	NaN	NaN	NaN
	NaN	NaN	NaN	-41.053	NaN	NaN	NaN	NaN	NaN
	NaN	NaN	NaN	-33.735	NaN	NaN	NaN	NaN	NaN
	NaN	NaN	NaN	-61.887	NaN	NaN	NaN	NaN	NaN
	NaN	NaN	NaN	-64.225	NaN	NaN	NaN	NaN	NaN
	NaN	NaN	NaN	-34.584	NaN	NaN	NaN	NaN	NaN
	NaN	NaN	NaN	-41.571	NaN	NaN	NaN	NaN	NaN
	NaN	NaN	NaN	-100.38	NaN	NaN	NaN	NaN	NaN
	NaN	NaN	NaN	-67.358	NaN	NaN	NaN	NaN	NaN
	NaN	NaN	NaN	-57.434	NaN	NaN	NaN	NaN	NaN
	NaN	NaN	NaN	-66.205	NaN	NaN	NaN	NaN	NaN
	NaN	NaN	NaN	-73.826	NaN	NaN	NaN	NaN	NaN
	NaN	NaN	NaN	-38.007	NaN	NaN	NaN	NaN	NaN
	NaN	NaN	NaN	-68.587	NaN	NaN	NaN	NaN	NaN
	NaN	NaN	NaN	-66.598	NaN	NaN	NaN	NaN	NaN
	NaN	NaN	NaN	-60.061	NaN	NaN	NaN	NaN	NaN
	NaN	NaN	NaN	-55.738	NaN	NaN	NaN	NaN	NaN
	NaN	NaN	NaN	-67.247	NaN	NaN	NaN	NaN	NaN
	NaN	NaN	NaN	-46.025	NaN	NaN	NaN	NaN	NaN
	NaN	NaN	NaN	-54.031	NaN	NaN	NaN	NaN	NaN
	NaN	NaN	NaN	-92.896	NaN	NaN	NaN	NaN	NaN
	NaN	NaN	NaN	-63.262	NaN	NaN	NaN	NaN	NaN
	NaN	NaN	NaN	-49.671	NaN	NaN	NaN	NaN	NaN
	NaN	NaN	NaN	-79.149	NaN	NaN	NaN	NaN	NaN
	NaN	NaN	NaN	-97.919	NaN	NaN	NaN	NaN	NaN
	NaN	NaN	NaN	-51.331	NaN	NaN	NaN	NaN	NaN
	NaN	NaN	NaN	-60.673	NaN	NaN	NaN	NaN	NaN
	NaN	NaN	NaN	-80.984	NaN	NaN	NaN	NaN	NaN
	NaN	NaN	NaN	-84.815	NaN	NaN	NaN	NaN	NaN
	NaN	NaN	NaN	-64.12	NaN	NaN	NaN	NaN	NaN
	NaN	NaN	NaN	-114.44	NaN	NaN	NaN	NaN	NaN
	NaN	NaN	NaN	-55.222	NaN	NaN	NaN	NaN	NaN
	NaN	NaN	NaN	-60.618	NaN	NaN	NaN	NaN	NaN
	NaN	NaN	NaN	-42.282	NaN	NaN	NaN	NaN	NaN
	NaN	NaN	NaN	-36.53	NaN	NaN	NaN	NaN	NaN
	NaN	NaN	NaN	-58.582	NaN	NaN	NaN	NaN	NaN
	NaN	NaN	NaN	-68.049	NaN	NaN	NaN	NaN	NaN
	NaN	NaN	NaN	-56.31	NaN	NaN	NaN	NaN	NaN
	NaN	NaN	NaN	-85.057	NaN	NaN	NaN	NaN	NaN
	NaN	NaN	NaN	-78.553	NaN	NaN	NaN	NaN	NaN
	NaN	NaN	NaN	-68.883	NaN	NaN	NaN	NaN	NaN
	NaN	NaN	NaN	-42.192	NaN	NaN	NaN	NaN	NaN
	NaN	NaN	NaN	-69.624	NaN	NaN	NaN	NaN	NaN
	NaN	NaN	NaN	-70.398	NaN	NaN	NaN	NaN	NaN
	NaN	NaN	NaN	-71.601	NaN	NaN	NaN	NaN	NaN
	NaN	NaN	NaN	-70.74	NaN	NaN	NaN	NaN	NaN
	NaN	NaN	NaN	-80.08	NaN	NaN	NaN	NaN	NaN
	NaN	NaN	NaN	-92.007	NaN	NaN	NaN	NaN	NaN
	NaN	NaN	NaN	-85.551	NaN	NaN	NaN	NaN	NaN
	NaN	NaN	NaN	-39.526	NaN	NaN	NaN	NaN	NaN
	NaN	NaN	NaN	-80.006	NaN	NaN	NaN	NaN	NaN
	NaN	NaN	NaN	-71.531	NaN	NaN	NaN	NaN	NaN
	NaN	NaN	NaN	-64.442	NaN	NaN	NaN	NaN	NaN
	NaN	NaN	NaN	-44.658	NaN	NaN	NaN	NaN	NaN
	NaN	NaN	NaN	-41.141	NaN	NaN	NaN	NaN	NaN
	NaN	NaN	NaN	-56.395	NaN	NaN	NaN	NaN	NaN
	NaN	NaN	NaN	-79.153	NaN	NaN	NaN	NaN	NaN
	NaN	NaN	NaN	-53.099	NaN	NaN	NaN	NaN	NaN
	NaN	NaN	NaN	-55.798	NaN	NaN	NaN	NaN	NaN
	NaN	NaN	NaN	-87.301	NaN	NaN	NaN	NaN	NaN
	NaN	NaN	NaN	-98.428	NaN	NaN	NaN	NaN	NaN
	NaN	NaN	NaN	-77.533	NaN	NaN	NaN	NaN	NaN
	NaN	NaN	NaN	-38.126	NaN	NaN	NaN	NaN	NaN
	NaN	NaN	NaN	-74.045	NaN	NaN	NaN	NaN	NaN
	NaN	NaN	NaN	-65.1	NaN	NaN	NaN	NaN	NaN
	NaN	NaN	NaN	-82.787	NaN	NaN	NaN	NaN	NaN
	NaN	NaN	NaN	-71.058	NaN	NaN	NaN	NaN	NaN
	NaN	NaN	NaN	-44.845	NaN	NaN	NaN	NaN	NaN
	NaN	NaN	NaN	-52.51	NaN	NaN	NaN	NaN	NaN
	NaN	NaN	NaN	-96.886	NaN	NaN	NaN	NaN	NaN
	NaN	NaN	NaN	-45.961	NaN	NaN	NaN	NaN	NaN
	NaN	NaN	NaN	-78.245	NaN	NaN	NaN	NaN	NaN
	NaN	NaN	NaN	-74.827	NaN	NaN	NaN	NaN	NaN
	NaN	NaN	NaN	-40.565	NaN	NaN	NaN	NaN	NaN
	NaN	NaN	NaN	-65.231	NaN	NaN	NaN	NaN	NaN
	NaN	NaN	NaN	-90.076	NaN	NaN	NaN	NaN	NaN
	NaN	NaN	NaN	-111.83	NaN	NaN	NaN	NaN	NaN
	NaN	NaN	NaN	-93.708	NaN	NaN	NaN	NaN	NaN
	NaN	NaN	NaN	-58.655	NaN	NaN	NaN	NaN	NaN
	NaN	NaN	NaN	-80.392	NaN	NaN	NaN	NaN	NaN
	NaN	NaN	NaN	-49.408	NaN	NaN	NaN	NaN	NaN
	NaN	NaN	NaN	-61.79	NaN	NaN	NaN	NaN	NaN
	NaN	NaN	NaN	-46.335	NaN	NaN	NaN	NaN	NaN
	NaN	NaN	NaN	-76.985	NaN	NaN	NaN	NaN	NaN
	NaN	NaN	NaN	-69.385	NaN	NaN	NaN	NaN	NaN
	NaN	NaN	NaN	-102.52	NaN	NaN	NaN	NaN	NaN
	NaN	NaN	NaN	-94.927	NaN	NaN	NaN	NaN	NaN
	NaN	NaN	NaN	-121.54	NaN	NaN	NaN	NaN	NaN
	NaN	NaN	NaN	-97.526	NaN	NaN	NaN	NaN	NaN
	NaN	NaN	NaN	-132.87	NaN	NaN	NaN	NaN	NaN
	NaN	NaN	NaN	-100.26	NaN	NaN	NaN	NaN	NaN
	NaN	NaN	NaN	-131.47	NaN	NaN	NaN	NaN	NaN
	NaN	NaN	NaN	-72.058	NaN	NaN	NaN	NaN	NaN
	NaN	NaN	NaN	-29.858	NaN	NaN	NaN	NaN	NaN
	NaN	NaN	NaN	-93.968	NaN	NaN	NaN	NaN	NaN
	NaN	NaN	NaN	-41.276	NaN	NaN	NaN	NaN	NaN
	NaN	NaN	NaN	-76.457	NaN	NaN	NaN	NaN	NaN
	NaN	NaN	NaN	-56.894	NaN	NaN	NaN	NaN	NaN
	NaN	NaN	NaN	-73.629	NaN	NaN	NaN	NaN	NaN
	NaN	NaN	NaN	-119.55	NaN	NaN	NaN	NaN	NaN
	NaN	NaN	NaN	-77.798	NaN	NaN	NaN	NaN	NaN
	NaN	NaN	NaN	-54.114	NaN	NaN	NaN	NaN	NaN
	NaN	NaN	NaN	-118.12	NaN	NaN	NaN	NaN	NaN
	NaN	NaN	NaN	-104.5	NaN	NaN	NaN	NaN	NaN
	NaN	NaN	NaN	-68.136	NaN	NaN	NaN	NaN	NaN
	NaN	NaN	NaN	-68.262	NaN	NaN	NaN	NaN	NaN
	NaN	NaN	NaN	-123.67	NaN	NaN	NaN	NaN	NaN
	NaN	NaN	NaN	-83.604	NaN	NaN	NaN	NaN	NaN
	NaN	NaN	NaN	-53.666	NaN	NaN	NaN	NaN	NaN
	NaN	NaN	NaN	-58.412	NaN	NaN	NaN	NaN	NaN
	NaN	NaN	NaN	-83.589	NaN	NaN	NaN	NaN	NaN
	NaN	NaN	NaN	-118.78	NaN	NaN	NaN	NaN	NaN
	NaN	NaN	NaN	-66.057	NaN	NaN	NaN	NaN	NaN
	NaN	NaN	NaN	-139.23	NaN	NaN	NaN	NaN	NaN
	NaN	NaN	NaN	-54.848	NaN	NaN	NaN	NaN	NaN
	NaN	NaN	NaN	-75.603	NaN	NaN	NaN	NaN	NaN
	NaN	NaN	NaN	-101.18	NaN	NaN	NaN	NaN	NaN
	NaN	NaN	NaN	-88.888	NaN	NaN	NaN	NaN	NaN
	NaN	NaN	NaN	-107.47	NaN	NaN	NaN	NaN	NaN
	NaN	NaN	NaN	-138.83	NaN	NaN	NaN	NaN	NaN
	NaN	NaN	NaN	-124.7	NaN	NaN	NaN	NaN	NaN
	NaN	NaN	NaN	-114.44	NaN	NaN	NaN	NaN	NaN
	NaN	NaN	NaN	-118.3	NaN	NaN	NaN	NaN	NaN
	NaN	NaN	NaN	-82.254	NaN	NaN	NaN	NaN	NaN
	NaN	NaN	NaN	-127.69	NaN	NaN	NaN	NaN	NaN
	NaN	NaN	NaN	-166.42	NaN	NaN	NaN	NaN	NaN
	NaN	NaN	NaN	-116.1	NaN	NaN	NaN	NaN	NaN
	NaN	NaN	NaN	-130.46	NaN	NaN	NaN	NaN	NaN
	NaN	NaN	NaN	-131.19	NaN	NaN	NaN	NaN	NaN
	NaN	NaN	NaN	-305.36	NaN	NaN	NaN	NaN	NaN
	NaN	NaN	NaN	-163.45	NaN	NaN	NaN	NaN	NaN
	NaN	NaN	NaN	-90.052	NaN	NaN	NaN	NaN	NaN
	NaN	NaN	NaN	-114.34	NaN	NaN	NaN	NaN	NaN
	NaN	NaN	NaN	-98.415	NaN	NaN	NaN	NaN	NaN
	NaN	NaN	NaN	-86.832	NaN	NaN	NaN	NaN	NaN
	NaN	NaN	NaN	-31.403	NaN	NaN	NaN	NaN	NaN
	NaN	NaN	NaN	-97.003	NaN	NaN	NaN	NaN	NaN
						saccade velocity(deg/s) [r5-6 After Ablation]
saccade amplitude(deg)	-20	-15	-10	-5	0	5	10	15	20
	-316.95	-69.143	-75.216	-179.73	-33.085	76.319	155.95	379.97	404.27
	-248.15	-123.25	-68.29	-43.975	-27.111	55.89	116.25	332.08	174.66
	-255.06	-191.57	-113.88	-26.965	-31.536	44.092	138.34	377.76	303.35
	-260.69	-179.98	-98.688	-78.022	-23.759	45.851	148.7	184.52	479.19
	-316.43	-250.34	-68.151	-77.32	24.157	120.01	133.68	631.03	413.86
	-259.38	-157.24	-68.62	-61.739	-36.916	55.011	85.038	312.77	348.64
	-362.84	-170.21	-52.438	-49.776	101.64	32.334	52.414	510.38	280.91
	-210.11	-158.72	-80.65	-50.095	-15.142	68.365	107.22	208.15	188.74
	-294.75	-120.4	-139.43	-49.939	-21.096	71.039	93.929	105.65	322.87
	-377.33	-158.01	-73.954	-37.091	35.056	118.34	79.777	89.403	364.95
	-186.33	-227.27	-114.07	-63.344	39.434	96.202	108.24	144.68	222.25
	-291.92	-151.47	-84.01	-46.409	-25.808	98.986	69.489	172.71	232.78
	-266.74	-169.41	-195.21	-74.296	-36.255	56.788	96.282	144.1	161.46
	-195.79	-102.93	-110.45	-49.867	-12.495	98.669	86.434	94.57	137.75
	-244.35	-144.86	-174.49	-41.831	21.239	52.249	68.201	118.4	135.75
	-138.5	-213.77	-98.429	-30.038	-45.439	128.56	121.18	264.99	197.65
	-232.43	-215.73	-186.53	-47.663	63.529	67.907	135.35	126.7	142.59
	-187.22	-199.48	-192.23	-50.937	182.96	85.924	113.55	216.3	294.45
	-273.52	-169.03	-142.32	-45.429	-14.887	127.89	145.89	271.14	298.14
	-292.32	-190.24	-165.39	-38.22	-105.32	74.269	121.57	208.16	391.45
	-257.95	-124.56	-123.82	-37.671	72.073	97.318	147.77	178.47	241.05
	-142.12	-124.86	-172.58	-38.856	-66.741	62.755	162.81	227.86	162.65
	-316.03	-164.24	-87.199	-54.469	-65.447	126.55	194.01	199.27	204.42
	-238.02	-197.85	-187.63	-63.294	28.041	83.494	128.69	173.66	236.15
	-245.2	-129.22	-197.48	-29.113	15.726	62.245	111.46	279.54	214.6
	-271.9	-171.53	-114.89	-47.191	-40.17	78.469	86.505	119.92	144.13
	-269.11	-218.17	-88.07	-54.426	17.572	111.55	151.55	216.57	190.59
	-313.55	-218.21	-235.96	-32.855	10.037	98.754	125.36	178.25	200.52
	-355.68	-252.68	-140.68	-64.762	-25.055	105.22	110.45	125.1	205.37
	-235.5	-126.05	-137.85	-50.039	50.7	55.763	141.49	166.45	176.69
	-282.66	-222.11	-138.36	-48.96	54.605	120.96	104.61	111.19	220.8
	-286.72	-333.69	-151.21	-63.596	57.257	123.24	178.34	125.6	228.69
	-307.22	-258.88	-204.67	-30.968	23.017	70.489	115.48	166.39	185.24
	-320.83	-192.45	-133.25	-67.318	25.905	103.7	148.32	182.74	259.91
	-306.06	-221.78	-183.94	-67.43	-24.392	60.004	183.36	189.73	192.96
	-161.36	-144.96	-225.06	-32.256	-24.08	74.498	80.096	151.44	188.66
	-241.8	-194.07	-174.34	-39.732	NaN	134.3	115.71	182.39	265.35
	-232.38	-236.96	-159.57	-39.1	NaN	89.628	48.603	227.2	232.79
	-254.5	-251.89	-265.96	-35.252	NaN	80.254	84.323	141.94	207.43
	-249.26	-289.2	-117.33	-36.526	NaN	93.43	176.64	205.7	196.18
	-152.05	-236.14	-145.61	-45.917	NaN	116.42	95.473	239.7	246.59
	-227.67	-249.74	-352.26	-39.684	NaN	84.323	191.97	110.14	273.67
	-132.8	-403.5	-300.55	-52.969	NaN	167.31	191.69	209.38	140.19
	-94.97	-533.45	-535.39	-35.989	NaN	158.08	126.76	173.65	145.9
	-133.43	-258.72	-380.39	-37.67	NaN	79.328	112.79	240.41	284.66
	-150.45	-279.92	-163.33	-55.575	NaN	61.761	160.59	192.27	233.26
	-144.82	-374.09	-118.37	-38.035	NaN	61.074	116.82	135.37	200.52
	-129.29	-266.42	-129.99	-41.372	NaN	119.24	212.15	223.94	256.86
	-156.72	-329.2	-116.19	-118.08	NaN	76.38	151.3	248.24	257.07
	-229.01	-239.35	-139.96	-74.41	NaN	45.259	177.46	161.99	272.02
	-104.83	-185.9	-107.57	-84.459	NaN	74.829	147	142.64	220.89
	-153.25	-163.23	-128.63	-114.76	NaN	54.156	169.81	178.25	270.25
	-106.82	-211.2	-135.06	-115.47	NaN	65.283	143.54	102.63	334.3
	-152.27	-161	-126.96	-102.78	NaN	91.529	189.92	143.26	315.58
	-190.13	-202.98	-152.6	-72.77	NaN	141.46	172.01	168.61	346.35
	-134.49	-187.91	-192.24	-101.84	NaN	35.26	124.33	171.2	283.7
	-113.35	-172.82	-116	-66.498	NaN	67.061	102.75	188.81	258.97
	-161.61	-212.19	-117.5	-45.595	NaN	127.25	328.99	259.08	171.78
	-253.21	-222.86	-146.29	-73.094	NaN	105.71	140.88	145.8	258.14
	-223.77	-189.91	-158.09	-111.98	NaN	86.159	108.66	225.34	253.09
	-274.94	-189.95	-71.948	-58.959	NaN	94.612	141.4	174.18	214.91
	-251.11	-138.05	-54.788	-111.18	NaN	79.404	62.069	244.03	232.81
	-228.03	-155.49	-151.62	-99.237	NaN	102.37	73.059	180.97	324.64
	-343.34	-149.12	-94.582	-115.94	NaN	94.843	111.37	214.18	303.18
	-259.91	-179.7	-169.36	-88.04	NaN	110.79	179.96	232.72	272.6
	-300.98	-192.17	-107.19	-149.4	NaN	106.35	148.8	185.01	211.09
	-304.03	-124.48	-134.6	-100.01	NaN	115.54	115.52	197.13	248.64
	-266.43	-155.8	-90.213	-174.83	NaN	211.99	91.795	169.58	NaN
	-238.03	-135.29	-122.49	-165.11	NaN	161.2	69.066	233.93	NaN
	-352.36	-178.95	-164.06	-144.27	NaN	100.12	61.207	401.55	NaN
	-221.58	-146.84	-97.429	-154.54	NaN	153.95	95.089	196.52	NaN
	-134.21	-154.34	-70.941	-171.29	NaN	94.698	62.218	92.155	NaN
	-252.88	-155.84	-101.07	-167.9	NaN	144.77	55.06	123.32	NaN
	-232.12	-127.24	-76.983	-170.17	NaN	133.1	78.732	118.61	NaN
	-313.51	-146.11	-104.28	-136.13	NaN	112.35	104.31	104.13	NaN
	-325.5	-147.02	-79.563	-86.271	NaN	109.13	101.86	106.91	NaN
	-304.9	-123.42	-111.49	-145.93	NaN	159.65	202.03	89.311	NaN
	-272.09	-88.656	-116.18	-66.85	NaN	69.27	209.16	113.09	NaN
	-225.98	-108.43	-54.418	-89.329	NaN	203.23	89.411	44.962	NaN
	-291.7	-120.06	-101.48	-49.717	NaN	202.27	248.17	230.57	NaN
	-226.65	-112.57	-139.12	-147.02	NaN	123.02	158.74	224.84	NaN
	-286.45	-137.37	-105.11	-63.198	NaN	103.42	164.19	235.74	NaN
	-181.58	-105.63	-101.11	-26.964	NaN	186.78	162.16	188.69	NaN
	-281.8	-127.13	-82.749	-36.148	NaN	225.84	162.77	207.52	NaN
	-219.75	-151.64	-105.68	-116.66	NaN	368.39	130.04	238.58	NaN
	-310.08	-185.03	-104.93	-46.676	NaN	292.57	92.976	240.18	NaN
	-287.81	-93.821	-101.78	-25.35	NaN	111.36	204.51	148.24	NaN
	-262.88	-148.61	-98.789	-107.19	NaN	132.33	187.36	271.51	NaN
	-283.63	-87.372	-78.721	-113.15	NaN	119.99	183.3	252.52	NaN
	-248.1	-217.37	-98.36	-72.033	NaN	143.6	128.8	288.21	NaN
	-289.86	-82.234	-103.62	-64.105	NaN	83.745	147.93	199.18	NaN
	-257.39	-85.436	-102.62	-43.188	NaN	322.12	170.82	183.63	NaN
	-289.95	-136.1	-98.841	-46.704	NaN	150.04	123.46	211.28	NaN
	-199.8	-76.289	-122.31	-73.091	NaN	114.15	99.56	252.1	NaN
	-264.46	-68.165	-78.714	-54.233	NaN	30.593	113.69	174.34	NaN
	-316.04	-82.66	-102.55	-49.605	NaN	23.228	98.142	177.02	NaN
	-229.48	-201.1	-84.181	-68.992	NaN	106.72	134.47	236.9	NaN
	NaN	-126.15	-116.78	-89.466	NaN	88.976	101.84	214.51	NaN
	NaN	-110.55	-82.974	-110.19	NaN	157.03	109.5	175.16	NaN
	NaN	-126.02	-71.37	-67.211	NaN	37.777	86.785	188.09	NaN
	NaN	-103.18	-85.455	-68.282	NaN	45.115	114.56	192.06	NaN
	NaN	-147.89	-140.15	-39.48	NaN	81.902	137.23	539.64	NaN
	NaN	-78.042	-71.252	-61.811	NaN	52.071	115.93	255.95	NaN
	NaN	-77.191	-88.236	-45.845	NaN	57.19	121.52	252.53	NaN
	NaN	-108.19	-80.442	-66.237	NaN	52.696	148.51	206.43	NaN
	NaN	-167.21	-76.539	-81.069	NaN	33.457	153.88	241.07	NaN
	NaN	-186.5	-130.04	-46.606	NaN	62.518	128	290.06	NaN
	NaN	-301.16	-42.058	-112.73	NaN	96.812	164.2	153.1	NaN
	NaN	-184.83	-53.719	-51.231	NaN	64.298	136.78	200.7	NaN
	NaN	-251.76	-89.058	-43.772	NaN	87.229	167.78	127.78	NaN
	NaN	-230.82	-76.51	-53.01	NaN	50.318	173.44	194.14	NaN
	NaN	-189.17	-52.305	-36.43	NaN	71.146	94.674	161.43	NaN
	NaN	-211.06	-49.337	-29.849	NaN	77.317	175.33	161.4	NaN
	NaN	-175.08	-77.652	-38.592	NaN	86.955	164.47	233.84	NaN
	NaN	-168.41	-62.86	-89.486	NaN	106.32	174.59	254.6	NaN
	NaN	-177.01	-93.415	-118.56	NaN	37.204	190.92	146.64	NaN
	NaN	-236.82	-108.16	-63.199	NaN	85.275	176.84	267.98	NaN
	NaN	-198.8	-51.085	-72.528	NaN	87.3	238.44	NaN	NaN
	NaN	-220.86	-48.088	-131.45	NaN	83.369	252.35	NaN	NaN
	NaN	-288.54	-95.312	-112.4	NaN	83.565	260.96	NaN	NaN
	NaN	-523.85	-114.43	-174.44	NaN	100.65	155.89	NaN	NaN
	NaN	-396.69	-72.938	-104.78	NaN	84.398	333.96	NaN	NaN
	NaN	-331.94	-60.938	-289.75	NaN	67.839	171.31	NaN	NaN
	NaN	-577.54	-55.793	-273.3	NaN	112.27	178.35	NaN	NaN
	NaN	-258.09	-60.52	-72.324	NaN	109.67	110.13	NaN	NaN
	NaN	-372.53	-75.629	-373.4	NaN	76.581	187.98	NaN	NaN
	NaN	-320.35	-54.381	-72.875	NaN	137.68	153.15	NaN	NaN
	NaN	-471.15	-55.974	-103.88	NaN	112.53	198.43	NaN	NaN
	NaN	-331.31	-191.04	NaN	NaN	62.11	199.04	NaN	NaN
	NaN	-221.23	-119.17	NaN	NaN	101.84	212.9	NaN	NaN
	NaN	-271.75	-135.33	NaN	NaN	58.876	156.51	NaN	NaN
	NaN	-196.49	-115.4	NaN	NaN	83.85	NaN	NaN	NaN
	NaN	-291.55	-153.41	NaN	NaN	43.218	NaN	NaN	NaN
	NaN	-126.56	-144.65	NaN	NaN	91.029	NaN	NaN	NaN
	NaN	-147.88	-178.63	NaN	NaN	58.614	NaN	NaN	NaN
	NaN	-205.48	-193.8	NaN	NaN	41.5	NaN	NaN	NaN
	NaN	NaN	-213.85	NaN	NaN	79.626	NaN	NaN	NaN
	NaN	NaN	-173.01	NaN	NaN	74.745	NaN	NaN	NaN
	NaN	NaN	-330.93	NaN	NaN	82.342	NaN	NaN	NaN
	NaN	NaN	-412.78	NaN	NaN	91.788	NaN	NaN	NaN
	NaN	NaN	-97.149	NaN	NaN	121.76	NaN	NaN	NaN
	NaN	NaN	-98.868	NaN	NaN	76.901	NaN	NaN	NaN
	NaN	NaN	-115.12	NaN	NaN	60.226	NaN	NaN	NaN
	NaN	NaN	-156.82	NaN	NaN	68.662	NaN	NaN	NaN
	NaN	NaN	-102.77	NaN	NaN	52.711	NaN	NaN	NaN
	NaN	NaN	-150.71	NaN	NaN	44.876	NaN	NaN	NaN
	NaN	NaN	-218.79	NaN	NaN	63.732	NaN	NaN	NaN
	NaN	NaN	NaN	NaN	NaN	55.771	NaN	NaN	NaN
	NaN	NaN	NaN	NaN	NaN	98.825	NaN	NaN	NaN
	NaN	NaN	NaN	NaN	NaN	57.296	NaN	NaN	NaN
	NaN	NaN	NaN	NaN	NaN	59.518	NaN	NaN	NaN
	NaN	NaN	NaN	NaN	NaN	74.336	NaN	NaN	NaN
	NaN	NaN	NaN	NaN	NaN	38.838	NaN	NaN	NaN
	NaN	NaN	NaN	NaN	NaN	110.39	NaN	NaN	NaN
	NaN	NaN	NaN	NaN	NaN	70.372	NaN	NaN	NaN
	NaN	NaN	NaN	NaN	NaN	91.32	NaN	NaN	NaN
	NaN	NaN	NaN	NaN	NaN	80.388	NaN	NaN	NaN
	NaN	NaN	NaN	NaN	NaN	136.04	NaN	NaN	NaN
	NaN	NaN	NaN	NaN	NaN	52.19	NaN	NaN	NaN
	NaN	NaN	NaN	NaN	NaN	71.754	NaN	NaN	NaN
	NaN	NaN	NaN	NaN	NaN	66.123	NaN	NaN	NaN
	NaN	NaN	NaN	NaN	NaN	78.339	NaN	NaN	NaN
	NaN	NaN	NaN	NaN	NaN	49.609	NaN	NaN	NaN
	NaN	NaN	NaN	NaN	NaN	79.073	NaN	NaN	NaN
	NaN	NaN	NaN	NaN	NaN	61.909	NaN	NaN	NaN
	NaN	NaN	NaN	NaN	NaN	92.324	NaN	NaN	NaN
	NaN	NaN	NaN	NaN	NaN	84.353	NaN	NaN	NaN
	NaN	NaN	NaN	NaN	NaN	44.726	NaN	NaN	NaN
	NaN	NaN	NaN	NaN	NaN	80.243	NaN	NaN	NaN
	NaN	NaN	NaN	NaN	NaN	50.845	NaN	NaN	NaN
	NaN	NaN	NaN	NaN	NaN	71.164	NaN	NaN	NaN
	NaN	NaN	NaN	NaN	NaN	107.71	NaN	NaN	NaN
	NaN	NaN	NaN	NaN	NaN	48.055	NaN	NaN	NaN
	NaN	NaN	NaN	NaN	NaN	70.398	NaN	NaN	NaN
	NaN	NaN	NaN	NaN	NaN	45.566	NaN	NaN	NaN
	NaN	NaN	NaN	NaN	NaN	73.825	NaN	NaN	NaN
	NaN	NaN	NaN	NaN	NaN	50.25	NaN	NaN	NaN
	NaN	NaN	NaN	NaN	NaN	66.275	NaN	NaN	NaN
	NaN	NaN	NaN	NaN	NaN	56.499	NaN	NaN	NaN
	NaN	NaN	NaN	NaN	NaN	82.225	NaN	NaN	NaN
	NaN	NaN	NaN	NaN	NaN	61.135	NaN	NaN	NaN
	NaN	NaN	NaN	NaN	NaN	43.953	NaN	NaN	NaN
	NaN	NaN	NaN	NaN	NaN	119.17	NaN	NaN	NaN
	NaN	NaN	NaN	NaN	NaN	127.9	NaN	NaN	NaN
	NaN	NaN	NaN	NaN	NaN	102.04	NaN	NaN	NaN
	NaN	NaN	NaN	NaN	NaN	55.851	NaN	NaN	NaN
	NaN	NaN	NaN	NaN	NaN	130.4	NaN	NaN	NaN
	NaN	NaN	NaN	NaN	NaN	140.11	NaN	NaN	NaN
	NaN	NaN	NaN	NaN	NaN	104.69	NaN	NaN	NaN
	NaN	NaN	NaN	NaN	NaN	63.914	NaN	NaN	NaN
	NaN	NaN	NaN	NaN	NaN	134.17	NaN	NaN	NaN
						saccade velocity(deg/s) [r7-8 Before Ablation]
saccade amplitude(deg)	-20	-15	-10	-5	0	5	10	15	20
	-168.93	-144.73	-128.45	-72.4	29.593	40.438	110.02	219.19	158.47
	-107.17	-172.08	-92.95	-109.95	-38.405	58.641	90.154	164.48	138.8
	-164.45	-169.32	-72.635	-78.024	-34.001	53.249	150.98	133.55	152.22
	-112.29	-124.99	-64.995	-44.145	11.816	55.457	113.75	155.86	118.8
	-119.98	-105.86	-78.837	-91.146	-59.545	101.33	108.92	180.94	183.74
	-188.05	-184.42	-119.64	-76.561	-74.623	76.258	95.649	162.41	137.58
	-201.24	-159.55	-90.984	-66.288	-50.048	58.205	130.57	103.22	233.74
	-142.71	-143.66	-160.78	-80.884	-76.155	53.673	115.31	123.74	249.49
	-142.39	-152.01	-130.44	-58.459	-32.674	79.102	122.86	91.857	292.71
	-154.29	-155.63	-128.05	-57.263	-21.866	57.638	106.44	143.77	295.6
	-194.9	-117.91	-81.534	-32.16	-44.431	43.242	50.564	91.3	446.33
	-201.32	-156.43	-93.368	-108.1	45.911	44.183	71.806	132.3	225.93
	-146.01	-207.57	-87.353	-40.349	-29.695	80.663	64.423	168.05	293.97
	-127.89	-248.83	-94.181	-52.299	-22.81	60.466	177.61	129.43	424.76
	-167.87	-96.833	-88.754	-44.713	-36.383	112.67	150.06	136.36	267.11
	-159.74	-164.73	-68.106	-69.973	NaN	49.814	99.732	139.03	245.09
	-128.35	-187.18	-67.136	-90.648	-383.81	74.621	104.99	148.86	318.43
	-198.95	-144.27	-66.799	-65.945	-370.2	94.146	104.16	126.02	341.39
	-169.14	-141.89	-91.052	-78.904	25.828	110.97	113.79	93.784	331.33
	-172.47	-226.62	-101.54	-60.58	-72.209	90.02	125.78	126	203.66
	-144.65	-154.52	-99.214	-39.542	-26.878	26.924	81.191	127.26	323.77
	-157.42	-192.36	-89.361	-90.699	41.568	112.26	192.07	188.58	416.33
	-176.03	-146.23	-76.517	-51.802	30.105	97.32	98.095	217.18	291.07
	-264.98	-194.17	-58.999	-74.078	59.558	79.336	103.49	154.88	227.77
	-343.46	-125.22	-146.02	-106.95	-215.48	86.294	145.89	147.88	396.92
	-253.63	-194.27	-118.5	-66.941	-2731.1	61.336	95.626	177.79	287.69
	-254.23	-142.98	-115.05	-74.035	24.895	87.131	138.59	184.15	176.47
	-193.61	-156.07	-127.63	-64.435	33.137	117.13	86.468	122.99	143.75
	-277.9	-144.15	-89.655	-109.54	-18.464	53.273	123.01	122.01	135.09
	-257.56	-137.98	-122.87	-100.56	29.705	102.73	121.04	164.46	189.65
	-324.4	-121.95	-150.45	-84.431	24.331	91.307	99.598	124.9	134
	-519.23	-131.9	-137.11	-184.45	18.053	57.751	87.556	236.83	141.55
	-173.78	-104.26	-115.86	-149.47	25.314	116.21	52.669	134.17	120.2
	-367.62	-95.793	-116.93	-100.1	NaN	65.252	126.32	110.74	210.29
	-126.97	-163.11	-127.71	-49.883	NaN	79.508	103.88	189.25	182.79
	-165.78	-149.77	-154.32	-81.971	NaN	48.531	141	106.05	225.47
	-131.42	-105.11	-127.96	-43.766	NaN	67.954	93.565	113.55	143.54
	-136.54	-92.915	-104.19	-50.86	NaN	97.551	90.94	136.85	158.33
	-141.07	-112.93	-104.26	-77.373	NaN	105.27	122.99	115.77	108.64
	-123.06	-150.67	-100.71	-55.776	NaN	76.171	90.479	198.14	205.16
	-211.5	-156.92	-152.63	-71.157	NaN	85.437	99.108	182.89	234
	-209.71	-131.44	-116.14	-99.469	NaN	99.629	101.18	77.657	140.7
	-219.28	-129.79	-76.549	-89.264	NaN	82.958	111.71	134.53	120.29
	-247.1	-150.57	-85.607	-63.305	NaN	70.34	82.388	161.68	148.89
	-300.07	-142.64	-119	-67.459	NaN	69.819	151.02	167.77	172.46
	-265.11	-154.27	-94.552	-84.835	NaN	40.847	110.23	156.89	136.48
	-643.58	-161.09	-116.42	-56.73	NaN	103.2	163.04	117.95	119.32
	-741.88	-106.55	-124.66	-102.59	NaN	89.813	103.72	138.96	119.39
	-695.43	-161.75	-135.75	-89.144	NaN	118.2	124.21	158.05	198.39
	-651.17	-128.31	-113.26	-70.076	NaN	179.07	155.26	90.239	136.08
	-647.7	-125.24	-101.95	-81.616	NaN	155.96	128.33	138.37	176.34
	-641.04	-125.36	-117.8	-101.98	NaN	73.896	74.28	169.08	140.64
	-539.71	-119.53	-127.69	-57.411	NaN	194.04	99.255	117.16	144.5
	-905.77	-178.49	-110.07	-266.6	NaN	124.14	130.74	136.53	205.59
	-1772.4	-152.78	-136.58	-123.23	NaN	217.94	146.05	142.08	109.92
	-1505.3	-152.56	-102.52	-173.34	NaN	191.94	161.2	126.11	188.28
	-1227.6	-101.02	-128.38	-361.4	NaN	205.52	97.584	190.64	185.35
	-2066.5	-188.32	-93.499	-285.52	NaN	157.99	137.41	196.79	208.43
	-3478.6	-110.65	-121.09	-144.37	NaN	319.93	140.33	178.39	169.54
	-184.08	-98.011	-140.71	-135.43	NaN	59.896	89.867	186.96	116.3
	-166.48	-94.224	-73.861	-271.2	NaN	75.085	123.88	71.094	156.75
	-175.62	-158.32	-117.1	-66.435	NaN	102.86	97.314	143.76	125.16
	-160.79	-115.16	-138.38	-69.773	NaN	80.58	90.304	164.31	203.54
	-132.57	-214.57	-90.714	-43.413	NaN	39.307	124.94	128.03	187.99
	-194.65	-121.58	-129.89	-76.267	NaN	104.69	139	103.97	120.87
	-156.82	-287.32	-117.58	-87.347	NaN	80.005	116.55	96.244	222.03
	-162.57	-205.57	-129.21	-46.485	NaN	79.182	59.646	150.18	124.81
	-135.04	-269.08	-64.579	-63.873	NaN	13.494	95.571	143.6	170.1
	-172.78	-190.15	-88.631	-85.331	NaN	75.947	102.72	103.32	153.39
	-133.65	-239.78	-73.419	-63.977	NaN	149.17	105.19	124.74	161.14
	-185.92	-222.8	-125.78	-66.994	NaN	131.21	114.41	80.707	131.79
	-151.41	-209.93	-124.67	-57.646	NaN	155.78	93.808	161.16	173.46
	-181.72	-219.8	-116.33	-58.797	NaN	118.87	99.669	95.655	137.57
	-180.52	-198.29	-115.05	-9.8361	NaN	67.736	131.1	148.77	277.7
	-179.43	-272.6	-98.742	-58.6	NaN	89.955	78.082	165.75	186.25
	-155.29	-327.48	-134.95	-111.29	NaN	78.908	151.17	123.86	225.74
	-150.89	-358.36	-132.45	-142.53	NaN	139.07	72.286	145.1	158.64
	-131.82	-312.69	-65.219	-102.88	NaN	83.404	81.338	133.2	275.08
	-169.64	-270.65	-67.883	-74.829	NaN	89.663	111.14	127.9	165.53
	-186.43	-203.29	-49.59	-146.23	NaN	113.86	133.46	110.87	238.97
	-221.77	-454.03	-90.457	-170.62	NaN	104.8	68.369	135.67	186.3
	-145.24	-321.2	-83.733	-133.46	NaN	75.669	92.917	135.44	238.53
	-107.64	-297.38	-80.65	-95.919	NaN	71.758	155.82	146.95	145
	-126.23	-132.7	-119.57	-80.083	NaN	110.96	152.91	148.96	201.86
	-191.3	-120.74	-119.8	-138.56	NaN	144.37	130.63	136.66	186.57
	-188.89	-167.6	-68.004	-82.235	NaN	221.53	92.379	122.36	247.57
	-163.01	-87.128	-107.41	-142.87	NaN	54.064	83.488	159.13	235.2
	-162.32	-132.06	-142.26	-96.601	NaN	57.206	130.36	99.048	211.52
	-143.05	-100.37	-109.63	-147	NaN	46.183	130.99	138.65	174.23
	-163.67	-84.585	-135.92	-128.13	NaN	50.197	113.17	151.99	221.95
	-106.73	-102.7	-137.99	-137.17	NaN	74.031	138.54	124.05	164.43
	-221.75	-433.73	-124.65	-145.95	NaN	57.247	158.26	108.79	205.08
	-126.85	-197.32	-149.04	-81.005	NaN	77.37	162.85	102.7	177.42
	-231.13	-123.5	-153.77	-119.23	NaN	47.019	108.17	120.03	138
	-221.92	-136.44	-92.637	-106.46	NaN	30.489	78.288	80.776	194.11
	-164.01	-132.83	-92.959	-94.769	NaN	67.532	91.981	85.156	148.93
	-150	-120.67	-183.86	-84.784	NaN	46.142	80.476	190.65	224.2
	-217.08	-115.1	-197.68	-104.73	NaN	42.594	109.29	111.63	109.77
	-162.72	-171.84	-92.04	-73.177	NaN	47.812	141.37	241.61	178.53
	-203.02	-124.8	-174.63	-136.81	NaN	45.586	103.42	134.86	177.08
	-185.58	-166.39	-155.19	-157.69	NaN	51.671	133.93	172.14	237.16
	-192.63	-154.87	-193.9	-87.543	NaN	52.588	107.31	269.27	211.43
	-134.58	-112.72	-229.18	-79.247	NaN	45.286	96.958	262.28	234.43
	-156.4	-86.412	-272.14	-83.205	NaN	41.242	78.124	223.52	157.2
	-123.86	-93.168	-98.18	-91.143	NaN	78.097	133.98	144.57	244.55
	-222.01	-83.809	-85.046	-61.786	NaN	48.843	257.88	153.89	224.66
	-166.05	-85.435	-71.798	-73.86	NaN	40.016	127.67	176.83	214.5
	-170.51	-112.47	-83.65	-71.046	NaN	55.336	189.52	117.73	164.36
	-253.83	-129.34	-123.69	-78.317	NaN	64.136	173.91	129.81	143.82
	-212.47	-132.37	-59.131	-110.52	NaN	44.749	158.65	145.21	96.712
	-134.35	-157.13	-140.53	-130.81	NaN	75.324	118.31	189.59	224.82
	-238.73	-139.61	-87.939	-113.12	NaN	63.761	109.74	146.88	136.5
	-165.85	-170.68	-53.552	-90.487	NaN	49.951	91.75	95.577	145.42
	-138.31	-133.5	-104.9	-83.435	NaN	28.758	114.19	143.64	154.62
	-193.97	-145.08	-93.907	-117.42	NaN	44.85	72.957	149.18	197.14
	-186.16	-110.6	-79.408	-66.331	NaN	33.539	113.17	109.73	202.99
	-171.4	-100.1	-94.246	-92.767	NaN	54.133	71.059	193.72	185.12
	-157.3	-99.973	-74.026	-62.384	NaN	30.854	75.898	133.24	172.01
	-189.63	-119.71	-101.17	-95.125	NaN	23.569	130.87	151.99	162.52
	-254.39	-120.52	-129.87	-116.11	NaN	48.886	98.63	101	206.53
	-262.84	-136.23	-60.943	-95.327	NaN	45.84	110.44	109.29	170.97
	-202.86	-107.21	-87.58	-37.783	NaN	91.736	113.9	106.41	247.53
	-193.76	-165.5	-50.507	-137.52	NaN	71.271	132.24	98.545	224.09
	-233.6	-166.8	-76.439	-134.36	NaN	85.788	84.19	85.191	239.47
	-204.38	-146.67	-38.448	-101.53	NaN	64.759	102.31	117	212.42
	-215.02	-114.01	-59.907	-494.99	NaN	113.09	71.961	164.64	192.74
	-196.9	-155.1	-97.887	-497.13	NaN	66.222	122.84	168.17	158.24
	-215.61	-107.82	-111.45	-474.4	NaN	63.549	92.69	143.64	179.35
	-247.17	-119.9	-60.046	-287.74	NaN	56.265	117.14	118.05	251.94
	-237.36	-119.35	-70.332	-396.75	NaN	101.7	96.343	145.23	208.88
	-185.6	-110.52	-99.425	-1985.9	NaN	58.788	99.523	114.65	159.56
	-178.65	-84.433	-65.076	-1181	NaN	57.364	53.488	161.78	164.08
	-190.44	-144.58	-77.657	-77.652	NaN	32.403	103.79	97.868	281.63
	-164.74	-124.13	-110.55	-65.156	NaN	66.007	54.774	138.09	267.28
	-219.71	-104.06	-71.174	-32.541	NaN	67.833	84.417	99.936	277.26
	-177.91	-98.32	-64.537	-53.744	NaN	64.403	112.75	125.99	256.47
	-191.37	-144.61	-90.899	-51.507	NaN	69.509	98.502	129.43	161.42
	-232.2	-182.82	-101.26	-71.783	NaN	51.906	84.418	85.216	259.71
	-187.75	-140.12	-56.279	-61.751	NaN	46.121	123.46	149.67	263.67
	-197.09	-170.46	-90.105	-33.737	NaN	99.439	109.07	126.44	210.65
	-145.84	-178.69	-78.792	-75.189	NaN	74.624	88.378	117.04	228.13
	-131.51	-116.97	-98.977	-82.949	NaN	99.175	99.974	84.105	290.4
	-176.46	-138.1	-78.194	-52.058	NaN	96.655	59.537	107.05	153.18
	-178.83	-169.31	-87.111	-66.122	NaN	74.601	56.977	129.65	208.09
	-195.64	-190.9	-103.48	-18.153	NaN	104.59	69.183	78.355	206.15
	-212.89	-94.405	-109.21	-51.797	NaN	43.311	82.361	109.82	237.98
	-112.92	-159.92	-78.726	-34.651	NaN	45.363	130.24	169.98	238.31
	-194.8	-143.97	-91.576	-62.15	NaN	69.904	106.87	131.74	187.05
	-188.05	-66.453	-78.424	-55.958	NaN	49.841	131.42	92.276	209.93
	-171.92	-141.11	-120.44	-69.944	NaN	54.018	99.332	151.31	194.37
	-197.47	-136.03	-90.055	-75.769	NaN	59.288	68.61	142.73	219.43
	-161.36	-146.74	-99.024	-74.234	NaN	129.66	95.588	149.04	207.48
	-178.38	-133.4	-90.375	-83.287	NaN	97.374	122.19	123.74	166.23
	-201.05	-100.36	-111.57	-67.066	NaN	118.41	149.2	122.09	228.44
	-203.22	-156.87	-92.178	-56.341	NaN	105.52	99.347	149.66	185.52
	-261.09	-140.4	-92.36	-42.232	NaN	120.57	80.538	85.561	199.8
	-184.37	-186.91	-135.72	-81.029	NaN	54.464	93.547	109.51	219.92
	-125.98	-151.52	-61.32	-72.652	NaN	86.055	347.65	132.6	248.45
	-190	-168.7	-62.04	-54.406	NaN	59.369	307.62	133.72	154.81
	-184.16	-185.09	-70.119	-56.286	NaN	62.945	157.64	129.45	207.76
	-228.59	-111.22	-117.93	-71.09	NaN	88.201	438.41	87.92	265.67
	-151.59	-126.83	-75.928	-54.402	NaN	39.889	327.26	113.35	237.31
	-149.19	-64.624	-92.718	-43.176	NaN	73.21	242.6	379.58	236.64
	-166.09	-168.13	-68.152	-72.51	NaN	62.415	268.86	246.57	196.15
	-107	-112.58	-103.69	-104.43	NaN	44.307	377.29	397.17	175.15
	-146.82	-178.23	-77.919	-45.804	NaN	64.856	519.45	342.57	194.33
	-96.922	-156.42	-106.76	-41.654	NaN	59.3	191.74	171.28	876.39
	-133.35	-175.36	-81.189	-50.793	NaN	60.52	503.63	141.23	525.1
	-151.34	-146.39	-96.102	-60.693	NaN	37.845	279.85	97.379	2215.4
	-128.62	-140.34	-107.48	-47.085	NaN	53.983	119.04	149.03	146.28
	-172.5	-131.67	-102.63	-33.783	NaN	62.968	276.99	140.4	120.12
	-146.17	-183.87	-86.998	-77.242	NaN	43.943	107.36	94.516	116.57
	-128.57	-142.99	-74.498	-29.616	NaN	45.979	244.08	123.03	116.82
	-151.13	-133.22	-111.48	-54.396	NaN	26.897	41.881	129.32	177.4
	-167.74	-153.75	-94.595	-41.785	NaN	45.202	73.357	139.49	111.36
	-212.99	-159.43	-101.43	-70.688	NaN	36.844	125	111.32	170.79
	-121.77	-84.704	-82.124	-40.546	NaN	35.842	89.428	167.24	136.57
	-121.18	-140.5	-75.495	-38.861	NaN	52.88	147.73	106.87	189.8
	-221.73	-106.94	-69.49	-44.979	NaN	44.786	122.98	152.72	196.22
	-229.02	-106.64	-96.927	-80.079	NaN	42.734	148.49	86.794	127.33
	-204.71	-126.49	-79.006	-62.147	NaN	19.229	75.211	143.57	140.89
	-234.08	-166.73	-72.293	-40.719	NaN	35.421	117.25	157.72	93.931
	-196.19	-121.68	-63.216	-88.623	NaN	131.44	122.64	134.07	121.57
	-178.13	-151.74	-127.32	-41.253	NaN	411.33	111.31	183.34	167.41
	-198.29	-176.64	-70.874	-62.222	NaN	330.49	101.3	170.6	180.51
	-221.49	-98.207	-114.88	-44.579	NaN	146.58	109.18	183.72	149.7
	-154.49	-159.38	-55.858	-40.065	NaN	82.09	80.255	129.42	160.02
	-161.99	-120.73	-109.51	-91.501	NaN	65.901	95.313	169.53	118.38
	-231.17	-175.58	-140.04	-51.912	NaN	92.001	139.13	131.59	140.33
	-205.71	-191.85	-88.023	-39.964	NaN	54.326	128	184.19	184.6
	-188.21	-190.49	-132.21	-70.342	NaN	49.058	125.26	138.35	122.12
	-127.99	-198.59	-116.8	-85.145	NaN	51.42	144.4	168.92	155.03
	-163.61	-145.08	-109.01	-52.774	NaN	40.369	154.57	160.16	127.51
	-175.7	-216.5	-136.5	-64.765	NaN	45.825	144.31	178.95	185.79
	-178.34	-151.37	-100.93	-39.807	NaN	61.491	118.09	205.81	120.08
	-173.21	-226.43	-115.8	-49.639	NaN	64.965	169.55	179.16	142.41
	-146.02	-140.04	-105.77	-37.542	NaN	57.461	150.86	169.11	160.67
	-155.24	-120.52	-67.49	-70.94	NaN	39.426	113.34	191.86	101.57
	-193.59	-185.71	-90.214	-58.071	NaN	65.411	144.94	113.02	97.359
	-153.35	-222.37	-74.602	-34.999	NaN	33.774	132.73	150.76	153.88
	-183.24	-196.08	-263.33	-48.339	NaN	57.66	98.254	157.02	125.47
	-242.07	-139.74	-319.6	-83.43	NaN	15.072	191.66	187.53	162.32
	-209.66	-209.91	-450.72	-77.542	NaN	67.971	123.24	216.01	165.86
	-281.93	-175.99	-478.77	-77.881	NaN	130.97	79.284	116.32	126.11
	-239.45	-128.55	-276.82	-41.522	NaN	130.43	108.01	228.84	121.42
	-240.3	-179.3	-137.97	-58.382	NaN	134.9	112.47	219.44	135.13
	-314.78	-228.03	-309.8	-33.206	NaN	108.2	156.17	181.35	134.53
	-234.94	-161.59	-287.51	-63.618	NaN	87.369	120.33	203.06	151.42
	-385.63	-217.96	-283.41	-61.198	NaN	128.51	138.56	172.55	182.93
	-299.79	-143.55	-288.27	-26.423	NaN	89.812	140.18	148.87	118.96
	-148.16	-194.75	-222	-48.88	NaN	79.211	131.13	175	138.45
	-493	-126.02	-158.51	-38.421	NaN	49.003	528.44	134.38	134.84
	-311.29	-163.26	-408.39	-43.975	NaN	89.705	627.03	113.01	116.62
	-524.16	-87.308	-226.76	-34.041	NaN	109.08	277.59	160.74	102.55
	-330.63	-160.98	-248.76	-58.135	NaN	113.42	407.42	162.29	130.15
	-457.03	-187.53	-156.8	-71.877	NaN	109.65	363.88	168.17	169.07
	-305.06	-222.75	-406.6	-72.314	NaN	55.333	391.68	171.28	127.71
	-197.73	-211.84	-258.95	-37.607	NaN	82.463	331.7	155.17	175.46
	-181.52	-121.57	-126.72	-47.051	NaN	77.22	448.59	182.54	195.48
	-209.03	-165.73	-153.03	-26.352	NaN	87.064	792.58	121.37	210.04
	-192.7	-201.3	-135.37	-51.01	NaN	60.443	162.02	99.615	184.54
	-166.57	-152.87	-81.096	-37.456	NaN	33.87	71.464	149.51	209.55
	-184.22	-160.58	-104.03	-44.401	NaN	149.52	100.89	164.19	169.36
	-156.26	-113.3	-126.09	-81.957	NaN	104.48	131.1	194.98	235.28
	-159.57	-92.296	-78.073	-31.281	NaN	111.5	124.81	217.82	184.16
	-123.31	-257.46	-178.46	-45.732	NaN	98.139	133.12	108.65	130.01
	-140.25	-173.07	-83.58	-32.261	NaN	91.712	126.88	204.59	237.06
	-119.64	-187.13	-129.51	-55.415	NaN	108.97	86.667	184.69	190.84
	-237.18	-226.77	-76.335	-55.637	NaN	98.953	175.4	166.66	280.77
	-206.73	-232.32	-145.45	-72.901	NaN	82.87	134.66	209.37	180.7
	-172.44	-164.43	-149.02	-34.735	NaN	58.211	142.17	159.03	183.21
	-267.44	-243.15	-73.93	-74.93	NaN	94.498	77.229	89.6	196.34
	-124.25	-185.65	-96.06	-27.268	NaN	61.943	144.82	120.28	297.37
	-153.11	-210.74	-136.27	-41.589	NaN	118.38	89.941	179.26	195.88
	-192.94	-264.9	-87.33	-31.18	NaN	87.969	130.32	147.72	217.94
	-123.84	-558.93	-66.105	-66.948	NaN	74.362	107.08	162.47	206.54
	-146.85	-512.21	-80.631	-57.68	NaN	58.648	81.183	179.82	202.44
	-234.63	-696.93	-133.12	-35.754	NaN	101.37	109	122.36	155.38
	-182.72	-718.04	-140.33	-34.559	NaN	74.554	99.28	144.65	184.83
	-121.8	-1214.6	-135.52	-54.931	NaN	80.119	155.96	100.87	297.46
	-187.9	-4063.6	-119.47	-40.191	NaN	98.672	138.23	178.49	138.48
	-240.16	-82.322	-101.27	-42.546	NaN	104.87	81.908	214.23	163.6
	-203.21	-125.48	-90.637	-36.875	NaN	261.81	94.814	197.46	134.25
	-179.16	-141.49	-141.12	-95.295	NaN	352.6	90.308	212.76	276.8
	-179.54	-61.455	-123.07	-43.112	NaN	494.95	94.606	157.71	267.2
	-195.33	-111.77	-132.96	-67.258	NaN	1201.7	119.95	235.97	108.78
	-145.06	-112.66	-112.52	-56.128	NaN	47.444	105.25	138.6	202.39
	-150.42	-123.7	-93.759	-46.699	NaN	86.965	112.71	145.63	205.61
	-164.07	-120.08	-155.75	-33.82	NaN	79.703	88.324	201.81	153.94
	-187.76	-101.66	-155.28	-104.85	NaN	93.273	93.471	187.48	197.45
	-190.04	-91.02	-92.739	-62.86	NaN	99.039	135.23	238.23	244.06
	-182.52	-114.47	-140.62	-61.109	NaN	100.5	104.36	113.15	128.81
	-160.99	-104.76	-131.88	-111.13	NaN	99.388	102.73	207.18	204.67
	-164.64	-77.068	-85.255	-111.27	NaN	99.296	87.924	115.44	229.85
	-242.13	-99.011	-142.55	-77.777	NaN	93.193	109.91	197.67	165.96
	-238.95	-100.71	-92.724	-50.56	NaN	88.126	129.74	189.03	209.47
	-213.86	-109.25	-84.149	-104.21	NaN	101.85	125.45	160.42	190.94
	-195.36	-61.018	-125.99	-106	NaN	89.461	56.867	211.19	208.48
	-178.39	-67.021	-80.278	-80.356	NaN	100.73	139.34	206.25	250.72
	-161.71	-58.204	-109.29	-103.03	NaN	102.71	78.048	219.84	194.89
	-208.87	-97.462	-144.46	-63.214	NaN	75.555	86.822	129.97	282.48
	-117.81	-110.29	-116.73	-56.752	NaN	64.774	84.233	538.19	268.09
	-145.14	-158.67	-124.39	-59.914	NaN	85.221	97.213	783.25	242.92
	-176.35	-168.45	-83.777	-161.72	NaN	77.387	108.36	657.55	245.84
	-171.48	-110.02	-89.128	-159.57	NaN	51.159	122.22	910.35	133.06
	-192.71	-101.53	-90.172	-63.134	NaN	87.192	67.414	2710.9	218.86
	-133.98	-171.71	-99.273	-63.815	NaN	76.646	93.388	155.15	194.86
	-111.58	-91.258	-141.73	-72.148	NaN	60.204	62.246	152.28	120.94
	-160.97	-98.316	-152.75	-79.088	NaN	88.169	77.981	111.92	235.99
	-170.17	-115.64	-96.346	-87.146	NaN	99.14	112.47	102.45	274.35
	-108.34	-149.74	-135.11	-51.266	NaN	53.229	95.775	90.342	203.37
	-165.97	-163.5	-178.03	-61.451	NaN	48.681	31.941	137.76	259.71
	-213.32	-155.59	-148.65	-99.708	NaN	46.204	89.256	86.005	212.44
	-252.17	-90.8	-129.66	-64.297	NaN	53.733	56.525	148.15	204.7
	-170.76	-156.78	-123.25	-84.148	NaN	53.101	70.458	140.25	259.72
	-154.59	-186.39	-108.06	-104.77	NaN	56.112	70.769	118.2	181.37
	-145.78	-167	-177.18	-96.171	NaN	76.754	84.845	106.45	189.35
	-250.82	-155.98	-82.891	-72.503	NaN	54.424	105.3	107.49	300.57
	-154.22	-94.307	-130.9	-61.292	NaN	46.484	108.44	154.02	505.49
	-168.84	-136.68	-132.12	-57.405	NaN	70.815	83.898	107.6	451.37
	-181.28	-92.023	-200.22	-96.044	NaN	53.887	72.039	104.08	257.32
	-94.236	-152.62	-104.39	-83.16	NaN	63.323	101.84	114.8	343.28
	-182.09	-104.18	-114.41	-57.973	NaN	52.807	104.48	150.59	329.3
	-178.66	-176.09	-186.18	-62.201	NaN	51.386	79.436	107.32	412.77
	-186.49	-160.6	-173.67	-59.148	NaN	55.62	62.423	179.87	240.87
	-117.75	-193.26	-109.58	-49.722	NaN	44.934	66.167	162.52	379.47
	-83.355	-153.37	-177.17	-54.591	NaN	49.253	112.08	186.83	419.34
	-130.01	-126.72	-178.78	-75.865	NaN	43.208	90.229	97.099	214.92
	-135.63	-131.22	-119.17	-56.278	NaN	39.053	72.341	77.938	405.91
	-200.19	-115.34	-140.85	-88.727	NaN	54.979	172.02	183.12	197.34
	-142.12	-164.01	-157.71	-63.067	NaN	43.1	77.933	123.37	334.82
	-188.24	-102.76	-146.14	-57.581	NaN	80.122	136.37	150.87	556.96
	-230.17	-134.14	-133.56	-63.789	NaN	39.354	127.95	149.92	161.35
	-147.14	-153.08	-123.2	-41.432	NaN	69.411	114.25	101.36	140.4
	-138.22	-118.75	-129.75	-46.608	NaN	37.294	76.575	89.082	149.4
	-150.5	-147.14	-229.14	-46.012	NaN	37.331	81.179	136.2	164.39
	-191.96	-147.92	-199.07	-63.629	NaN	46.725	109.6	117.32	133.59
	-172.21	-132.6	-137.6	-192.02	NaN	57.727	110.85	101.02	159.92
	-152.82	-117.74	-106.76	-285.07	NaN	43.905	118.59	91.806	151.17
	-251.19	-133.91	-172.78	-115.34	NaN	34.278	94.84	158.22	103.93
	-140.45	-158.36	-121.25	-187.69	NaN	79.593	111.72	143.07	181.3
	-191.09	-166.68	-190.7	-85.94	NaN	62.041	75.823	115.03	151.83
	-134.88	-180.72	-123.08	-58.942	NaN	41.46	61.379	134.42	163.57
	-188.69	-164.98	-132.22	-74.193	NaN	49.576	100.17	188.15	206.04
	-155.35	-105	-132.31	-58.771	NaN	46.455	68.492	86.559	115.89
	-159.93	-241.49	-135.14	-103.48	NaN	35.719	113.11	120.74	164.07
	-192.99	-125.62	-141.12	-88.27	NaN	80.002	100.71	138.73	242.45
	-187.28	-203.64	-383.37	-74.242	NaN	25.416	65.849	160.17	129.77
	-641.12	-152.94	-576.47	-67.975	NaN	58.286	62.356	99.776	154.34
	-605.61	-154.13	-520.69	-65.656	NaN	44.614	68.225	116.93	200.03
	-534.04	-159.67	-560.76	-105.08	NaN	73.247	100.42	153.28	149.91
	-866.69	-156.11	-395.55	-71.206	NaN	66.997	56.411	121.61	151.05
	-133.18	-129.53	-544.55	-132.85	NaN	53.583	82.213	171.3	202.65
	-176.48	-94.811	-3549.5	-98.649	NaN	37.024	110.02	118.62	147.11
	-183.49	-79.388	-73.888	-68.54	NaN	53.695	104.01	117.15	164.36
	-189.57	-124.92	-88.371	-73.455	NaN	63.721	64.152	147.72	124.17
	-91.956	-147.61	-63.434	-85.411	NaN	65.317	83.576	161.8	180.81
	-169.46	-158.65	-74.833	-82.235	NaN	92.782	84.058	117.72	134.76
	-133.97	-209.21	-80.598	-80.819	NaN	76.175	124.26	125.97	124.12
	-159.18	-160.83	-73.688	-23.923	NaN	73.349	73.147	120.49	194.03
	-152.57	-185.67	-81.255	-74.981	NaN	36.9	75.527	177.26	135.2
	-139.41	-107.8	-104.13	-373.23	NaN	47.624	49.488	102.97	165.94
	NaN	-127.8	-82.533	-560.33	NaN	81.281	79.352	86.192	121.5
	NaN	-147.54	-128.49	-53.121	NaN	92.772	65.209	129.92	111.73
	NaN	-195.51	-64.279	-46.509	NaN	60.789	69.521	106.07	173.96
	NaN	-141.28	-103.36	-44.251	NaN	49.411	101.89	102.95	141.04
	NaN	-139.96	-98.47	-47.928	NaN	97.386	68.789	113.61	204.91
	NaN	-201.88	-111.23	-65.406	NaN	87.697	66.642	144.01	178.63
	NaN	-206.28	-74.235	-33.875	NaN	64.143	66.445	119.13	219.46
	NaN	-151.22	-112.89	-49.785	NaN	70.741	94.05	152.96	141.66
	NaN	-176.98	-54.561	-37.977	NaN	69.374	61.039	144.56	121.36
	NaN	-156.47	-45.6	-50.938	NaN	72.426	111.17	134.87	191.32
	NaN	-190.19	-67.584	-58.067	NaN	56.959	69.625	171.21	129.15
	NaN	-140.09	-81.394	-81.489	NaN	69.402	70.045	94.409	170.33
	NaN	-195.55	-72.966	-62.613	NaN	49.268	68.98	129.68	160.38
	NaN	-163.41	-101.57	-52.622	NaN	78.622	69.416	153.71	121.19
	NaN	-123.15	-99.201	-61.397	NaN	66.848	93.036	154.21	143.41
	NaN	-139.7	-90.324	-67.904	NaN	87.33	91.048	159.37	157.55
	NaN	-164.6	-113.9	-56.471	NaN	57.474	113.76	133.08	126.26
	NaN	-176.19	-63.996	-93.607	NaN	61.437	79.819	93.308	167.67
	NaN	-233.6	-82.895	-71.713	NaN	42.824	56.462	130.98	113.43
	NaN	-195.68	-58.377	-45.803	NaN	63.058	48.798	138.58	146.08
	NaN	-148.64	-91.529	-38.129	NaN	84.082	90.414	109.52	229.73
	NaN	-96.791	-80.418	-41.722	NaN	78.104	102.13	97.655	160
	NaN	-229.56	-97.945	-84.238	NaN	66.342	145.89	115.69	182.22
	NaN	-98.079	-89.776	-46.851	NaN	51.691	80.57	133.74	184.26
	NaN	-197	-94.575	-56.763	NaN	49.088	110.83	64.202	203.59
	NaN	-147.98	-62.531	-38.002	NaN	47.903	63.934	165.27	121.97
	NaN	-204.46	-86.329	-46.751	NaN	53.816	77.358	133.68	198.5
	NaN	-210.59	-76.713	-73.03	NaN	63.383	133.34	117.56	238.05
	NaN	-161.61	-104.22	-45.671	NaN	52.664	88.738	154.01	246.51
	NaN	-140.8	-116.76	-43.927	NaN	50.379	133.32	131.63	222.26
	NaN	-162.69	-84.852	-29.653	NaN	34.784	85.036	133.71	265.12
	NaN	-103.43	-94.511	-44.448	NaN	105.03	108.5	106.04	269.3
	NaN	-198.95	-94.19	-40.661	NaN	46.87	150.74	90.605	264.76
	NaN	-84.191	-85.407	-44.851	NaN	45.93	97.68	134.65	162.01
	NaN	-113.31	-96.912	-53.764	NaN	49.793	110.46	104.16	668.1
	NaN	-124.16	-72.001	-66.024	NaN	50.861	58.081	157.73	598.15
	NaN	-175.46	-76.168	-51.605	NaN	91.711	60.429	107.77	625.49
	NaN	-189.35	-101.97	-26.548	NaN	67.941	77.251	196.47	3893.5
	NaN	-210.52	-88.642	-34.662	NaN	49.22	105.61	81.694	2211.8
	NaN	-135.4	-77.7	-44.863	NaN	43.525	102.19	150.51	4415.7
	NaN	-120.92	-66.85	-30.219	NaN	76.197	112.4	105.66	128.03
	NaN	-89.614	-71.967	-47.23	NaN	72.103	69.531	97.918	186.69
	NaN	-178.66	-97.007	-60.832	NaN	66.074	93.925	163.91	149.76
	NaN	-154.65	-63.535	-61.979	NaN	38.716	143.64	123.75	177.72
	NaN	-215.13	-100.13	-45.119	NaN	58.152	134.86	137.97	140.06
	NaN	-128.17	-95.076	-47.195	NaN	40.233	96.25	96.746	172.27
	NaN	-101.79	-80.822	-43.611	NaN	62.826	80.253	142.18	183.32
	NaN	-151.97	-57.667	-42.746	NaN	72.333	81.681	165.89	144.48
	NaN	-181.2	-72.639	-42.09	NaN	45.807	140.97	68.339	183.65
	NaN	-119.49	-90.669	-80.772	NaN	48.505	158.67	109.64	164.93
	NaN	-166.82	-79.243	-57.63	NaN	53.977	75.634	107.91	143.64
	NaN	-205.09	-66.993	-38.282	NaN	38.562	163.01	118.21	136.05
	NaN	-150.88	-100.72	-62.56	NaN	36.612	137.56	131.07	158.83
	NaN	-182.05	-66.018	-50.309	NaN	48.882	160.36	158.25	117.24
	NaN	-207.65	-112.57	-32.259	NaN	25.708	111.99	95.956	87.859
	NaN	-159.39	-98.952	-39.415	NaN	41.893	135.81	121.04	NaN
	NaN	-160.55	-95.735	-60.57	NaN	62.671	99.354	126.57	NaN
	NaN	-106.46	-84.786	-47.952	NaN	39.845	132.11	86.022	NaN
	NaN	-169.63	-97.841	-28.592	NaN	63.341	68.031	133.14	NaN
	NaN	-101.77	-90	-62.683	NaN	40.187	125.26	117.35	NaN
	NaN	-180.59	-69.003	-41.172	NaN	58.012	70.759	114.44	NaN
	NaN	-187.04	-79.321	-29.474	NaN	37.46	157.14	113.52	NaN
	NaN	-191.91	-57.414	-57.613	NaN	42.394	59.616	182.34	NaN
	NaN	-201.27	-74.025	-34.558	NaN	52.293	148.08	165.22	NaN
	NaN	-164.28	-96.077	-41.892	NaN	41.612	64.885	104.4	NaN
	NaN	-204.06	-120.65	-41.046	NaN	46.198	140.41	152.9	NaN
	NaN	-185.52	-81.739	-42.342	NaN	45.855	131.7	96.784	NaN
	NaN	-149.7	-64.131	-43.09	NaN	29.786	75.454	105.16	NaN
	NaN	-157.97	-92.347	-36.847	NaN	37.145	125.52	99.709	NaN
	NaN	-172.74	-69.437	-44.531	NaN	45.7	128.39	166.39	NaN
	NaN	-106.24	-71.881	-55.337	NaN	51.455	120.68	109.62	NaN
	NaN	-135.81	-71.043	-47.809	NaN	24.768	146.51	162.88	NaN
	NaN	-184.8	-66.448	-31.17	NaN	29.089	121.25	96.874	NaN
	NaN	-140.42	-60.397	-65.316	NaN	NaN	90.867	82.456	NaN
	NaN	-126.3	-89.582	-33.221	NaN	NaN	122.5	99.272	NaN
	NaN	-172.73	-75.383	-61.769	NaN	NaN	118.23	144.51	NaN
	NaN	-154.89	-56.492	-32.369	NaN	NaN	76.895	123.95	NaN
	NaN	-186.72	-94.685	-61.471	NaN	NaN	93.073	155.26	NaN
	NaN	-109.97	-99.959	-42.621	NaN	NaN	96.113	93.102	NaN
	NaN	-130.87	-75.54	-34.727	NaN	NaN	172.16	87.661	NaN
	NaN	-103.85	-85.62	-31.06	NaN	NaN	78.004	112.7	NaN
	NaN	-114.64	-76.834	-43.746	NaN	NaN	136.65	136.1	NaN
	NaN	-139.51	-65.705	-43.58	NaN	NaN	135.16	90.083	NaN
	NaN	-166.89	-89.835	-28.524	NaN	NaN	166.67	125.66	NaN
	NaN	-176.03	-65.771	-28.765	NaN	NaN	119.92	103.84	NaN
	NaN	-157.09	-63.202	-39.623	NaN	NaN	138.76	106.92	NaN
	NaN	-146.42	-75.316	-34.154	NaN	NaN	90.341	75.015	NaN
	NaN	-186.85	-72.425	-61.986	NaN	NaN	156.23	88.922	NaN
	NaN	-209.82	-43.229	-46.525	NaN	NaN	82.82	97.628	NaN
	NaN	-101.9	-92.029	-48.184	NaN	NaN	115	130.7	NaN
	NaN	-82.297	-99.895	-41.148	NaN	NaN	136.04	88.844	NaN
	NaN	-117.85	-48.27	-60.201	NaN	NaN	81.757	119.26	NaN
	NaN	-74.723	-70.723	-48.56	NaN	NaN	87.108	93.05	NaN
	NaN	-121.79	-76.216	-35.014	NaN	NaN	64.916	84.414	NaN
	NaN	-81.776	-109.54	-45.246	NaN	NaN	124.32	165.06	NaN
	NaN	-119.38	-57.056	-37.654	NaN	NaN	107.96	91.618	NaN
	NaN	-150.34	-98.222	-47.145	NaN	NaN	88.979	129.53	NaN
	NaN	-118.47	-70.425	-41.857	NaN	NaN	169.46	124.75	NaN
	NaN	-85.314	-64.258	-39.251	NaN	NaN	95.688	142.38	NaN
	NaN	-115.13	-90.821	-36.026	NaN	NaN	58.643	95.917	NaN
	NaN	-178.67	-61.091	-38.789	NaN	NaN	82.448	77.406	NaN
	NaN	-152.02	-66.987	-43.077	NaN	NaN	89.759	101.5	NaN
	NaN	-165.96	-56.127	-27.393	NaN	NaN	94.123	76.785	NaN
	NaN	-171.78	-79.054	-48.558	NaN	NaN	123.55	99.681	NaN
	NaN	-149.26	-103.2	-28.609	NaN	NaN	137.63	112.82	NaN
	NaN	-200.59	-67.993	-50.154	NaN	NaN	108.38	132.34	NaN
	NaN	-167.54	-72.459	-30.387	NaN	NaN	110.33	154.57	NaN
	NaN	-152.33	-87.589	-44.92	NaN	NaN	132.38	152.02	NaN
	NaN	-188.73	-62.371	-39.669	NaN	NaN	120.46	138.14	NaN
	NaN	-135.67	-59.815	-34.51	NaN	NaN	118.79	75.588	NaN
	NaN	-175.7	-77.388	-41.454	NaN	NaN	102.66	87.015	NaN
	NaN	-340.38	-57.107	-62.112	NaN	NaN	124.65	87.339	NaN
	NaN	-176.37	-73.232	-59.917	NaN	NaN	124.15	141.28	NaN
	NaN	-176.54	-68.274	-37.727	NaN	NaN	126.63	137.86	NaN
	NaN	-200.03	-64.298	-41.885	NaN	NaN	111.49	131.13	NaN
	NaN	-214.92	-72.794	-37.658	NaN	NaN	103.33	107.03	NaN
	NaN	-119.01	-61.512	-32.63	NaN	NaN	64.776	112.84	NaN
	NaN	-226.37	-59.13	-26.688	NaN	NaN	98.151	121.13	NaN
	NaN	-175.46	-54.301	-41.382	NaN	NaN	178.09	73.491	NaN
	NaN	-275.91	-45.49	-36.183	NaN	NaN	137.99	76.706	NaN
	NaN	-156.57	-47.791	-43.65	NaN	NaN	102.23	73.626	NaN
	NaN	-144.86	-66.162	-51.18	NaN	NaN	160.86	93.278	NaN
	NaN	-225.18	-61.946	-20.443	NaN	NaN	112.36	130.29	NaN
	NaN	-174.41	-72.707	-50.006	NaN	NaN	185.82	79.828	NaN
	NaN	-233.31	-56.412	-36.762	NaN	NaN	91.771	74.359	NaN
	NaN	-350.8	-75.621	-47.885	NaN	NaN	218.52	68.69	NaN
	NaN	-313.94	-45.759	-63.421	NaN	NaN	224.83	115.5	NaN
	NaN	-386.1	-70.142	-58.181	NaN	NaN	216.71	108.3	NaN
	NaN	-365.55	-73.301	-29.414	NaN	NaN	154.69	63.092	NaN
	NaN	-119.53	-101.42	-36.03	NaN	NaN	165.42	113.82	NaN
	NaN	-100.02	-43.848	-30.894	NaN	NaN	182.72	110.56	NaN
	NaN	-152.73	-58.567	-53.792	NaN	NaN	200.13	84.463	NaN
	NaN	-141.36	-72.42	-53.919	NaN	NaN	76.678	72.424	NaN
	NaN	-114.04	-56.914	-39.573	NaN	NaN	72.026	111.52	NaN
	NaN	-131.68	-130.1	-45.741	NaN	NaN	69.945	143.93	NaN
	NaN	-103.99	-126.71	-32.284	NaN	NaN	86.705	97.946	NaN
	NaN	-116.53	-98.925	-28.373	NaN	NaN	54.028	126.73	NaN
	NaN	-115.35	-131.68	-30.801	NaN	NaN	51.391	99.573	NaN
	NaN	-105.68	-127.81	-31.323	NaN	NaN	52.693	90.633	NaN
	NaN	-793.46	-79.077	-44.527	NaN	NaN	91.348	100.49	NaN
	NaN	-630.15	-100.35	-43.277	NaN	NaN	103.37	90.893	NaN
	NaN	-329.29	-158.41	-50.003	NaN	NaN	104.38	76.792	NaN
	NaN	-460.84	-96.909	-30.005	NaN	NaN	50.851	61.061	NaN
	NaN	-276.23	-104.83	-31.786	NaN	NaN	39.259	125.4	NaN
	NaN	-549.71	-147.83	NaN	NaN	NaN	52.296	126.3	NaN
	NaN	-325.31	-143.84	NaN	NaN	NaN	81.981	121.95	NaN
	NaN	-330.8	-52.204	NaN	NaN	NaN	62.22	137.82	NaN
	NaN	-648.62	-117.88	NaN	NaN	NaN	64.766	147.01	NaN
	NaN	-300.92	-82.12	NaN	NaN	NaN	96.813	123.04	NaN
	NaN	-471.2	-124.12	NaN	NaN	NaN	67.533	89.875	NaN
	NaN	-608.23	-170.23	NaN	NaN	NaN	116.31	166.41	NaN
	NaN	-92.485	-104.94	NaN	NaN	NaN	76.036	110.4	NaN
	NaN	-150.42	-97.428	NaN	NaN	NaN	92.633	116.63	NaN
	NaN	-182.96	-90.347	NaN	NaN	NaN	69.867	101.08	NaN
	NaN	-111.89	-99.113	NaN	NaN	NaN	47.407	99.885	NaN
	NaN	-122.8	-70.027	NaN	NaN	NaN	42.069	142.01	NaN
	NaN	-122.46	-62.983	NaN	NaN	NaN	43.083	109.15	NaN
	NaN	-104.68	-107.34	NaN	NaN	NaN	59.55	141.01	NaN
	NaN	-202.3	-80.177	NaN	NaN	NaN	58.614	147.66	NaN
	NaN	-96.208	-117.52	NaN	NaN	NaN	47.033	129.1	NaN
	NaN	-160.12	-138.52	NaN	NaN	NaN	56.734	105.57	NaN
	NaN	-94.919	-160.12	NaN	NaN	NaN	60.951	203.07	NaN
	NaN	-79.123	-132.08	NaN	NaN	NaN	78.666	103.17	NaN
	NaN	-173.3	-126.78	NaN	NaN	NaN	60.085	155.81	NaN
	NaN	-135.2	-90.059	NaN	NaN	NaN	70.084	118.86	NaN
	NaN	-103.85	-135.33	NaN	NaN	NaN	53.777	173.97	NaN
	NaN	-133.65	-59.305	NaN	NaN	NaN	50.526	177.79	NaN
	NaN	-99.336	-179.12	NaN	NaN	NaN	96.981	152.17	NaN
	NaN	-134.31	-161.41	NaN	NaN	NaN	94.755	112.42	NaN
	NaN	-102.35	-111.48	NaN	NaN	NaN	104.23	156.1	NaN
	NaN	-122.48	-161.93	NaN	NaN	NaN	90.769	156.57	NaN
	NaN	-134.54	-181.76	NaN	NaN	NaN	90.52	153.52	NaN
	NaN	-108.24	-103.5	NaN	NaN	NaN	87.919	180.93	NaN
	NaN	-160.13	-144.39	NaN	NaN	NaN	93.573	177.28	NaN
	NaN	-115.31	-125.27	NaN	NaN	NaN	111.53	161.63	NaN
	NaN	-197.3	-130	NaN	NaN	NaN	62.599	142.06	NaN
	NaN	-202.5	-119.97	NaN	NaN	NaN	75.003	130.27	NaN
	NaN	-159.33	-72.342	NaN	NaN	NaN	282.68	184.16	NaN
	NaN	-153.14	-139.26	NaN	NaN	NaN	335.37	160.55	NaN
	NaN	-121.31	-72.674	NaN	NaN	NaN	207.89	129.61	NaN
	NaN	-101.47	-157.69	NaN	NaN	NaN	419.58	166.12	NaN
	NaN	-69.825	-121.25	NaN	NaN	NaN	163.03	114.16	NaN
	NaN	-87.251	-111.05	NaN	NaN	NaN	168.92	225.11	NaN
	NaN	-142.51	-129.46	NaN	NaN	NaN	688.6	124.86	NaN
	NaN	-99.892	-85.106	NaN	NaN	NaN	605.39	100.11	NaN
	NaN	-131.08	-80.542	NaN	NaN	NaN	334.29	109.96	NaN
	NaN	-143.45	-130.07	NaN	NaN	NaN	202	126.12	NaN
	NaN	-115.66	-138.3	NaN	NaN	NaN	197.44	85.714	NaN
	NaN	-79.607	-115.66	NaN	NaN	NaN	293.98	86.06	NaN
	NaN	-156.18	-123.94	NaN	NaN	NaN	379.99	162.88	NaN
	NaN	-85.544	-115.38	NaN	NaN	NaN	235.9	174.9	NaN
	NaN	-74.337	-161.92	NaN	NaN	NaN	225.72	128.1	NaN
	NaN	-141.56	-98.383	NaN	NaN	NaN	103.23	210.08	NaN
	NaN	-107.66	-124.16	NaN	NaN	NaN	113.44	152.68	NaN
	NaN	-145.17	-80.697	NaN	NaN	NaN	66.577	116.73	NaN
	NaN	-170.4	-84.049	NaN	NaN	NaN	123.46	167.81	NaN
	NaN	-122.88	-105.05	NaN	NaN	NaN	149.73	128.55	NaN
	NaN	-91.578	-146.22	NaN	NaN	NaN	99.802	162.43	NaN
	NaN	-106.76	-95.548	NaN	NaN	NaN	89.338	169.24	NaN
	NaN	-91.21	-89.825	NaN	NaN	NaN	89.716	125.65	NaN
	NaN	-171.82	-95.94	NaN	NaN	NaN	124.5	153.64	NaN
	NaN	-99.742	-75.875	NaN	NaN	NaN	175.39	135.89	NaN
	NaN	-153.81	-111.76	NaN	NaN	NaN	164.28	192.56	NaN
	NaN	-83.68	-164.69	NaN	NaN	NaN	132.14	68.688	NaN
	NaN	-74.289	-122.03	NaN	NaN	NaN	114.07	208.79	NaN
	NaN	-182.98	-165.01	NaN	NaN	NaN	50.495	121.34	NaN
	NaN	-149.21	-73.835	NaN	NaN	NaN	73.028	124.16	NaN
	NaN	-160.9	-125.25	NaN	NaN	NaN	60.151	126.74	NaN
	NaN	-150.72	-88.491	NaN	NaN	NaN	71.779	185.7	NaN
	NaN	-570.37	-125.65	NaN	NaN	NaN	102.65	136.4	NaN
	NaN	-487.7	-77.796	NaN	NaN	NaN	100.56	222.17	NaN
	NaN	-106.62	-141.34	NaN	NaN	NaN	127.99	145.98	NaN
	NaN	-119.05	-100.14	NaN	NaN	NaN	83.925	197.42	NaN
	NaN	-92.793	-85.124	NaN	NaN	NaN	91.777	197.61	NaN
	NaN	-110.33	-93.205	NaN	NaN	NaN	104.51	114.34	NaN
	NaN	-100.42	-131.01	NaN	NaN	NaN	102.5	105.71	NaN
	NaN	-139.02	-81.326	NaN	NaN	NaN	37.101	195.99	NaN
	NaN	-174.3	-92.508	NaN	NaN	NaN	80.425	159.73	NaN
	NaN	-130.65	-113.86	NaN	NaN	NaN	67.042	229.88	NaN
	NaN	-170.19	-123.84	NaN	NaN	NaN	55.621	140.03	NaN
	NaN	-113.18	-84.21	NaN	NaN	NaN	71.519	172.89	NaN
	NaN	-131.94	-111.54	NaN	NaN	NaN	64.216	98.867	NaN
	NaN	-148.32	-69.783	NaN	NaN	NaN	56.119	242.53	NaN
	NaN	-144.57	-95.752	NaN	NaN	NaN	83.265	139.23	NaN
	NaN	-101.44	-119.91	NaN	NaN	NaN	84.193	182.42	NaN
	NaN	-173.61	-110.96	NaN	NaN	NaN	61.13	135.98	NaN
	NaN	-155.13	-52.937	NaN	NaN	NaN	50.369	264.23	NaN
	NaN	-149.54	-85.043	NaN	NaN	NaN	46.777	124.13	NaN
	NaN	-177.42	-137.68	NaN	NaN	NaN	57.577	114.51	NaN
	NaN	-110.47	-73.473	NaN	NaN	NaN	48.187	238.81	NaN
	NaN	-159.41	-53.086	NaN	NaN	NaN	72.145	162.35	NaN
	NaN	-87.68	-147.34	NaN	NaN	NaN	45.954	182.09	NaN
	NaN	-109.16	-143.13	NaN	NaN	NaN	70.519	161.6	NaN
	NaN	-136.55	-82.301	NaN	NaN	NaN	55.67	144.67	NaN
	NaN	-114.01	-67.564	NaN	NaN	NaN	58.692	110.83	NaN
	NaN	-84.424	-60.07	NaN	NaN	NaN	67.08	188.67	NaN
	NaN	-118.19	-58.03	NaN	NaN	NaN	84.821	149.56	NaN
	NaN	-120.48	-96.07	NaN	NaN	NaN	66.363	215.8	NaN
	NaN	-104.89	-67.187	NaN	NaN	NaN	75.749	212.55	NaN
	NaN	-97.101	-100.84	NaN	NaN	NaN	79.601	158.1	NaN
	NaN	-164.97	-71.281	NaN	NaN	NaN	68.286	189.34	NaN
	NaN	-149.07	-63.528	NaN	NaN	NaN	51.072	138.31	NaN
	NaN	-127.66	-123.89	NaN	NaN	NaN	52.996	144.97	NaN
	NaN	-139.23	-98.826	NaN	NaN	NaN	54.652	153.27	NaN
	NaN	-176.47	-60.314	NaN	NaN	NaN	79.769	203.01	NaN
	NaN	-86.348	-92.96	NaN	NaN	NaN	61.476	197.81	NaN
	NaN	-107.41	-57.841	NaN	NaN	NaN	55.93	105.07	NaN
	NaN	-93.045	-65.175	NaN	NaN	NaN	64.905	142.52	NaN
	NaN	-117.7	-57.324	NaN	NaN	NaN	62.738	143.87	NaN
	NaN	-107.3	-109.23	NaN	NaN	NaN	37.83	144.64	NaN
	NaN	-127.95	-93.028	NaN	NaN	NaN	41.02	140	NaN
	NaN	-114.76	-114.71	NaN	NaN	NaN	47.124	143.56	NaN
	NaN	-139.01	-84.46	NaN	NaN	NaN	41.83	120.02	NaN
	NaN	-116.6	-86.256	NaN	NaN	NaN	43.576	188.1	NaN
	NaN	-134.54	-80.253	NaN	NaN	NaN	35.024	120.36	NaN
	NaN	-114.48	-81.447	NaN	NaN	NaN	60.356	174.3	NaN
	NaN	-108.84	-96.309	NaN	NaN	NaN	36.603	142.07	NaN
	NaN	-145.4	-118.57	NaN	NaN	NaN	49.901	91.307	NaN
	NaN	-113.57	-55.554	NaN	NaN	NaN	42.924	143.45	NaN
	NaN	-197.36	-443.07	NaN	NaN	NaN	77.205	159.08	NaN
	NaN	-116.37	-394.67	NaN	NaN	NaN	66.592	188.24	NaN
	NaN	-147.79	-368.61	NaN	NaN	NaN	123.44	194.24	NaN
	NaN	-114.48	-191.46	NaN	NaN	NaN	174.67	114.41	NaN
	NaN	-103.56	-198.61	NaN	NaN	NaN	114.65	141.39	NaN
	NaN	-167.71	-142.4	NaN	NaN	NaN	163.85	132.35	NaN
	NaN	-89.411	-247.31	NaN	NaN	NaN	123.14	133.98	NaN
	NaN	-85.842	-393.59	NaN	NaN	NaN	141.08	116.84	NaN
	NaN	-126.1	-233.24	NaN	NaN	NaN	137.57	163.37	NaN
	NaN	-156.31	-66.595	NaN	NaN	NaN	154.44	155.31	NaN
	NaN	-158.71	-95.294	NaN	NaN	NaN	145.97	137.02	NaN
	NaN	-110.15	-103.59	NaN	NaN	NaN	80.733	144.26	NaN
	NaN	-125.25	-110.81	NaN	NaN	NaN	184.44	156.11	NaN
	NaN	-121.49	-130.43	NaN	NaN	NaN	188.18	170.96	NaN
	NaN	-105.16	-87.34	NaN	NaN	NaN	98.701	126.8	NaN
	NaN	-179.52	-84.016	NaN	NaN	NaN	86.429	121.6	NaN
	NaN	-93.655	-58.252	NaN	NaN	NaN	170.51	184.05	NaN
	NaN	-90.331	-120.61	NaN	NaN	NaN	145.62	101.32	NaN
	NaN	-150.21	-119.31	NaN	NaN	NaN	105.93	172.35	NaN
	NaN	-151.43	-108.99	NaN	NaN	NaN	85.223	271.79	NaN
	NaN	-112.66	-101.66	NaN	NaN	NaN	106.69	264.9	NaN
	NaN	-97.69	-118.45	NaN	NaN	NaN	108.07	215.39	NaN
	NaN	-78.782	-89.305	NaN	NaN	NaN	185.25	208.23	NaN
	NaN	-137.65	-82.242	NaN	NaN	NaN	117.14	161.68	NaN
	NaN	-113.27	-107.73	NaN	NaN	NaN	159.26	268.54	NaN
	NaN	-100.16	-81.731	NaN	NaN	NaN	575.72	228.08	NaN
	NaN	-143.37	-98.448	NaN	NaN	NaN	527.63	226.71	NaN
	NaN	-115.47	-105.45	NaN	NaN	NaN	1156.4	226.58	NaN
	NaN	-113.92	-128.56	NaN	NaN	NaN	94.952	312.53	NaN
	NaN	-115.86	-81.156	NaN	NaN	NaN	104.58	236.71	NaN
	NaN	-84.272	-89.805	NaN	NaN	NaN	87.963	274.34	NaN
	NaN	-83.572	-104.16	NaN	NaN	NaN	99.312	230.99	NaN
	NaN	-143.63	-111.16	NaN	NaN	NaN	144.59	288.96	NaN
	NaN	-77.966	-101.16	NaN	NaN	NaN	120.31	233.11	NaN
	NaN	-106.44	-71.638	NaN	NaN	NaN	132.75	339.16	NaN
	NaN	-160.02	-98.181	NaN	NaN	NaN	174.15	278.86	NaN
	NaN	-131.42	-114.78	NaN	NaN	NaN	126.37	82.433	NaN
	NaN	-111.31	-82.726	NaN	NaN	NaN	98.073	93.714	NaN
	NaN	-161.77	-109.54	NaN	NaN	NaN	113.99	92.051	NaN
	NaN	-109.84	-170.87	NaN	NaN	NaN	140.57	73.503	NaN
	NaN	-116.85	-126.34	NaN	NaN	NaN	114.85	116.02	NaN
	NaN	-110.5	-132.7	NaN	NaN	NaN	140.73	161.79	NaN
	NaN	-137.3	-154.72	NaN	NaN	NaN	126.05	125.32	NaN
	NaN	-152.8	-163.01	NaN	NaN	NaN	123.24	102.06	NaN
	NaN	-116.76	-120.53	NaN	NaN	NaN	127.33	87.775	NaN
	NaN	-164.09	-67.583	NaN	NaN	NaN	105.86	171.2	NaN
	NaN	-111.87	-422.32	NaN	NaN	NaN	132.72	166.61	NaN
	NaN	-107.08	-312.05	NaN	NaN	NaN	68.384	113.53	NaN
	NaN	-127.37	-3522.9	NaN	NaN	NaN	64.62	121.56	NaN
	NaN	-138.96	-144.73	NaN	NaN	NaN	130.92	100.09	NaN
	NaN	-139.71	-89.94	NaN	NaN	NaN	121.24	151.68	NaN
	NaN	-86.501	-80.267	NaN	NaN	NaN	104.57	90.453	NaN
	NaN	-110.38	-73.95	NaN	NaN	NaN	116.48	59.863	NaN
	NaN	-91.868	-116.5	NaN	NaN	NaN	81.764	108.16	NaN
	NaN	-106.69	-108.04	NaN	NaN	NaN	103.09	75.568	NaN
	NaN	-110.66	-79.563	NaN	NaN	NaN	92.22	120.4	NaN
	NaN	-163.43	-166.02	NaN	NaN	NaN	83.289	147.1	NaN
	NaN	-103.74	-101.12	NaN	NaN	NaN	91.528	133.85	NaN
	NaN	-103.48	-137.88	NaN	NaN	NaN	87.931	107.78	NaN
	NaN	-121.46	-153.66	NaN	NaN	NaN	72.88	70.375	NaN
	NaN	-85.581	-109.51	NaN	NaN	NaN	81.209	97.977	NaN
	NaN	-132.68	-95.178	NaN	NaN	NaN	73.553	78.01	NaN
	NaN	-154.59	-90.367	NaN	NaN	NaN	123.41	78.897	NaN
	NaN	-108.61	-155.58	NaN	NaN	NaN	145.64	100.67	NaN
	NaN	-148.68	-110.04	NaN	NaN	NaN	91.558	91.042	NaN
	NaN	-120.52	-99.957	NaN	NaN	NaN	103.08	100.32	NaN
	NaN	-120.58	-89.877	NaN	NaN	NaN	109.16	84.14	NaN
	NaN	-127.71	-99.501	NaN	NaN	NaN	99.418	47.882	NaN
	NaN	-119.39	-97.108	NaN	NaN	NaN	70.033	75.309	NaN
	NaN	-76.407	-126.78	NaN	NaN	NaN	151.54	75.137	NaN
	NaN	-122.59	-140.11	NaN	NaN	NaN	72.333	65.882	NaN
	NaN	-127.88	-104.6	NaN	NaN	NaN	64.974	66.974	NaN
	NaN	-83.527	-120.11	NaN	NaN	NaN	145.13	139.82	NaN
	NaN	-105.14	-96.453	NaN	NaN	NaN	114.37	71.769	NaN
	NaN	-133.99	-109.26	NaN	NaN	NaN	100.45	382.44	NaN
	NaN	-104.97	-110.9	NaN	NaN	NaN	77.41	291.75	NaN
	NaN	-131.84	-128.93	NaN	NaN	NaN	80.325	253.25	NaN
	NaN	-73.12	-86.024	NaN	NaN	NaN	97.899	319.32	NaN
	NaN	-123.59	-80.801	NaN	NaN	NaN	118.32	488.33	NaN
	NaN	-117.66	-103.15	NaN	NaN	NaN	54.019	351.69	NaN
	NaN	-160.36	-78.941	NaN	NaN	NaN	118.72	348.35	NaN
	NaN	-83.255	-95.704	NaN	NaN	NaN	135.82	298.41	NaN
	NaN	-156.05	-100.78	NaN	NaN	NaN	123.17	200.04	NaN
	NaN	-105.18	-129.72	NaN	NaN	NaN	45.243	374.74	NaN
	NaN	-154.15	-83.855	NaN	NaN	NaN	116.44	249.22	NaN
	NaN	-85.404	-126.62	NaN	NaN	NaN	127.9	358.26	NaN
	NaN	-124.14	-50.95	NaN	NaN	NaN	109.4	271.66	NaN
	NaN	-143.61	-91.607	NaN	NaN	NaN	104.8	287.61	NaN
	NaN	-80.798	-126.21	NaN	NaN	NaN	109.83	109.55	NaN
	NaN	-83.148	-74.525	NaN	NaN	NaN	99.361	135.66	NaN
	NaN	-116.96	-88.947	NaN	NaN	NaN	117.64	126.13	NaN
	NaN	-88.487	-83.388	NaN	NaN	NaN	119.8	100.66	NaN
	NaN	-151.57	-83.584	NaN	NaN	NaN	105.82	169.14	NaN
	NaN	-107.12	-135.87	NaN	NaN	NaN	101.18	131.74	NaN
	NaN	-105.66	-133.67	NaN	NaN	NaN	72.777	124.1	NaN
	NaN	-145.73	-68.691	NaN	NaN	NaN	69.288	131.03	NaN
	NaN	-80.624	-76.337	NaN	NaN	NaN	125.72	193	NaN
	NaN	-129.28	-116.25	NaN	NaN	NaN	98.533	169.54	NaN
	NaN	-125.67	-108.34	NaN	NaN	NaN	77.34	154.65	NaN
	NaN	-62.477	-80.488	NaN	NaN	NaN	73.91	136.74	NaN
	NaN	-99.289	-136.26	NaN	NaN	NaN	118.43	136.96	NaN
	NaN	-89.631	-109.87	NaN	NaN	NaN	61.203	138.34	NaN
	NaN	-89.842	-146.08	NaN	NaN	NaN	100.7	161.36	NaN
	NaN	-92.528	-137.93	NaN	NaN	NaN	73.553	103.29	NaN
	NaN	-79.315	-90.467	NaN	NaN	NaN	60.528	149.17	NaN
	NaN	-102.23	-127.15	NaN	NaN	NaN	74.554	163.21	NaN
	NaN	-71.261	-93.124	NaN	NaN	NaN	128.56	161.37	NaN
	NaN	-69.402	-85.331	NaN	NaN	NaN	53.505	189.51	NaN
	NaN	-67.766	-142.68	NaN	NaN	NaN	50.786	122.17	NaN
	NaN	-71.788	-140.53	NaN	NaN	NaN	94.633	169.16	NaN
	NaN	-74.913	-152.24	NaN	NaN	NaN	110.22	177.71	NaN
	NaN	-58.84	-103.56	NaN	NaN	NaN	77.228	180.71	NaN
	NaN	-80.451	-80.419	NaN	NaN	NaN	72.486	112.47	NaN
	NaN	-108.13	-94.216	NaN	NaN	NaN	93.22	201.4	NaN
	NaN	-99.637	-62.585	NaN	NaN	NaN	60.613	153.05	NaN
	NaN	-111.15	-90.514	NaN	NaN	NaN	59.815	175.02	NaN
	NaN	-73.373	-81.601	NaN	NaN	NaN	61.78	186.18	NaN
	NaN	-93.845	-99.98	NaN	NaN	NaN	75.144	118.57	NaN
	NaN	-66.589	-65.105	NaN	NaN	NaN	94.449	127.46	NaN
	NaN	NaN	-125.91	NaN	NaN	NaN	73.486	105.9	NaN
	NaN	NaN	-135.84	NaN	NaN	NaN	58.209	130.5	NaN
	NaN	NaN	-81.006	NaN	NaN	NaN	62.785	147.12	NaN
	NaN	NaN	-56.737	NaN	NaN	NaN	84.72	160.06	NaN
	NaN	NaN	-68.164	NaN	NaN	NaN	73.778	152.74	NaN
	NaN	NaN	-74.391	NaN	NaN	NaN	80.905	121.78	NaN
	NaN	NaN	-62.7	NaN	NaN	NaN	80.716	184.22	NaN
	NaN	NaN	-55.593	NaN	NaN	NaN	60.31	120.33	NaN
	NaN	NaN	-126.26	NaN	NaN	NaN	57.728	140.78	NaN
	NaN	NaN	-99.876	NaN	NaN	NaN	83.231	121.51	NaN
	NaN	NaN	-108.83	NaN	NaN	NaN	87.03	151.5	NaN
	NaN	NaN	-106.57	NaN	NaN	NaN	59.149	107.32	NaN
	NaN	NaN	-104.72	NaN	NaN	NaN	62.709	167.44	NaN
	NaN	NaN	-98.545	NaN	NaN	NaN	72.605	140.56	NaN
	NaN	NaN	-64.37	NaN	NaN	NaN	66.077	128.93	NaN
	NaN	NaN	-66.558	NaN	NaN	NaN	64.48	157.98	NaN
	NaN	NaN	-70.127	NaN	NaN	NaN	72.814	131.65	NaN
	NaN	NaN	-83.565	NaN	NaN	NaN	84.861	130.76	NaN
	NaN	NaN	-69.382	NaN	NaN	NaN	44.791	127.56	NaN
	NaN	NaN	-82.117	NaN	NaN	NaN	78.482	174.75	NaN
	NaN	NaN	-67.943	NaN	NaN	NaN	64.126	146.12	NaN
	NaN	NaN	-101.83	NaN	NaN	NaN	62.395	111.25	NaN
	NaN	NaN	-125.16	NaN	NaN	NaN	70.693	93.318	NaN
	NaN	NaN	-109.33	NaN	NaN	NaN	88.811	178.12	NaN
	NaN	NaN	-68.569	NaN	NaN	NaN	90.132	116.86	NaN
	NaN	NaN	-76.487	NaN	NaN	NaN	58.285	210.61	NaN
	NaN	NaN	-70.43	NaN	NaN	NaN	53.208	152.21	NaN
	NaN	NaN	-57.549	NaN	NaN	NaN	86.044	103.21	NaN
	NaN	NaN	-96.536	NaN	NaN	NaN	66.083	123.51	NaN
	NaN	NaN	-85.078	NaN	NaN	NaN	79.153	170.59	NaN
	NaN	NaN	-82.201	NaN	NaN	NaN	82.623	196.86	NaN
	NaN	NaN	-103.59	NaN	NaN	NaN	57.036	170.64	NaN
	NaN	NaN	-74.89	NaN	NaN	NaN	95.944	167.06	NaN
	NaN	NaN	-102.94	NaN	NaN	NaN	48.575	129.54	NaN
	NaN	NaN	-44.94	NaN	NaN	NaN	72.617	167.45	NaN
	NaN	NaN	-46.126	NaN	NaN	NaN	71.002	179.96	NaN
	NaN	NaN	-51.836	NaN	NaN	NaN	76.459	182.6	NaN
	NaN	NaN	-55.673	NaN	NaN	NaN	62.155	109.51	NaN
	NaN	NaN	-67.388	NaN	NaN	NaN	88.31	167.49	NaN
	NaN	NaN	-72.72	NaN	NaN	NaN	59.64	188.39	NaN
	NaN	NaN	-40.63	NaN	NaN	NaN	80.146	134.52	NaN
	NaN	NaN	-54.569	NaN	NaN	NaN	83.371	158.13	NaN
	NaN	NaN	-43.899	NaN	NaN	NaN	NaN	164.53	NaN
	NaN	NaN	-56.132	NaN	NaN	NaN	NaN	127.04	NaN
	NaN	NaN	-71.544	NaN	NaN	NaN	NaN	145.8	NaN
	NaN	NaN	-41.779	NaN	NaN	NaN	NaN	190.45	NaN
	NaN	NaN	-53.12	NaN	NaN	NaN	NaN	173.86	NaN
	NaN	NaN	-90.374	NaN	NaN	NaN	NaN	178.3	NaN
	NaN	NaN	-59.575	NaN	NaN	NaN	NaN	208.43	NaN
	NaN	NaN	-42.449	NaN	NaN	NaN	NaN	182.11	NaN
	NaN	NaN	-47.697	NaN	NaN	NaN	NaN	184.38	NaN
	NaN	NaN	-36.694	NaN	NaN	NaN	NaN	148.93	NaN
	NaN	NaN	-44.104	NaN	NaN	NaN	NaN	145.56	NaN
	NaN	NaN	-48.199	NaN	NaN	NaN	NaN	164.37	NaN
	NaN	NaN	NaN	NaN	NaN	NaN	NaN	188.43	NaN
	NaN	NaN	NaN	NaN	NaN	NaN	NaN	196.37	NaN
	NaN	NaN	NaN	NaN	NaN	NaN	NaN	186.78	NaN
	NaN	NaN	NaN	NaN	NaN	NaN	NaN	215.81	NaN
	NaN	NaN	NaN	NaN	NaN	NaN	NaN	692.97	NaN
	NaN	NaN	NaN	NaN	NaN	NaN	NaN	518.33	NaN
	NaN	NaN	NaN	NaN	NaN	NaN	NaN	685.33	NaN
	NaN	NaN	NaN	NaN	NaN	NaN	NaN	612.59	NaN
	NaN	NaN	NaN	NaN	NaN	NaN	NaN	1230.2	NaN
	NaN	NaN	NaN	NaN	NaN	NaN	NaN	1695.8	NaN
	NaN	NaN	NaN	NaN	NaN	NaN	NaN	130.24	NaN
	NaN	NaN	NaN	NaN	NaN	NaN	NaN	101.79	NaN
	NaN	NaN	NaN	NaN	NaN	NaN	NaN	155.32	NaN
	NaN	NaN	NaN	NaN	NaN	NaN	NaN	144.98	NaN
	NaN	NaN	NaN	NaN	NaN	NaN	NaN	163.62	NaN
	NaN	NaN	NaN	NaN	NaN	NaN	NaN	123.53	NaN
	NaN	NaN	NaN	NaN	NaN	NaN	NaN	96.617	NaN
	NaN	NaN	NaN	NaN	NaN	NaN	NaN	143.32	NaN
	NaN	NaN	NaN	NaN	NaN	NaN	NaN	128.52	NaN
	NaN	NaN	NaN	NaN	NaN	NaN	NaN	147.08	NaN
	NaN	NaN	NaN	NaN	NaN	NaN	NaN	110.36	NaN
	NaN	NaN	NaN	NaN	NaN	NaN	NaN	127.77	NaN
	NaN	NaN	NaN	NaN	NaN	NaN	NaN	154.59	NaN
	NaN	NaN	NaN	NaN	NaN	NaN	NaN	166.6	NaN
	NaN	NaN	NaN	NaN	NaN	NaN	NaN	102.53	NaN
	NaN	NaN	NaN	NaN	NaN	NaN	NaN	139.25	NaN
	NaN	NaN	NaN	NaN	NaN	NaN	NaN	191.97	NaN
	NaN	NaN	NaN	NaN	NaN	NaN	NaN	168.98	NaN
	NaN	NaN	NaN	NaN	NaN	NaN	NaN	151.8	NaN
	NaN	NaN	NaN	NaN	NaN	NaN	NaN	111.54	NaN
	NaN	NaN	NaN	NaN	NaN	NaN	NaN	114.04	NaN
	NaN	NaN	NaN	NaN	NaN	NaN	NaN	144.47	NaN
	NaN	NaN	NaN	NaN	NaN	NaN	NaN	99.65	NaN
	NaN	NaN	NaN	NaN	NaN	NaN	NaN	175.98	NaN
	NaN	NaN	NaN	NaN	NaN	NaN	NaN	134.59	NaN
	NaN	NaN	NaN	NaN	NaN	NaN	NaN	180.31	NaN
	NaN	NaN	NaN	NaN	NaN	NaN	NaN	98.527	NaN
	NaN	NaN	NaN	NaN	NaN	NaN	NaN	102.54	NaN
	NaN	NaN	NaN	NaN	NaN	NaN	NaN	165.75	NaN
	NaN	NaN	NaN	NaN	NaN	NaN	NaN	172.33	NaN
	NaN	NaN	NaN	NaN	NaN	NaN	NaN	128.76	NaN
	NaN	NaN	NaN	NaN	NaN	NaN	NaN	159.09	NaN
	NaN	NaN	NaN	NaN	NaN	NaN	NaN	127.91	NaN
	NaN	NaN	NaN	NaN	NaN	NaN	NaN	134.49	NaN
	NaN	NaN	NaN	NaN	NaN	NaN	NaN	152.29	NaN
	NaN	NaN	NaN	NaN	NaN	NaN	NaN	116.19	NaN
	NaN	NaN	NaN	NaN	NaN	NaN	NaN	116.79	NaN
	NaN	NaN	NaN	NaN	NaN	NaN	NaN	104.65	NaN
	NaN	NaN	NaN	NaN	NaN	NaN	NaN	173.12	NaN
	NaN	NaN	NaN	NaN	NaN	NaN	NaN	120.95	NaN
	NaN	NaN	NaN	NaN	NaN	NaN	NaN	111.55	NaN
	NaN	NaN	NaN	NaN	NaN	NaN	NaN	120.68	NaN
	NaN	NaN	NaN	NaN	NaN	NaN	NaN	188.77	NaN
	NaN	NaN	NaN	NaN	NaN	NaN	NaN	110.7	NaN
	NaN	NaN	NaN	NaN	NaN	NaN	NaN	112.44	NaN
	NaN	NaN	NaN	NaN	NaN	NaN	NaN	121.99	NaN
	NaN	NaN	NaN	NaN	NaN	NaN	NaN	137.33	NaN
	NaN	NaN	NaN	NaN	NaN	NaN	NaN	186.74	NaN
	NaN	NaN	NaN	NaN	NaN	NaN	NaN	180.15	NaN
	NaN	NaN	NaN	NaN	NaN	NaN	NaN	117.72	NaN
	NaN	NaN	NaN	NaN	NaN	NaN	NaN	142.08	NaN
	NaN	NaN	NaN	NaN	NaN	NaN	NaN	127.32	NaN
	NaN	NaN	NaN	NaN	NaN	NaN	NaN	145.17	NaN
	NaN	NaN	NaN	NaN	NaN	NaN	NaN	146.77	NaN
	NaN	NaN	NaN	NaN	NaN	NaN	NaN	114.4	NaN
	NaN	NaN	NaN	NaN	NaN	NaN	NaN	105.78	NaN
	NaN	NaN	NaN	NaN	NaN	NaN	NaN	164.06	NaN
	NaN	NaN	NaN	NaN	NaN	NaN	NaN	124.03	NaN
	NaN	NaN	NaN	NaN	NaN	NaN	NaN	181.13	NaN
	NaN	NaN	NaN	NaN	NaN	NaN	NaN	134.27	NaN
	NaN	NaN	NaN	NaN	NaN	NaN	NaN	144.35	NaN
	NaN	NaN	NaN	NaN	NaN	NaN	NaN	131.86	NaN
	NaN	NaN	NaN	NaN	NaN	NaN	NaN	111.42	NaN
	NaN	NaN	NaN	NaN	NaN	NaN	NaN	123.86	NaN
	NaN	NaN	NaN	NaN	NaN	NaN	NaN	173.91	NaN
	NaN	NaN	NaN	NaN	NaN	NaN	NaN	96.68	NaN
	NaN	NaN	NaN	NaN	NaN	NaN	NaN	104.97	NaN
	NaN	NaN	NaN	NaN	NaN	NaN	NaN	150.68	NaN
	NaN	NaN	NaN	NaN	NaN	NaN	NaN	159.84	NaN
	NaN	NaN	NaN	NaN	NaN	NaN	NaN	161.41	NaN
	NaN	NaN	NaN	NaN	NaN	NaN	NaN	114.71	NaN
	NaN	NaN	NaN	NaN	NaN	NaN	NaN	173.27	NaN
	NaN	NaN	NaN	NaN	NaN	NaN	NaN	104	NaN
	NaN	NaN	NaN	NaN	NaN	NaN	NaN	141.89	NaN
	NaN	NaN	NaN	NaN	NaN	NaN	NaN	142.45	NaN
	NaN	NaN	NaN	NaN	NaN	NaN	NaN	146.67	NaN
	NaN	NaN	NaN	NaN	NaN	NaN	NaN	163.3	NaN
	NaN	NaN	NaN	NaN	NaN	NaN	NaN	143.01	NaN
	NaN	NaN	NaN	NaN	NaN	NaN	NaN	120.82	NaN
	NaN	NaN	NaN	NaN	NaN	NaN	NaN	119.24	NaN
	NaN	NaN	NaN	NaN	NaN	NaN	NaN	99.449	NaN
	NaN	NaN	NaN	NaN	NaN	NaN	NaN	104.01	NaN
	NaN	NaN	NaN	NaN	NaN	NaN	NaN	97.99	NaN
	NaN	NaN	NaN	NaN	NaN	NaN	NaN	80.275	NaN
	NaN	NaN	NaN	NaN	NaN	NaN	NaN	76.353	NaN
	NaN	NaN	NaN	NaN	NaN	NaN	NaN	111.31	NaN
	NaN	NaN	NaN	NaN	NaN	NaN	NaN	154.12	NaN
	NaN	NaN	NaN	NaN	NaN	NaN	NaN	121.58	NaN
	NaN	NaN	NaN	NaN	NaN	NaN	NaN	160.33	NaN
	NaN	NaN	NaN	NaN	NaN	NaN	NaN	121.15	NaN
	NaN	NaN	NaN	NaN	NaN	NaN	NaN	111.33	NaN
	NaN	NaN	NaN	NaN	NaN	NaN	NaN	127	NaN
	NaN	NaN	NaN	NaN	NaN	NaN	NaN	128.17	NaN
	NaN	NaN	NaN	NaN	NaN	NaN	NaN	141.12	NaN
	NaN	NaN	NaN	NaN	NaN	NaN	NaN	118.5	NaN
[truncated: 799 more rows]
