# Supplementary material for: Ramp-to-threshold dynamics in a hindbrain population controls the timing of spontaneous saccades
Source: Nat Commun. 2021 Jul 6;12:4145. doi: 10.1038/s41467-021-24336-w (PMC8260785; doi:10.1038/s41467-021-24336-w)
Supplement: Supplementary file 3 — Source Data [file 41467_2021_24336_MOESM3_ESM.zip › Ramirez_Source_Data/Figure 4e.csv]

Panel
e
	Animal ID	Imaging Plane ID	Within-Plane Cell ID	Fixation Sample Index	Time of activity rise relative to upcoming saccade	Time of activity rise relative to previous saccade
	3	8	54	1	-2.1169	10.164
	3	8	54	2	-2.5929	10.298
	3	8	54	3	-1.5119	16.863
	3	8	54	4	-5.4599	9.6961
	3	8	54	5	-3.6039	13.381
	3	8	54	6	-11.683	24.036
	3	8	54	7	-9.4349	9.7221
	3	8	163	8	-12.336	4.9449
	3	8	163	9	-2.6981	9.6459
	3	8	163	10	-4.7421	36.226
	3	8	163	11	-10.864	7.6669
	3	8	163	12	-4.4121	25.275
	3	8	181	13	-5.2036	12.077
	3	8	181	14	-2.7336	9.6104
	3	8	181	15	-6.8256	34.142
	3	8	181	16	-9.8756	8.6554
	3	8	181	17	-2.3996	27.287
	3	13	20	18	-3.5622	27.626
	3	13	20	19	-0.50417	35.043
	3	13	20	20	-11.996	2.9408
	3	13	20	21	-6.9802	7.2388
	3	13	20	22	-3.8782	8.1998
	3	13	20	23	-5.8572	7.8468
	3	13	20	24	-7.0942	7.1248
	3	24	52	25	-2.8839	30.35
	3	24	52	26	-3.0079	13.758
	3	24	52	27	-7.6049	19.52
	3	24	52	28	-6.1899	16.326
	3	24	52	29	-4.3359	12.82
	3	24	52	30	-4.5119	16.707
	3	24	52	31	-9.1079	7.1111
	3	27	135	32	-11.081	0.37226
	3	27	135	33	-6.3947	0.18326
	3	27	135	34	-27.69	12.06
	3	27	135	35	-9.9107	67.542
	3	27	135	36	-5.3177	18.761
	4	9	57	37	-7.386	6.333
	4	9	57	38	-3.747	17.19
	4	9	57	39	-6.069	21.9
	4	9	57	40	-5.161	22.417
	4	9	57	41	-6.631	21.619
	4	9	57	42	-12.542	6.24
	4	9	96	43	-7.6604	6.0586
	4	9	96	44	-9.1414	11.796
	4	9	96	45	-5.3194	22.65
	4	9	96	46	-3.3874	24.191
	4	9	96	47	-0.76144	27.489
	4	9	96	48	-6.6724	12.11
	4	13	11	49	-7.3522	10.18
	4	13	11	50	-6.6082	7.4858
	4	13	11	51	-3.8892	11.705
	4	13	11	52	-4.8552	9.5198
	4	13	11	53	-1.8412	11.096
	4	13	34	54	-10.395	7.1375
	4	13	34	55	-7.6025	6.4915
	4	13	34	56	-3.8595	11.734
	4	13	34	57	-4.8255	9.5495
	4	13	34	58	-3.8595	9.0775
	4	13	32	59	-2.5015	14.405
	4	13	32	60	-5.1625	17.197
	4	13	32	61	-3.4445	21.462
	4	13	32	62	-11.895	9.5735
	4	13	32	63	-3.4025	17.66
	4	13	32	64	-5.5875	13.772
	4	13	32	65	-10.155	13.83
	4	14	39	66	-4.9923	7.1327
	4	14	39	67	-17.027	6.8637
	4	14	39	68	-6.2483	15.095
	4	14	39	69	-2.0223	12.385
	4	14	39	70	-1.4813	10.441
	4	14	39	71	-12.337	6.3187
	4	14	16	72	-4.235	20.015
	4	14	16	73	-4.504	19.48
	4	14	16	74	-5.489	7.855
	4	14	16	75	-9.223	15.152
	4	14	16	76	-5.023	14.258
	4	14	16	77	-6.812	10.703
	4	14	16	78	-5.049	17.764
	4	14	16	79	-4.485	7.015
	5	5	94	80	-4.6431	9.8109
	5	5	94	81	-0.84213	9.9709
	5	5	94	82	-5.1941	4.5719
	5	5	94	83	-1.4391	7.2959
	5	5	94	84	-2.1711	7.4389
	5	5	94	85	-1.2841	9.0599
	5	5	94	86	-0.77413	10.352
	5	5	94	87	-2.9801	11.27
	5	5	94	88	-0.21713	8.1269
	5	5	94	89	-4.9181	9.1769
	5	5	144	90	-5.4135	9.0405
	5	5	144	91	-3.6605	7.1525
	5	5	144	92	-1.8685	7.8975
	5	5	144	93	-2.2095	6.5255
	5	5	144	94	-3.9655	5.6445
	5	5	144	95	-3.0785	7.2655
	5	5	144	96	-3.5925	7.5335
	5	5	144	97	-3.6285	8.5125
	5	5	144	98	-4.7745	9.4755
	5	5	144	99	-2.1495	6.8975
	5	5	144	100	-4.0595	4.2845
	5	5	144	101	-6.7125	7.3825
	5	6	23	102	-2.4564	7.2626
	5	6	23	103	-7.9364	10.143
	5	6	23	104	-3.6344	9.0066
	5	6	23	105	-12.685	8.9086
	5	6	23	106	-3.4254	7.8556
	5	6	23	107	-5.1244	4.0786
	5	6	23	108	-6.8634	4.4806
	5	6	23	109	-10.363	5.2626
	5	6	23	110	-8.3574	7.9396
	5	6	113	111	-1.6605	8.0585
	5	6	113	112	-6.1165	11.963
	5	6	113	113	-4.8865	7.7545
	5	6	113	114	-8.8175	12.777
	5	6	113	115	-6.4955	9.1305
	5	6	113	116	-2.4415	13.856
	5	6	227	117	-2.7254	6.9936
	5	6	227	118	-8.2054	9.8736
	5	6	227	119	-4.9274	7.7136
	5	6	227	120	-8.8584	12.736
	5	6	227	121	-2.6704	8.6106
	5	6	227	122	-4.3694	4.8336
	5	6	227	123	-7.5604	8.0656
	5	6	227	124	-4.5304	11.767
	5	7	107	125	-5.3267	5.1263
	5	7	107	126	-4.6377	5.8633
	5	7	107	127	-2.9307	6.1163
	5	7	107	128	-4.7717	3.5413
	5	7	107	129	-6.3517	5.4453
	5	7	107	130	-4.0517	7.1983
	5	7	107	131	-5.4637	5.2093
	5	7	107	132	-16.085	8.7443
	5	7	107	133	-2.2797	5.4863
	5	7	107	134	-4.2947	15.128
	5	7	107	135	-1.8117	5.8763
	5	7	107	136	-5.8547	5.5203
	5	7	151	137	-1.3353	9.1177
	5	7	151	138	-1.6703	8.8307
	5	7	151	139	-2.0113	7.0357
	5	7	151	140	-2.8283	5.4847
	5	7	151	141	-4.4083	7.3887
	5	7	151	142	-2.1083	9.1417
	5	7	151	143	-3.5203	7.1527
	5	7	151	144	-24.381	0.44775
	5	7	151	145	-0.33625	7.4297
	5	7	151	146	-0.89225	6.7957
	5	7	151	147	-0.83925	10.536
	5	7	114	148	-4.4427	3.8233
	5	7	114	149	-6.2377	4.5123
	5	7	114	150	-5.7407	9.2913
	5	7	114	151	-6.9087	9.4983
	5	7	114	152	-2.0837	5.8703
	5	7	114	153	-2.0247	9.1943
	5	7	114	154	-3.6097	5.7343
	5	7	114	155	-9.9397	13.545
	5	7	114	156	-5.4537	10.999
	5	7	114	157	-8.8817	7.3383
	5	7	114	158	-2.1007	8.4153
	5	7	139	159	-1.672	6.594
	5	7	139	160	-3.467	7.283
	5	7	139	161	-6.042	8.99
	5	7	139	162	-4.138	12.269
	5	7	139	163	-2.385	5.569
	5	7	139	164	-1.302	9.917
	5	7	139	165	-9.217	14.268
	5	7	139	166	-6.779	9.674
	5	7	139	167	-10.207	6.013
	5	7	139	168	-0.35399	10.162
	5	7	194	169	-5.7048	9.3272
	5	7	194	170	-1.7528	14.654
	5	7	194	171	-5.8078	17.677
	5	7	194	172	-7.4658	8.9872
	5	7	194	173	-4.7498	11.47
	5	7	194	174	-6.1608	4.3552
	5	7	207	175	-0.67287	7.5931
	5	7	207	176	-4.5159	6.2341
	5	7	207	177	-8.1149	6.9171
	5	7	207	178	-6.2109	10.196
	5	7	207	179	-1.3859	6.5681
	5	7	207	180	-1.3269	9.8921
	5	7	207	181	-5.1459	18.339
	5	7	207	182	-6.8039	9.6491
	5	7	207	183	-4.0879	12.132
	5	7	207	184	-0.37887	10.137
	5	7	210	185	-1.6444	6.6216
	5	7	210	186	-6.5114	4.2386
	5	7	210	187	-7.0384	7.9936
	5	7	210	188	-6.1584	10.249
	5	7	210	189	-0.30936	7.6446
	5	7	210	190	-6.3944	4.8246
	5	7	210	191	-4.9074	4.4366
	5	7	210	192	-10.213	13.272
	5	7	210	193	-8.7994	7.6536
	5	7	210	194	-8.1314	8.0886
	5	7	210	195	-3.3984	7.1176
	5	8	11	196	-1.8597	20.938
	5	8	11	197	-4.1687	13.081
	5	8	11	198	-5.8597	7.9223
	5	8	11	199	-3.4937	10.256
	5	8	11	200	-6.3037	6.9313
	5	8	11	201	-5.0547	9.0083
	5	8	11	202	-3.5487	7.8893
	5	8	11	203	-6.1997	10.925
	5	8	11	204	-5.5457	9.2513
	5	8	11	205	-5.0847	11.572
	5	8	15	206	-0.81564	21.982
	5	8	15	207	-4.1486	13.101
	5	8	15	208	-4.8156	8.9664
	5	8	15	209	-2.4496	11.3
	5	8	15	210	-6.2836	6.9514
	5	8	15	211	-4.0106	10.052
	5	8	15	212	-3.5286	7.9094
	5	8	15	213	-6.1796	10.945
	5	8	15	214	-4.5016	10.295
	5	8	15	215	-0.96864	15.688
	5	8	34	216	-3.8384	18.96
	5	8	34	217	-10.243	7.0066
	5	8	34	218	-7.8384	5.9436
	5	8	34	219	-5.4724	8.2776
	5	8	34	220	-3.1624	10.073
	5	8	34	221	-6.0094	8.0536
	5	8	34	222	-5.5274	5.9106
	5	8	34	223	-11.25	5.8746
	5	8	34	224	-4.4524	10.345
	5	8	34	225	-7.0634	9.5936
	5	8	53	226	-14.092	8.7064
	5	8	53	227	-10.257	6.9934
	5	8	53	228	-7.8516	5.9304
	5	8	53	229	-5.4856	8.2644
	5	8	53	230	-2.1516	11.083
	5	8	53	231	-3.9746	10.088
	5	8	53	232	-5.5406	5.8974
	5	8	53	233	-9.2156	7.9094
	5	8	53	234	-6.5136	8.2834
	5	8	53	235	-6.0526	10.604
	5	8	56	236	-13.159	9.6387
	5	8	56	237	-9.3243	7.9257
	5	8	56	238	-5.5773	8.1727
	5	8	56	239	-2.2433	10.992
	5	8	56	240	-0.99429	13.069
	5	8	56	241	-6.6563	4.7817
	5	8	56	242	-3.1633	13.962
	5	8	56	243	-4.5573	10.24
	5	8	56	244	-8.1923	8.4647
	5	8	60	245	-1.7586	21.039
	5	8	60	246	-8.1636	9.0864
	5	8	60	247	-4.7346	9.0474
	5	8	60	248	-5.4406	8.3094
	5	8	60	249	-6.2026	7.0324
	5	8	60	250	-3.9296	10.133
	5	8	60	251	-6.5196	4.9184
	5	8	60	252	-10.195	6.9304
	5	8	60	253	-4.4206	10.376
	5	8	60	254	-6.0076	10.649
	5	8	83	255	-9.3172	7.9328
	5	8	83	256	-4.8642	8.9178
	5	8	83	257	-7.6182	6.1318
	5	8	83	258	-5.3082	7.9268
	5	8	83	259	-6.6492	4.7888
	5	8	83	260	-6.2282	10.897
	5	8	83	261	-2.0412	14.616
	5	8	103	262	-16.194	6.6039
	5	8	103	263	-10.311	6.9389
	5	8	103	264	-7.9061	5.8759
	5	8	103	265	-6.5641	7.1859
	5	8	103	266	-3.2301	10.005
	5	8	103	267	-5.0531	9.0099
	5	8	103	268	-5.5951	5.8429
	5	8	103	269	-6.1981	10.927
	5	8	103	270	-5.5441	9.2529
	5	8	103	271	-5.0831	11.574
	5	8	144	272	-3.1283	14.122
	5	8	144	273	-5.8433	7.9387
	5	8	144	274	-2.4533	11.297
	5	8	144	275	-3.2153	10.02
	5	8	144	276	-2.9903	11.073
	5	8	144	277	-3.5323	7.9057
	5	8	144	278	-5.1593	11.966
	5	8	144	279	-5.5293	9.2677
	5	8	144	280	-4.0443	12.613
	5	8	154	281	-15.065	7.7326
	5	8	154	282	-3.0384	14.212
	5	8	154	283	-5.7534	8.0286
	5	8	154	284	-4.4114	9.3386
	5	8	154	285	-5.1734	8.0616
	5	8	154	286	-4.9484	9.1146
	5	8	154	287	-5.4904	5.9476
	5	8	154	288	-8.1414	8.9836
	5	8	154	289	-6.4634	8.3336
	5	8	154	290	-7.0264	9.6306
	5	8	20	291	-3.3247	7.1443
	5	8	20	292	-2.5297	9.9553
	5	8	20	293	-3.2677	8.2643
	5	8	20	294	-3.5207	7.5583
	5	8	20	295	-3.4917	9.8683
	5	8	20	296	-3.5867	9.0693
	5	8	20	297	-2.5987	8.5273
	5	8	20	298	-3.2487	7.9243
	5	8	20	299	-1.1637	9.0393
	5	8	35	300	-5.3088	5.1602
	5	8	35	301	-5.5378	6.9472
	5	8	35	302	-3.2038	8.3282
	5	8	35	303	-6.5288	4.5502
	5	8	35	304	-1.3798	11.98
	5	8	35	305	-5.5708	7.0852
	5	8	35	306	-1.5108	9.6152
	5	8	35	307	-3.1848	7.9882
	5	8	35	308	-3.9358	10.69
	5	8	35	309	-4.1718	6.0312
	5	8	37	310	-3.3534	7.1156
	5	8	37	311	-5.6304	6.8546
	5	8	37	312	-3.2964	8.2356
	5	8	37	313	-5.5974	5.4816
	5	8	37	314	-5.5684	7.7916
	5	8	37	315	-5.6634	6.9926
	5	8	37	316	-2.6274	8.4986
	5	8	37	317	-2.2534	8.9196
	5	8	37	318	-3.0044	11.622
	5	8	37	319	-3.2404	6.9626
	5	8	48	320	-5.0941	5.3749
	5	8	48	321	-0.94106	10.591
	5	8	48	322	-8.3621	2.7169
	5	8	48	323	-4.2371	9.1229
	5	8	48	324	-5.3561	7.2999
	5	8	48	325	-3.3441	7.7819
	5	8	48	326	-6.0421	5.1309
	5	8	48	327	-2.6971	11.929
	5	8	48	328	-7.0291	3.1739
	5	8	73	329	-5.2651	5.2039
	5	8	73	330	-3.4461	9.0389
	5	8	73	331	-2.1361	9.3959
	5	8	73	332	-6.4851	4.5939
	5	8	73	333	-1.3361	12.024
	5	8	73	334	-4.5031	8.1529
	5	8	73	335	-1.4671	9.6589
	5	8	73	336	-1.0931	10.08
	5	8	73	337	-4.9161	9.7099
	5	8	73	338	-2.0801	8.1229
	5	9	47	339	-3.1433	5.6067
	5	9	47	340	-5.5703	17.149
	5	9	47	341	-9.0843	13.886
	5	9	47	342	-3.9703	4.5147
	5	9	47	343	-4.8623	6.2787
	5	9	47	344	-1.9583	5.4327
	5	9	47	345	-4.3723	6.3787
	5	9	47	346	-4.5653	10.202
	5	9	47	347	-4.1083	9.6107
	5	9	47	348	-11.744	6.1317
	5	9	83	349	-0.091046	8.659
	5	9	83	350	-3.542	19.177
	5	9	83	351	-5.008	17.962
	5	9	83	352	-2.966	5.519
	5	9	83	353	-2.834	8.307
	5	9	83	354	-0.95405	6.437
	5	9	83	355	-2.401	11.334
	5	9	83	356	-1.32	9.431
	5	9	83	357	-4.585	10.182
	5	9	83	358	-3.104	10.615
	5	9	83	359	-7.668	10.208
	5	10	32	360	-4.6346	7.8354
	5	10	32	361	-12.685	4.3314
	5	10	32	362	-2.5566	8.9274
	5	10	32	363	-8.1726	5.8594
	5	10	32	364	-5.8626	12.498
	5	10	32	365	-4.8186	8.6044
	5	10	32	366	-4.5876	10.146
	5	10	32	367	-7.0936	7.1104
	5	10	32	368	-7.0106	6.3334
	5	10	32	369	-4.3636	8.7304
	5	10	32	370	-4.1626	11.916
	5	10	32	371	-5.8086	8.2234
	5	10	68	372	-5.7295	6.7405
	5	10	68	373	-14.803	2.2125
	5	10	68	374	-0.5795	10.905
	5	10	68	375	-5.1715	8.8605
	5	10	68	376	-12.077	6.2835
	5	10	68	377	-0.5625	14.172
	5	10	68	378	-5.0335	8.3105
	5	10	68	379	-3.4105	9.6835
	5	10	68	380	-3.2095	12.87
	5	10	68	381	-3.8315	10.201
	5	10	107	382	-2.5885	9.8815
	5	10	107	383	-9.6145	7.4015
	5	10	107	384	-2.5585	8.9255
	5	10	107	385	-8.1745	5.8575
	5	10	107	386	-8.9365	9.4245
	5	10	107	387	-3.7965	9.6265
	5	10	107	388	-2.5415	12.193
	5	10	107	389	-6.0715	8.1325
	5	10	107	390	-4.9645	8.3795
	5	10	107	391	-4.3655	8.7285
	5	10	107	392	-2.1165	13.963
	5	10	107	393	-5.8105	8.2215
	5	10	114	394	-7.0008	5.4692
	5	10	114	395	-13.003	4.0132
	5	10	114	396	-5.9468	5.5372
	5	10	114	397	-9.5148	4.5172
	5	10	114	398	-14.373	3.9882
	5	10	114	399	-8.2088	5.2142
	5	10	114	400	-11.05	3.6842
	5	10	114	401	-10.484	3.7202
	5	10	114	402	-9.3768	3.9672
	5	10	114	403	-8.7778	4.3162
	5	10	114	404	-6.5288	9.5502
	5	10	114	405	-9.1988	4.8332
	5	10	20	406	-6.7972	6.4068
	5	10	20	407	-2.6972	7.3188
	5	10	20	408	-2.0002	8.1088
	5	10	20	409	-1.4822	6.0808
	5	10	20	410	-2.4702	6.3118
	5	10	20	411	-5.2952	4.8298
	5	10	20	412	-2.8982	9.0088
	5	10	20	413	-1.7602	8.5838
	5	10	20	414	-1.3572	6.7368
	5	10	20	415	-2.7922	6.1148
	5	10	43	416	-5.7755	7.4285
	5	10	43	417	-2.6995	7.3165
	5	10	43	418	-4.0505	6.0585
	5	10	43	419	-0.46048	7.1025
	5	10	43	420	-1.4485	7.3335
	5	10	43	421	-4.2735	5.8515
	5	10	43	422	-3.9245	7.9825
	5	10	43	423	-1.7625	8.5815
	5	10	43	424	-1.3595	6.7345
	5	10	43	425	-0.74648	8.1605
	5	10	132	426	-8.4714	4.7326
	5	10	132	427	-5.3954	4.6206
	5	10	132	428	-1.8284	4.1246
	5	10	132	429	-2.6504	7.4586
	5	10	132	430	-2.1324	5.4306
	5	10	132	431	-3.1204	5.6616
	5	10	132	432	-5.9454	4.1796
	5	10	132	433	-6.6204	5.2866
	5	10	132	434	-4.4584	5.8856
	5	10	132	435	-4.0554	4.0386
	5	10	132	436	-3.4424	5.4646
	5	11	19	437	-3.9234	5.9676
	5	11	19	438	-3.4674	7.0796
	5	11	19	439	-4.8164	7.3866
	5	11	19	440	-3.7154	7.4256
	5	11	19	441	-4.2024	5.6736
	5	11	19	442	-4.6944	7.3526
	5	11	19	443	-7.7084	12.668
	5	11	31	444	-8.7018	8.7682
	5	11	31	445	-5.1558	4.7352
	5	11	31	446	-2.6518	7.8952
	5	11	31	447	-2.9768	9.2262
	5	11	31	448	-6.2878	6.5722
	5	11	31	449	-4.9478	6.1932
	5	11	31	450	-2.3628	7.5132
	5	11	31	451	-3.8788	8.1682
	5	11	31	452	-8.9408	11.435
	5	11	77	453	-8.4044	9.0656
	5	11	77	454	-4.8584	5.0326
	5	11	77	455	-1.3304	9.2166
	5	11	77	456	-4.7274	7.4756
	5	11	77	457	-8.0384	4.8216
	5	11	77	458	-3.6264	7.5146
	5	11	77	459	-3.0894	6.7866
	5	11	77	460	-6.6534	5.3936
	5	11	77	461	-9.6674	10.709
	5	11	87	462	-4.6387	12.831
	5	11	87	463	-2.6847	7.8623
	5	11	87	464	-6.0817	6.1213
	5	11	87	465	-5.2967	7.5633
	5	11	87	466	-4.9807	6.1603
	5	11	87	467	-4.4437	5.4323
	5	11	87	468	-6.9837	5.0633
	5	11	87	469	-6.9257	13.45
	5	11	9	470	-4.2379	4.0431
	5	11	9	471	-3.1509	12.084
	5	11	9	472	-5.1109	3.3421
	5	11	9	473	-5.8279	3.7981
	5	11	9	474	-6.4339	3.4731
	5	11	9	475	-4.7649	5.2821
	5	11	9	476	-11.637	5.5981
	5	11	9	477	-10.118	15.351
	5	11	9	478	-8.9339	14.458
	5	11	9	479	-7.4529	3.5951
	5	11	9	480	-15.633	10.821
	5	11	23	481	-1.2105	7.0705
	5	11	23	482	-5.2435	9.9915
	5	11	23	483	-3.1075	5.3455
	5	11	23	484	-5.8725	3.7535
	5	11	23	485	-3.4065	6.5005
	5	11	23	486	-3.7855	6.2615
	5	11	23	487	-7.5855	9.6495
	5	11	23	488	-10.162	15.307
	5	11	23	489	-4.8825	18.51
	5	11	23	490	-4.4255	6.6225
	5	11	23	491	-11.581	14.873
	5	12	15	492	-5.5692	7.6508
	5	12	15	493	-4.0102	7.5678
	5	12	15	494	-4.9692	4.6558
	5	12	15	495	-5.0052	3.3548
	5	12	15	496	-3.7822	4.2648
	5	12	15	497	-6.6892	9.5298
	5	12	15	498	-3.6392	4.8138
	5	12	15	499	-6.5262	4.5528
	5	12	15	500	-6.7562	3.2918
	5	12	15	501	-6.0942	5.4688
	5	12	15	502	-6.0742	4.5818
	5	12	15	503	-8.5092	5.6478
	5	12	15	504	-6.0262	9.6458
	5	12	33	505	-2.9544	8.6236
	5	12	33	506	-2.8894	6.7356
	5	12	33	507	-1.9014	6.4586
	5	12	33	508	-3.7504	4.2966
	5	12	33	509	-9.7294	6.4896
	5	12	33	510	-1.5594	6.8936
	5	12	33	511	-4.4464	6.6326
	5	12	33	512	-2.6284	7.4196
	5	12	33	513	-6.0624	5.5006
	5	12	33	514	-5.0184	5.6376
	5	12	33	515	-5.4054	8.7516
	5	12	33	516	-9.0664	6.6056
	5	12	46	517	-12.496	8.2703
	5	12	46	518	-4.3867	5.0043
	5	12	46	519	-6.2747	3.4913
	5	12	46	520	-9.6237	4.5803
	5	12	46	521	-8.7137	5.5683
	5	12	46	522	-4.0687	5.9323
	5	12	46	523	-6.6147	7.1193
	5	12	46	524	-8.5337	4.8413
	5	12	46	525	-9.4207	3.4553
	5	12	46	526	-4.2587	5.5233
	5	12	46	527	-4.3567	4.1123
	5	12	106	528	-6.3962	14.37
	5	12	106	529	-3.4072	5.9838
	5	12	106	530	-4.2712	5.4948
	5	12	106	531	-6.5962	7.6078
	5	12	106	532	-7.7342	6.5478
	5	12	106	533	-7.1852	2.8158
	5	12	106	534	-9.7312	4.0028
	5	12	106	535	-6.5302	6.8448
	5	12	106	536	-4.3452	8.5308
	5	12	106	537	-1.2312	8.5508
	5	12	106	538	-2.3532	6.1158
	5	13	71	539	-2.3699	11.193
	5	13	71	540	-10.85	12.495
	5	13	71	541	-6.9359	4.9241
	5	13	71	542	-9.5259	5.4751
	5	13	71	543	-5.5949	11.233
	5	13	71	544	-10.34	3.6761
	5	13	71	545	-3.6129	8.2001
	5	13	71	546	-6.3219	14.819
	5	13	71	547	-9.0999	17.23
	5	13	71	548	-7.4139	5.6651
	5	13	71	549	-5.6269	7.2791
	5	13	73	550	-3.3352	10.228
	5	13	73	551	-11.815	11.53
	5	13	73	552	-4.8292	7.0308
	5	13	73	553	-6.3952	8.6058
	5	13	73	554	-5.5362	11.292
	5	13	73	555	-6.1852	7.8308
	5	13	73	556	-7.2872	13.854
	5	13	73	557	-2.8972	23.433
	5	13	73	558	-3.2592	9.8198
	5	13	73	559	-5.5682	7.3378
	5	13	129	560	-3.366	10.197
	5	13	129	561	-10.822	12.523
	5	13	129	562	-1.788	10.072
	5	13	129	563	-3.354	11.647
	5	13	129	564	-5.567	11.261
	5	13	129	565	-3.144	10.872
	5	13	129	566	-4.246	16.895
	5	13	129	567	-4.976	21.354
	5	13	129	568	-4.314	8.765
	5	13	129	569	-5.599	7.307
	5	13	10	570	-5.6322	3.0548
	5	13	10	571	-7.0592	6.8628
	5	13	10	572	-6.5082	4.6328
	5	13	10	573	-5.8702	5.1148
	5	13	10	574	-10.355	5.9738
	5	13	10	575	-7.8792	5.3248
	5	13	10	576	-8.3662	3.4928
	5	13	10	577	-5.7282	5.1788
	5	13	10	578	-7.1932	2.8698
	5	13	41	579	-6.3399	7.5821
	5	13	41	580	-2.7169	8.4241
	5	13	41	581	-4.1269	6.8581
	5	13	41	582	-8.6119	7.7171
	5	13	41	583	-1.0159	12.188
	5	13	41	584	-1.5029	10.356
	5	13	41	585	-1.9369	8.9701
	5	13	41	586	-4.4259	5.6371
	5	14	68	587	-1.2082	7.1828
	5	14	68	588	-1.5312	11.001
	5	14	68	589	-3.9652	5.2378
	5	14	68	590	-3.8532	4.3188
	5	14	68	591	-6.4362	3.8918
	5	14	68	592	-6.7832	18.14
	5	14	68	593	-2.0122	18.817
	5	14	68	594	-2.8162	8.0908
	5	14	68	595	-7.0042	12.544
	5	14	80	596	-3.5321	4.4839
	5	14	80	597	-5.8811	5.7129
	5	14	80	598	-6.1591	7.2319
	5	14	80	599	-11.467	6.9089
	5	14	80	600	-14.994	7.1319
	5	14	80	601	-6.6971	6.5229
	5	14	80	602	-6.1001	6.6349
	5	14	80	603	-4.3931	5.4039
	5	31	110	604	-2.4823	21.3
	5	31	110	605	-10.044	14.926
	5	31	110	606	-7.2603	24.772
	5	31	110	607	-5.3333	2.0577
	5	31	110	608	-7.7693	1.8247
	5	31	110	609	-6.5563	12.711
	5	31	110	610	-6.6773	0.79173
	5	31	123	611	-5.2594	11.023
	5	31	123	612	-7.3744	7.8296
	5	31	123	613	-5.2204	5.4516
	5	31	123	614	-9.5884	7.8656
	5	31	123	615	-9.5974	3.2936
	5	31	123	616	-6.2194	4.4376
	5	33	3	617	-1.4391	7.2179
	5	33	3	618	-1.9831	7.2359
	5	33	3	619	-1.3721	7.8469
	5	33	3	620	-2.6211	5.9729
	5	33	3	621	-4.7741	8.7579
	5	33	3	622	-1.3151	7.2629
	5	33	3	623	-1.0571	6.9749
	5	33	3	624	-1.5601	10.8
	5	33	3	625	-2.3541	8.7089
	5	33	3	626	-3.1871	9.3129
	5	33	3	627	-2.9721	6.9029
	5	33	3	628	-5.4821	12.206
	5	33	3	629	-2.7051	8.0609
	5	33	11	630	-3.0021	6.2789
	5	33	11	631	-0.43711	8.2199
	5	33	11	632	-3.0291	6.1899
	5	33	11	633	-2.4181	6.8009
	5	33	11	634	-1.6191	6.9749
	5	33	11	635	-4.7961	8.7359
	5	33	11	636	-1.3371	7.2409
	5	33	11	637	-1.0791	6.9529
	5	33	11	638	-2.6061	9.7539
	5	33	11	639	-3.4001	7.6629
	5	33	11	640	-2.1851	10.315
	5	33	11	641	-1.9701	7.9049
	5	33	11	642	-4.4801	13.208
	5	33	11	643	-2.7271	8.0389
	5	38	132	644	-2.9143	10.415
	5	38	132	645	-2.0723	11.991
	5	38	132	646	-4.1813	4.4747
	5	38	132	647	-4.2513	3.0767
	5	38	132	648	-3.5363	6.2607
	5	38	132	649	-8.7373	8.0917
	5	38	132	650	-4.7013	3.5957
	5	39	23	651	-7.6123	1.4967
	5	39	23	652	-8.8463	0.26373
	5	39	23	653	-7.0833	1.3077
	5	39	23	654	-8.4563	0.090728
	5	39	23	655	-8.1103	0.20273
	5	39	23	656	-28.635	5.1007
	5	39	23	657	-7.9503	1.0197
	5	39	23	658	-9.2183	1.7347
	5	39	23	659	-11.981	0.67573
	5	39	23	660	-5.8023	0.43173
	5	39	27	661	-7.5595	1.5495
	5	39	27	662	-8.7935	0.31645
	5	39	27	663	-7.0305	1.3605
	5	39	27	664	-7.3795	1.1675
	5	39	27	665	-8.0575	0.25545
	5	39	27	666	-26.535	7.2015
	5	39	27	667	-16.627	6.2335
	5	39	27	668	-6.8735	2.0965
	5	39	27	669	-10.19	0.76345
	5	39	27	670	-11.929	0.72845
	5	39	27	671	-5.7495	0.48445
	5	39	50	672	-8.5835	0.52553
	5	39	50	673	-7.7695	1.3405
	5	39	50	674	-6.0065	2.3845
	5	39	50	675	-6.3555	2.1915
	5	39	50	676	-7.0335	1.2795
	5	39	50	677	-20.39	13.346
	5	39	50	678	-1.2665	21.594
	5	39	50	679	-5.8495	3.1205
	5	39	50	680	-9.1655	1.7875
	5	39	50	681	-11.928	0.72853
	5	39	50	682	-4.7255	1.5085
	5	39	60	683	-6.5805	2.5285
	5	39	60	684	-8.8385	0.27155
	5	39	60	685	-8.0995	0.29155
	5	39	60	686	-7.4245	1.1225
	5	39	60	687	-6.0545	2.2585
	5	39	60	688	-11.219	22.517
	5	39	60	689	-6.9185	2.0515
	5	39	95	690	-7.6743	1.4357
	5	39	95	691	-6.9353	1.4557
	5	39	95	692	-7.2843	1.2627
	5	39	95	693	-5.9143	2.3987
	5	39	95	694	-14.151	19.585
	5	39	95	695	-6.2913	16.569
	5	39	95	696	-3.7063	5.2637
	5	39	95	697	-7.0223	3.9307
	5	39	95	698	-11.833	0.82375
	5	39	95	699	-3.6063	2.6277
	5	40	97	700	-6.8666	3.1494
	5	40	97	701	-3.8046	5.0084
	5	40	97	702	-4.2846	4.0904
	5	40	97	703	-8.3836	2.2724
	5	40	97	704	-13.436	0.75242
	5	40	97	705	-6.3256	3.1284
	5	40	97	706	-6.8466	1.2794
	5	40	97	707	-8.3276	1.9074
	5	40	97	708	-5.0566	1.9754
	5	40	97	709	-7.3716	3.8484
	5	40	97	710	-7.5956	1.7804
	5	40	146	711	-7.9281	2.0879
	5	40	146	712	-3.8421	4.9709
	5	40	146	713	-7.3941	0.98092
	5	40	146	714	-8.4211	2.2349
	5	40	146	715	-13.473	0.71492
	5	40	146	716	-6.3631	3.0909
	5	40	146	717	-5.8601	2.2659
	5	40	146	718	-7.3411	2.8939
	5	40	146	719	-5.0941	1.9379
	5	40	146	720	-8.4331	2.7869
	5	46	22	721	-7.1731	5.6709
	5	46	22	722	-6.6771	8.0269
	5	46	22	723	-5.8511	19.947
	5	46	22	724	-2.2181	5.5949
	5	46	22	725	-5.6681	4.2859
	5	46	22	726	-5.8551	4.8949
	5	46	22	727	-6.2731	4.0089
	5	46	22	728	-5.0881	5.9119
	5	46	22	729	-1.8701	6.4269
	5	46	22	730	-3.7701	8.9019
	5	46	22	731	-5.5311	7.0949
	5	46	25	732	-5.1291	7.7149
	5	46	25	733	-3.6091	11.095
	5	46	25	734	-1.1981	6.6149
	5	46	25	735	-3.6241	6.3299
	5	46	25	736	-2.7871	7.9629
	5	46	25	737	-5.2531	5.0289
	5	46	25	738	-6.1161	4.8839
	5	46	25	739	-1.8741	6.4229
	5	46	25	740	-1.7261	10.946
	5	46	25	741	-0.4151	12.211
	5	46	58	742	-1.974	10.87
	5	46	58	743	-6.598	8.106
	5	46	58	744	-10.892	14.906
	5	46	58	745	-3.163	4.65
	5	46	58	746	-7.637	2.317
	5	46	58	747	-3.728	7.022
	5	46	58	748	-2.098	8.184
	5	46	58	749	-9.105	1.895
	5	46	58	750	-1.791	6.506
	5	46	58	751	-7.787	4.885
	5	46	58	752	-5.452	7.174
	5	48	9	753	-8.729	4.537
	5	48	9	754	-4.007	6.431
	5	48	9	755	-9.254	3.247
	5	48	9	756	-7.091	5.3
	5	48	9	757	-9.792	3.099
	5	48	9	758	-6.44	21.952
	5	48	9	759	-11.935	5.254
	5	48	23	760	-4.8411	7.3939
	5	48	23	761	-2.5841	10.682
	5	48	23	762	-2.9821	7.4559
	5	48	23	763	-8.2291	4.2719
	5	48	23	764	-8.8281	3.5309
	5	48	23	765	-3.6471	9.2439
	5	48	23	766	-7.4631	20.929
	5	48	23	767	-2.7181	14.471
	5	48	40	768	-8.8672	3.3678
	5	48	40	769	-6.6102	6.6558
	5	48	40	770	-3.9362	6.5018
	5	48	40	771	-9.1832	3.3178
	5	48	40	772	-8.0442	4.3468
	5	48	40	773	-8.7582	3.6008
	5	48	40	774	-9.7212	3.1698
	5	48	40	775	-5.3452	23.047
	5	48	40	776	-2.6482	14.541
	5	48	68	777	-5.456	6.779
	5	48	68	778	-7.295	5.971
	5	48	68	779	-5.438	5.89
	5	48	68	780	-2.573	7.865
	5	48	68	781	-5.772	6.729
	5	48	68	782	-0.53705	11.854
	5	48	68	783	-0.22705	12.132
	5	48	68	784	-2.214	10.677
	5	48	68	785	-13.573	3.616
	6	2	100	786	-7.1386	1.4704
	6	2	100	787	-5.7226	3.0274
	6	2	100	788	-53.642	49.201
	6	2	100	789	-12.599	0.13539
	6	2	100	790	-4.6596	2.0594
	6	3	122	791	-3.1141	7.2459
	6	3	122	792	-1.2211	5.7319
	6	3	122	793	-0.48507	19.249
	6	3	122	794	-1.4071	31.39
	6	6	12	795	-2.9764	3.5076
	6	6	12	796	-14.026	4.5986
	6	6	12	797	-3.8904	82.657
	7	5	31	798	-6.3919	1.2341
	7	5	31	799	-4.1999	1.7231
	7	5	31	800	-8.6629	2.7281
	7	5	31	801	-4.0459	8.2361
	7	5	31	802	-8.7429	0.96006
	7	5	31	803	-7.0849	0.80606
	7	5	31	804	-3.5539	14.071
	7	5	31	805	-10.351	0.79006
	7	6	7	806	-6.0002	9.1568
	7	6	7	807	-5.4072	5.2648
	7	6	129	808	-5.2008	3.9242
	7	6	129	809	-16.194	6.5252
	7	6	129	810	-3.1328	14.196
	7	6	129	811	-4.8808	3.1502
	7	6	129	812	-12.398	5.0092
	7	6	129	813	-9.3908	4.5782
	7	6	129	814	-11.181	9.7572
	7	7	2	815	-6.5356	10.136
	7	7	2	816	-3.9686	8.6094
	7	7	2	817	-2.3766	7.6864
	7	7	2	818	-2.3626	14.481
	7	7	2	819	-9.1296	15.589
	7	7	2	820	-8.2356	18.405
	7	7	2	821	-2.8666	17.696
	7	7	22	822	-14.448	2.3963
	7	7	22	823	-19.167	5.5523
	7	7	22	824	-24.417	2.2243
	7	7	22	825	-9.8317	10.731
	7	7	34	826	-7.3151	5.2629
	7	7	34	827	-8.7951	1.2679
	7	7	34	828	-13.901	2.9429
	7	7	34	829	-14.524	10.195
	7	7	34	830	-18.75	7.8909
	7	7	34	831	-8.2611	12.302
	7	7	46	832	-11.37	1.2079
	7	7	46	833	-8.7541	1.3089
	7	7	46	834	-12.836	4.0079
	7	7	46	835	-18.579	6.1399
	7	7	46	836	-17.685	8.9559
	7	7	46	837	-8.2201	12.343
	7	7	54	838	-8.9292	3.6488
	7	7	54	839	-3.2412	6.8218
	7	7	54	840	-4.2512	12.593
	7	7	54	841	-12.042	12.677
	7	7	54	842	-23.436	3.2048
	7	7	54	843	-9.8752	10.688
	7	7	78	844	-5.9739	6.6041
	7	7	78	845	-8.4639	8.3801
	7	7	78	846	-3.9669	20.752
	7	7	78	847	-11.265	15.376
	7	7	92	848	-7.8993	4.6787
	7	7	92	849	-4.2593	5.8037
	7	7	92	850	-12.437	4.4067
	7	7	92	851	-19.204	5.5147
	7	7	92	852	-14.214	12.427
	7	7	92	853	-13.965	6.5977
	7	7	96	854	-12.379	0.19901
	7	7	96	855	-8.739	1.324
	7	7	96	856	-10.372	14.347
	7	7	96	857	-14.598	12.043
	7	7	102	858	-14.905	1.7672
	7	7	102	859	-7.2178	5.3602
	7	7	102	860	-7.6738	2.3892
	7	7	102	861	-12.78	4.0642
	7	7	102	862	-6.2348	18.484
	7	7	102	863	-5.3408	21.3
	7	7	102	864	-2.0198	18.543
	7	7	106	865	-14.908	1.7638
	7	7	106	866	-9.2692	3.3088
	7	7	106	867	-3.5672	13.277
	7	7	106	868	-10.334	14.385
	7	7	106	869	-9.4402	17.201
	7	7	106	870	-2.0232	18.54
	7	7	107	871	-6.2386	10.605
	7	7	107	872	-2.7656	21.953
	7	7	107	873	-14.16	12.481
	7	7	107	874	-8.7906	11.772
	7	7	116	875	-4.6941	11.978
	7	7	116	876	-5.1991	7.3789
	7	7	116	877	-5.6411	11.203
	7	7	116	878	-7.2881	17.431
	7	7	116	879	-4.3461	22.295
	7	7	116	880	-3.0731	17.49
	7	7	126	881	-10.602	6.0697
	7	7	126	882	-12.131	0.44666
	7	7	126	883	-2.3333	14.511
	7	7	126	884	-5.0043	19.715
	7	7	126	885	-13.326	13.315
	7	7	126	886	-8.9813	11.582
	7	8	12	887	-2.2902	5.2718
	7	8	12	888	-2.7472	7.8148
	7	8	12	889	-3.5552	6.0228
	7	8	12	890	-6.8022	8.8388
	7	8	12	891	-11.139	9.5648
	7	8	12	892	-14.323	15.475
	7	8	12	893	-3.5492	5.2478
	7	8	12	894	-3.0942	21.656
	7	8	22	895	-4.9112	4.6668
	7	8	22	896	-11.23	4.4108
	7	8	22	897	-12.495	8.2088
	7	8	22	898	-19.775	10.023
	7	8	22	899	-3.8812	4.9158
	7	8	22	900	-13.666	11.084
	7	8	23	901	-2.7816	7.7804
	7	8	23	902	-3.5896	5.9884
	7	8	23	903	-2.7406	12.9
	7	8	23	904	-10.15	10.554
	7	8	23	905	-5.1416	24.656
	7	8	23	906	-3.1286	21.621
	7	8	25	907	-20.208	0.49638
	7	8	25	908	-29.536	0.26238
	7	8	25	909	-23.427	1.3234
	7	8	10	910	-10.245	14.287
	7	8	10	911	-2.5818	9.8412
	7	8	10	912	-9.4938	5.2882
	7	8	10	913	-4.6298	4.4802
	7	8	10	914	-6.9758	4.3052
	7	8	10	915	-7.2098	3.0402
	7	8	10	916	-21.533	3.9522
	7	8	10	917	-5.1248	2.4382
	7	9	7	918	-5.2808	7.2512
	7	9	7	919	-7.8568	13.034
	7	9	7	920	-2.8858	7.0992
	7	9	7	921	-1.4258	8.7462
	7	9	7	922	-2.4218	8.0632
	7	9	7	923	-4.3968	5.9312
	7	9	7	924	-1.5238	11.211
	7	9	7	925	-3.2138	11.177
	7	9	7	926	-4.2298	8.0982
	7	9	7	927	-1.4748	8.7442
	7	9	34	928	-6.3284	6.2036
	7	9	34	929	-8.9044	11.987
	7	9	34	930	-3.9334	6.0516
	7	9	34	931	-4.5214	5.6506
	7	9	34	932	-5.5174	4.9676
	7	9	34	933	-4.4204	5.9076
	7	9	34	934	-3.5954	9.1396
	7	9	34	935	-7.3334	7.0576
	7	9	34	936	-7.3254	5.0026
	7	9	34	937	-6.6184	3.6006
	7	10	5	938	-4.1752	13.935
	7	10	5	939	-1.8942	7.4028
	7	10	5	940	-3.6762	16.543
	7	10	5	941	-3.1312	14.026
	7	10	5	942	-0.91517	6.6948
	7	10	5	943	-8.4472	27.757
	7	10	5	944	-6.3662	4.1808
	7	10	5	945	-7.0012	9.5308
	7	10	5	946	-4.6142	6.9168
	7	10	5	947	-12.778	17.222
	7	10	8	948	-6.8778	2.4192
	7	10	8	949	-19.924	0.29522
	7	10	8	950	-25.719	10.485
	7	10	8	951	-10.326	0.22122
	7	10	8	952	-16.081	0.45122
	7	10	8	953	-9.5978	1.9332
	7	10	8	954	-10.594	19.406
	7	10	24	955	-7.8982	1.3988
	7	10	24	956	-18.896	1.3228
	7	10	24	957	-29.811	6.3928
	7	10	24	958	-9.2982	1.2488
	7	10	24	959	-16.077	0.45478
	7	10	24	960	-6.5222	5.0088
	7	10	24	961	-14.686	15.314
	7	10	36	962	-13.643	4.4671
	7	10	36	963	-19.288	0.93114
	7	10	36	964	-14.647	2.5101
	7	10	36	965	-3.2149	4.3951
	7	10	36	966	-26.107	10.097
	7	10	36	967	-7.6419	2.9051
	7	10	36	968	-15.445	1.0871
	7	10	36	969	-5.8899	5.6411
	7	10	36	970	-14.054	15.946
	7	10	59	971	-10.657	7.4525
	7	10	59	972	-3.2565	6.0405
	7	10	59	973	-10.158	10.061
	7	10	59	974	-4.4935	12.664
	7	10	59	975	-1.2535	6.3565
	7	10	59	976	-25.169	11.035
	7	10	59	977	-7.7285	2.8185
	7	10	59	978	-11.435	5.0965
	7	10	59	979	-3.9285	7.6025
	7	10	59	980	-14.14	15.86
	7	10	62	981	-14.741	3.3688
	7	10	62	982	-2.2202	7.0768
	7	10	62	983	-2.9782	17.241
	7	10	62	984	-1.4092	15.748
	7	10	62	985	-2.2652	5.3448
	7	10	62	986	-12.869	23.335
	7	10	62	987	-4.6442	5.9028
	7	10	62	988	-7.3272	9.2048
	7	10	62	989	-3.9162	7.6148
	7	10	62	990	-3.8882	26.112
	7	10	83	991	-13.354	4.756
	7	10	83	992	-5.953	3.344
	7	10	83	993	-20.023	0.19604
	7	10	83	994	-15.382	1.775
	7	10	83	995	-3.95	3.66
	7	10	83	996	-24.794	11.41
	7	10	83	997	-7.353	3.194
	7	10	83	998	-10.036	6.496
	7	10	83	999	-11.717	18.283
	7	11	15	1000	-3.8699	7.2711
	7	11	15	1001	-6.5749	4.0981
	7	11	15	1002	-2.0219	7.4781
	7	11	15	1003	-3.0109	6.3331
	7	11	15	1004	-4.4219	6.3121
	7	11	15	1005	-4.1729	14.109
	7	11	15	1006	-5.1129	7.3721
	7	11	15	1007	-3.8239	22.661
	8	1	13	1008	-16.542	7.9109
	8	1	13	1009	-10.76	1.9589
	8	1	13	1010	-12.047	1.5469
	8	1	13	1011	-7.0281	1.5969
	8	1	13	1012	-6.3981	9.2579
	8	1	13	1013	-8.0241	3.7729
	8	1	13	1014	-4.2011	2.8299
	8	1	13	1015	-0.45111	8.5329
	8	1	13	1016	-5.7211	4.7479
	8	1	29	1017	-2.5087	21.944
	8	1	29	1018	-3.2487	24.111
	8	1	29	1019	-9.0147	3.7043
	8	1	29	1020	-0.061749	13.532
	8	1	29	1021	-7.3307	1.2943
	8	1	29	1022	-2.6047	13.051
	8	1	29	1023	-9.3507	2.4463
	8	1	29	1024	-3.4797	3.5513
	8	1	29	1025	-4.8497	4.1343
	8	1	29	1026	-4.9997	5.4693
	8	2	66	1027	-6.0054	3.9166
	8	2	66	1028	-2.8854	9.0056
	8	2	66	1029	-4.8574	3.3296
	8	2	66	1030	-8.0734	1.8956
	8	2	66	1031	-3.5344	8.8556
	8	2	66	1032	-6.8684	1.1166
	8	4	76	1033	-6.9843	5.5157
	8	4	76	1034	-10.291	7.0987
	8	4	76	1035	-3.1983	24.927
	8	4	76	1036	-12.175	3.7317
	8	4	76	1037	-4.9883	6.8087
	8	4	76	1038	-2.9803	13.911
	8	4	76	1039	-3.4843	4.1717
	8	4	76	1040	-6.8183	2.4007
	8	4	76	1041	-2.1973	19.506
	8	4	94	1042	-2.8272	4.5788
	8	4	94	1043	-5.8942	1.7458
	8	4	94	1044	-3.9122	6.8848
	8	4	94	1045	-5.6812	1.7248
	8	4	94	1046	-2.8392	18.895
	8	4	94	1047	-3.4112	14.667
	8	4	94	1048	-2.1102	10.437
	8	4	94	1049	-7.5332	1.9828
	8	5	2	1050	-1.9519	6.9071
	8	5	2	1051	-4.4399	3.7011
	8	5	2	1052	-2.3029	8.6821
	8	5	2	1053	-6.4329	31.489
	8	5	2	1054	-9.9839	2.9381
	8	5	2	1055	-10.187	4.9381
	8	5	2	1056	-4.1739	4.2481
	8	5	2	1057	-4.0189	3.3561
	8	5	2	1058	-2.4499	21.581
	8	6	8	1059	-10.097	28.84
	8	6	8	1060	-7.7167	3.0963
	8	6	8	1061	-5.8677	3.9443
	8	6	8	1062	-5.1867	7.5013
	8	6	8	1063	-17.139	3.5483
	8	6	8	1064	-3.9617	5.5693
	8	8	147	1065	-0.043666	13.175
	8	8	147	1066	-13.743	13.757
	8	8	147	1067	-13.222	23.121
	8	8	147	1068	-11.642	8.8273
	8	13	33	1069	-1.8975	8.3525
	8	13	33	1070	-4.3675	30.179
	8	13	33	1071	-9.1895	14.138
	8	13	33	1072	-5.5855	18.727
	8	13	33	1073	-2.5445	5.4085
	8	13	33	1074	-4.6785	16.243
	8	13	33	1075	-6.3355	6.8525
	8	13	33	1076	-15.447	7.5535
	8	13	33	1077	-1.0455	23.672
	8	13	44	1078	-3.1087	7.1413
	8	13	44	1079	-0.45869	34.088
	8	13	44	1080	-4.2567	19.071
	8	13	44	1081	-1.6767	22.636
	8	13	44	1082	-0.68369	7.2693
	8	13	44	1083	-7.9377	12.984
	8	13	44	1084	-3.3457	19.654
	8	13	44	1085	-0.20869	24.509
	8	13	222	1086	-0.87132	9.3787
	8	13	222	1087	-19.725	14.822
	8	13	222	1088	-16.355	6.9727
	8	13	222	1089	-2.5113	21.802
	8	13	222	1090	-1.5183	6.4347
	8	13	222	1091	-6.7243	14.198
	8	13	222	1092	-1.3373	5.9907
	8	13	222	1093	-7.3573	5.8307
	8	13	222	1094	-13.396	9.6037
	8	13	222	1095	-0.01932	24.699
	8	14	10	1096	-2.4738	4.1512
	8	14	10	1097	-2.5838	26.198
	8	14	10	1098	-5.6228	2.8152
	8	14	10	1099	-0.64878	31.241
	8	14	10	1100	-6.7958	2.6572
	8	14	10	1101	-2.4478	3.8962
	8	14	10	1102	-10.975	8.7122
	8	14	10	1103	-10.474	10.979
	8	14	10	1104	-8.1388	3.2202
	9	4	65	1105	-9.8168	2.6052
	9	4	65	1106	-9.4668	2.5652
	9	4	65	1107	-1.9218	21.359
	9	4	65	1108	-8.7928	23.082
	9	6	22	1109	-0.69843	6.4266
	9	6	22	1110	-9.3324	7.5736
	9	6	22	1111	-0.10343	25.897
	9	6	22	1112	-16.826	8.2356
	9	6	22	1113	-16.345	4.3736
	9	6	22	1114	-5.6374	5.4566
	9	6	22	1115	-8.2534	11.215
	9	6	50	1116	-1.9276	17.744
	9	6	50	1117	-3.1776	13.728
	9	6	50	1118	-10.333	15.667
	9	6	50	1119	-11.696	13.366
	9	6	50	1120	-8.1426	12.576
	9	6	50	1121	-0.50664	10.587
	9	6	50	1122	-4.1466	15.321
	9	6	229	1123	-9.9318	9.7402
	9	6	229	1124	-10.158	6.7482
	9	6	229	1125	-2.9768	23.023
	9	6	229	1126	-6.3878	18.674
	9	6	229	1127	-3.8588	16.86
	9	6	229	1128	-6.4628	4.6312
	9	7	40	1129	-7.2318	6.6892
	9	7	40	1130	-9.8888	8.3152
	9	7	40	1131	-6.6458	5.3072
	9	7	40	1132	-9.1278	3.7002
	9	7	40	1133	-13.549	9.9672
	9	7	40	1134	-14.864	3.9022
	9	7	40	1135	-8.2058	5.9032
	9	7	60	1136	-6.0776	7.8434
	9	7	60	1137	-9.7586	8.4454
	9	7	60	1138	-1.3956	10.557
	9	7	60	1139	-6.9496	5.8784
	9	7	60	1140	-13.419	10.097
	9	7	60	1141	-13.71	5.0564
	9	7	60	1142	-6.0276	8.0814
	9	7	63	1143	-5.1886	8.7324
	9	7	63	1144	-8.8696	9.3344
	9	7	63	1145	-2.5546	9.3984
	9	7	63	1146	-6.0606	6.7674
	9	7	63	1147	-16.626	6.8904
	9	7	63	1148	-6.6766	12.089
	9	7	63	1149	-4.1146	9.9944
	9	7	65	1150	-8.2527	5.6683
	9	7	65	1151	-9.8857	8.3183
	9	7	65	1152	-4.5947	7.3583
	9	7	65	1153	-7.0767	5.7513
	9	7	65	1154	-14.57	8.9463
	9	7	65	1155	-11.789	6.9773
	9	7	65	1156	-7.1787	6.9303
	9	7	127	1157	-7.1991	6.7219
	9	7	127	1158	-8.8321	9.3719
	9	7	127	1159	-3.5411	8.4119
	9	7	127	1160	-6.0231	6.8049
	9	7	127	1161	-15.564	7.9519
	9	7	127	1162	-9.7111	9.0549
	9	7	127	1163	-7.1491	6.9599
	9	8	7	1164	-6.2698	6.3872
	9	8	7	1165	-3.2038	7.7962
	9	8	7	1166	-4.9868	8.6222
	9	8	7	1167	-9.0748	6.0342
	9	8	7	1168	-6.8928	11.06
	9	8	7	1169	-16.893	12.404
	9	8	7	1170	-7.2558	9.7292
	9	8	14	1171	-4.2115	8.4455
	9	8	14	1172	-5.2415	5.7585
	9	8	14	1173	-4.9765	8.6325
	9	8	14	1174	-5.9925	9.1165
	9	8	14	1175	-8.9305	9.0225
	9	8	14	1176	-11.762	17.535
	9	8	14	1177	-7.2455	9.7395
	9	8	52	1178	-2.2888	10.368
	9	8	52	1179	-6.3908	4.6092
	9	8	52	1180	-6.1258	7.4832
	9	8	52	1181	-9.1898	5.9192
	9	8	52	1182	-8.0318	9.9212
	9	8	52	1183	-20.08	9.2172
	9	8	52	1184	-5.3228	11.662
	9	8	73	1185	-10.28	0.26729
	9	8	73	1186	-1.2277	11.429
	9	8	73	1187	-4.3057	6.6943
	9	8	73	1188	-1.9927	11.616
	9	8	73	1189	-3.0087	12.1
	9	8	73	1190	-4.9227	13.03
	9	8	73	1191	-15.947	13.35
	9	8	73	1192	-5.1507	8.7553
	9	8	73	1193	-3.2377	13.747
	9	8	83	1194	-3.3316	9.3254
	9	8	83	1195	-0.81464	12.028
	9	8	83	1196	-2.3136	8.6864
	9	8	83	1197	-3.0726	10.536
	9	8	83	1198	-0.38864	6.1434
	9	8	83	1199	-6.1366	8.9724
	9	8	83	1200	-7.0266	10.926
	9	8	83	1201	-11.907	17.39
	9	8	83	1202	-1.1106	12.795
	9	8	83	1203	-6.3656	10.619
	9	8	113	1204	-1.1095	11.548
	9	8	113	1205	-3.1635	7.8365
	9	8	113	1206	-0.21447	6.3175
	9	8	113	1207	-1.7325	16.221
	9	8	113	1208	-5.5885	23.709
	9	8	113	1209	-1.3665	0.55553
	9	8	113	1210	-0.047467	16.938
	9	8	133	1211	-3.1469	9.5101
	9	8	133	1212	-1.1049	9.8951
	9	8	133	1213	-2.8879	10.721
	9	8	133	1214	-1.8559	13.253
	9	8	133	1215	-5.8179	12.135
	9	8	133	1216	-6.6019	22.695
	9	8	133	1217	-5.1569	11.828
	9	8	150	1218	-1.1636	11.493
	9	8	150	1219	-4.2416	6.7584
	9	8	150	1220	-1.9286	11.68
	9	8	150	1221	-6.9066	11.046
	9	8	150	1222	-6.6666	22.63
	9	8	150	1223	-0.10159	16.883
	9	9	18	1224	-4.449	9.019
	9	9	18	1225	-3.196	30.367
	9	9	18	1226	-1.419	17.284
	9	9	18	1227	-6.493	7.944
	9	9	18	1228	-10.52	6.355
	9	9	18	1229	-3.538	21.291
	9	9	18	1230	-10.14	0.0010244
	9	9	18	1231	-4.867	20.664
	9	9	18	1232	-5.181	12.788
	9	9	20	1233	-7.5006	5.9674
	9	9	20	1234	-3.1756	30.387
	9	9	20	1235	-0.37464	18.328
	9	9	20	1236	-5.4486	8.9884
	9	9	20	1237	-9.4756	7.3994
	9	9	20	1238	-5.5656	19.263
	9	9	20	1239	-10.12	0.021359
	9	9	20	1240	-6.8946	18.636
	9	9	20	1241	-6.1846	11.784
	9	9	21	1242	-1.5051	11.963
	9	9	21	1243	-1.2761	32.287
	9	9	21	1244	-1.5471	17.156
	9	9	21	1245	-5.5971	8.8399
	9	9	21	1246	-3.4801	13.395
	9	9	21	1247	-3.6661	21.163
	9	9	21	1248	-4.1241	6.0169
	9	9	21	1249	-1.9231	23.608
	9	9	21	1250	-5.3091	12.66
	9	11	51	1251	-4.8504	23.306
	9	11	51	1252	-4.5654	15.7
	9	11	51	1253	-4.7004	3.6436
	9	11	51	1254	-0.59041	8.0196
	9	11	51	1255	-0.52941	9.3766
	9	11	51	1256	-0.17441	9.3726
	9	11	51	1257	-6.6594	10.904
	9	11	51	1258	-0.24341	11.429
	9	13	5	1259	-2.2555	2.9485
	9	13	5	1260	-5.4405	48.945
	9	13	5	1261	-5.2925	1.7085
	9	13	5	1262	-0.061455	6.8455
	9	13	5	1263	-0.65846	6.4515
	9	13	5	1264	-2.4465	5.5395
	9	13	5	1265	-4.1015	5.2905
	9	13	5	1266	-1.7315	6.4115
	9	13	90	1267	-5.41	48.975
	9	13	90	1268	-6.286	0.71495
	9	13	90	1269	-3.103	3.804
	9	13	90	1270	-3.7	3.41
	9	13	90	1271	-5.488	2.498
	9	13	90	1272	-2.023	7.369
	9	13	97	1273	-4.447	49.938
	9	13	97	1274	-6.236	0.67102
	9	13	97	1275	-6.833	0.27702
	9	13	97	1276	-9.252	0.14002
	9	13	97	1277	-6.882	1.261
	9	13	144	1278	-3.2512	1.9528
	9	13	144	1279	-7.4602	46.925
	9	13	144	1280	-4.2402	2.7608
	9	13	144	1281	-4.1292	2.7778
	9	13	144	1282	-5.4902	2.4958
	9	13	144	1283	-3.0492	6.3428
	9	13	144	1284	-3.7512	4.3918
	9	13	148	1285	-25.562	28.823
	9	13	148	1286	-4.9345	2.0665
	9	13	148	1287	-5.7915	3.6005
	9	13	13	1288	-11.145	21.518
	9	13	13	1289	-11.252	28.834
	9	13	13	1290	-11.646	16.657
	9	13	13	1291	-2.3178	18.108
	9	13	13	1292	-10.759	7.1042
	9	13	13	1293	-9.6378	8.5212
	9	14	10	1294	-5.288	2.307
	9	14	10	1295	-4.407	4.548
	9	14	10	1296	-4.523	6.026
	9	14	10	1297	-5.178	3.418
	9	14	10	1298	-6.599	4.715
	9	14	10	1299	-7.332	1.982
	9	14	10	1300	-17.824	5.008
	9	15	58	1301	-2.0796	8.2354
	9	15	58	1302	-5.2306	9.6004
	9	15	58	1303	-4.2016	16.505
	9	15	58	1304	-6.6676	0.61543
	9	15	58	1305	-0.86357	12.075
	9	15	58	1306	-0.25957	6.3044
	9	15	58	1307	-13.177	7.1074
	9	15	58	1308	-0.71457	9.7404
	9	15	58	1309	-0.40057	10.397
	9	15	58	1310	-0.45757	7.8404
	9	15	97	1311	-3.9917	6.3233
	9	15	97	1312	-5.0947	9.7363
	9	15	97	1313	-10.21	10.497
	9	15	97	1314	-5.5077	1.7753
	9	15	97	1315	-1.7517	11.187
	9	15	97	1316	-14.065	6.2193
	9	15	97	1317	-4.6747	5.7803
	9	15	97	1318	-5.3847	5.4133
	9	15	97	1319	-2.8437	6.6733
	9	15	97	1320	-6.4657	1.8323
	9	17	84	1321	-3.0873	3.6487
	9	17	84	1322	-7.2993	8.2497
	9	17	84	1323	-15.001	6.1117
	9	17	84	1324	-11.089	8.1637
	9	17	84	1325	-3.5243	5.8527
	9	17	84	1326	-5.1253	5.9387
	9	17	84	1327	-10.237	2.3117
	9	17	84	1328	-7.5853	3.0567
	9	17	84	1329	-2.5193	0.60674
	9	17	84	1330	-9.6393	3.0337
	9	17	84	1331	-10.551	7.7487
	9	21	35	1332	-22.82	9.5432
	9	21	35	1333	-12.789	20.621
	9	21	35	1334	-7.2568	30.825
	9	21	35	1335	-22.01	12.666
	9	21	65	1336	-2.253	30.11
	9	21	65	1337	-5.534	27.876
	9	21	65	1338	-14.338	23.744
	9	21	65	1339	-18.851	15.825
	9	21	65	1340	-16.885	5.008
	9	26	41	1341	-8.0861	11.306
	9	26	41	1342	-7.5351	1.3249
	9	26	41	1343	-4.0151	24.143
	9	26	41	1344	-9.2011	0.17488
	9	26	41	1345	-9.3941	0.85688
	10	18	14	1346	-6.4301	21.507
	10	18	14	1347	-4.3761	13.89
	10	18	14	1348	-4.3931	13.795
	10	18	14	1349	-8.5261	7.8489
	10	18	14	1350	-7.5281	5.4099
	10	18	14	1351	-12.781	4.6409
	10	19	13	1352	-4.3146	2.3884
	10	19	13	1353	-6.8886	0.64238
	10	19	13	1354	-6.1626	1.6504
	10	19	13	1355	-1.8226	4.3174
	10	19	13	1356	-5.3016	69.823
	10	19	13	1357	-2.0646	14.106
	10	19	21	1358	-0.40023	4.6308
	10	19	21	1359	-8.4082	0.43577
	10	19	25	1360	-2.4118	10.104
	10	19	25	1361	-7.2268	0.30421
	10	19	25	1362	-7.5248	0.28821
	10	19	25	1363	-7.6878	67.437
	10	19	25	1364	-8.7598	4.6002
	10	19	25	1365	-9.5708	6.6002
	10	19	28	1366	-3.0741	1.9569
	10	19	28	1367	-4.3241	2.3789
	10	19	28	1368	-6.8981	0.63293
	10	19	28	1369	-6.1721	1.6409
	10	19	28	1370	-1.8321	4.3079
	10	19	28	1371	-11.455	63.67
	10	19	52	1372	-0.39017	7.4228
	10	19	52	1373	-0.14617	5.9938
	10	19	52	1374	-10.793	64.332
	10	19	52	1375	-8.7932	4.5668
	10	19	52	1376	-14.724	1.4468
	10	19	61	1377	-7.5394	4.9766
	10	19	61	1378	-4.6674	3.6146
	10	19	61	1379	-11.839	1.5206
	10	19	65	1380	-5.0177	0.013289
	10	19	65	1381	-4.2197	2.4833
	10	19	65	1382	-4.7457	2.7853
	10	19	65	1383	-4.7997	1.3403
	10	19	65	1384	-23.639	51.486
	10	19	69	1385	-3.5394	8.9766
	10	19	69	1386	-3.5064	1.5246
	10	19	69	1387	-5.7874	2.4946
	10	19	69	1388	-8.4424	0.40162
	10	19	69	1389	-13.935	61.19
	10	19	69	1390	-2.7194	10.641
	10	19	128	1391	-0.15677	8.6872
	10	19	23	1392	-5.1894	7.1546
	10	19	23	1393	-3.7434	19.476
	10	19	23	1394	-5.4894	11.058
	10	19	23	1395	-7.5534	11.556
	10	19	23	1396	-3.8624	6.1376
	10	19	23	1397	-2.2164	6.9546
	10	19	32	1398	-3.184	9.16
	10	19	32	1399	-8.906	14.313
	10	19	32	1400	-5.532	11.015
	10	19	32	1401	-7.596	11.513
	10	19	32	1402	-2.881	7.119
	10	19	32	1403	-5.286	6.339
	10	19	32	1404	-1.235	7.936
	10	24	5	1405	-1.0526	5.0404
	10	24	5	1406	-8.8436	9.7034
	10	24	5	1407	-5.4246	10.294
	10	24	5	1408	-5.3826	13.007
	10	24	5	1409	-2.3606	13.748
	10	24	5	1410	-3.6176	5.9764
	10	24	5	1411	-2.2466	11.456
	10	24	5	1412	-2.8916	5.7014
	10	24	5	1413	-2.5586	13.785
	10	24	5	1414	-3.8646	5.1354
	10	25	35	1415	-2.1034	8.0846
	10	25	35	1416	-2.0394	4.6796
	10	25	35	1417	-3.8114	3.4546
	10	25	35	1418	-3.4734	6.3396
	10	25	35	1419	-15.447	3.4276
	10	25	35	1420	-5.1334	6.8036
	10	25	35	1421	-2.5194	5.6056
	10	25	35	1422	-3.7524	4.8576
	10	25	35	1423	-2.3294	11.608
	10	25	35	1424	-5.7374	20.373
	10	25	35	1425	-0.090447	8.6436
	10	25	35	1426	-2.6914	4.2146
	10	26	9	1427	-2.5469	6.9381
	10	26	9	1428	-4.5779	10.765
	10	26	9	1429	-5.0409	10.943
	10	26	9	1430	-2.9969	7.6601
	10	26	9	1431	-2.6459	13.057
	10	26	9	1432	-3.8399	4.0981
	10	26	9	1433	-5.2729	5.0861
	10	26	9	1434	-2.1879	5.7341
	10	26	9	1435	-1.6569	9.5931
	10	26	9	1436	-3.0909	4.4871
	10	26	9	1437	-1.9889	5.8391
	10	26	9	1438	-1.5949	4.1551
	10	26	9	1439	-2.0739	9.9101
	10	28	10	1440	-6.7523	7.9657
	10	28	10	1441	-0.88825	9.2217
	10	28	10	1442	-2.5513	5.1057
	10	28	10	1443	-1.3793	10.761
	10	28	10	1444	-3.9213	6.7507
	10	28	10	1445	-2.2443	7.9747
	10	28	10	1446	-3.3823	10.728
	10	28	10	1447	-4.2633	13.643
	10	28	10	1448	-3.3823	3.9927
	10	28	10	1449	-3.0643	3.3257
	10	28	10	1450	-1.6563	10.157
	10	28	50	1451	-2.6366	4.0194
	10	28	50	1452	-6.5326	5.1234
	10	28	50	1453	-16.225	11.806
	10	28	50	1454	-4.3706	4.8954
	10	28	50	1455	-7.5936	0.86043
	10	31	11	1456	-7.3801	5.0419
	10	31	11	1457	-2.8651	18.65
	10	31	11	1458	-5.9451	10.774
	10	31	11	1459	-1.5681	23.51
	10	31	11	1460	-2.9871	17.888
	10	31	11	1461	-4.6561	16.469
	10	31	11	1462	-2.1551	10.704
	10	31	11	1463	-5.7601	6.0369
	10	31	11	1464	-0.44506	6.3359
	10	31	11	1465	-2.7141	7.5989
	10	31	11	1466	-4.1741	13.67
	11	1	4	1467	-8.2257	6.9933
	11	1	4	1468	-1.0567	11.458
	11	1	4	1469	-7.9077	10.499
	11	1	4	1470	-9.5777	3.3133
	11	1	4	1471	-10.988	5.2463
	11	1	4	1472	-3.8497	16.134
	11	1	4	1473	-3.5507	4.5433
	11	1	4	1474	-5.9617	3.6003
	11	1	4	1475	-4.4727	9.4953
	11	1	4	1476	-3.4767	12.695
	11	1	4	1477	-12.47	4.2653
	11	1	4	1478	-4.8607	8.8263
	11	1	4	1479	-6.5697	4.8523
	11	1	19	1480	-8.5645	6.6545
	11	1	19	1481	-3.4435	9.0715
	11	1	19	1482	-9.2705	9.1365
	11	1	19	1483	-7.8685	5.0225
	11	1	19	1484	-4.1585	12.075
	11	1	19	1485	-6.2365	13.747
	11	1	19	1486	-2.2045	7.3575
	11	1	19	1487	-12.827	3.9395
	11	1	19	1488	-2.7635	11.204
	11	1	19	1489	-10.984	5.1885
	11	1	19	1490	-9.7365	6.9985
	11	1	19	1491	-8.2715	5.4155
	11	1	19	1492	-6.9085	4.5135
	11	1	45	1493	-3.3864	11.833
	11	1	45	1494	-9.2124	9.1946
	11	1	45	1495	-7.8104	5.0806
	11	1	45	1496	-14.37	5.6136
	11	1	45	1497	-5.2184	4.3436
	11	1	45	1498	-9.6964	7.0696
	11	1	45	1499	-7.8254	6.1426
	11	1	45	1500	-10.925	5.2466
	11	1	45	1501	-8.6544	8.0806
	11	1	45	1502	-8.2134	5.4736
	11	1	45	1503	-7.8744	3.5476
	11	1	54	1504	-5.6859	9.5331
	11	1	54	1505	-6.7089	5.8061
	11	1	54	1506	-10.488	7.9191
	11	1	54	1507	-4.9899	7.9011
	11	1	54	1508	-2.3039	13.93
	11	1	54	1509	-0.28591	19.698
	11	1	54	1510	-4.4459	5.1161
	11	1	54	1511	-6.8759	9.8901
	11	1	54	1512	-2.9569	11.011
	11	1	54	1513	-6.0569	10.115
	11	1	54	1514	-4.8099	11.925
	11	1	54	1515	-0.27291	13.414
	11	1	57	1516	-8.2131	4.3019
	11	1	57	1517	-6.8721	11.535
	11	1	57	1518	-7.5181	5.3729
	11	1	57	1519	-4.8321	11.402
	11	1	57	1520	-1.7901	18.194
	11	1	57	1521	-3.9021	5.6599
	11	1	57	1522	-13.5	3.2659
	11	1	57	1523	-11.657	4.5149
	11	1	57	1524	-7.3381	9.3969
	11	1	57	1525	-3.8251	9.8619
	11	1	57	1526	-8.6061	2.8159
	11	1	58	1527	-10.644	4.5754
	11	1	58	1528	-6.2296	12.177
	11	1	58	1529	-8.9236	3.9674
	11	1	58	1530	-12.382	3.8524
	11	1	58	1531	-1.1476	18.836
	11	1	58	1532	-6.9926	1.1014
	11	1	58	1533	-5.3076	4.2544
	11	1	58	1534	-11.834	4.9324
	11	1	58	1535	-6.8906	7.0774
	11	1	58	1536	-0.77457	15.397
	11	1	58	1537	-7.7196	9.0154
	11	1	58	1538	-6.2546	7.4324
	11	1	58	1539	-8.9876	2.4344
	11	1	59	1540	-2.4269	12.792
	11	1	59	1541	-12.349	6.0581
	11	1	59	1542	-6.8509	6.0401
	11	1	59	1543	-9.2849	6.9491
	11	1	59	1544	-7.2669	12.717
	11	1	59	1545	-3.8959	4.1981
	11	1	59	1546	-5.2829	4.2791
	11	1	59	1547	-7.8899	6.0781
	11	1	59	1548	-7.9179	8.2541
	11	1	59	1549	-10.767	5.9681
	11	1	59	1550	-8.2779	5.4091
	11	1	59	1551	-9.9869	1.4351
	11	1	73	1552	-9.6393	5.5797
	11	1	73	1553	-2.7993	10.092
	11	1	73	1554	-9.3293	6.9047
	11	1	73	1555	-7.0123	1.0817
	11	1	73	1556	-5.3273	4.2347
	11	1	73	1557	-1.6133	15.153
	11	1	73	1558	-11.835	4.8997
	11	1	73	1559	-7.2983	6.3887
	11	1	73	1560	-2.8633	8.5587
	11	1	86	1561	-4.4386	10.78
	11	1	86	1562	-11.289	7.1184
	11	1	86	1563	-6.8146	6.0764
	11	1	86	1564	-10.273	5.9614
	11	1	86	1565	-6.2066	13.777
	11	1	86	1566	-5.9076	2.1864
	11	1	86	1567	-2.1746	7.3874
	11	1	86	1568	-12.797	3.9694
	11	1	86	1569	-9.9016	4.0664
	11	1	86	1570	-7.8816	8.2904
	11	1	86	1571	-4.5866	12.148
	11	1	86	1572	-4.1456	9.5414
	11	1	86	1573	-6.8786	4.5434
	11	1	93	1574	-11.642	3.5768
	11	1	93	1575	-8.2522	10.155
	11	1	93	1576	-8.8982	3.9928
	11	1	93	1577	-8.2602	7.9738
	11	1	93	1578	-1.1222	18.862
	11	1	93	1579	-1.8472	6.2468
	11	1	93	1580	-3.2342	6.3278
	11	1	93	1581	-6.6882	10.078
	11	1	93	1582	-2.7692	11.199
	11	1	93	1583	-11.79	4.9448
	11	1	93	1584	-3.1572	10.53
	11	1	93	1585	-2.8182	8.6038
	11	1	104	1586	-5.9398	9.2792
	11	1	104	1587	-1.5258	16.881
	11	1	104	1588	-5.2438	7.6472
	11	1	104	1589	-11.774	4.4602
	11	1	104	1590	-3.0838	1.7442
	11	1	104	1591	-4.6358	15.348
	11	1	104	1592	-9.3548	4.6132
	11	1	104	1593	-13.479	2.6932
	11	1	104	1594	-12.232	4.5032
	11	1	104	1595	-7.6948	5.9922
	11	1	104	1596	-6.3318	5.0902
	11	1	126	1597	-4.9016	10.317
	11	1	126	1598	-3.8766	8.6384
	11	1	126	1599	-5.6076	12.799
	11	1	126	1600	-3.1816	9.7094
	11	1	126	1601	-6.6396	9.5944
	11	1	126	1602	-0.52565	19.458
	11	1	126	1603	-3.2986	4.7954
	11	1	126	1604	-2.6376	6.9244
	11	1	126	1605	-4.0436	12.722
	11	1	126	1606	-2.1726	11.795
	11	1	126	1607	-5.2726	10.899
	11	1	126	1608	-6.0736	10.661
	11	1	126	1609	-4.2696	7.1524
	11	1	132	1610	-10.303	4.9161
	11	1	132	1611	-8.2539	4.2611
	11	1	132	1612	-12.033	6.3741
	11	1	132	1613	-2.4389	10.452
	11	1	132	1614	-11.017	5.2171
	11	1	132	1615	-7.9749	12.009
	11	1	132	1616	-0.50789	7.5861
	11	1	132	1617	-5.9909	3.5711
	11	1	132	1618	-1.2529	15.513
	11	1	132	1619	-9.6499	6.5221
	11	1	132	1620	-7.9619	5.7251
	11	1	132	1621	-1.4789	9.9431
	11	1	142	1622	-7.4434	7.7756
	11	1	142	1623	-5.0774	13.33
	11	1	142	1624	-4.6994	8.1916
	11	1	142	1625	-11.229	5.0046
	11	1	142	1626	-4.0914	15.893
	11	1	142	1627	-3.7924	4.3016
	11	1	142	1628	-4.1554	5.4066
	11	1	142	1629	-13.753	3.0126
	11	1	142	1630	-0.61843	13.35
	11	1	142	1631	-8.8384	7.3336
	11	1	142	1632	-5.5434	11.192
	11	1	142	1633	-4.0784	9.6086
	11	1	142	1634	-4.7634	6.6586
	11	1	53	1635	-2.3209	2.5071
	11	1	53	1636	-3.3629	2.8241
	11	1	53	1637	-3.4779	2.1781
	11	1	53	1638	-2.0979	3.8401
	11	1	53	1639	-3.1569	7.9061
	11	1	53	1640	-7.1719	4.1091
	11	1	53	1641	-2.1729	3.1871
	11	1	53	1642	-4.4589	0.087127
	11	1	53	1643	-3.9939	1.3341
	11	1	53	1644	-6.9439	1.7751
	11	1	53	1645	-3.7369	3.1381
	11	4	19	1646	-6.7549	0.12014
	11	4	19	1647	-4.8069	3.4581
	11	4	19	1648	-3.6809	2.8041
	11	4	19	1649	-3.8359	2.7891
	11	4	19	1650	-18.105	5.3801
	11	4	19	1651	-3.5629	3.3591
	11	4	19	1652	-5.9319	0.91114
	11	4	19	1653	-7.3939	1.5901
	11	4	19	1654	-3.9479	0.86514
	11	4	19	1655	-5.4979	1.7981
	11	4	19	1656	-3.2859	3.7451
	11	4	19	1657	-4.7779	1.0341
	11	4	19	1658	-5.1419	2.3731
	11	5	11	1659	-3.1607	7.0113
	11	5	11	1660	-3.1577	2.8113
	11	5	11	1661	-3.9657	18.346
	11	5	11	1662	-2.4657	3.3943
	11	5	11	1663	-2.6007	21.086
	11	5	11	1664	-1.2027	4.0473
	11	5	11	1665	-3.1407	12.109
	11	5	11	1666	-0.89668	5.7753
	11	5	11	1667	-4.1757	5.4803
	11	5	11	1668	-10.372	16.237
	11	5	11	1669	-14.588	24.444
	11	5	46	1670	-15.413	6.8991
	11	5	46	1671	-5.7209	0.13913
	11	5	46	1672	-19.168	4.5191
	11	5	46	1673	-3.4339	1.8161
	11	5	46	1674	-6.3959	8.8541
	11	5	46	1675	-9.9289	1.0251
	11	5	46	1676	-14.651	11.958
	11	5	46	1677	-2.4829	36.549
	11	5	74	1678	-9.5089	0.66312
	11	5	74	1679	-9.2899	13.022
	11	5	74	1680	-4.7179	1.1421
	11	5	74	1681	-4.8529	18.834
	11	5	74	1682	-3.4549	1.7951
	11	5	74	1683	-7.4409	7.8091
	11	5	74	1684	-2.5039	36.528
	11	5	88	1685	-5.1961	4.9759
	11	5	88	1686	-4.1691	1.7999
	11	5	88	1687	-9.0731	13.239
	11	5	88	1688	-2.4531	3.4069
	11	5	88	1689	-0.54008	23.147
	11	5	88	1690	-6.2001	9.0499
	11	5	88	1691	-2.9321	3.7399
	11	5	88	1692	-3.1391	6.5169
	11	5	88	1693	-7.2871	19.322
	11	5	88	1694	-5.3591	33.673
	11	5	142	1695	-3.2089	2.7601
	11	5	142	1696	-6.0649	16.247
	11	5	142	1697	-14.94	8.7471
	11	5	142	1698	-3.6529	7.3011
	11	5	142	1699	-6.0679	0.60406
	11	5	142	1700	-0.30294	38.729
	11	5	166	1701	-7.4887	2.6833
	11	5	166	1702	-5.7697	0.090277
	11	5	166	1703	-15.121	8.5663
	11	5	166	1704	-7.4687	7.7813
	11	5	166	1705	-9.9777	0.97628
	11	5	166	1706	-4.5797	34.452
	11	6	24	1707	-3.4221	5.0309
	11	6	24	1708	-2.2221	7.4809
	11	6	24	1709	-3.7211	6.3569
	11	6	24	1710	-2.7201	7.5619
	11	6	24	1711	-4.2081	12.807
	11	6	24	1712	-0.80112	7.6209
	11	6	24	1713	-4.0931	15.345
	11	6	24	1714	-2.9061	16.86
	11	6	24	1715	-3.3261	10.189
	11	6	24	1716	-3.6431	9.0759
	11	6	24	1717	-1.6781	18.885
	11	6	24	1718	-4.4991	4.5319
	11	6	31	1719	-4.2043	4.2487
	11	6	31	1720	-3.0043	6.6987
	11	6	31	1721	-3.5023	6.7797
	11	6	31	1722	-7.0383	9.9767
	11	6	31	1723	-6.6773	6.1507
	11	6	31	1724	-2.6073	5.8147
	11	6	31	1725	-7.9473	11.491
	11	6	31	1726	-0.61629	19.15
	11	6	31	1727	-4.1083	9.4067
	11	6	31	1728	-5.4493	7.2697
	11	6	31	1729	-3.4843	17.079
	11	6	31	1730	-0.16129	8.8697
	11	6	38	1731	-0.33739	8.1156
	11	6	38	1732	-2.2094	7.4936
	11	6	38	1733	-2.6844	7.3936
	11	6	38	1734	-2.7074	7.5746
	11	6	38	1735	-8.2914	8.7236
	11	6	38	1736	-5.8824	6.9456
	11	6	38	1737	-4.8844	3.5376
	11	6	38	1738	-10.224	9.2136
	11	6	38	1739	-1.8694	17.897
	11	6	38	1740	-3.3134	10.202
	11	6	38	1741	-5.6784	7.0406
	11	6	38	1742	-5.7614	14.802
	11	6	38	1743	-2.4384	6.5926
	11	8	12	1744	-11.857	6.4397
	11	8	12	1745	-2.3753	1.3437
	11	8	12	1746	-2.5463	5.1257
	11	8	12	1747	-5.0513	4.3397
	11	8	12	1748	-4.5953	2.7487
	11	8	12	1749	-3.0853	2.3837
	11	8	12	1750	-2.8473	5.2627
	11	8	12	1751	-5.3463	6.3727
	11	8	12	1752	-3.2183	7.6727
	11	8	12	1753	-7.9373	3.4847
	11	8	12	1754	-2.8623	7.7307
	11	8	12	1755	-8.0843	12.556
	11	8	12	1756	-2.4183	3.2227
	12	1	108	1757	-4.7122	22.256
	12	1	108	1758	-6.7832	9.1388
	12	1	108	1759	-6.5752	16.769
	12	1	108	1760	-3.8462	5.6068
	12	1	108	1761	-1.5152	7.0318
	12	1	108	1762	-7.6362	1.6768
	12	1	108	1763	-8.4292	6.5708
	12	1	108	1764	-3.0092	3.7568
	12	1	108	1765	-5.7782	5.1748
	12	1	108	1766	-12.939	8.7798
	12	1	108	1767	-12.546	14.501
	12	2	69	1768	-6.6461	2.4479
	12	2	69	1769	-15.017	3.4989
	12	2	69	1770	-7.1491	3.8199
	12	2	69	1771	-5.7641	16.876
	12	2	69	1772	-7.2241	5.2909
	12	2	69	1773	-13.676	16.996
	12	2	69	1774	-4.5391	4.1639
	12	3	232	1775	-4.7191	5.2499
	12	3	232	1776	-0.41406	4.2889
	12	3	232	1777	-6.2041	17.687
	12	3	232	1778	-11.918	16.05
	12	3	232	1779	-2.2641	4.3769
	12	3	232	1780	-10.541	19.24
	12	3	232	1781	-5.0661	15.059
	12	5	41	1782	-6.113	2.528
	12	5	41	1783	-4.535	4.324
	12	5	41	1784	-6.846	5.076
	12	5	41	1785	-5.429	3.617
	12	5	41	1786	-2.329	14.311
	12	5	41	1787	-4.752	3.295
	12	5	41	1788	-8.274	3.304
	12	5	41	1789	-11.948	14.536
	12	5	41	1790	-6.651	7.958
	12	5	41	1791	-10.015	6.001
	12	5	41	1792	-4.041	7.131
	12	5	153	1793	-4.0801	4.5609
	12	5	153	1794	-0.45415	8.4049
	12	5	153	1795	-5.8371	6.0849
	12	5	153	1796	-5.4441	3.6019
	12	5	153	1797	-3.3681	13.272
	12	5	153	1798	-2.7191	5.3279
	12	5	153	1799	-7.2651	4.3129
	12	5	153	1800	-5.8191	20.665
	12	5	153	1801	-1.5461	13.063
	12	5	153	1802	-9.0061	7.0099
	12	5	153	1803	-3.0321	8.1399
	12	6	71	1804	-4.3307	6.6693
	12	6	71	1805	-1.0427	15.426
	12	6	71	1806	-5.2837	18.982
	12	6	71	1807	-6.2267	4.9613
	12	6	71	1808	-4.5717	27.1
	12	6	71	1809	-8.3317	12.121
	12	6	71	1810	-3.2797	7.0013
	12	6	75	1811	-7.6311	3.3689
	12	6	75	1812	-4.3431	12.126
	12	6	75	1813	-2.4401	21.826
	12	6	75	1814	-4.4071	6.7809
	12	6	75	1815	-0.70409	30.968
	12	6	75	1816	-1.3921	19.061
	12	6	75	1817	-7.6041	2.6769
	12	6	37	1818	-17.935	1.0175
	12	6	37	1819	-6.3395	0.51952
	12	6	39	1820	-3.8616	15.091
	12	6	39	1821	-5.3446	0.49843
	12	6	39	1822	-11.005	0.71443
	12	6	39	1823	-7.6176	0.56943
	12	6	39	1824	-6.6016	0.25743
	12	6	39	1825	-7.6256	0.59343
	12	6	39	1826	-14.966	7.8624
	12	6	39	1827	-32.225	12.682
	12	6	58	1828	-2.1276	3.7154
	12	6	58	1829	-7.4726	0.71437
	12	6	58	1830	-6.4566	1.7624
	12	6	58	1831	-4.2806	4.7664
	12	6	106	1832	-7.8173	11.136
	12	6	106	1833	-2.1323	3.7107
	12	6	106	1834	-1.7223	4.8867
	12	6	106	1835	-5.4373	2.7817
	12	6	106	1836	-1.2133	7.8337
	12	6	106	1837	-1.5133	21.315
	12	6	106	1838	-7.5083	37.399
	12	6	158	1839	-18.016	0.93743
	12	6	158	1840	-4.1386	1.7044
	12	6	158	1841	-5.3956	1.4634
	12	6	158	1842	-7.4436	0.77543
	12	6	158	1843	-12.736	10.092
	12	6	158	1844	-23.851	21.056
	12	6	200	1845	-5.7393	13.214
	12	6	200	1846	-6.4313	0.42766
	12	6	200	1847	-3.3593	4.8597
	12	6	200	1848	-8.3513	0.69566
	12	6	200	1849	-15.819	7.0087
	12	6	200	1850	-23.862	21.045
	12	6	206	1851	-3.4756	15.477
	12	6	206	1852	-1.8866	3.9564
	12	6	206	1853	-2.1116	6.0754
	12	6	206	1854	-2.5006	4.1084
	12	6	206	1855	-3.1436	3.7154
	12	6	206	1856	-5.0636	3.9834
	12	6	206	1857	-11.508	11.32
	12	6	206	1858	-16.479	28.428
	12	8	3	1859	-8.8099	2.7841
	12	8	3	1860	-7.2749	26.006
	12	8	3	1861	-6.0669	4.2771
	12	8	3	1862	-1.9529	23.36
	12	8	3	1863	-11.975	7.3531
	12	8	3	1864	-0.62591	16.562
	12	8	3	1865	-2.3259	26.736
	12	8	3	1866	-8.0799	4.7331
	12	8	148	1867	-4.7692	7.2308
	12	8	148	1868	-8.0782	6.3908
	12	8	148	1869	-5.7892	1.2888
	12	8	148	1870	-6.3612	9.1078
	12	9	46	1871	-9.3515	1.5235
	12	9	46	1872	-16.903	1.0495
	12	9	46	1873	-11.888	1.1115
	12	9	46	1874	-7.1465	7.1035
	12	9	46	1875	-15.288	61.462
	12	9	153	1876	-0.054635	10.82
	12	9	153	1877	-0.54764	19.092
	12	9	153	1878	-0.61964	17.052
	12	9	153	1879	-0.43864	17.514
	12	9	153	1880	-1.9456	12.304
	12	9	153	1881	-0.87164	75.878
	12	12	7	1882	-2.1137	13.636
	12	12	7	1883	-6.6567	0.29629
	12	12	7	1884	-7.4077	0.34229
	12	12	7	1885	-9.6547	0.37629
	12	12	7	1886	-5.6887	0.60829
	12	12	7	1887	-5.0957	0.52929
	13	1	42	1888	-5.9666	0.47137
	13	1	42	1889	-4.3396	0.64437
	13	1	42	1890	-4.8286	0.79637
	13	1	42	1891	-5.5066	1.2274
	13	1	42	1892	-7.2716	0.071369
	13	1	42	1893	-9.6766	1.0584
	13	1	42	1894	-8.8846	0.86537
	13	1	42	1895	-6.8376	0.86537
	13	1	42	1896	-7.4846	0.98437
	13	1	42	1897	-9.9386	0.67137
	13	1	42	1898	-6.6776	0.29137
	13	1	42	1899	-4.3146	0.87237
	13	1	42	1900	-0.75463	3.7924
	13	1	151	1901	-2.7997	2.8253
	13	1	151	1902	-5.5257	1.2083
	13	1	151	1903	-5.2427	2.1003
	13	1	151	1904	-1.5037	9.2313
	13	1	151	1905	-8.9337	1.6763
	13	1	151	1906	-0.55267	6.4163
	13	1	151	1907	-3.3097	1.8773
	13	1	165	1908	-6.1257	0.31228
	13	1	165	1909	-4.4987	0.48528
	13	1	165	1910	-4.6417	2.0923
	13	1	165	1911	-6.4067	0.93628
	13	1	165	1912	-6.9957	2.7543
	13	1	165	1913	-3.9247	3.7783
	13	1	165	1914	-5.5957	2.8733
	13	1	165	1915	-6.0017	4.6083
	13	1	165	1916	-4.4737	0.71328
	13	1	174	1917	-4.9757	1.4623
	13	1	174	1918	-3.3487	1.6353
	13	1	174	1919	-1.7897	3.8353
	13	1	174	1920	-4.5157	2.2183
	13	1	174	1921	-2.1847	5.1583
	13	1	174	1922	-7.6617	3.0733
	13	1	174	1923	-5.8457	3.9043
	13	1	174	1924	-3.7987	3.9043
	13	1	174	1925	-7.5177	0.95134
	13	1	174	1926	-5.8757	4.7343
	13	1	174	1927	-2.6147	4.3543
	13	1	174	1928	-2.2997	2.8873
	13	1	174	1929	-2.6927	22.276
	13	1	174	1930	-2.2297	29.051
	13	1	174	1931	-0.78766	3.7593
	13	1	190	1932	-3.3305	1.6535
	13	1	190	1933	-4.8435	0.7815
	13	1	190	1934	-5.5215	1.2125
	13	1	190	1935	-6.2625	1.0805
	13	1	190	1936	-8.8995	0.8505
	13	1	190	1937	-4.6445	2.3245
	13	1	190	1938	-4.3295	0.8575
	13	1	190	1939	-3.6985	21.27
	13	1	196	1940	-3.0603	3.3777
	13	1	196	1941	-3.4813	1.5027
	13	1	196	1942	-4.6483	2.0857
	13	1	196	1943	-4.3653	2.9777
	13	1	196	1944	-1.8823	7.8677
	13	1	196	1945	-3.9313	3.7717
	13	1	196	1946	-7.6503	0.81866
	13	1	196	1947	-6.0083	4.6017
	13	1	196	1948	-3.7713	3.1977
	13	1	196	1949	-3.4563	1.7307
	13	1	225	1950	-4.325	0.65902
	13	1	225	1951	-4.814	0.81102
	13	1	225	1952	-5.492	1.242
	13	1	225	1953	-4.185	3.158
	13	1	225	1954	-0.44598	10.289
	13	1	225	1955	-7.846	1.904
	13	1	225	1956	-9.924	0.68602
	13	1	225	1957	-3.276	1.911
	13	1	225	1958	-1.621	23.348
	13	1	225	1959	-2.788	1.759
	13	1	229	1960	-3.8915	2.5465
	13	1	229	1961	-3.2885	1.6955
	13	1	229	1962	-2.7535	2.8715
	13	1	229	1963	-1.3835	5.3505
	13	1	229	1964	-7.6015	3.1335
	13	1	229	1965	-7.8335	1.9165
	13	1	229	1966	-3.7385	3.9645
	13	1	229	1967	-1.3135	7.1555
	13	1	229	1968	-4.7915	5.8185
	13	1	229	1969	-3.5785	3.3905
	13	1	229	1970	-4.2875	0.89954
	13	1	229	1971	-8.7765	16.193
	13	1	229	1972	-21.625	9.6555
	13	1	229	1973	-0.72746	3.8195
	13	1	59	1974	-2.5127	8.2843
	13	1	59	1975	-2.3607	12.983
	13	1	59	1976	-2.9537	7.3743
	13	1	59	1977	-2.0617	7.7203
	13	1	59	1978	-1.0747	8.0033
	13	1	59	1979	-1.2677	6.6223
	13	1	59	1980	-0.24368	5.3663
	13	1	59	1981	-3.1967	5.3653
	13	1	59	1982	-4.9137	5.3363
	13	1	59	1983	-5.3567	6.5493
	13	1	59	1984	-8.5807	8.9823
	13	1	59	1985	-3.7237	11.448
	13	1	92	1986	-1.2396	9.5574
	13	1	92	1987	-13.376	1.9684
	13	1	92	1988	-8.8486	1.4794
	13	1	92	1989	-8.9806	0.80139
	13	1	92	1990	-5.9456	3.1324
	13	1	92	1991	-6.1386	1.7514
	13	1	92	1992	-5.1146	0.49539
	13	1	92	1993	-7.0436	1.5184
	13	1	92	1994	-4.2846	0.87139
	13	1	92	1995	-8.7606	1.4894
	13	1	92	1996	-10.228	1.6784
	13	1	92	1997	-12.428	5.1354
[truncated: 1,982 more rows]
