# Supplementary material for: Ramp-to-threshold dynamics in a hindbrain population controls the timing of spontaneous saccades
Source: Nat Commun. 2021 Jul 6;12:4145. doi: 10.1038/s41467-021-24336-w (PMC8260785; doi:10.1038/s41467-021-24336-w)
Supplement: Supplementary file 3 — Source Data [file 41467_2021_24336_MOESM3_ESM.zip › Ramirez_Source_Data/Figure 5a.csv]

Panel
a
choice probabilities using 1 cell
	time until saccade(s)	-0	-0.33333	-0.66667	-1	-1.3333	-1.6667	-2
Fixation Duration (s)	Sample Index
2	1	0.67268	0.69802	0.72806	0.69	0.68628	0.6984	0.62923
3	2	0.8412	0.7865	0.7235	0.7691	0.69745	0.55515	0.43105
4	3	0.8891	0.8813	0.8599	0.8197	0.82215	0.7818	0.7336
5	4	0.8432	0.8114	0.8714	0.8259	0.8041	0.7678	0.799
6	5	0.8681	0.8489	0.8162	0.8432	0.7938	0.79905	0.7584
7	6	0.8412	0.8438	0.844	0.82555	0.8134	0.78315	0.8201
8	7	0.8294	0.87085	0.84455	0.7878	0.8212	0.77735	0.8285
9	8	0.8675	0.88105	0.8574	0.8996	0.87865	0.8141	0.854
10	9	0.77825	0.8455	0.8608	0.8344	0.8642	0.7908	0.80985
11	10	0.84232	0.84755	0.74082	0.73587	0.795	0.77643	0.77303
12	11	0.8331	0.7891	0.8409	0.8664	0.8273	0.78985	0.7804
13	12	0.8586	0.83185	0.8287	0.815	0.8457	0.8042	0.8273
14	13	0.7866	0.8034	0.79155	0.77315	0.8411	0.8016	0.80485
15	14	0.6339	0.69847	0.71925	0.72661	0.68547	0.76759	0.72931
16	15	0.7759	0.73695	0.7282	0.7221	0.7461	0.6993	0.7924
17	16	0.7321	0.7804	0.7099	0.7876	0.8463	0.7715	0.7408
18	17	0.80875	0.8082	0.7724	0.7417	0.7695	0.7627	0.7999
19	18	0.60895	0.60875	0.6719	0.65715	0.63855	0.62025	0.5732
20	19	0.62455	0.69455	0.7081	0.6716	0.6628	0.6625	0.7015
choice probabilities using 4 cells
	time until saccade(s)	-0	-0.33333	-0.66667	-1	-1.3333	-1.6667	-2
Fixation Duration (s)	Sample Index
2	1	0.8942	0.8787	0.852	0.7462	0.7299	0.7227	0.7649
3	2	0.9039	0.9245	0.8921	0.818	0.6741	0.5852	0.3448
4	3	0.9881	0.9833	0.9809	0.9774	0.97015	0.9559	0.8715
5	4	0.9478	0.9773	0.9628	0.8997	0.9181	0.9091	0.8909
6	5	0.9567	0.94715	0.96	0.9308	0.9093	0.8777	0.8525
7	6	0.9654	0.9885	0.9573	0.9278	0.9351	0.9083	0.9183
8	7	0.9472	0.9847	0.971	0.9642	0.94625	0.9653	0.9733
9	8	0.9856	0.974	0.9623	0.9764	0.9793	0.9564	0.9325
10	9	0.9353	0.9475	0.9416	0.9689	0.9399	0.9117	0.90405
11	10	0.9243	0.9371	0.9561	0.9181	0.9205	0.89915	0.9103
12	11	0.90835	0.90335	0.9313	0.9212	0.92755	0.8974	0.9056
13	12	0.9415	0.9497	0.9658	0.9538	0.9664	0.9312	0.9561
14	13	0.9432	0.9172	0.95095	0.9144	0.9105	0.9332	0.9409
15	14	0.82275	0.848	0.8498	0.8364	0.9382	0.8763	0.8707
16	15	0.7272	0.7881	0.7354	0.7796	0.7695	0.7326	0.7719
17	16	0.83755	0.8811	0.81945	0.8473	0.7904	0.8015	0.8493
18	17	0.83	0.8693	0.8347	0.8861	0.8645	0.82775	0.818
19	18	0.6936	0.7011	0.7587	0.7708	0.6966	0.6873	0.6806
20	19	0.5794	0.5824	0.5176	0.5403	0.6609	0.6378	0.5722
choice probabilities using 16 cells
	time until saccade(s)	-0	-0.33333	-0.66667	-1	-1.3333	-1.6667	-2
Fixation Duration (s)	Sample Index
2	1	0.9944	0.9952	0.9505	0.7933	0.8231	0.8502	0.8642
3	2	0.9925	0.9939	0.9793	0.9683	0.9094	0.6147	0.258
4	3	1	0.9999	1	0.9999	0.9999	0.9942	0.9812
5	4	0.9917	0.9993	0.9992	1	0.9988	0.9922	0.9893
6	5	0.9964	0.9984	0.9974	0.9983	0.9987	0.982	0.9854
7	6	0.9981	1	0.9998	0.9988	0.9939	0.9979	0.998
8	7	0.9998	1	1	0.9983	0.9969	0.9967	0.9979
9	8	1	1	1	0.9991	0.9993	0.9991	0.9967
10	9	0.999	0.9964	0.9962	0.9948	0.994	0.9878	0.9921
11	10	0.9977	0.9988	0.9974	0.9962	0.9997	0.9953	0.9942
12	11	0.9965	0.9987	0.9954	0.9978	0.9967	0.9986	0.9928
13	12	1	0.9995	0.9996	0.9988	0.9989	1	0.9998
14	13	0.9992	0.9948	0.9941	0.9995	1	0.999	0.9995
15	14	0.9574	0.9775	0.9898	0.9766	0.9959	0.9962	0.9928
16	15	0.9349	0.9085	0.8924	0.8977	0.8824	0.9273	0.9322
17	16	0.9909	0.9886	0.9935	0.9702	0.977	0.9614	0.9781
18	17	0.9941	0.9946	0.9948	0.9954	0.9676	0.9856	0.9869
19	18	0.918	0.9246	0.9597	0.8846	0.8798	0.8883	0.8331
20	19	0.6189	0.6499	0.4733	0.5377	0.4298	0.3928	0.3146
