# Supplementary material for: Ramp-to-threshold dynamics in a hindbrain population controls the timing of spontaneous saccades
Source: Nat Commun. 2021 Jul 6;12:4145. doi: 10.1038/s41467-021-24336-w (PMC8260785; doi:10.1038/s41467-021-24336-w)
Supplement: Supplementary file 3 — Source Data [file 41467_2021_24336_MOESM3_ESM.zip › Ramirez_Source_Data/Supplementary Figure 8b.csv]

Panel
b
Fixation Duration(s)
r1-4 Before	r1-4 After	r5-6 Before	r5-6 After	r7-8 Before	r7-8 After	spinal cord Before	spinal cord After
0.046692	0.022091	-0.074553	0.34644	0.037277	0.090522	-0.040434	0.0070579
0.092134	0.021337	-0.072252	0.11352	0.052248	-0.18145	-0.028867	0.043066
0.051215	0.034833	-0.054707	0.090071	0.1269	0.050047	-0.0012496	0.018097
-0.0012763	0.033894	0.049805	0.09901	0.0065575	0.049155	0.043173	0.063655
-0.0011838	0.035331	-0.032636	0.10503	-1.2736	0.035758	-0.0091059	0.023156
0.13134	0.037036	-0.093038	0.12545	0.018	0.029805	-0.010863	0.0052445
0.027336	0.014081	-0.055071	0.29505	0.092133	0.011907	-0.0073094	0.040227
0.030979	0.052371	0.14057	0.083349	0.014328	-0.0013809	0.003226	0.063183
0.051206	0.045462	-0.031617	0.066	0.0089102	0.023669	0.054071	-0.056455
0.022323	0.041119	0.01088	0.028517	0.041128	-0.0028367	0.036822	0.050169
0.0017466	0.0075568	-0.019938	0.21689	-0.0016039	0.057836	-0.0019788	-0.61111
0.027277	0.00047212	-0.051169	0.12445	0.047487	0.010956	0.0027808	0.032632
0.017659	0.031036	-0.017881	0.099858	0.030737	0.02387	0.050081	0.033251
0.22597	0.017634	-0.058924	0.096253	0.031207	0.020019	-0.0037346	0.038643
0.05086	0.028349	-0.053207	0.096478	-0.017613	0.033583	0.034084	-0.011991
0.033313	-0.43692	-0.059612	-0.0079892	0.081687	0.13358	0.019234	0.022559
0.031598	0.030628	-0.36661	0.028824	-7.7056e-05	0.022886	-0.03225	0.0027325
-0.01667	0.017894	-0.024844	0.048034	0.070686	0.018331	-1.2258	0.058781
0.004529	0.037446	0.14827	0.05924	0.002426	0.046035	0.014671	-0.0068394
0.035909	0.0067147	-0.040727	0.11836	0.057357	0.024409	0.014515	0.11555
0.025796	0.14944	-0.094529	0.034337	-0.0093815	0.0077364	0.024939	0.023
0.020997	0.030396	-0.048263	0.12486	0.053109	0.052764	0.033484	-0.025334
0.014885	0.014822	9.685e-05	0.15905	0.03074	0.035643	0.11358	0.10131
0.12215	0.34819	-0.010502	0.10658	0.0045381	0.071596	0.066919	-0.017988
0.033979	0.020648	-0.0034561	0.089381	-0.010787	0.053964	0.017863	-0.39015
0.029408	0.036127	0.063822	2.0977	-0.065466	0.036872	0.061862	0.38755
0.030096	0.024762	0.033526	0.0092243	0.054153	0.45368	0.028571	-0.009277
0.052877	0.074254	-0.053643	0.059745	0.054606	0.029687	0.1996	0.041516
0.038083	0.090475	-0.063858	0.14808	0.0063972	0.043833	0.012078	0.017771
0.044999	0.012575	0.00015425	0.018448	0.036903	0.043026	0.063972	-0.011521
0.045545	0.037315	0.037068	0.081564	-0.0095674	0.048535	0.045609	0.045334
0.062465	0.017152	0.1652	0.01758	0.0558	0.044511	0.00029523	0.066803
0.030082	0.015624	0.015476	0.090347	0.02918	0.049315	0.088353	-0.014716
0.024313	0.093954	0.12353	0.31775	0.17987	0.041548	0.00012947	0.029243
0.048506	0.054598	0.059301	0.026374	0.013837	0.00024462	0.012024	-0.014953
0.045338	-0.0013303	0.034154	0.099592	0.0055981	0.03958	0.018451	0.044282
0.013892	0.031836	0.057286	0.080364	-0.003601	-0.0040731	0.029028	-0.06388
0.01942	0.060469	0.054231	0.93806	0.062244	0.0405	-0.044458	-0.10813
0.030064	0.027552	0.07608	0.07934	0.0088276	0.0067223	0.033768	0.081596
0.030468	0.04735	0.090428	0.061417	0.0055401	0.026464	0.01243	0.0042952
0.060363	0.044567	0.024291	-0.44605	-0.0014821	0.040986	0.015573	0.027159
0.051054	0.063808	0.028999	0.025586	0.047782	0.21297	0.020102	0.0062918
0.077236	0.059857	0.020969	-0.011776	-0.0088548	0.04528	0.028335	0.11642
0.042924	0.046811	0.010902	-0.12435	0.0088441	0.096081	0.034811	0.091487
0.013831	0.01251	0.030683	-0.022344	0.050834	0.012893	0.034265	-0.0111
0.022258	0.027722	0.017812	0.17495	0.0099888	0.0096754	0.040097	0.054055
0.028691	0.022107	0.076862	-0.017707	-0.049517	0.089772	0.046148	-0.0092202
0.035207	0.028814	0.022475	1.0263	0.061348	0.028247	0.0021554	0.1471
-0.019562	0.030132	-0.28996	-0.10973	0.0081415	0.023562	0.0092745	0.10831
0.032856	0.018035	0.018802	-0.010979	0.065629	0.048935	0.026053	-0.024747
0.043514	0.27617	0.0019192	0.0061384	-0.0038502	0.022292	0.083239	0.17986
0.038509	0.037361	-4.8088	0.084381	0.64824	0.03253	0.02672	0.094705
0.054319	0.03463	0.01054	0.01173	-0.0062919	0.01264	0.12611	-0.048658
0.066305	0.06906	0.11673	0.022009	-0.0063523	0.045906	-0.0055661	0.10246
0.072648	0.060194	0.022999	0.17076	0.079274	0.041797	0.015309	0.068449
0.046315	0.039545	0.055121	0.18685	0.001434	0.053272	0.11917	0.17512
0.055126	0.020476	0.011231	0.069255	0.020002	0.058665	-0.36399	0.036498
0.084023	0.25709	0.056505	0.0015321	0.27699	0.067704	-0.013286	-0.015228
0.049606	-0.013209	0.013411	0.14376	0.045789	0.032402	-0.028905	0.028856
0.094958	0.085092	0.0032652	-0.39365	0.042487	0.057755	-0.063905	0.035774
0.062683	0.051649	0.024476	0.24664	0.011002	0.0448	-0.029941	0.071247
0.050342	0.049183	0.1222	0.0097896	0.056121	0.046708	-0.084215	0.030524
0.071238	0.049737	0.00047459	0.18623	-0.022618	0.058057	-0.029479	0.059486
0.038587	0.040932	0.048219	0.11529	-0.66001	-0.10518	-0.0074724	0.003627
0.035608	0.041793	0.0037617	0.026713	-0.0080589	-0.053984	0.030315	0.085372
0.06084	0.03281	0.013681	0.12154	0.067394	0.026655	0.018748	-2.046
0.046268	0.025119	0.0086712	0.067797	-0.0028206	0.052321	-0.57383	0.068519
0.028869	0.027513	0.063384	0.025456	0.060477	0.023233	-0.061763	0.002145
0.068673	0.026831	0.023837	-0.0006349	0.0011676	0.014898	0.056719	0.10299
0.031205	0.059832	0.02151	0.021295	0.050084	-0.0032804	-0.013577	0.049196
0.084153	0.080137	0.003552	-0.0059812	0.053425	0.068434	-0.056672	-0.084338
0.040435	-0.04861	0.18327	0.11011	0.0411	0.02302	0.0072453	0.071668
0.061525	-0.042847	-0.06531	0.027353	0.029121	0.067402	-0.058	0.0012736
0.034145	0.023515	-0.018523	-0.00044316	0.056442	0.0085311	0.020617	0.10703
0.074082	0.032009	-0.02756	0.025068	0.074764	0.050707	-0.039226	0.035867
0.042714	0.13598	-0.033075	0.10101	0.011902	0.04894	0.0046305	0.010033
0.054601	0.13283	-0.025925	0.11093	0.053206	0.15685	-0.053245	0.090746
0.0345	0.26037	-0.029656	0.4157	0.0054094	0.020379	0.00394	0.045174
0.050658	0.10175	-0.087717	0.035492	0.053296	0.070739	-0.055943	0.093793
0.061197	0.14871	0.0055448	0.1903	0.0023567	0.010406	-0.018118	0.011543
0.043669	0.15327	0.0076575	11.604	0.026924	0.023082	0.0009294	0.13813
0.066034	0.032223	0.018745	-0.1907	-0.035432	0.00092981	-0.034733	0.069496
0.10243	0.070188	0.017349	-0.53235	0.055996	0.016717	0.033165	0.019673
0.064751	0.035623	0.021698	-0.26698	0.016907	-0.082058	-0.042579	0.06595
0.060735	0.28888	0.01704	0.0069772	-0.014364	0.0031967	0.1077	0.019499
0.047427	0.041655	0.025532	-0.21147	-0.0078973	0.0045073	-0.0063047	0.033647
0.05139	-0.008165	0.031391	-0.35595	0.035022	0.0082992	-0.030096	0.010384
0.036086	0.11513	0.018865	1.0867	0.014032	0.004742	0.035717	0.02363
0.052093	0.081463	0.030696	0.51195	0.016993	-0.0014403	0.024423	-0.085153
0.070262	0.071553	0.035355	0.15756	-0.0025841	0.028051	-0.057661	0.029529
0.052989	0.067083	0.45202	0.082728	0.03058	-0.0047424	0.037899	0.0046841
0.040904	-0.076016	0.16457	0.019058	0.012529	0.026365	0.0019636	0.033032
0.029535	0.08835	0.19183	0.078835	0.042821	0.00091924	-0.047869	-0.094296
0.044827	0.055067	0.20511	0.036233	0.019898	0.050366	-0.010097	-6.8108e-05
0.040425	0.054599	0.070613	0.096113	0.02678	-0.0032514	0.024234	0.014045
0.032913	0.74487	0.084294	0.10982	-0.017789	0.084481	0.00046957	0.023176
0.050902	0.083892	-0.57671	0.011311	0.013086	0.003224	-0.016407	0.15749
0.032179	0.087696	0.15414	0.063441	0.069562	0.084716	0.038061	0.055228
0.0325	0.08556	0.20381	0.10434	0.033628	0.057409	-0.023101	0.0076137
0.07067	0.11342	0.40995	0.027221	0.00064934	0.051954	0.047691	0.039064
0.021677	0.065115	0.0482	0.08479	-0.078868	0.052961	-0.03593	0.0020731
0.11443	0.064563	0.046995	0.052462	0.040319	0.0043302	0.078596	0.075773
0.045846	0.049805	0.13059	0.05408	0.0082546	0.032305	-0.0099965	0.018238
0.070783	0.04624	0.15675	0.12558	0.012598	0.022233	0.083893	0.015961
0.034683	0.019236	0.022598	0.010601	-0.0080483	0.00011996	-0.27338	0.059635
0.054584	0.049429	0.017643	0.0006097	0.011379	0.041197	-0.016451	0.0077252
0.030897	0.053849	0.049662	0.025575	-0.032532	0.041647	-0.055057	0.043993
0.053669	0.043735	0.013186	0.054386	0.027738	-0.042738	0.013048	0.3556
0.060071	0.058124	0.060843	0.028535	0.0077188	0.052327	-0.016484	0.036577
0.042041	0.0049572	0.014023	-0.038986	0.028795	0.024579	-0.011086	0.07953
0.056474	0.052048	0.048318	0.042056	-0.020036	0.049904	0.061302	-0.053267
0.048679	0.062137	0.017973	0.052511	0.012912	0.0096871	0.0011307	0.058016
0.055212	0.04584	0.063032	1.6046	0.019003	0.02627	-0.056197	0.018497
0.053335	0.037679	0.017276	0.059016	-0.012496	0.0019869	0.033074	0.052739
0.044619	0.0074705	0.010165	0.048343	-0.0085639	0.057275	0.0080159	0.0080094
0.057802	0.038176	0.032287	-0.017326	-0.024299	0.059146	-0.039596	0.07596
0.040413	0.038215	0.018581	0.024342	-0.0054547	0.027374	0.010299	0.010897
0.056984	0.015203	0.026215	-0.011214	0.017353	0.022751	0.021243	0.066262
0.06816	0.053152	0.055767	0.035557	0.001099	0.01472	-0.014371	-0.00075782
0.06318	0.040959	0.011433	-0.013803	0.049972	0.025755	0.039487	0.059913
0.054569	0.0090652	0.089233	0.047817	0.025165	0.035039	-0.0023726	0.04972
0.075239	0.045465	0.081583	0.17528	0.06762	0.0043214	-0.0015695	0.030017
0.10373	0.00096934	-0.007109	0.0048687	0.019855	0.057821	-0.015282	0.068045
0.052766	0.15708	0.17389	0.022975	0.047033	0.029442	0.0016476	0.14335
0.051111	0.046401	-2.2226	0.035263	0.026705	0.057207	-0.00036481	0.080681
0.10179	0.0029081	-2.1622	0.0027263	0.017698	-0.018825	-0.0036051	0.052906
0.081794	0.27451	-0.90479	0.035301	0.022669	0.078348	-0.057988	0.056966
0.14548	0.053632	0.60315	0.038075	0.012733	0.05754	-0.0024628	-0.0037267
0.060456	0.072904	0.19144	0.0055538	0.041397	0.031508	-0.001193	0.063996
0.032028	0.048697	0.41657	0.021292	0.030736	-0.0028775	-0.0027871	0.065711
0.091999	0.13172	-0.017868	0.027066	0.075238	0.0070463	0.01358	0.049865
0.066959	0.089514	0.19514	0.31116	-0.010111	0.0045236	-0.0069703	0.097464
0.061895	0.045881	-0.044813	-0.016224	-0.047674	0.026503	0.01014	0.057303
0.061751	0.045805	0.033099	0.040698	-0.017225	0.011735	-0.0010636	0.030667
0.061946	0.037329	0.33942	0.028624	0.0011524	0.018448	0.15472	0.068056
0.051005	0.064152	0.038146	-0.030308	0.030703	0.16826	0.0018752	0.12092
0.098893	0.055936	0.071334	0.04747	-0.001794	-0.94172	-0.0027221	0.50292
0.046781	-0.070039	0.0036172	0.031457	0.029362	-0.013868	0.014529	0.055239
0.10495	0.041811	0.053977	-0.012776	0.011789	-0.05188	0.0096225	-0.397
0.074108	0.070769	0.021692	0.0031638	0.012633	0.53624	-0.019225	-0.013988
0.081156	0.07459	0.03037	0.035403	0.005242	0.013366	0.01148	0.027032
0.057086	0.047801	0.039606	-0.0042675	0.027865	0.00027538	0.0022896	0.039172
0.056064	0.11367	-0.0019534	0.04017	-0.0221	0.0039032	-0.0082486	0.059831
0.055243	0.079858	0.051087	0.036145	0.03601	0.00058296	0.00015357	0.018068
0.050327	0.10404	0.025832	-0.0075753	0.0093234	-0.027244	-0.031373	0.054049
0.048684	0.077521	0.060081	0.033537	-0.02126	0.019334	-0.00061784	0.95823
0.081685	0.012896	0.023776	-0.0059441	-0.016735	0.052989	-0.0053655	0.082013
0.051765	0.022021	0.067495	0.038889	0.023765	0.006309	0.025128	0.058637
0.0021028	0.059867	0.010309	-0.00033351	0.022321	0.012105	-0.0094209	0.047931
0.070598	0.06058	0.016963	0.035369	0.002885	0.026591	-0.0020146	0.05591
0.005737	0.067561	0.066246	0.010174	-0.0069681	0.041635	-0.017907	0.05649
0.016475	0.063221	0.055453	0.036407	-0.026229	-0.0069604	0.031072	0.0091456
0.047914	0.060187	0.008128	0.041149	-0.0163	0.08441	-0.0066341	0.033776
0.0036644	0.037747	0.06891	0.0021392	0.022484	-0.0015155	0.019943	0.044455
0.0051282	0.064718	0.0087734	0.013431	0.011757	0.07993	0.012656	0.086529
0.018137	0.052892	-0.0089119	0.042293	0.0098638	0.085192	0.017051	0.017068
0.022288	0.089126	0.06867	0.042777	0.014921	0.035419	0.0059907	0.032895
-0.0025469	0.086629	0.28228	0.033516	0.02641	-0.0034471	-0.035354	0.031378
0.083346	-0.043973	-0.099979	0.00022708	0.014065	0.021027	0.012371	0.078295
0.0053977	0.18005	0.044268	0.037022	0.0069906	0.017808	-0.0098151	0.079312
0.11852	0.019186	0.025845	0.043053	2.3372e-05	0.077554	0.0070339	0.053605
0.0057285	0.077404	0.021696	0.00074993	0.025804	0.024097	-0.011938	0.061064
0.057632	0.071784	0.05968	0.024118	0.0075433	0.10896	0.021206	0.34058
0.011051	0.057861	0.066061	0.021311	-1.1524	-0.011574	0.0064238	0.041791
0.0086278	0.074285	-0.1931	0.033748	-0.065022	0.073664	-0.0036921	0.036192
0.0029318	0.057685	0.092991	0.012709	0.0070616	0.0018883	0.07443	0.031092
0.068687	0.067165	0.11418	0.0098896	0.0022261	0.05444	0.02744	0.041983
0.017229	0.062588	0.0080162	0.062925	0.023552	0.0061917	0.060817	0.049629
0.012548	0.057115	0.045901	15.908	-0.0095484	0.086458	0.016744	0.03093
0.018714	0.06052	0.012921	0.16733	0.043416	-0.011363	0.056615	0.0090594
0.050991	0.056526	0.027113	0.039959	0.00069791	0.098722	0.033599	0.047824
0.019385	0.087363	0.053185	0.031956	-0.011026	0.028755	0.059167	0.064507
0.077039	0.057147	0.001847	0.018308	-0.070453	0.055693	0.0098966	-0.016156
0.011875	-0.0088813	0.049813	0.059359	0.028146	-0.009258	0.053137	0.0028144
0.017729	0.69755	0.0086513	-4.8582	0.0017824	0.12874	0.029481	0.023895
0.025644	0.063022	0.040317	-0.16173	0.01811	0.072206	0.017212	0.0083234
0.12544	0.086938	0.0089604	0.010311	-0.0036483	0.04346	0.018758	0.025429
0.010269	0.097785	0.033256	0.2173	0.033781	0.080229	0.016979	0.014144
-0.0039321	0.12466	0.010396	-0.019862	0.025	0.0035336	0.026177	0.037883
0.079678	0.095087	0.028054	0.043163	0.023063	0.040167	0.018876	0.023537
0.072238	0.097815	0.013317	-0.0077745	0.040992	0.04961	0.02276	0.024167
0.011758	0.085716	0.051615	0.051133	0.066159	0.04484	0.028852	0.023022
0.089904	0.063608	0.0077714	0.012538	0.048347	0.038554	0.017449	0.03054
0.019124	0.079146	0.00026423	0.528	0.011154	0.021646	0.015792	0.059542
0.095932	0.073876	0.031005	-0.0063348	0.05621	-0.0060447	0.026094	0.024336
0.018659	0.39188	-0.10901	0.041883	0.0082715	0.053375	0.022423	0.072084
0.026137	0.053796	0.044471	-0.0028494	-0.0041317	0.028232	0.020364	0.058291
0.0278	0.067561	0.074283	0.01501	-0.0066425	0.072714	0.026615	0.045932
0.0098529	0.077011	-0.0050561	-0.0075161	-0.008701	0.065302	0.023744	0.027591
0.036659	0.059951	0.059593	-0.0033218	-0.011488	0.03621	0.023784	0.036338
0.017223	0.053385	-0.18511	0.015767	0.026536	-0.029	0.08397	0.034336
0.095867	0.05797	0.10299	0.014658	0.088716	0.053245	0.042184	0.062511
0.0085512	0.02084	0.22392	0.028123	0.052267	0.017293	0.046642	0.030568
0.040236	0.061894	0.039762	-0.055685	0.05559	0.050005	0.068822	0.03275
0.02636	0.046684	0.074497	-0.013996	-0.011602	0.043051	0.0048629	0.05918
0.010989	0.046302	0.039321	-0.012534	0.045006	-0.0090408	0.020683	0.024929
0.086279	0.076441	0.017781	-0.00037953	0.0023395	0.029586	0.055426	0.023898
0.014367	0.06849	0.054781	-0.0080447	0.11351	-0.0016159	0.025225	0.02748
0.062123	0.072024	0.12332	0.010367	0.018944	0.11094	0.047491	-0.036296
0.014991	0.087424	0.045169	0.015464	-0.32691	0.013677	0.0039591	0.078753
0.014144	0.067813	0.11291	-0.066515	0.020262	0.04339	0.035552	0.062759
0.012476	0.047785	0.0062694	0.032364	-0.004672	0.015815	0.0016909	0.021432
0.065213	0.056346	0.0042318	0.0027943	0.061135	0.091924	0.049993	0.077127
0.012029	0.05217	-0.0012688	0.024872	0.030887	0.062749	0.011291	0.023218
0.085577	0.12864	0.059267	0.015104	0.04408	0.059554	0.05204	0.075297
0.087889	0.031419	0.006032	0.0078678	0.048059	-0.0068343	0.0039604	0.022376
0.0026106	0.020587	0.013349	0.011814	-0.015023	0.053735	0.050483	0.064875
0.085841	0.070869	0.0524	-0.0024254	0.065145	0.058464	0.028156	0.043127
0.091343	0.056562	0.087756	0.015852	0.010687	-0.00083143	0.041277	0.044025
0.010918	0.044845	0.013228	0.028044	-0.030189	0.018123	0.00085194	0.044098
0.090329	0.057886	0.032671	-0.034043	-0.0010376	0.039218	0.060038	0.036639
0.079386	0.023569	0.015819	-0.01151	-0.03458	-0.012877	0.0062274	0.049709
0.0045541	0.030954	0.040026	0.072717	0.04581	0.033905	0.058151	0.034445
0.076549	0.06865	0.070778	0.034072	0.0038967	-0.023427	0.0019227	0.09116
-0.011601	0.081229	0.043618	0.020129	0.0076245	0.054702	0.047517	0.030688
0.077651	-0.030689	0.00051461	0.0083612	-0.027716	-0.021324	0.0010266	0.070566
-0.0047319	0.065598	0.069428	0.034364	-0.025946	0.014429	0.058918	0.027026
0.048889	0.083127	0.039157	0.048167	-0.029091	-0.0085925	-0.019248	0.085204
-0.17531	0.064123	0.0093893	0.01789	-0.022625	0.054931	0.033924	0.029776
0.047012	0.042122	0.014458	0.02683	-0.045702	0.03978	0.050624	0.068943
-0.0019557	0.25176	0.036161	0.0035687	0.041463	0.044626	0.04177	0.04326
-0.0042045	0.090259	0.0097518	0.0050224	0.025465	0.030912	0.0078841	0.036344
0.039345	0.047806	0.025196	0.016067	-0.01197	0.03814	0.031482	0.13706
0.023185	0.057473	0.01703	0.0071522	0.083776	-0.006787	0.036001	-0.0097523
0.023542	0.066526	0.026109	0.029525	0.015465	0.052706	0.056876	0.044742
0.026153	0.087101	0.027437	0.012157	0.20943	-0.010057	0.010334	0.020449
-0.021183	0.018098	-0.0017107	-0.014676	-0.008543	0.014828	0.0057914	0.050949
0.038036	0.082976	0.026491	0.0035439	-0.076388	-0.0099721	0.01483	0.036607
-0.01339	0.064305	0.013514	0.028916	0.044212	0.095846	0.011765	0.046237
-0.00679	0.067631	0.017439	-0.0034075	0.034244	-0.011676	0.022097	0.03541
0.062408	-0.0163	0.02275	0.030934	-0.0014608	0.055016	-0.018861	0.036979
0.038214	-0.051417	0.025779	0.024296	-0.0014809	-0.023029	0.053076	0.027629
0.0029982	-0.021681	0.017604	-0.00034588	-0.021435	0.084974	0.02351	0.040689
0.031917	0.052288	0.038132	0.027918	0.028563	-0.025788	0.043081	0.046985
-0.0081398	0.052066	0.042455	-0.00019385	-0.0083672	0.018985	0.032265	-0.24847
0.045325	0.048772	-0.0057589	0.039288	0.026864	0.064475	0.078371	0.025886
0.033534	0.033165	-0.0022276	0.029851	0.034944	0.062717	0.019825	-0.025272
-0.016555	0.06981	0.0059164	0.042295	0.030545	-0.057375	0.03878	0.0042211
0.024437	0.058526	0.024726	0.021443	0.047486	0.036964	0.033265	0.032655
-0.0066622	0.01606	0.018014	-0.029078	0.0331	0.0088278	0.26773	0.0039728
0.060413	-0.0071216	0.056674	0.029674	0.016036	0.041157	0.029553	-0.43147
0.031928	0.057008	0.029888	0.020146	0.018658	-0.012109	0.11367	0.055995
0.027016	0.098017	0.02995	0.0084272	0.030016	0.063145	0.25	-0.0066312
0.0078617	0.016722	0.0086938	-0.14079	0.00030212	0.032079	0.0841	0.058402
0.028214	0.083142	0.036551	0.031573	0.033833	0.012055	0.10694	0.0067945
0.070656	0.071514	0.03129	0.00011067	0.047003	-0.02341	0.065145	0.024921
-0.011303	0.046221	0.02322	-0.018087	0.009425	-0.028534	0.21062	0.058561
0.050363	0.038984	0.013418	0.028801	0.045563	0.069756	0.060954	0.034578
0.0058531	0.091766	0.018143	0.021142	-0.0084568	-0.020711	0.029455	0.033896
0.017859	0.07852	0.02393	0.076612	0.024625	0.050509	-0.15252	0.016914
0.048355	0.10027	0.036297	0.044273	0.010025	0.03937	0.016397	0.017198
-0.026847	0.13293	0.049162	0.058503	0.012197	-0.042403	0.017785	0.026123
-0.015527	-0.042842	0.02917	0.0089711	0.016267	0.0599	0.017219	0.032954
0.13753	0.067318	0.015975	0.026303	-0.026647	-0.079881	0.0013893	0.020257
0.052494	0.2325	-0.0037949	-0.0059214	0.012058	-0.026003	0.015764	0.03931
0.036479	0.15914	0.22327	0.012478	-0.0059274	0.1292	0.31034	0.027709
-0.0040821	0.079658	0.0074393	0.072749	0.018921	0.03803	0.012628	0.049093
0.01213	0.070227	0.081458	0.029936	-0.00079794	-0.0094443	0.035186	0.019488
0.06336	0.076559	0.022093	0.017766	0.0073895	0.087536	0.12053	0.046517
0.007181	0.047816	0.0045308	0.13516	-0.014135	-0.0056325	1.1075	0.031692
0.059238	0.1338	0.087241	0.022793	-0.0059112	0.061622	0.038788	0.026271
0.028175	0.018929	0.065903	0.022488	-0.035293	0.00053926	0.11557	0.033193
0.036112	0.064974	0.15933	0.0098538	0.0014685	0.082531	0.76141	0.033867
0.032837	0.047772	0.080464	0.033273	-0.0065534	0.0079506	0.47921	0.026857
-0.011889	0.025386	0.036921	0.026761	-0.010066	0.039544	-0.027409	0.030505
0.059635	0.073015	-0.0061494	-0.62402	0.021088	0.016069	0.04934	0.021135
0.06065	0.023927	-0.045731	0.025642	-0.020445	0.045528	-0.046244	-0.010125
0.022548	0.0020031	-0.12241	-0.004696	-0.011262	0.0099849	0.043609	0.052931
0.057933	0.044907	-0.06027	0.0048124	0.0023067	0.060935	-0.020841	0.05889
0.070744	0.033216	0.030921	0.032276	0.029465	-0.0017153	-0.010546	0.035819
0.095259	0.0075394	0.060101	0.12494	0.014209	0.025941	-0.034761	0.040227
0.023616	0.037209	0.0015661	0.078543	0.0024046	-0.0015076	-0.0030836	0.037481
0.20539	0.020768	0.093934	0.083328	-0.0081714	0.032926	-0.013744	0.03216
-0.0016007	0.01105	0.059802	0.071512	-0.020428	0.19428	-0.1452	0.032126
0.015334	0.043802	0.15669	0.058153	0.0068508	0.016205	0.029411	0.04078
0.045683	0.0086819	0.069646	0.046061	-0.0057343	0.018854	-0.041086	0.030823
0.04556	0.030432	0.055345	0.058936	0.095448	-0.0091666	-0.033924	0.02802
-0.09072	0.027477	-0.012004	0.051238	0.059926	0.018006	-0.0066346	0.028192
-0.021032	0.018544	0.018731	0.04471	-0.00079932	-0.017473	5.0432e-05	0.029302
0.025455	0.041055	-0.030224	0.054476	0.012624	0.058203	-0.0091326	0.021474
0.045102	0.051797	0.028226	0.045136	0.0045749	0.0056983	-0.043629	0.037925
0.03887	0.037726	0.18819	0.067746	0.012511	0.027251	-0.044387	0.043929
-0.0040345	0.14294	0.064408	0.05763	0.017461	-0.0049375	-0.018851	0.025295
0.049706	-0.014883	-0.25172	0.084873	0.015219	0.05581	-0.0061627	0.030487
0.069811	0.017342	-0.025201	0.059952	0.022392	0.010613	-0.039357	0.027058
0.02192	0.03828	-0.010161	0.13964	0.011313	0.023353	-0.061961	0.036617
0.050169	0.052895	0.0081198	0.057126	0.01767	0.050065	0.014811	0.033393
0.035287	0.035585	0.013362	0.092659	0.015982	0.019201	-0.020608	0.027134
-0.0006269	0.027802	0.035573	0.12216	0.00097562	0.042341	-0.0023205	0.050139
0.040649	0.043781	0.021187	0.16554	-0.0098817	0.0063843	0.003293	0.04099
0.0018295	0.035025	0.0065569	-0.025536	0.017306	0.028015	0.026348	0.021282
0.025965	-0.065115	0.04289	0.079941	0.052415	0.032184	-0.026834	1.4401
0.044003	0.025187	0.0086863	0.077003	0.0085985	0.014936	0.038274	0.038056
0.022593	0.027812	-0.39392	-0.14612	0.0087252	0.022373	-0.0039853	0.030892
0.0095741	-0.86008	0.028961	0.13697	0.006208	0.032647	0.015194	0.036677
0.054508	0.041909	0.02778	-6.3922	0.030618	0.0014881	0.0030959	0.034
-0.090519	0.55413	0.097634	-0.0012031	-0.0012149	0.039729	-0.0078494	0.043909
0.010111	0.090628	0.035703	-0.31018	-0.02355	0.015115	0.017496	0.029578
0.039714	0.041575	0.0023574	0.092534	0.020714	0.020615	0.038902	0.030588
-0.022505	0.01141	0.10096	0.034005	0.044832	0.013543	0.0039456	0.048274
0.055537	0.066456	0.054585	0.19163	-0.0043221	-0.03102	0.016312	0.050818
0.017846	0.018607	0.063061	-0.049934	-0.0104	-0.0015204	-0.00034776	0.038239
0.04794	0.017757	0.032425	0.015999	0.011167	-0.0021211	0.0035197	0.047227
0.029694	0.040868	0.097314	0.052238	0.045696	0.042576	0.024625	0.034795
0.020116	0.0069604	0.04774	0.027163	0.0089631	0.092406	0.0078467	0.021226
0.047559	0.039829	0.16591	-0.18998	0.011218	0.10166	0.03384	0.0017212
0.06991	0.016171	-0.66323	0.053016	0.011334	0.12331	-0.007029	0.015308
-0.013908	0.042174	0.0063419	0.034916	0.063132	0.084823	0.019693	0.016808
0.030903	0.041007	0.022259	0.12057	0.0050758	0.083362	0.023489	0.020982
0.018106	0.017017	0.041792	-0.016975	0.062409	0.00039137	0.061809	-0.0023538
0.05947	0.031331	0.045295	0.025796	-0.0054278	0.08499	0.0081644	0.051617
0.010069	0.032495	0.030351	0.31519	0.023403	0.016941	-0.0042714	0.0097509
0.018784	0.0083519	0.030955	-0.013146	-0.0056718	0.064613	0.024664	0.050477
0.043284	0.042938	-0.01247	-1.8611	0.011411	-0.18508	0.030998	-0.03439
0.019795	0.031979	0.012694	0.059644	0.068959	0.13434	0.033231	0.037509
0.059976	0.0075371	0.010619	0.023112	-0.0043825	0.059918	0.035399	-0.066985
0.023558	0.044805	0.02546	-0.022272	0.035098	0.069026	0.02346	0.044828
0.0052606	0.024717	0.01218	0.027491	0.0039244	0.077216	0.024803	-0.025498
0.0087377	0.077791	0.013031	0.0071524	0.051198	0.0071881	0.048319	0.04015
0.011223	0.039876	0.056717	0.14063	0.0045844	0.030799	0.074759	-0.037449
0.0066054	0.020977	0.010675	0.011956	0.034751	0.004832	NaN	0.034221
0.012427	0.013686	-0.0040625	0.0065535	0.0030203	0.048935	NaN	-0.033916
0.053773	0.0085249	0.076503	-0.011018	0.029101	0.13677	NaN	0.079725
0.010162	0.021528	0.37237	-0.00083007	0.010226	0.64261	NaN	-0.037324
0.0706	0.045057	0.084856	0.069522	0.071016	0.022215	NaN	0.047859
0.032751	0.020633	-0.17332	-0.015696	-0.0014788	0.018135	NaN	-0.03304
-1.028	0.031558	0.023902	-0.053114	0.036342	0.042291	NaN	0.035867
0.011444	0.014828	0.016912	-0.014934	-0.004739	0.0032395	NaN	0.0066447
0.062084	0.02219	0.0043598	0.032553	0.04483	0.080044	NaN	-0.15851
0.019572	0.02797	0.028451	-0.0040008	0.071746	0.0083766	NaN	0.040189
0.0051996	0.043677	2.2912	0.082753	0.042045	0.045977	NaN	-0.044578
0.0090125	0.017014	-0.02837	0.042654	-0.0031798	0.061867	NaN	0.030848
-0.018866	0.056256	0.004172	0.21673	0.038786	0.058642	NaN	-0.094352
0.016095	0.040813	0.0056021	0.1677	0.030924	0.055193	NaN	0.032013
0.0085682	0.035363	-0.004881	0.1179	0.0037314	0.038513	NaN	-0.026181
0.020868	0.031921	-0.044878	0.33392	2.3097e-05	0.018684	NaN	0.0095855
0.016578	0.034211	0.0076564	0.014276	0.0152	0.015347	NaN	-0.15954
0.013925	0.046094	-0.047157	4.4213	0.018476	0.010047	NaN	-0.029769
0.0070583	0.024297	-0.0013944	-0.2796	0.03264	0.0020235	NaN	-0.00054899
0.0088159	0.038076	-0.011182	0.0042655	0.01604	0.02324	NaN	-0.17254
0.015727	0.018209	0.30487	0.013193	0.026298	0.0046945	NaN	0.0042645
0.0075305	0.0070472	-0.0068424	0.0024997	0.0065258	0.033731	NaN	-0.76632
0.035411	0.053622	-0.024578	0.076981	0.049827	0.0094424	NaN	-0.015179
0.01402	0.022138	0.0080132	-0.025269	7.2045e-05	0.057144	NaN	-0.0016872
0.01576	-0.022231	-0.016998	0.07277	0.0074423	0.0046678	NaN	-0.0018337
0.038559	0.0476	0.00098557	0.050965	-0.0081153	0.045349	NaN	-0.16881
0.0018052	0.02384	-0.0079172	-0.015585	0.066614	0.0078768	NaN	-0.0067792
0.069942	0.016913	0.001461	0.049315	0.0001126	0.066233	NaN	0.0062319
0.013805	0.033275	0.029303	0.02543	-0.0023762	-0.019126	NaN	-0.0069821
0.055254	0.036905	0.0057828	0.0061733	0.028476	0.064158	NaN	-0.01379
0.054501	0.022307	0.008872	0.038904	-0.010353	0.0026016	NaN	0.011072
0.052746	0.023143	-0.014916	0.037808	0.055389	0.049941	NaN	-0.014576
0.0196	0.040029	0.049661	0.035048	0.0001799	-0.013342	NaN	-0.018472
0.0042031	0.020592	0.0095904	0.044318	-0.0058669	0.078221	NaN	-0.10345
0.032427	0.03255	5.7203e-05	0.014602	0.0015012	0.053478	NaN	0.011215
0.0032039	0.057798	-0.025512	0.035173	0.069497	0.07124	NaN	-0.0060455
0.013165	0.035833	-0.032783	0.057177	-0.0060123	0.07958	NaN	0.038273
0.024492	0.046404	-0.050513	0.039846	0.055557	0.02964	NaN	0.018917
0.033074	-0.01845	-0.15459	0.02285	-0.0017444	0.048443	NaN	-0.067209
0.095313	0.044623	0.002753	0.15177	-0.0077132	0.022258	NaN	0.029395
0.025122	0.037637	0.17649	0.045252	-0.0045808	0.052927	NaN	-0.017587
0.060503	0.023377	0.0043637	0.1096	0.070994	0.043851	NaN	0.051989
-0.077378	0.044794	-0.01323	-0.015443	-0.0050826	0.036934	NaN	0.022242
-0.013913	0.044972	-0.012796	0.045108	0.032228	0.026432	NaN	-0.0048888
-0.010327	0.029192	0.003796	-0.046368	-0.0031909	0.048416	NaN	-0.00071441
-0.0011995	0.015823	0.099591	-0.20856	0.068039	0.040206	NaN	0.00010993
0.019708	0.075248	0.043858	0.019128	-0.00066263	0.0030547	NaN	0.020959
0.0095973	0.074598	0.0021677	-0.43506	0.082193	0.06991	NaN	0.00044084
0.003105	0.029561	0.028065	0.008972	-0.0090506	0.047935	NaN	0.031517
0.0085905	0.044881	0.025491	0.014981	0.016924	0.046623	NaN	0.0033969
-0.057006	0.023693	0.026838	-4.9209	-0.0072384	0.01266	NaN	-0.0029639
0.0092401	0.021689	0.25645	0.052412	0.03104	0.044197	NaN	-0.0066918
-0.059211	0.047583	0.73949	0.0061469	-0.01018	0.0069174	NaN	0.024649
-0.019493	0.023925	-0.0047121	0.27311	0.044771	0.071992	NaN	-0.014319
0.020208	0.016962	-0.017157	-0.071789	-0.00021689	0.025939	NaN	-0.024516
0.012084	0.039599	-0.05938	0.044339	0.031921	0.048413	NaN	0.044179
-0.66005	0.038312	0.004401	0.026631	-0.0072817	0.036057	NaN	0.062458
0.007964	0.031984	-0.0044648	-0.17997	0.026149	0.0031468	NaN	0.00094593
0.001166	0.054034	-0.019268	0.050896	-0.0014562	0.03715	NaN	0.0049134
-0.046374	0.032931	-0.036889	-0.03765	0.046194	0.007668	NaN	-0.019451
0.01062	0.031877	-0.022872	0.089745	0.034472	0.070867	NaN	0.01058
0.01713	0.044513	0.071873	0.0016094	0.025056	0.010938	NaN	0.028839
0.0083677	0.03154	0.0071139	0.0014955	0.0071845	0.083565	NaN	0.0099398
-0.00189	0.024881	-0.011256	0.011237	0.020139	0.044753	NaN	-0.0020442
4.0605	0.036326	-0.0067264	0.026375	0.010035	-0.0033521	NaN	0.01466
0.018357	0.017807	-0.015627	0.015477	0.026173	0.036961	NaN	-0.014306
0.032462	0.064029	0.013892	-0.047941	-0.0084188	-0.0008869	NaN	0.014758
0.0059094	0.020466	-0.0093131	-0.014858	0.044362	0.02102	NaN	0.0019325
0.07423	0.014878	0.0059672	0.0031099	0.0012901	0.013669	NaN	0.00065462
0.025385	0.044319	-0.010473	0.032706	0.044609	-0.0002842	NaN	0.0061349
0.0048079	0.026382	-0.01079	0.016737	0.072045	0.0024285	NaN	0.00014981
0.042143	0.027288	-0.010256	0.048325	-0.0072997	0.025495	NaN	0.02154
0.005354	0.040322	0.047193	0.0059314	0.0077897	0.011291	NaN	0.016603
0.011878	0.024004	-0.004315	0.077877	0.067132	0.043112	NaN	0.011774
0.013262	0.089117	0.0036221	-0.10469	-0.0029647	0.0028414	NaN	0.010972
0.056351	0.076327	-0.00020737	0.017648	0.10062	0.0014408	NaN	0.014172
0.012143	0.028066	0.018201	0.023413	-0.0013446	-0.0017156	NaN	0.068498
0.020678	0.067617	-0.17576	0.010853	-0.015991	0.012302	NaN	0.0024929
0.033647	0.035927	-0.0076515	0.0080253	0.047886	-0.022286	NaN	-0.023747
0.020963	0.085797	0.02423	0.033236	0.0059567	0.033909	NaN	0.019288
0.015951	0.023842	0.045918	0.01434	0.01632	-0.0066255	NaN	0.011998
0.037256	0.036875	0.056234	-0.12788	-0.017686	0.020585	NaN	-0.013279
0.076063	0.035751	0.44771	-0.0053384	0.0065432	-0.0025423	NaN	-0.00044976
0.037884	0.038187	0.5028	-0.014757	-0.0050787	0.017667	NaN	-0.014833
0.0098623	0.047616	0.09224	0.0041286	0.020613	0.0044398	NaN	0.072155
0.013199	0.017362	0.20354	-0.038249	-0.0045223	0.056013	NaN	0.021315
-0.06235	0.043769	0.3041	-1.3867	0.036001	0.0088589	NaN	0.003012
0.013007	0.013954	0.021861	0.019825	-0.016913	0.023737	NaN	-0.024893
0.08742	0.043697	0.026814	0.01139	0.063317	0.03217	NaN	0.0003155
0.032681	0.0051986	0.028785	-0.00053697	0.013097	0.023215	NaN	0.0071807
0.03601	0.025398	0.0089093	0.026816	0.006877	0.079794	NaN	-0.016999
0.0271	0.015698	-0.51804	0.24024	0.01619	0.021389	NaN	0.046348
0.061802	0.0498	0.02612	-0.086117	0.061329	0.014957	NaN	-0.0098194
0.016748	0.018115	0.054073	-0.031704	0.0044395	0.014914	NaN	-0.0017801
-0.00070826	0.082803	0.042938	0.0054411	0.059868	0.06821	NaN	0.029919
0.14805	0.14115	0.027532	-0.015895	-0.01738	0.028825	NaN	-0.028591
0.030926	0.023466	-0.060858	0.0062478	0.040857	0.044794	NaN	-0.01218
0.0043385	0.041817	0.088333	0.28091	0.0022345	0.025362	NaN	-0.0038416
0.14751	0.032093	0.045242	0.35171	0.058239	0.039512	NaN	-0.00049587
0.011773	0.051848	0.068311	0.048661	-0.020009	0.091979	NaN	0.013872
0.11152	0.030337	0.030492	0.035016	0.023507	0.020022	NaN	0.0060223
-0.0083568	0.18192	-0.015218	-1.119	0.04715	0.028224	NaN	-0.095733
0.0022665	0.05459	0.021375	-0.03729	-0.017381	0.051068	NaN	-0.030357
0.06446	0.039824	0.021538	-5.7305	0.011061	0.032308	NaN	0.010544
0.0066793	0.073922	0.024458	0.13301	-0.017166	0.033647	NaN	0.030766
0.04459	0.013657	0.022593	-0.0052476	0.045641	0.0293	NaN	-0.025714
0.0079417	0.091485	-0.1581	-0.0115	0.0019986	0.039382	NaN	-1.0121
0.098225	0.0031695	0.03409	-0.0065559	0.072348	0.0085821	NaN	0.021568
0.020808	0.01366	-0.014073	0.0025619	-0.012765	0.040435	NaN	-0.035972
0.01296	0.10755	0.1218	0.0075588	0.09468	0.036493	NaN	0.048209
0.0066242	0.043457	0.021062	0.037433	0.065401	0.02966	NaN	-0.011872
0.025306	0.05501	-0.0027275	-0.14033	0.0085094	0.036185	NaN	0.022708
0.0078921	0.042453	0.013193	0.038262	-0.015938	0.019904	NaN	-0.014168
0.097437	0.055418	0.062488	-0.045125	0.004822	0.056292	NaN	0.032123
0.004119	0.022911	0.016342	0.057029	0.0071454	0.017023	NaN	0.040696
0.06257	0.099868	0.028482	0.048209	0.067014	-0.0097851	NaN	-0.015593
0.048379	0.092476	0.0053969	0.052978	0.023246	0.034209	NaN	0.041371
0.0040724	0.068212	0.023463	0.003185	-0.027606	0.0079988	NaN	-0.0054195
-0.0029827	0.038275	0.21613	0.0701	-0.035763	0.05798	NaN	-0.016946
0.023548	0.03389	0.0063366	-0.068987	-0.013305	0.012093	NaN	0.051652
0.0094611	0.032815	0.0094031	0.072177	-0.019963	0.058949	NaN	0.058379
0.020147	0.068527	0.01449	-0.063547	-0.027683	-0.011633	NaN	0.04467
0.033604	0.02845	-0.22901	0.092415	0.013597	0.062461	NaN	-0.012756
0.025541	0.15288	-5.9939e-06	-0.030792	-0.0013605	0.019436	NaN	0.04123
0.07435	0.034871	-0.10487	0.078558	-0.034637	0.059867	NaN	-0.029908
0.0038883	0.095241	0.092922	0.057065	7.7505e-05	0.057137	NaN	0.065881
0.015082	0.064826	0.030246	-0.088309	-0.032812	0.053665	NaN	0.035831
0.061302	0.042417	0.059913	0.13547	-0.008985	0.009129	NaN	-0.0091778
0.0061597	0.038151	0.10016	0.10373	-0.062645	0.033949	NaN	-0.034617
-0.015463	0.068023	-0.00071229	-0.027391	-0.0072063	0.053588	NaN	-0.01874
0.0606	0.024918	0.019158	0.07125	-0.016071	0.032781	NaN	-0.002246
0.019585	0.074018	0.027732	0.12176	0.0021259	0.004547	NaN	0.088017
0.005031	0.078651	0.21719	-0.058438	-0.048329	0.072209	NaN	-0.0077799
0.078846	0.0071181	0.029417	0.10459	-0.026744	0.073849	NaN	0.034122
0.0033912	0.037671	0.24098	-0.085104	-0.010022	0.075222	NaN	0.035775
0.16302	0.12952	0.064663	0.26912	-0.031155	0.013553	NaN	-0.055037
-0.0080422	0.031062	0.084211	-0.08053	-0.025758	0.067088	NaN	0.097561
0.0031505	0.025551	0.077626	0.07628	-0.015482	0.063726	NaN	-0.24825
0.0074947	0.00084687	10.379	-0.082992	-0.010376	0.0094301	NaN	-0.025559
0.071413	0.030678	0.080371	-0.00092225	-0.016299	0.056681	NaN	0.064836
0.0042793	0.051615	0.22853	0.62723	-0.020686	0.060087	NaN	0.014794
0.075124	0.019295	0.035714	0.18161	-0.027515	0.038357	NaN	0.001657
0.029025	0.026697	0.089858	0.069043	-0.034448	0.024581	NaN	-0.06106
-0.0035766	0.055477	0.041218	-0.033236	-0.025438	0.056834	NaN	0.021399
0.080585	0.036163	-0.0065627	0.054197	-0.018574	0.01463	NaN	-0.042775
0.054785	0.0031167	0.41114	-0.035861	-0.025217	0.028769	NaN	0.052134
0.0032449	0.03082	0.25204	0.085657	-0.024594	0.016641	NaN	0.023585
-0.018917	0.029337	0.697	-0.0045462	-0.020716	-0.011263	NaN	-0.01323
0.063011	0.023501	0.043718	-0.035176	-0.036898	0.042053	NaN	0.016779
-0.0012183	0.038938	0.11313	0.016432	-0.010901	0.027467	NaN	-0.01063
0.010837	0.0087044	0.089924	-0.0009906	-0.0087843	0.003777	NaN	0.038045
0.19258	0.032974	0.076037	0.21429	-0.011292	0.05022	NaN	-0.0068612
0.013507	0.02956	-0.027197	0.12217	0.039492	0.029822	NaN	0.011732
0.13046	0.019083	0.12584	0.021986	-0.015773	0.070153	NaN	0.040167
0.093082	0.054863	0.073455	0.026627	-0.010544	0.033702	NaN	0.0027987
0.00069831	0.011645	0.081016	0.023153	-0.037098	0.058608	NaN	0.01664
0.027426	0.10339	0.049019	-0.0020973	-0.0067179	0.031533	NaN	0.00018782
0.0072448	0.01367	0.020286	0.024654	0.020346	0.049813	NaN	-0.0216
-0.0024796	0.054105	0.16279	0.068361	-0.026265	0.012548	NaN	-0.0052139
0.13314	0.014	0.016044	0.031774	-0.004155	0.096954	NaN	0.0064127
0.0040251	0.084702	0.19216	0.0039987	-0.03139	0.11979	NaN	0.0054325
0.11525	0.066237	-1.2155	0.018424	-0.0014242	0.055404	NaN	-0.17658
0.0029252	0.0087854	0.067145	-0.017696	-0.020593	0.10821	NaN	-0.043824
0.089061	0.087955	0.14086	0.033315	0.020118	0.076007	NaN	-0.03971
0.0063859	0.011428	-0.0097908	-0.034393	-0.032515	0.068009	NaN	-0.0076088
-0.0083334	0.049235	2.0401	0.010512	-0.035269	0.15782	NaN	-0.0054035
0.04606	0.036889	0.0019043	0.13055	-0.015502	0.071294	NaN	0.0092848
0.062073	0.01535	0.013633	0.024864	-0.026181	0.064241	NaN	0.015599
0.05223	0.098079	-0.11634	-0.016985	-0.048911	-0.025198	NaN	0.014746
-0.0095331	0.056365	0.0082439	0.011891	-0.023263	0.0069102	NaN	0.015871
0.023032	-0.015207	0.099098	0.033497	-0.044271	0.024881	NaN	-0.011292
0.0030602	0.048993	0.088448	-0.038808	-0.0352	0.075935	NaN	0.029164
0.0082981	0.024281	-0.047328	0.094491	-0.027798	0.065302	NaN	-0.0068041
0.01534	0.026646	4.9952	0.041967	-0.0064631	0.053148	NaN	0.029961
0.0033418	0.034573	0.16354	0.027338	-0.033867	0.056161	NaN	-0.0072312
0.038437	0.023006	0.012404	0.04497	-0.016796	0.06986	NaN	0.013042
-0.0021443	0.0083486	0.080609	0.3717	0.0042277	0.021023	NaN	-0.0087495
0.0049378	0.027745	-0.0022498	0.008942	-0.028836	0.070193	NaN	0.047202
-0.078655	0.017566	0.093364	0.029975	-0.016316	0.035239	NaN	-0.0063082
0.056501	0.047283	0.1744	0.0060873	-0.03819	-0.0019771	NaN	-0.016336
0.072472	0.018772	0.023843	0.02281	-0.011253	0.0062023	NaN	-0.0087276
0.091438	0.065826	0.11869	0.004508	-0.031295	-0.022331	NaN	-0.016453
0.042562	0.031194	-0.0046247	-0.0041563	-0.0083783	-0.075554	NaN	0.019442
0.10682	0.011096	0.030368	-0.0054523	-0.012232	-0.014667	NaN	-0.025289
0.10189	0.046073	0.054105	0.0053124	-0.022802	-0.020953	NaN	0.031871
0.064448	0.015749	0.018414	0.0071832	0.0065957	-0.010236	NaN	-0.0067747
-0.075155	0.0062917	-0.20548	0.0098582	-0.0080523	-0.0019848	NaN	0.031343
0.047042	0.05221	0.060712	0.0041121	-0.017486	-0.014642	NaN	-0.0086954
-0.74357	0.022021	0.02559	0.0029149	0.0022471	0.017866	NaN	0.047551
0.03001	0.016664	0.073055	0.0092308	-0.011955	0.0048436	NaN	0.011426
0.066839	0.010234	0.1111	0.00065661	-0.0051811	-0.0098843	NaN	-6.9372e-05
0.024318	0.10319	0.059949	0.010741	0.0082928	0.031953	NaN	-0.070448
0.015133	0.038769	0.037341	0.0096241	-0.047676	0.0070647	NaN	0.0057972
0.03057	0.074008	0.090816	-0.0053154	-0.21099	0.027961	NaN	-0.026526
-0.0032067	0.0049476	0.035905	-0.00063818	0.0027161	-0.028961	NaN	0.0034702
0.016524	0.028573	0.28589	0.0095502	0.019011	-0.0002958	NaN	-0.42416
0.039732	0.045863	-0.00012352	0.0070265	-0.0069985	-0.072178	NaN	0.011789
-0.033421	0.010713	0.10454	-0.011595	0.03687	-0.031747	NaN	0.0095343
0.036617	0.055972	0.042383	0.0096858	0.0017563	0.21513	NaN	-0.0088614
0.013339	0.010081	0.069699	-0.0034189	0.040097	0.052386	NaN	0.011128
0.022595	0.063569	0.019496	0.0022054	0.02731	0.054311	NaN	0.017031
-0.0018476	0.051291	0.30532	-0.0044148	0.022467	-0.032798	NaN	0.0023513
0.027401	0.010118	0.029948	0.0028454	0.016837	-0.02487	NaN	-0.056577
-0.015022	0.10176	-0.29036	-0.019475	0.035224	-0.012998	NaN	0.00083968
0.041161	0.062728	0.027856	0.076065	0.008379	0.073919	NaN	0.00026597
0.071683	0.018411	0.057358	0.02869	0.022212	0.010303	NaN	0.016418
0.027757	0.10272	0.02436	-0.019592	0.0018406	0.049148	NaN	0.016171
-0.0029208	0.0093101	0.079232	0.09074	0.035543	0.024617	NaN	-0.036692
0.049325	0.080324	0.023238	-0.0065911	-0.0055545	-0.03089	NaN	0.0069046
0.05924	0.0079119	-0.0092002	-0.0031958	0.024743	-0.067199	NaN	0.0089006
0.053289	0.13276	0.052355	0.015213	-0.024421	0.01443	NaN	0.045619
-0.039516	0.08246	0.038924	0.0045072	0.050671	-0.092882	NaN	-0.017253
0.042232	0.0073126	1.429	0.031269	0.030967	-0.031796	NaN	0.0089223
0.041468	0.040156	0.026723	0.011353	0.078955	-0.029526	NaN	-0.010914
0.028364	0.01144	0.04518	0.13371	0.00096763	0.0059512	NaN	0.0037927
0.07493	0.0079719	0.17274	0.048362	0.013832	0.24104	NaN	-0.035239
0.054253	0.051489	0.070467	0.02023	-0.020029	0.018693	NaN	0.0029641
-0.009273	0.013745	0.049694	0.052186	0.043911	-0.31465	NaN	0.018657
0.041757	0.0087803	0.050888	0.031272	-0.013251	0.027444	NaN	-0.019928
0.0277	-0.01202	0.044632	-0.00025238	0.025787	0.0070673	NaN	0.011114
0.036607	0.048322	-0.11855	0.022344	-0.0091897	-0.014265	NaN	-0.009382
0.030635	0.027879	0.03066	0.045749	0.0048219	-0.058531	NaN	-0.0033463
0.067584	-0.0049517	0.060745	0.017026	-0.014243	0.047021	NaN	-0.030934
0.06572	0.073845	0.016702	-0.017398	0.0077981	-0.0026061	NaN	0.013061
0.064916	0.0016203	0.19671	0.047787	-0.0092177	-0.10047	NaN	-0.023057
0.042026	0.041369	0.045519	0.0024578	0.018576	-0.024179	NaN	0.00052485
0.002957	0.013355	0.0047173	0.036321	-0.024365	-0.0017521	NaN	-0.024992
0.057264	0.064565	0.033353	0.0040007	0.002769	-0.030472	NaN	0.016817
0.04516	0.010315	0.059151	0.00049144	0.0018019	-0.0059686	NaN	0.0021579
0.093849	0.043896	0.056618	0.0060888	0.01511	-0.059309	NaN	0.025233
0.02789	0.082796	7.7021e-05	0.047862	-0.021734	-0.020208	NaN	-0.02286
0.056954	0.024263	1.3074	-0.28788	0.0094281	-0.037054	NaN	0.0036251
0.012266	-0.10954	0.040159	0.022923	-0.027354	0.0090902	NaN	-0.022058
0.038893	0.050877	-0.11428	0.017396	-0.020117	-0.054313	NaN	0.0062809
0.10133	0.018323	0.023013	0.010718	-0.00089981	-0.0278	NaN	-0.0033156
-0.019732	0.094281	0.11158	0.043222	0.019229	-0.033243	NaN	0.0040619
-0.017896	0.060921	0.02284	0.045114	-0.012568	0.038718	NaN	-0.0041465
0.043079	0.016237	0.18554	0.032107	0.022898	-0.018548	NaN	0.12092
0.046321	0.0049943	0.045027	-1.4756	-0.023177	0.005029	NaN	0.050515
0.035299	0.036607	-0.11525	-0.38401	0.0048616	-0.05416	NaN	-0.0056375
0.06084	0.013173	0.14702	0.023861	0.0085423	-0.010093	NaN	0.053168
0.06882	-0.37624	0.027849	-0.0029641	0.015173	-0.042235	NaN	0.0020465
0.066259	0.001921	0.11588	0.013993	-0.023722	-0.0078413	NaN	0.03678
0.044125	0.067202	0.066153	0.0066442	0.042029	0.023844	NaN	0.046615
0.030969	0.018332	0.026551	0.012062	-0.0078631	-0.031718	NaN	0.023364
0.049868	0.052273	0.011632	0.0050493	0.039167	-0.083368	NaN	-0.010355
0.039233	0.040078	0.033623	-0.041115	0.0029749	-0.02781	NaN	0.008335
0.02967	0.017754	0.14045	0.021997	0.0030821	0.0087172	NaN	0.031609
0.055213	0.055482	0.013871	0.013013	0.0046833	-0.021199	NaN	-0.012712
0.050078	0.036586	0.072543	0.0075724	0.022652	-0.1865	NaN	0.049355
0.03833	0.014572	-0.0098407	-0.0039466	-0.012585	-0.0026762	NaN	0.0023654
0.039168	0.068809	0.017335	0.010999	0.011608	-0.043688	NaN	0.025925
0.024651	0.059088	0.10528	-0.0070516	0.017817	0.010572	NaN	0.10319
0.035883	0.022891	0.02048	0.03352	-0.00099862	-0.12772	NaN	0.0016674
0.022547	0.060473	0.58231	-0.050077	-0.01051	-0.00043394	NaN	0.033659
0.057946	-0.020141	0.0209	0.026859	0.013904	-0.055775	NaN	-0.073774
0.0050067	0.023799	0.051342	0.02354	0.033646	0.03383	NaN	0.073711
0.028073	0.059149	-0.037828	0.031366	-0.0003411	-0.043731	NaN	-0.0013326
0.054568	0.042075	0.02098	0.0017805	0.014414	-0.015099	NaN	0.047906
0.027433	0.018095	-0.23024	0.017173	-0.02298	-0.071045	NaN	-0.0096251
0.055969	0.034122	0.024291	0.021967	0.028494	-0.0031295	NaN	0.03991
0.043286	0.035199	0.029834	0.011936	-0.046238	-0.11716	NaN	-0.0038503
0.055389	0.029311	0.018117	0.025841	0.024681	0.059045	NaN	0.046171
0.015042	0.037682	0.087777	0.011646	-0.0086408	-0.127	NaN	0.074746
0.057129	0.022551	0.060971	0.010676	0.0097055	0.0018546	NaN	0.014154
0.045424	0.046553	0.066545	0.02983	-0.0041486	0.06824	NaN	-0.0054139
0.049433	0.011062	0.053237	0.014459	0.003893	-0.043256	NaN	0.070152
0.053644	0.059124	0.057217	0.39808	0.0032272	0.010451	NaN	-0.16974
0.035172	0.0090707	-0.77503	0.023802	0.051043	0.011184	NaN	0.028659
0.051685	0.1082	1.857	0.023814	0.017817	-0.072666	NaN	0.023272
0.038777	0.081703	0.17652	0.010224	0.049059	0.022849	NaN	0.0059096
0.059264	0.01049	-0.061687	-0.1559	0.041975	-0.0067995	NaN	-0.035388
0.50146	0.084797	0.012926	0.018611	0.0036269	0.0081451	NaN	0.026733
0.079831	0.013354	0.0086624	0.019076	0.058485	-0.049794	NaN	-0.22062
0.16281	0.11906	0.0021983	0.011958	0.057208	0.021792	NaN	-0.0091346
-0.10351	0.045173	0.027897	-0.14685	0.068098	-0.015658	NaN	0.07835
0.076541	0.023333	0.031936	0.1395	0.068383	0.0083435	NaN	0.0082968
0.36268	0.051055	0.043397	0.15081	0.0333	-0.035868	NaN	0.02449
0.23601	0.014058	0.035881	0.016163	0.058202	0.021573	NaN	0.034077
0.096692	0.070046	0.084855	0.1339	0.10288	-0.33695	NaN	0.0060714
0.042447	0.036855	0.058319	0.011863	0.060458	0.026005	NaN	0.76942
0.023146	0.028482	0.039066	0.017655	0.055742	-0.037179	NaN	0.008376
0.014587	0.039788	-0.02864	-0.13653	-0.010265	0.014118	NaN	0.099357
0.006589	0.021539	0.050473	0.099622	0.09186	-0.076523	NaN	0.23474
0.020355	0.02029	0.0023024	0.018213	0.06617	-0.016609	NaN	0.057561
0.017583	0.055653	0.041039	0.042854	0.050553	-0.028536	NaN	-0.023531
-0.048519	0.030087	0.038884	0.031735	0.0071306	-0.007191	NaN	0.062961
0.0035473	0.017951	0.052761	0.57167	0.080223	-0.067259	NaN	-0.015111
0.048383	0.037485	0.066583	0.036119	0.0060718	0.018244	NaN	0.056656
-0.0096845	-0.16548	0.013633	0.026638	0.055142	-0.034638	NaN	-0.020093
0.068272	0.12077	0.074225	0.44154	0.011244	-0.0112	NaN	0.094476
7.4612e-05	0.046375	0.019615	0.16225	0.10391	-0.022761	NaN	-0.017661
0.0063127	0.021482	0.04485	-0.035114	0.01371	0.030376	NaN	0.091131
-0.026904	0.025054	0.11348	0.026896	0.13788	-0.027706	NaN	0.07678
0.044037	0.091729	0.050841	0.027429	0.007069	0.024178	NaN	0.09212
0.00084808	0.018242	0.053066	0.022142	0.04485	-0.020247	NaN	0.043351
-0.0058173	0.12105	0.015553	-0.52119	0.0040377	0.037178	NaN	0.0020478
0.074998	0.075804	0.075647	-0.20823	0.068045	-0.017243	NaN	0.042244
0.041662	0.02169	0.054689	0.0023607	0.006103	0.023316	NaN	0.014322
0.0011164	0.084626	0.018565	0.14701	0.0014187	-0.072047	NaN	0.024642
0.03929	0.044527	0.056551	0.0080775	-0.00676	0.015991	NaN	-0.011691
0.0097959	-0.012296	0.044015	0.014445	0.018227	-0.019319	NaN	0.04463
-0.0025807	0.016169	0.017331	0.11662	-0.015488	0.019876	NaN	-0.019194
0.12341	0.018854	0.03614	0.0086529	-0.004973	-0.018938	NaN	0.061663
0.022747	0.073369	0.072416	0.014968	0.021265	0.018963	NaN	0.0029337
0.07915	0.012223	0.0551	0.07851	-0.0092871	-0.076037	NaN	0.038219
0.028651	0.048955	0.04617	0.00834	0.048462	0.015888	NaN	-0.022661
-0.0031155	0.028062	0.016313	0.014714	-0.0080282	-0.020292	NaN	0.07157
0.082503	0.056347	0.024555	0.091348	-0.0084577	0.019321	NaN	-0.10936
0.011417	0.0063893	0.075631	0.0041268	0.077192	-0.017374	NaN	0.045542
0.012431	0.094292	0.05679	0.082691	-0.011971	0.0072843	NaN	0.00094115
0.012093	0.010297	0.050343	0.0050591	0.059427	-0.028833	NaN	0.049896
0.06949	0.059571	0.024837	0.011413	-0.0016243	0.55972	NaN	0.0088825
0.024058	0.052539	0.017201	0.0085162	0.031949	-0.042541	NaN	0.056522
0.05862	0.037345	0.079948	0.040859	0.017864	0.017049	NaN	0.0011066
0.011829	0.021579	0.032731	0.040665	-0.031599	-0.026973	NaN	0.048718
0.058179	0.086153	0.10207	0.014668	0.032713	0.036057	NaN	0.0071921
0.0066503	0.01366	0.037002	0.057713	0.001505	0.018273	NaN	0.043526
0.12221	0.10289	0.084226	0.03144	0.037089	-0.038693	NaN	0.1872
0.068151	0.015546	0.041852	0.072536	0.0092011	0.046598	NaN	-0.015153
0.099073	0.097087	0.018384	0.0023368	0.041846	0.025772	NaN	0.032319
0.088207	0.089219	0.038633	0.012436	0.0098106	0.059315	NaN	-0.0051366
0.015496	0.052594	0.041293	0.023678	0.02625	-0.020804	NaN	0.037131
0.075851	0.012834	0.13666	0.087458	0.0063403	-0.12276	NaN	0.022948
0.022648	0.057897	0.039295	0.025499	0.036175	0.26429	NaN	-0.0037203
0.011617	0.035816	0.052498	0.031773	0.0034738	-0.042706	NaN	0.034744
0.1142	0.049535	0.036224	0.059921	0.063665	-0.061353	NaN	0.15752
0.004282	0.093022	0.088076	0.030943	0.0049619	-0.0095248	NaN	-0.043131
0.09779	-0.035638	0.051318	0.047097	0.019645	-0.16286	NaN	0.036256
0.0074532	0.022917	0.040129	0.026162	0.0024789	0.010501	NaN	0.044984
0.042083	0.02576	0.079792	0.029188	0.030595	-0.037365	NaN	0.03159
-0.036658	0.039024	0.085269	0.033913	-0.015326	0.012146	NaN	-0.00070442
-0.0097458	0.011996	0.081843	0.028546	0.048885	-0.14447	NaN	0.05759
-0.0078024	0.053533	0.08685	0.06893	0.027845	-0.31592	NaN	-9.8545e-05
0.0033385	-0.0044246	0.059757	0.18412	-0.016488	0.0055879	NaN	0.031674
-0.0032277	0.024578	0.055859	0.032443	0.023125	-0.039067	NaN	-0.0072022
-0.0090431	0.05074	0.092035	0.033598	-0.024277	0.00025051	NaN	0.19638
0.058199	0.040711	0.2501	0.022147	0.0071649	-0.11046	NaN	0.73374
0.022846	-0.01628	0.078511	0.019204	-0.030844	-0.00073908	NaN	0.048598
0.022633	0.051753	0.061879	0.034462	0.04577	-0.058089	NaN	-0.049635
0.035185	0.051908	0.06671	0.065475	-0.02899	0.0067754	NaN	-0.0043617
-0.0080571	0.056961	0.05583	0.031315	0.02503	-0.049629	NaN	0.021183
0.032767	0.036127	0.083581	0.036489	-0.015195	0.022276	NaN	0.039663
0.032565	0.046302	0.082895	0.090488	0.03361	-0.1066	NaN	0.0012815
0.041365	-0.0047192	0.0631	0.037303	-0.036362	0.017123	NaN	0.045964
0.010455	0.033107	0.057237	0.042534	0.027473	-0.088666	NaN	0.050234
0.018371	0.027832	0.063791	0.034819	-0.025684	-0.004897	NaN	0.028762
0.0073307	0.026751	0.091119	0.07291	0.035662	-0.095032	NaN	-0.00047597
0.039494	0.0024173	0.078567	0.03634	-0.022594	0.012227	NaN	0.059466
0.036771	0.010724	0.0683	0.040913	-0.015038	-0.093637	NaN	0.012741
0.0014091	0.26498	0.07088	0.047943	0.016554	0.011992	NaN	0.05067
0.046835	0.12738	0.088736	0.032643	-0.012506	-0.11266	NaN	0.045766
0.034341	0.11137	0.084361	0.029366	0.06668	0.047533	NaN	0.0054609
0.013227	0.028191	0.076153	0.14973	-0.019305	-0.062584	NaN	0.031744
0.033513	0.032829	0.074491	0.071156	0.04319	0.016154	NaN	0.084603
0.049675	0.061524	0.081176	0.023453	-0.02561	-0.12714	NaN	0.014693
0.027668	0.043213	0.11343	0.24859	0.016746	0.04014	NaN	0.012212
0.035974	0.039913	0.073454	0.032066	-0.01857	-0.10188	NaN	0.011577
0.028626	0.084449	0.010243	0.054654	0.028856	0.00098647	NaN	0.018583
0.056682	0.034891	0.042901	0.057073	-0.042079	0.054431	NaN	0.0034857
0.022313	0.067782	-0.010814	0.062386	0.00080263	-0.091799	NaN	0.021362
0.027767	0.049815	-0.0056078	0.28558	0.029712	0.027824	NaN	0.006142
0.025414	0.017223	0.27054	0.058971	-0.0046711	-0.1904	NaN	0.10895
0.041889	0.08351	0.041081	0.079345	0.048797	-0.037758	NaN	0.043654
0.029822	0.091973	0.034022	0.045945	-0.034696	0.020821	NaN	-0.036701
0.02339	0.087036	0.030313	0.068939	0.062049	-0.31521	NaN	0.089725
0.031017	0.087163	0.10459	0.048007	-0.0089322	0.03469	NaN	0.11235
0.0090679	0.093753	-0.031906	0.058024	0.025857	-0.090101	NaN	0.00036924
0.035001	0.09137	0.0036693	0.060381	-0.014904	0.0085407	NaN	0.058843
0.020672	0.093004	0.027592	0.041491	-0.013872	-0.22046	NaN	0.010274
0.072969	0.059982	0.1067	0.037393	0.02379	0.011583	NaN	0.085799
0.035374	0.041316	0.043104	0.071218	-0.015206	-0.11136	NaN	0.0015251
-0.064479	0.11669	0.040588	0.026718	0.027232	0.037535	NaN	0.04781
0.069192	0.015279	0.039745	0.05802	-0.015488	0.12097	NaN	0.025802
0.0030849	-0.08981	0.038634	0.040418	0.050209	-0.026035	NaN	0.05006
0.0072979	-0.029511	0.063541	0.059414	0.02428	0.033706	NaN	0.0065212
0.060709	-0.0040191	0.11591	0.052229	-0.017262	-0.034843	NaN	0.054039
0.0027366	-0.16692	0.038278	0.0081426	0.024611	0.022955	NaN	0.088755
0.010801	0.0083253	0.079516	0.1	-0.026205	-0.025886	NaN	0.020023
0.05299	-0.044941	0.037305	-0.0053183	-0.017844	0.035531	NaN	0.060757
0.039969	0.016683	0.096128	0.15488	0.029489	-0.036089	NaN	-0.14302
-0.28131	-0.0011766	0.066395	0.20403	-0.042123	0.032694	NaN	0.040943
0.02902	0.015296	0.043472	0.018399	-0.0010496	-0.022514	NaN	0.010155
0.036315	0.02747	-0.031834	-3.2805	-0.020598	0.042749	NaN	0.03513
0.042243	0.012508	0.031347	0.010361	0.053256	-0.027063	NaN	0.0038597
0.0075207	0.041148	0.030678	0.0065451	-0.026593	0.050467	NaN	0.61263
-1.0902	-0.026878	0.024369	0.087147	-0.016522	-0.027706	NaN	0.031776
0.042154	-0.020667	-0.066267	0.042962	0.012049	0.01341	NaN	-0.0037046
-0.005182	0.038522	-0.020348	0.013592	-0.028294	-0.020961	NaN	0.047852
-0.012704	0.0082403	0.028387	0.010717	0.029409	0.020755	NaN	0.01005
-0.010637	0.021805	0.025073	0.012954	-0.022956	-0.026771	NaN	0.028752
0.0055454	-0.039064	0.15594	0.16739	0.045826	0.0023595	NaN	-0.97313
-0.0053874	0.016221	0.037669	0.0045223	0.17481	-0.03852	NaN	0.037549
0.38996	0.016064	-0.016071	1.079	0.0026953	0.031888	NaN	0.047787
-0.24498	0.004262	-0.090556	0.07848	0.049995	-0.02845	NaN	0.030026
0.18741	0.0024506	0.043693	0.0049412	0.00094177	0.036192	NaN	0.0048604
0.036768	-0.0041835	0.08069	0.098757	0.032871	-0.039085	NaN	0.018769
0.0003371	-0.010245	0.070313	0.012438	0.01121	0.027027	NaN	0.03043
0.02443	0.013593	0.04577	-0.024421	0.0037584	-0.018187	NaN	0.01057
0.0082579	0.13584	-0.62443	0.10722	0.02446	-0.10776	NaN	0.011809
-0.0011426	0.087723	0.024338	0.10936	-0.020096	0.041051	NaN	0.020386
0.016717	0.038689	0.29456	-0.023321	-0.00011527	-0.10237	NaN	0.0064489
0.0097398	0.036427	0.021207	0.033783	-0.010742	0.030026	NaN	0.030251
0.027594	0.061566	-0.13359	0.006636	0.051205	-0.029345	NaN	0.033879
0.0063528	0.051072	0.05525	0.0047035	-0.0097117	0.030743	NaN	0.02438
0.060127	0.045156	0.049344	-0.24638	0.033436	0.028115	NaN	0.013271
-0.0076486	0.037981	0.050622	0.017394	-0.0066519	0.1289	NaN	0.023371
0.048561	0.049723	0.041294	0.066135	0.018073	0.038303	NaN	-1.038
0.0075722	0.044471	0.057507	0.0055623	-0.026818	-0.10864	NaN	0.037726
0.033266	0.040066	0.023815	0.015971	0.018763	0.036096	NaN	0.02402
-0.0027645	0.052058	-0.23732	0.12124	-0.020372	-0.10449	NaN	0.024581
1.5408	0.0065716	-0.01684	0.059207	0.0047002	0.044971	NaN	0.02738
0.042561	0.071456	0.073991	0.0437	-0.021992	-0.043838	NaN	0.031003
-0.014037	0.074165	0.015096	0.0088504	0.0015742	0.036685	NaN	0.019049
0.017454	0.068279	0.029157	0.01917	0.01475	-0.039866	NaN	0.02265
0.015127	0.05096	0.041349	0.11857	-0.019865	0.027633	NaN	0.039189
0.0035329	0.045708	0.045552	0.040227	0.014806	-0.19179	NaN	0.031278
0.0019459	0.098363	0.083603	0.14293	-0.019821	0.015426	NaN	0.85526
0.010785	0.062235	0.043009	0.074292	-0.0316	-0.15082	NaN	0.040171
-0.013965	0.073549	0.1467	0.073473	0.041799	0.037545	NaN	0.0015033
0.056131	0.047216	-0.2464	0.019989	0.053979	-0.030527	NaN	0.0066863
0.008276	0.033188	0.015024	0.045826	-0.0051761	0.044393	NaN	0.017829
-0.01622	0.030122	0.07404	0.034457	0.042014	0.061597	NaN	-0.13096
-0.016127	-0.0056079	0.053091	0.02559	-0.0026457	0.027371	NaN	0.022916
-0.02352	-0.010086	0.071344	0.076681	0.034986	-0.16793	NaN	-0.023371
-0.022041	-0.004453	0.0056577	-4.0458	0.61351	0.036659	NaN	0.53836
-0.025382	-0.0045797	0.053492	0.21408	-0.043403	-0.22124	NaN	0.052087
-0.02278	-0.041891	0.013654	0.49485	0.04479	0.045586	NaN	0.029178
0.021515	-0.011196	0.0050746	0.13068	-0.018894	-0.067739	NaN	0.050499
0.026819	0.0044847	0.031639	0.1125	0.035467	-0.032435	NaN	0.020656
0.00034812	0.6011	0.064691	0.037213	-0.044905	-0.15982	NaN	0.021361
0.0051268	0.29626	0.12007	0.027156	0.05124	-0.048521	NaN	0.039945
0.060136	0.046101	0.05223	0.043575	-0.017791	-0.1885	NaN	0.028408
0.0033519	0.19361	-0.11233	0.03856	0.0059285	0.044339	NaN	0.0020081
0.083285	0.097434	0.07887	0.0055121	-0.017618	0.040267	NaN	0.028231
0.037506	0.068967	0.069371	0.027528	0.017649	0.028971	NaN	0.013417
-0.024368	0.058392	0.23506	0.010239	-0.028805	-0.031193	NaN	0.013787
0.058724	0.045787	0.02226	0.030706	0.016957	0.02653	NaN	0.027043
-0.011185	0.04361	0.040568	-0.2133	-0.026411	-0.01971	NaN	0.012849
0.073461	0.037467	0.062785	0.022243	0.021459	0.03375	NaN	0.031907
-0.0040531	0.025053	0.044327	0.021944	-0.021301	-0.016931	NaN	0.016482
0.074177	0.015167	0.05657	0.028865	0.01592	0.028432	NaN	0.016999
0.0013644	0.089732	0.049326	-0.039548	-0.034748	-0.047193	NaN	0.011477
0.0079225	0.1233	0.044314	0.026107	0.024958	0.051345	NaN	0.036858
0.051764	0.025504	0.080027	0.16158	-0.036943	-0.055463	NaN	0.014398
-0.034169	0.03791	0.074294	0.025141	-0.021371	0.031129	NaN	0.018584
0.047176	0.03634	0.032878	0.070647	0.012575	-0.1024	NaN	0.018053
0.046011	0.030729	0.060042	0.045952	-0.0053372	0.03168	NaN	0.012809
0.032822	0.047924	0.038443	0.0063761	0.016098	-0.0050336	NaN	0.013788
0.024026	0.0025061	0.023748	0.084536	-0.057159	0.03895	NaN	0.024746
0.022369	0.083292	0.028216	0.073948	0.0085584	-0.049546	NaN	0.015033
0.025979	0.11958	0.10914	0.66435	-0.037416	0.032302	NaN	0.050503
0.024386	0.13158	0.038833	-0.0052962	0.015567	0.83497	NaN	0.020425
0.029369	0.044503	-0.0050762	0.02016	-0.013949	0.034279	NaN	0.033528
0.00499	0.14071	0.044762	0.039034	-0.011048	0.17597	NaN	0.012231
0.038142	0.084323	0.030464	0.048905	-0.0060259	0.036545	NaN	0.089176
0.0076079	0.074023	0.054264	0.008367	0.021546	0.057456	NaN	0.052888
0.017499	0.068665	0.018351	0.08571	0.0060129	0.1222	NaN	0.020992
-0.0032948	0.072796	-0.010093	-0.007872	-0.029595	14.619	NaN	0.092238
-0.0042242	0.061581	0.039679	0.013175	0.0081835	0.0022181	NaN	0.026751
-0.013699	0.031227	0.031305	0.090799	0.022177	0.059551	NaN	0.033743
0.011048	0.029196	0.070554	0.018008	-0.0035284	0.11154	NaN	0.023808
-0.0035641	-0.0017932	0.061248	0.016533	0.015647	0.015393	NaN	0.050507
0.073106	0.049333	0.068127	0.021346	0.0041471	0.10007	NaN	0.013375
-0.0031837	-2.5525	0.063268	-0.035575	0.026019	0.024136	NaN	0.058352
0.13142	0.38178	0.02567	0.014716	0.016676	0.13935	NaN	0.027926
-0.087803	0.14661	0.076379	0.020622	0.046489	0.046341	NaN	0.020679
0.027076	0.0026447	0.23123	0.034031	-0.10599	0.066255	NaN	0.022958
-0.003128	0.079513	0.073385	0.042888	0.021321	0.035651	NaN	0.056989
0.013613	0.034751	0.11762	0.025452	0.0080448	0.073204	NaN	0.030867
0.30964	0.048195	0.066948	0.023548	-0.015553	0.04723	NaN	-0.02289
0.0078561	-0.009811	0.11597	0.012642	-0.014521	0.059807	NaN	0.011479
-0.021277	0.013762	0.04603	0.033838	0.0015784	0.041367	NaN	0.015316
0.034296	-0.0036999	0.032553	0.051817	-0.0047061	0.044079	NaN	0.018816
0.53242	0.0055105	0.087511	0.030119	-0.0040479	0.034852	NaN	0.037149
0.0021822	-0.031621	0.048912	0.034116	-0.018292	0.089483	NaN	0.025839
0.010952	0.19573	0.046615	0.020469	0.0088275	0.028813	NaN	0.0058224
0.0082688	0.13432	0.030626	0.0084651	-0.01183	0.04259	NaN	0.021707
-0.018696	0.13562	0.07031	-0.66726	0.011436	0.05208	NaN	0.023302
-0.00016092	0.04247	0.024259	-0.038221	-0.014526	0.056888	NaN	0.058005
0.092723	0.18717	0.047883	0.013859	-0.0026733	0.044737	NaN	0.031069
-0.0074486	0.10157	0.039395	0.039375	0.0016533	0.05842	NaN	0.030357
0.37127	0.077484	0.047041	0.028552	-9.0112e-05	0.037358	NaN	0.023447
0.061703	0.038258	0.058899	0.083593	-0.021101	0.042937	NaN	0.03914
0.0083308	0.064584	0.044721	0.034218	-0.02325	0.04432	NaN	0.032002
0.060757	0.062813	0.0542	0.021645	0.0030139	0.037117	NaN	0.020331
0.03397	0.058089	0.076937	0.022062	-0.056304	0.034958	NaN	0.02669
0.0019414	0.060324	-0.32657	0.023755	0.010942	0.054873	NaN	0.034708
0.2879	0.037188	0.23344	0.01479	0.0011087	0.025411	NaN	0.02417
-0.030954	0.0055508	0.048161	0.022105	-0.019789	0.045516	NaN	0.064872
0.026159	0.04802	-0.33144	0.028657	-0.0055999	0.02881	NaN	0.039731
-0.015196	0.21148	-0.031048	0.016355	0.017545	0.0532	NaN	0.036447
0.0098992	0.038065	0.062316	0.52076	-0.0093865	0.035833	NaN	0.023907
0.033257	-0.32181	0.058465	0.28967	6.6837e-05	0.075272	NaN	0.0070131
-0.0016239	-0.021398	0.070115	-0.15763	-0.0074631	0.043106	NaN	0.024316
0.0361	0.032968	-0.0070833	0.0111	0.0015215	0.064532	NaN	0.013415
0.033304	0.020801	0.72027	0.23148	0.032226	0.051155	NaN	-0.011214
0.10071	0.0401	0.013765	0.24413	-0.0016772	0.016762	NaN	0.005938
0.018371	0.039025	0.18075	0.0074216	-0.0015386	0.03667	NaN	-0.0026634
0.017585	0.036961	0.0078329	-0.0043801	0.010432	0.036004	NaN	0.012737
-0.0073993	0.10978	0.016485	0.015553	-0.023888	0.054445	NaN	-0.0046125
0.061521	0.025954	-0.18176	0.031202	0.019866	0.042579	NaN	0.020962
0.035648	0.042586	-1.58	0.49233	0.0034036	0.076122	NaN	0.01607
0.0036927	0.4498	0.24176	-0.19301	0.00042824	0.026261	NaN	0.012704
-0.010253	0.054884	0.37918	0.037533	0.017233	0.060182	NaN	0.029822
-0.0090605	0.11751	0.33857	0.0089097	0.004742	0.03073	NaN	0.024096
-0.013836	0.22415	0.13363	0.020621	-0.0017936	0.063477	NaN	0.017705
0.13419	0.14302	0.010221	0.019754	-0.0062408	0.010842	NaN	0.020594
-0.024659	0.027222	0.019692	0.064256	0.010283	0.070479	NaN	-0.010766
-0.010832	0.039046	-0.5275	0.037203	-0.010529	0.027316	NaN	0.022432
-0.046115	-0.0017151	0.22816	0.041568	5.288e-05	0.0814	NaN	0.046196
0.068163	0.023065	-0.3235	0.032361	-0.0070025	0.018894	NaN	0.032983
-0.054575	0.0096137	0.28602	0.035218	0.0016396	0.075634	NaN	-0.020719
0.062806	0.025546	0.10769	0.010194	-0.0066693	0.017632	NaN	-0.012268
-0.018115	0.018504	0.1155	0.017112	0.012553	0.08783	NaN	0.019085
-0.0097443	0.016571	0.091018	0.051608	0.0012609	0.019944	NaN	0.039474
-0.008189	0.0038656	0.054224	0.040862	-0.0090978	0.072604	NaN	0.04373
-0.14674	0.046107	0.08769	0.057203	-0.0056163	0.019935	NaN	0.037085
0.028991	-0.093259	0.081632	0.038947	-0.0083721	0.081495	NaN	0.051661
0.061057	-0.0069037	0.077132	0.020285	0.00097591	0.028699	NaN	0.030646
0.016535	0.23945	0.45097	0.062469	-0.0060838	0.030151	NaN	0.039589
-0.11338	0.088271	0.090899	0.032844	-0.0054783	0.039386	NaN	0.032618
-0.0025398	-0.0073613	0.015549	0.048949	-0.017793	0.011806	NaN	0.049279
0.026311	0.040088	0.0063135	0.09514	-0.0040401	0.94865	NaN	0.031041
-0.05574	0.066245	0.33732	-0.0061604	-0.021359	-0.013124	NaN	0.029776
-0.078374	0.051637	0.15129	-0.037216	-0.01995	0.044663	NaN	0.044716
-0.03172	0.014147	-0.014265	0.040605	0.003033	0.031003	NaN	0.077438
0.011701	0.048932	0.041122	0.023905	-0.0040894	0.01475	NaN	0.027104
-0.12338	0.0029741	-1.5249	0.054806	-0.0013237	0.053373	NaN	0.052693
-0.021339	-0.014402	0.1241	0.053699	0.002894	0.036356	NaN	0.031414
-0.085733	0.028339	-0.038521	0.025535	-0.0037222	0.049612	NaN	0.036441
-0.10555	0.0088692	0.023254	0.0099752	-0.0039905	0.02862	NaN	0.030788
-0.015739	-0.018113	0.041392	0.029684	0.012205	0.04368	NaN	0.063305
-0.015242	0.11737	0.26124	0.023889	0.00018175	0.13207	NaN	0.026457
-0.0011818	0.07472	0.12234	0.023199	0.011495	0.097941	NaN	0.074825
0.056696	0.033648	0.09346	0.075712	0.010971	0.046482	NaN	0.015056
-0.039395	0.13625	0.12831	0.041498	-0.0068182	0.072148	NaN	0.021915
0.03362	0.079041	0.19356	0.39707	-0.0040403	0.069948	NaN	0.051599
-0.080313	0.072447	0.036602	0.051515	-0.0018736	-0.022227	NaN	0.030846
0.071058	0.063323	0.26127	0.038284	0.0057459	0.04627	NaN	0.054939
-0.10455	0.054109	0.0064427	0.037803	-0.020363	0.38492	NaN	0.034474
-0.0018053	0.065012	0.022463	0.031155	-0.0010093	0.0038566	NaN	0.064254
-0.054571	0.05713	0.074899	0.061472	0.00024439	-0.0044197	NaN	0.026315
0.0031365	0.052627	0.037769	0.24975	-0.0092763	0.017341	NaN	0.04599
-0.18113	0.0411	0.021164	0.035567	0.0009087	0.059564	NaN	0.023774
-0.017526	0.15085	-0.0051663	0.026827	-0.0033459	0.043859	NaN	0.015618
0.028144	0.04887	0.069397	0.040403	0.0040965	-0.041052	NaN	0.028326
-0.04304	0.011421	0.42154	0.05025	-0.0053711	-0.063794	NaN	0.068515
0.034009	0.056322	0.0365	0.027578	-0.0047534	0.058069	NaN	0.03011
-0.02182	0.049306	1.0702	0.029236	-0.064455	0.018839	NaN	0.062425
-0.11166	0.036582	0.10559	0.016075	-0.0076944	0.031951	NaN	0.019904
-0.034862	0.055844	0.038787	0.016713	0.0083214	0.24342	NaN	0.10314
0.0308	0.027934	0.20902	0.011758	-0.00318	-0.0013898	NaN	0.047221
-0.0094366	0.063154	0.23071	0.01866	-0.010956	-0.19316	NaN	0.058384
-0.069118	0.075495	-0.0092432	0.02527	-0.0085691	0.0038894	NaN	0.1088
-0.09496	0.052125	0.92011	0.026069	0.0017463	0.05721	NaN	0.10724
0.010705	0.00010231	0.10036	0.014013	-0.0081445	-0.050724	NaN	0.022546
-0.030863	0.079062	0.023858	-0.39725	0.00048081	-0.05041	NaN	0.044822
-0.10463	0.05587	16.094	-0.024299	-0.012599	0.12637	NaN	0.072322
0.025613	0.055001	0.2578	0.029687	-0.016084	0.063148	NaN	0.044059
-0.010157	0.06553	-0.0027317	0.029409	-0.0080655	-0.15202	NaN	0.086656
0.072962	0.052858	-0.96648	0.034387	-0.0065969	-0.0037082	NaN	0.0236
-0.14303	0.05355	0.099977	0.056186	-0.023315	-0.13548	NaN	-0.044616
-0.030249	0.038575	-0.0059238	0.021693	0.0087499	0.0087174	NaN	0.10554
-0.099325	0.013206	0.03197	0.063053	0.0058078	-0.060117	NaN	0.043534
-0.052078	0.0033487	0.26231	0.045911	0.0061907	-0.57726	NaN	0.096702
-0.33219	0.18752	0.0065282	0.096966	-0.0092116	0.016313	NaN	0.061956
-0.057126	0.10809	0.019305	0.0627	0.0070591	0.075916	NaN	0.082098
-0.23609	0.059379	0.053017	0.050892	-0.011582	0.025029	NaN	0.069253
-0.037559	0.017938	-0.011209	0.045239	-0.015193	0.047676	NaN	0.076214
-0.32416	0.029575	0.042559	0.06692	-0.017467	0.035661	NaN	0.066206
-0.015368	0.029557	0.040556	0.022628	-0.0075432	0.065732	NaN	0.07499
-0.20415	-0.0053333	0.025547	0.07635	-0.010608	0.050465	NaN	0.030072
-0.20209	0.020746	0.25055	0.048815	-0.016124	0.039014	NaN	0.19954
-0.15292	0.036449	1.2581	0.082207	-0.014618	0.055019	NaN	0.043142
-0.057507	-0.0042396	0.1733	0.050334	-0.018632	0.030257	NaN	0.034888
0.015259	-0.013085	0.072088	0.040036	0.12913	0.044143	NaN	0.041162
-0.032917	-0.042075	0.019445	0.06703	0.01892	0.040695	NaN	0.04375
-0.0077742	0.13872	0.090847	0.046364	-0.026506	0.037689	NaN	0.019802
-0.2992	0.10073	0.050539	-0.042239	0.030731	0.041359	NaN	0.44229
-0.10135	0.088724	0.053338	0.041921	-0.033533	0.050978	NaN	0.07203
-0.19997	0.0064803	0.020696	0.036429	0.028548	0.058845	NaN	0.034142
0.053068	0.12355	0.081186	0.027851	-0.037507	0.054264	NaN	0.018371
-0.22156	0.088812	0.040278	0.086135	0.04057	0.046809	NaN	0.011472
-0.11333	0.066089	0.067483	0.033467	-0.028585	0.060764	NaN	0.0064639
-0.011945	0.04151	0.23884	0.025327	0.027374	0.015223	NaN	0.015031
0.0053072	0.06564	0.10122	0.036092	-0.025251	0.072234	NaN	0.025035
-0.037021	0.086395	0.28314	0.034246	0.021971	0.070817	NaN	0.01208
-0.39343	0.058574	0.07621	0.096251	-0.041425	0.037952	NaN	0.015967
0.028594	0.027877	0.15387	0.042111	0.041404	0.048427	NaN	-0.00052194
0.008515	0.041773	-0.022656	0.023439	-0.033982	0.015949	NaN	0.10577
-0.0014609	-0.0011377	0.071479	0.033224	0.068745	0.049482	NaN	0.035793
0.046306	0.040024	0.14615	0.032413	0.047008	0.047057	NaN	0.10458
-0.014621	0.34348	0.048168	0.00099748	-0.0062955	0.078317	NaN	0.09294
0.020972	-0.012926	-0.00040375	0.051122	-0.0029843	0.017697	NaN	0.075569
-0.037743	0.11669	-0.016528	0.010701	-0.026296	0.033458	NaN	0.090386
-0.00027335	-0.0065217	0.052146	0.050161	-0.0064149	0.052077	NaN	0.1743
0.018825	0.057979	-0.062552	0.043353	-0.012872	0.034909	NaN	0.078346
-0.1674	-0.0050249	0.39562	0.022463	-0.77399	0.064909	NaN	0.06236
0.57745	0.029591	0.16384	0.061042	0.063884	0.038175	NaN	0.1019
0.0010496	0.054591	0.05638	0.011615	0.0043578	0.020854	NaN	0.039929
-0.038827	0.054327	0.191	0.094345	0.047733	0.042415	NaN	0.033699
-0.033907	0.068252	0.066951	0.085382	-0.015684	0.055035	NaN	0.38896
0.0065961	0.033603	0.1369	0.09661	0.0027797	0.01856	NaN	0.21693
0.0092963	0.037588	0.044081	0.19119	0.046655	0.057861	NaN	0.0094305
-0.14811	0.029856	0.22907	0.066839	-0.0060708	0.012342	NaN	0.049451
-0.087188	0.064549	0.16151	0.073871	0.03811	0.063421	NaN	0.014793
-0.00018392	0.11013	0.28817	0.071531	0.0069984	0.019832	NaN	0.060663
-0.099459	0.066897	0.018723	0.16498	0.026138	0.056278	NaN	0.037685
-0.073946	0.26413	0.083706	-0.082561	0.013321	0.015179	NaN	0.030367
-0.023908	5.2698e-05	0.052754	0.060715	0.02055	0.070646	NaN	0.012771
-0.11749	0.038526	0.062971	0.071256	-0.0093969	0.023504	NaN	0.03437
-0.025805	-0.010836	0.09951	0.018376	0.022113	0.059933	NaN	0.012749
-0.17911	-0.0066992	0.026721	0.096223	0.0040448	0.012482	NaN	0.067562
-0.0053423	-0.00019708	0.098168	0.053244	0.021961	0.081973	NaN	0.025864
-0.17309	0.037761	0.045362	0.050454	-0.0028389	0.024136	NaN	0.027396
-0.0032556	0.023772	0.061563	-0.010448	0.026695	0.081227	NaN	0.025715
-0.10489	0.017252	0.035264	0.092251	-0.014347	0.015821	NaN	0.11999
-0.13072	0.013411	0.080848	0.063156	0.024973	0.057362	NaN	0.10339
-0.22382	0.02514	-0.078697	0.031854	0.0089682	0.030014	NaN	0.099429
-0.16553	0.042869	-1.4959	0.072485	0.019348	0.065184	NaN	0.087315
0.017585	-0.069238	-0.81024	0.011876	0.011081	0.042527	NaN	0.065131
-0.016775	-0.023588	0.078235	0.019242	0.013798	0.03186	NaN	0.091673
-0.15072	-0.010625	0.049579	0.11751	0.01713	0.030893	NaN	0.064972
-0.0050116	0.26637	0.047283	0.018161	-0.0037955	0.014643	NaN	0.065434
-0.061444	0.099125	0.063514	0.79321	-0.0061156	-0.074194	NaN	0.075822
0.032163	-0.0051917	NaN	0.10808	0.0496	0.23555	NaN	0.11533
-0.033504	0.0024257	NaN	0.0035546	0.0018007	0.010595	NaN	0.1043
-0.013417	0.080033	NaN	0.01195	0.03479	0.083722	NaN	0.10189
-0.045225	0.066446	NaN	0.12619	0.01419	0.047455	NaN	0.12166
-0.029242	0.031492	NaN	0.18066	0.039548	0.97239	NaN	0.13361
-0.13111	0.054217	NaN	0.061347	0.008673	0.059344	NaN	0.078285
-0.010856	0.0050075	NaN	0.0060586	-0.018147	0.0479	NaN	0.14191
-0.085541	-0.028135	NaN	0.18243	0.016919	0.038203	NaN	0.030482
0.021744	-0.032697	NaN	0.065766	0.0034898	0.019451	NaN	0.035863
0.004881	0.039841	NaN	0.0028343	0.032266	0.057186	NaN	0.083705
0.054319	0.011024	NaN	0.0095556	0.024481	0.1137	NaN	0.08182
0.017144	0.081689	NaN	-0.17653	0.046049	0.097756	NaN	0.10903
-0.21041	0.031836	NaN	0.076055	-0.018947	0.038398	NaN	0.034841
-0.057453	-0.063862	NaN	0.29075	0.04037	0.07352	NaN	0.052255
-0.013774	0.049302	NaN	0.067733	0.0012514	0.069233	NaN	-0.02487
-0.16023	0.014711	NaN	0.066267	0.011979	0.91868	NaN	0.046915
-0.036588	-0.03579	NaN	-0.63354	0.0036282	0.035161	NaN	0.08506
-0.020237	0.04178	NaN	0.08734	0.015612	0.038388	NaN	0.0063808
-0.20663	-0.15779	NaN	0.070145	-0.0016178	5.9763	NaN	0.027567
-0.0098008	0.12142	NaN	0.00671	0.0024338	0.06938	NaN	0.042503
-0.36514	0.015337	NaN	0.062236	-0.0091944	0.094758	NaN	0.11271
0.01359	-0.032374	NaN	0.13909	-0.00031187	0.031667	NaN	0.059199
-0.00037009	-0.03485	NaN	0.041878	0.00036932	0.015116	NaN	0.037043
-0.063492	-0.022008	NaN	0.01375	-0.0058611	0.043866	NaN	0.0048009
-0.10301	0.039514	NaN	0.11891	0.0063561	0.0095295	NaN	0.092368
-0.067549	-0.063685	NaN	0.058577	-0.0040267	0.05365	NaN	-1.4297
0.049937	-0.0012059	NaN	0.004588	6.7073e-05	0.014792	NaN	0.31863
-0.088229	-0.10643	NaN	0.093136	-0.014933	0.01914	NaN	0.029707
-0.029097	0.055089	NaN	0.074783	0.0079762	0.16965	NaN	0.067269
-0.27719	-0.056987	NaN	0.014801	-0.001764	0.034532	NaN	0.040064
-0.0061484	-0.015498	NaN	0.069844	-0.0081344	-0.02591	NaN	0.084441
-0.1483	-0.032796	NaN	0.020861	0.013387	-0.059469	NaN	0.068617
-0.036012	0.018565	NaN	0.1341	-9.0083e-05	-0.097978	NaN	0.059331
-0.039948	-0.26117	NaN	0.076262	-0.017895	0.085809	NaN	0.04731
-0.083324	-0.037955	NaN	0.085367	0.015262	0.082405	NaN	0.038559
-0.062668	-0.0024098	NaN	0.06425	-0.00021328	0.041831	NaN	0.0373
-0.052245	-0.1149	NaN	0.041986	-0.0089241	0.041052	NaN	0.036693
-0.04361	0.064625	NaN	0.04209	-0.011364	0.10075	NaN	0.20019
-0.053448	-0.032463	NaN	0.015057	0.0075403	0.064613	NaN	0.044132
-0.058574	0.026398	NaN	0.049666	-0.014661	0.077152	NaN	0.038018
-0.051727	0.01551	NaN	0.02544	0.032928	-0.028385	NaN	0.040156
-0.15667	-0.038686	NaN	0.058367	-0.026043	-0.6661	NaN	0.025846
-0.061959	0.0062141	NaN	0.10618	0.045707	0.17113	NaN	0.060056
0.056116	0.014592	NaN	0.032811	-0.045778	0.14192	NaN	0.075717
-0.0036519	-0.037992	NaN	0.048861	0.0044184	0.095291	NaN	0.09166
-0.14195	-0.012524	NaN	0.041117	-0.015576	0.10646	NaN	0.089426
-0.053849	-0.058856	NaN	0.043371	0.019479	0.087103	NaN	0.099237
-0.0066593	0.021558	NaN	0.034717	-0.010694	0.095689	NaN	0.10392
-0.12059	-0.026218	NaN	0.023523	0.014586	0.089542	NaN	0.09113
-0.019085	0.069755	NaN	0.06784	-0.032375	0.08627	NaN	0.098723
-0.02114	-0.036124	NaN	0.044968	0.0035571	0.016861	NaN	0.05238
-0.010933	-0.020834	NaN	0.020577	-0.0072548	0.089273	NaN	0.044124
-0.010653	-0.041061	NaN	0.036854	0.0061947	0.064044	NaN	0.12239
-0.20582	-0.028116	NaN	0.0044324	-0.004133	0.096906	NaN	0.12957
-0.0083972	0.0028368	NaN	0.054738	0.012725	0.062658	NaN	0.0058491
-0.020774	-0.015254	NaN	0.070045	-0.021341	0.075961	NaN	-0.005577
0.57123	-0.012125	NaN	0.063318	0.0096099	0.02991	NaN	0.034261
0.0092991	-0.030305	NaN	0.062961	0.025555	0.087469	NaN	0.021849
-0.17707	0.073283	NaN	0.043062	-0.027708	0.042149	NaN	0.072647
-0.033426	-0.012902	NaN	0.0074434	0.0035365	0.041956	NaN	0.039625
-0.010411	-0.016392	NaN	0.16953	-0.03276	0.081604	NaN	0.012943
-0.078325	-0.052212	NaN	0.053066	0.0050021	0.015051	NaN	0.021278
0.0029762	0.0018501	NaN	0.071068	-0.041494	0.067325	NaN	0.037905
-0.10424	-0.032682	NaN	0.026809	0.0099218	-0.0011605	NaN	0.081999
0.031844	0.017228	NaN	0.074556	-0.02523	0.17598	NaN	0.085889
-0.03731	-0.088701	NaN	0.05905	0.014135	0.066567	NaN	0.097115
-0.022981	-0.015788	NaN	0.0081437	-0.042719	0.13443	NaN	0.10196
-0.029305	-0.047855	NaN	0.013499	0.0052798	0.12	NaN	0.073096
-0.0059295	0.017598	NaN	0.39229	-0.046029	0.10113	NaN	0.082755
-0.060879	-0.039217	NaN	0.050556	0.030164	0.091697	NaN	0.084919
-0.061747	0.0054554	NaN	0.085518	-0.034437	0.12126	NaN	0.094548
-0.044664	-0.049917	NaN	0.036493	0.016715	0.083337	NaN	0.1002
0.075035	0.024619	NaN	-0.015685	-0.021891	0.083267	NaN	0.092806
0.002347	0.017618	NaN	0.014828	0.0098395	0.088937	NaN	0.077124
-0.041642	-0.074891	NaN	0.047258	-0.04288	0.085626	NaN	0.076341
-0.091088	0.039728	NaN	0.067038	-0.013078	0.051362	NaN	0.075491
0.026565	1.0984	NaN	0.044824	-0.044122	0.10385	NaN	-0.035933
-0.075302	0.034278	NaN	0.040317	0.0090133	0.028078	NaN	0.11086
-0.076192	-0.067091	NaN	0.040065	-0.062127	0.12618	NaN	0.10557
-0.024161	0.013339	NaN	-0.0011355	0.018322	0.049908	NaN	0.095975
-0.089842	-0.069182	NaN	0.28299	-0.053945	0.1253	NaN	0.016768
-0.033418	0.04099	NaN	0.071309	0.02348	0.02332	NaN	0.098256
-0.12463	-0.019967	NaN	0.016943	-0.052416	0.15389	NaN	0.10111
-0.014459	0.034247	NaN	0.058489	-0.039123	0.13622	NaN	0.07853
-0.087757	-0.087767	NaN	0.047674	0.011977	-0.00096819	NaN	0.10777
-0.024508	0.048995	NaN	0.031163	-0.049958	0.13728	NaN	0.11135
-0.065018	-0.025421	NaN	0.086658	0.043391	0.039259	NaN	0.3487
-0.036825	-0.10414	NaN	0.065753	0.024684	0.1244	NaN	0.38262
0.0025986	0.099631	NaN	0.091498	-0.016177	0.075447	NaN	0.18946
-0.004391	0.05102	NaN	0.054157	0.0069002	0.05548	NaN	0.72298
-0.0088425	-0.02259	NaN	0.014538	-0.016863	0.047447	NaN	0.171
-0.032395	-0.019029	NaN	0.12548	0.011926	-0.86669	NaN	0.24019
-0.018613	-0.030559	NaN	0.12144	-0.030167	0.12078	NaN	0.24288
-0.044919	0.012825	NaN	0.029292	0.0059993	-0.28209	NaN	0.10907
-0.039431	-0.016796	NaN	0.07037	-0.0083577	0.089315	NaN	0.27904
-0.068976	0.047791	NaN	0.026267	0.010711	0.043423	NaN	0.10223
-0.014749	-0.021167	NaN	0.060565	-0.019065	0.60286	NaN	0.060897
-0.06282	0.04786	NaN	0.097333	0.0098121	0.048085	NaN	0.048801
-0.14264	0.023813	NaN	0.048411	-0.020583	0.12507	NaN	0.069939
-0.35422	-0.031759	NaN	0.018549	0.011102	0.12053	NaN	0.067482
-0.010288	0.018595	NaN	0.04769	-0.028869	0.055779	NaN	0.073602
-0.18527	-0.018461	NaN	0.045021	0.0082477	0.041086	NaN	0.04383
-0.0037147	0.017568	NaN	0.018593	-0.034152	0.092705	NaN	0.077332
-0.09335	0.48535	NaN	0.053153	0.013699	0.083828	NaN	0.069961
-0.023634	-0.0022063	NaN	0.02585	-0.028512	0.065605	NaN	0.038716
-0.083764	-0.020934	NaN	0.029774	0.032459	0.088514	NaN	0.11502
-0.084746	0.01214	NaN	0.03928	-0.033894	0.081265	NaN	0.045332
-0.056053	-0.0097825	NaN	-0.038668	0.034425	0.037015	NaN	0.043721
-0.088868	0.020261	NaN	0.050087	-0.02545	0.073727	NaN	0.041862
0.090091	0.011626	NaN	0.040521	0.02196	0.03236	NaN	0.040554
-0.020704	-0.023847	NaN	-0.0088075	-0.026166	0.066905	NaN	0.040123
-0.067346	0.015955	NaN	-0.075211	0.012484	0.0065735	NaN	0.037947
-0.04279	-0.017488	NaN	0.035293	-0.0017006	0.10249	NaN	0.038258
-0.089785	-0.011867	NaN	-14.089	0.0053493	0.035275	NaN	0.049489
-0.15522	-0.024741	NaN	0.026742	-0.017826	0.10687	NaN	0.050446
-0.11643	-0.010001	NaN	0.023505	0.0022055	0.02378	NaN	0.01102
-0.019036	-0.036932	NaN	0.027497	-0.014176	0.055737	NaN	0.076422
-0.034337	0.010279	NaN	0.012644	0.0090908	0.032334	NaN	0.030978
-0.095369	0.080514	NaN	-0.0091539	-0.02027	0.086517	NaN	0.059802
0.010431	0.070434	NaN	0.098032	0.0128	-0.0003725	NaN	0.028497
-0.002219	-0.020464	NaN	0.032079	-0.02469	0.043315	NaN	0.028863
-0.05877	-0.019508	NaN	0.029707	0.011095	0.037716	NaN	0.016464
-0.0070167	-0.059877	NaN	0.028761	-0.047854	0.069199	NaN	0.04547
-0.054293	-0.025359	NaN	0.020049	0.0035127	0.037621	NaN	0.061217
0.011491	-0.031022	NaN	0.033805	-0.041283	0.053942	NaN	0.051267
-0.006399	-0.01058	NaN	-0.021708	0.0037458	0.071848	NaN	0.051455
-0.014571	-0.025532	NaN	0.034503	-0.031622	0.063062	NaN	0.15947
0.017728	-0.021868	NaN	0.048084	0.013617	0.047017	NaN	-0.052411
-0.056496	-0.041891	NaN	0.019429	-0.030631	0.076701	NaN	0.044342
0.016955	0.00101	NaN	0.060279	0.0092719	-2.0059	NaN	0.03808
-0.017776	-0.03013	NaN	0.10783	-0.028847	-0.0010128	NaN	0.052295
-0.072453	-0.027705	NaN	0.073405	0.016198	0.049092	NaN	0.023377
0.063073	-0.039863	NaN	0.01545	-0.016461	0.02408	NaN	0.024768
-0.028156	-0.013854	NaN	0.039961	0.013983	0.13084	NaN	0.060644
0.015021	-0.021234	NaN	0.049035	-0.019188	0.076796	NaN	0.052909
-0.057537	0.012195	NaN	0.0030018	0.014172	0.054548	NaN	0.050766
-0.023898	-0.022868	NaN	0.03924	-0.023278	0.037228	NaN	0.054893
-0.049761	-0.0080748	NaN	-0.026013	0.0064639	0.14132	NaN	0.045562
-0.07922	-0.045437	NaN	0.03611	-0.030374	0.15172	NaN	0.046787
0.0052242	0.00061599	NaN	0.051723	0.043837	0.067131	NaN	0.040053
-0.18936	-0.0086536	NaN	0.02381	0.046447	0.11106	NaN	0.054845
0.043873	0.0082851	NaN	0.038244	0.01671	0.15377	NaN	0.047226
-0.12825	0.01538	NaN	0.051276	0.03615	0.11075	NaN	0.059688
0.13115	-0.028722	NaN	0.046475	0.027632	0.082207	NaN	0.053509
-0.067822	-0.027365	NaN	0.12156	0.0020274	0.080573	NaN	-0.081951
-0.010075	-0.0072402	NaN	0.021828	0.037535	0.36716	NaN	0.1811
-0.030691	0.066884	NaN	0.013097	0.055263	0.18498	NaN	0.1555
-0.070055	-0.039807	NaN	0.085772	0.036433	0.11002	NaN	0.10085
0.012817	-0.07832	NaN	0.037712	0.1371	0.08502	NaN	0.089952
0.0062119	-0.014571	NaN	0.011066	0.030861	0.089801	NaN	0.19388
-0.00012121	-0.02524	NaN	0.050925	0.068386	0.11013	NaN	0.069995
-0.12307	-0.01997	NaN	0.038508	0.1696	0.06076	NaN	0.24767
-0.1436	-0.0064414	NaN	0.043389	0.051429	0.062521	NaN	0.091483
-0.073452	-0.035658	NaN	-0.0021196	0.053813	0.039254	NaN	0.048733
0.0047678	-0.011697	NaN	0.026925	0.052631	0.092428	NaN	0.04254
-0.033596	-0.021486	NaN	0.013868	0.042904	0.076481	NaN	0.070015
-0.041695	0.01006	NaN	0.0059759	0.028276	0.11607	NaN	0.069051
0.002981	-0.00074874	NaN	0.026316	0.048756	0.085879	NaN	0.075064
-0.016807	-0.0037087	NaN	-0.083689	0.044959	0.050986	NaN	0.036578
-0.0048734	-0.015572	NaN	0.028188	0.046176	0.040527	NaN	0.069898
-0.064889	-0.024752	NaN	0.031796	0.036838	0.09646	NaN	0.06929
0.10255	-0.022685	NaN	-0.15731	0.033895	-0.002583	NaN	0.055441
-0.065353	0.0047421	NaN	0.024785	0.037902	0.044394	NaN	0.16825
-0.078818	-0.042953	NaN	0.013321	0.056698	0.074176	NaN	0.055469
0.064723	0.0095603	NaN	0.027833	0.035828	0.03284	NaN	0.061284
-0.073175	-0.019425	NaN	0.039959	0.0388	-0.0074371	NaN	0.061687
-0.10961	-0.036784	NaN	0.0070786	0.057763	0.024542	NaN	0.064142
0.13205	-0.097733	NaN	0.012149	0.042549	0.16155	NaN	0.054313
0.027528	0.0054134	NaN	0.0087076	0.045531	0.096377	NaN	0.063264
-0.062349	-0.076423	NaN	0.019073	0.037177	0.13036	NaN	0.055206
0.011699	-0.004462	NaN	0.066514	0.026312	0.11969	NaN	0.75594
-0.07525	-0.076947	NaN	-0.00028885	0.097166	0.11173	NaN	0.068444
-0.023508	-0.021769	NaN	0.012994	0.061929	0.093619	NaN	0.032243
0.092836	0.010092	NaN	0.015206	0.044787	0.10527	NaN	0.10359
-0.065712	-0.064271	NaN	0.049334	0.059151	0.0991	NaN	0.045085
0.0014085	0.045902	NaN	0.022686	0.057743	0.10333	NaN	0.056511
-0.15737	0.028139	NaN	0.20828	0.078494	0.099304	NaN	0.036412
0.0054148	0.041969	NaN	0.096199	0.069701	0.0771	NaN	0.063636
-0.039058	0.058878	NaN	0.025833	0.048389	0.049849	NaN	0.043656
0.020934	-0.24552	NaN	0.025192	0.06661	0.088065	NaN	0.05306
-0.11235	0.00087744	NaN	0.076208	0.039171	0.043612	NaN	0.048874
-0.037662	0.037675	NaN	0.025358	0.090752	0.095744	NaN	0.042606
-0.12381	-0.0017869	NaN	0.04188	0.074223	0.056946	NaN	0.070723
-0.12656	-0.029353	NaN	-0.16759	0.05195	0.11041	NaN	0.058719
-0.081839	-0.020081	NaN	0.038846	0.034552	0.043432	NaN	0.069539
-0.028026	-0.0052657	NaN	0.011776	0.021709	0.14982	NaN	0.089875
-0.14778	-0.028851	NaN	0.017614	0.090701	0.12158	NaN	0.42025
-0.092379	0.0063673	NaN	0.021003	0.029323	0.043557	NaN	0.061625
-0.066456	-0.023346	NaN	0.040959	0.099272	0.11867	NaN	0.034419
-0.058869	0.019579	NaN	0.021108	-0.016336	0.12333	NaN	0.051344
-0.018144	-0.054897	NaN	0.0086075	0.078053	0.042889	NaN	0.065477
-0.12353	0.026714	NaN	0.027793	0.036391	0.03592	NaN	0.032163
-1.2819	0.031894	NaN	0.050823	-0.10226	0.033399	NaN	0.028711
-0.14424	0.12661	NaN	0.023846	0.0897	0.15913	NaN	0.075555
0.016695	-0.015522	NaN	0.02172	0.02385	-0.27974	NaN	0.047854
-0.038393	-0.077874	NaN	0.041868	0.02036	0.10862	NaN	0.082984
0.0013835	0.14431	NaN	0.080716	0.0087001	0.049535	NaN	0.07979
-0.057133	-0.020443	NaN	0.013506	0.017588	0.00039156	NaN	0.063599
0.017135	-0.025366	NaN	0.088184	0.087101	0.061539	NaN	0.048161
-0.044754	0.03494	NaN	0.068183	0.13356	0.048425	NaN	0.06835
-0.055133	-0.074523	NaN	0.059576	0.38678	0.02077	NaN	0.043292
0.0079906	0.14831	NaN	0.076727	-0.014033	0.11381	NaN	0.088399
0.086292	-0.030361	NaN	0.052708	0.1298	0.10916	NaN	0.04486
-3.0976	-0.029751	NaN	0.045311	0.02674	0.052562	NaN	0.083145
-0.19876	-0.076035	NaN	0.031186	0.036875	0.13396	NaN	NaN
-0.038816	-0.021432	NaN	0.055837	-0.44791	0.020753	NaN	NaN
-0.0064084	-0.0042424	NaN	0.13609	-3.6576	0.10061	NaN	NaN
-0.010645	-0.031419	NaN	0.044846	0.017404	0.11262	NaN	NaN
-0.063258	-0.0075295	NaN	0.042535	0.21797	0.10037	NaN	NaN
0.018902	-0.010887	NaN	0.044179	0.034311	0.095601	NaN	NaN
0.008834	-0.064811	NaN	0.045558	0.071282	0.092452	NaN	NaN
0.023876	0.083085	NaN	0.044119	-0.03258	0.11826	NaN	NaN
-0.044314	-0.018171	NaN	0.081407	0.062095	0.092275	NaN	NaN
-0.0071928	0.012963	NaN	0.067744	0.053384	0.095075	NaN	NaN
-0.022267	-0.016099	NaN	0.01159	0.048134	0.096047	NaN	NaN
-0.01875	0.067063	NaN	0.060423	0.017419	0.087295	NaN	NaN
-0.040018	-0.1308	NaN	0.17175	0.032602	0.10789	NaN	NaN
-0.087747	-0.0057473	NaN	0.063331	0.075119	0.096134	NaN	NaN
-0.12193	-0.036028	NaN	0.066438	0.030673	0.11036	NaN	NaN
-0.11439	-0.054743	NaN	0.0903	0.092026	0.071186	NaN	NaN
-0.056332	0.069608	NaN	-0.017537	0.071778	-0.0044533	NaN	NaN
-0.035315	-0.053534	NaN	0.062079	0.044789	0.084775	NaN	NaN
-0.084173	-0.014899	NaN	0.052879	0.072234	0.077558	NaN	NaN
-0.028861	-0.029539	NaN	0.054551	0.035784	0.067164	NaN	NaN
-0.034297	-0.0062894	NaN	0.078313	0.052288	0.02435	NaN	NaN
-0.13399	0.070171	NaN	0.049218	0.048397	0.078211	NaN	NaN
-0.003871	-0.086717	NaN	-0.16121	0.033379	0.10159	NaN	NaN
-0.053511	0.12988	NaN	0.0064908	0.074337	0.047022	NaN	NaN
0.15292	0.0034227	NaN	0.058909	0.040185	0.15244	NaN	NaN
-0.032175	-0.040168	NaN	0.12465	0.074904	0.078948	NaN	NaN
-0.0018399	-0.0026172	NaN	0.39561	0.077593	0.12912	NaN	NaN
-0.0011272	-0.021569	NaN	0.036456	0.064702	0.2013	NaN	NaN
-0.14932	0.017043	NaN	0.017905	-0.10719	0.026044	NaN	NaN
-0.031418	-0.033845	NaN	0.039552	0.089135	-0.024286	NaN	NaN
-0.034315	-0.022061	NaN	-0.01089	0.081347	0.18276	NaN	NaN
0.044237	-0.055737	NaN	0.029675	0.043742	0.016895	NaN	NaN
-0.12843	-0.021611	NaN	0.007207	5.3734	0.015367	NaN	NaN
-0.046152	0.00060062	NaN	0.11175	-0.034248	0.14053	NaN	NaN
-0.057598	-0.012047	NaN	0.20833	-0.016457	0.12625	NaN	NaN
-0.043299	-0.059862	NaN	0.055673	0.071333	0.083536	NaN	NaN
0.0125	-0.011614	NaN	-0.005663	0.060348	0.15549	NaN	NaN
-0.057335	-0.0094952	NaN	0.057918	0.042679	-0.11155	NaN	NaN
0.12438	0.054712	NaN	0.039586	0.061777	0.018991	NaN	NaN
-0.098378	-0.032884	NaN	0.047898	0.1237	-0.034249	NaN	NaN
-0.16146	-0.038832	NaN	0.023731	0.038468	-0.14942	NaN	NaN
0.056158	-0.022569	NaN	0.052432	0.067121	0.089087	NaN	NaN
-0.009987	-0.02137	NaN	0.060621	0.042898	-0.016243	NaN	NaN
-0.041899	-0.01465	NaN	0.05421	0.027423	-0.12955	NaN	NaN
-0.027239	0.036948	NaN	0.043385	0.25002	-0.28033	NaN	NaN
0.019301	-0.034912	NaN	0.042657	0.059818	-0.018458	NaN	NaN
-0.30838	-0.032181	NaN	0.049972	0.04564	-0.061269	NaN	NaN
-0.031838	-0.018723	NaN	0.014515	0.03825	-0.36744	NaN	NaN
-0.085227	0.055277	NaN	0.010527	0.42787	-0.091467	NaN	NaN
-0.028231	-0.017047	NaN	0.075008	0.032583	0.021795	NaN	NaN
-0.086626	-0.0034969	NaN	0.064342	0.030332	0.15936	NaN	NaN
-0.090818	-0.026165	NaN	0.053563	0.037537	-0.017105	NaN	NaN
-0.12415	0.071616	NaN	0.031744	0.091964	0.062832	NaN	NaN
-0.066343	-0.00011105	NaN	0.043584	-0.094814	-0.0075223	NaN	NaN
-0.098762	-0.072763	NaN	0.092609	-0.12194	-0.31988	NaN	NaN
-0.031253	0.020397	NaN	0.11895	-0.098834	0.072147	NaN	NaN
-0.089904	-0.17887	NaN	-0.0204	-0.065133	-0.1066	NaN	NaN
0.059085	0.052752	NaN	0.030907	-0.21465	-0.14753	NaN	NaN
-0.071644	-0.014588	NaN	0.053603	-0.28	-0.13813	NaN	NaN
-0.086186	0.044546	NaN	0.029181	-0.11412	-0.18597	NaN	NaN
0.013026	-0.019146	NaN	0.018265	-0.20189	0.17918	NaN	NaN
-0.031769	0.062472	NaN	0.060831	-0.74311	0.0037375	NaN	NaN
-0.13933	0.008785	NaN	0.039275	-0.36312	-0.169	NaN	NaN
-0.045041	0.05067	NaN	-0.045203	-0.093309	0.0077201	NaN	NaN
-0.10972	-0.028218	NaN	0.025506	-0.052271	-0.011479	NaN	NaN
0.0026044	0.080045	NaN	0.043511	-0.17048	-0.17001	NaN	NaN
0.15949	0.0074278	NaN	0.039888	-0.24987	-0.090757	NaN	NaN
0.047911	0.10295	NaN	0.03633	-0.20375	0.0079598	NaN	NaN
-0.18855	0.12869	NaN	0.035296	-0.10061	-0.58467	NaN	NaN
-0.066964	-0.0035862	NaN	0.051919	-0.092311	-0.38929	NaN	NaN
-0.12754	-0.0017503	NaN	-0.010054	-0.38534	-0.27194	NaN	NaN
-0.085532	0.011209	NaN	0.029794	-0.50549	-0.18075	NaN	NaN
-0.060725	0.030261	NaN	0.016448	-0.066947	-0.075132	NaN	NaN
-0.1198	0.0049427	NaN	0.018402	-0.093404	-0.26553	NaN	NaN
-0.086487	0.058258	NaN	0.42248	-0.14672	-0.046077	NaN	NaN
0.00067593	0.019539	NaN	-0.018407	-0.010705	-0.22805	NaN	NaN
-0.15482	0.077312	NaN	0.022506	-0.1781	-0.037918	NaN	NaN
0.081072	0.010302	NaN	0.42208	-0.22146	0.14678	NaN	NaN
-0.035497	-0.0050287	NaN	0.0075539	-0.069133	-0.20294	NaN	NaN
-0.033561	0.017637	NaN	0.1608	-0.036801	-0.14359	NaN	NaN
-0.14856	0.005608	NaN	0.13183	-0.076894	-0.094003	NaN	NaN
-0.32233	0.0041904	NaN	0.093106	-0.085835	-0.72577	NaN	NaN
0.13754	-0.005639	NaN	0.065888	-0.088174	-0.12422	NaN	NaN
0.014593	-0.014695	NaN	0.067132	-0.077547	-0.70108	NaN	NaN
-0.20402	0.011849	NaN	0.045264	-0.029328	-0.30481	NaN	NaN
-0.034667	0.0037337	NaN	0.033675	-0.026538	-0.013572	NaN	NaN
-0.019567	0.0065666	NaN	0.026078	0.18591	0.070178	NaN	NaN
-0.13426	-0.0041052	NaN	0.034748	-0.11828	-0.014573	NaN	NaN
0.00034266	-0.015688	NaN	0.049601	-0.066164	-0.20095	NaN	NaN
-0.056287	0.0011147	NaN	0.051728	-0.10189	0.014622	NaN	NaN
-0.095996	0.039531	NaN	0.051375	-0.3584	-0.16503	NaN	NaN
-0.083959	0.013575	NaN	0.028116	-0.20253	-0.023521	NaN	NaN
-0.029263	-0.048544	NaN	0.043205	-0.19459	-0.10729	NaN	NaN
-0.050691	-0.006851	NaN	0.063564	-0.16298	-0.050504	NaN	NaN
-0.051626	-0.039652	NaN	0.017857	-0.31202	-0.08646	NaN	NaN
-0.19014	-0.0076121	NaN	0.019212	-0.13718	0.46427	NaN	NaN
-0.2337	0.021856	NaN	0.078071	-0.19433	-0.24248	NaN	NaN
-0.16002	0.11855	NaN	0.039568	-0.17907	-0.066614	NaN	NaN
-0.10695	0.010965	NaN	0.016367	-0.31326	-0.19959	NaN	NaN
-0.16472	-0.057492	NaN	0.065005	-0.055139	-0.0011286	NaN	NaN
-0.076372	-0.015219	NaN	0.057816	-0.17469	-0.13983	NaN	NaN
-0.033674	-0.055161	NaN	0.023943	0.0021852	-0.18111	NaN	NaN
-0.087315	0.011479	NaN	0.030311	-0.20784	-0.19004	NaN	NaN
-0.13261	-0.013139	NaN	0.023817	-0.45612	0.068071	NaN	NaN
-0.084486	0.0047439	NaN	0.059398	0.025772	-0.17886	NaN	NaN
-0.086534	-0.0064633	NaN	0.10131	-0.30128	3.9235	NaN	NaN
-0.066914	0.048441	NaN	0.029335	0.43709	-0.13645	NaN	NaN
-0.05279	-0.0016916	NaN	0.070513	-0.11026	-0.19707	NaN	NaN
-0.15581	0.00047835	NaN	0.035712	-0.067393	-0.14367	NaN	NaN
-0.053661	-0.033161	NaN	0.067032	-0.094733	0.191	NaN	NaN
-0.10347	-0.014451	NaN	0.052615	-0.24726	-0.0045879	NaN	NaN
0.074772	-0.023193	NaN	0.049552	-0.65334	-0.13547	NaN	NaN
-0.041263	0.0011613	NaN	0.013178	-0.2576	0.017641	NaN	NaN
-0.018778	0.036168	NaN	-0.10132	-0.032275	-0.14683	NaN	NaN
-0.1241	0.0034554	NaN	0.061042	-0.097404	-0.0045661	NaN	NaN
0.033087	0.0051746	NaN	0.17485	-0.32043	-0.14579	NaN	NaN
-0.064185	-0.002014	NaN	0.019478	-0.18599	0.12648	NaN	NaN
0.030941	0.035552	NaN	0.0077618	-0.12628	-0.11291	NaN	NaN
-0.096804	0.014646	NaN	0.0068628	-0.11163	0.11889	NaN	NaN
0.027947	-0.018002	NaN	-0.06107	-0.16348	0.057686	NaN	NaN
-0.086708	0.044788	NaN	0.079631	-0.1362	0.016038	NaN	NaN
-0.21962	-0.025874	NaN	0.019909	-0.124	-0.29659	NaN	NaN
0.013777	0.0091422	NaN	0.0086851	-0.21536	0.15889	NaN	NaN
-0.035874	0.070866	NaN	0.075277	-0.117	-0.054149	NaN	NaN
0.041861	0.0017897	NaN	0.019806	-0.49169	0.097808	NaN	NaN
-0.3588	0.014082	NaN	0.029035	-0.054549	-0.02196	NaN	NaN
-0.106	-0.060651	NaN	-0.010584	-0.091051	-0.16377	NaN	NaN
-0.075877	0.0091627	NaN	-0.060614	-0.10531	-0.02392	NaN	NaN
-0.17312	-0.029815	NaN	0.049726	-0.35476	-0.13515	NaN	NaN
-0.0025193	-0.01932	NaN	-0.032479	-0.095173	-0.10862	NaN	NaN
-0.0097195	-0.041717	NaN	0.34099	-0.079879	-0.022051	NaN	NaN
-0.17874	-0.006037	NaN	0.016974	0.0081598	-0.081751	NaN	NaN
0.099336	0.0055487	NaN	0.010604	-0.084275	-0.12811	NaN	NaN
-0.054075	0.018513	NaN	0.014436	-0.064238	-0.041789	NaN	NaN
-0.12321	-0.026478	NaN	0.0091601	-0.071977	-0.11943	NaN	NaN
0.03549	0.015546	NaN	0.058873	0.0018856	-0.0018053	NaN	NaN
-0.093421	-0.070765	NaN	0.11324	-0.26251	-0.23023	NaN	NaN
-0.044743	0.016711	NaN	0.059249	-0.091667	0.3486	NaN	NaN
-0.14299	-0.0057666	NaN	0.026621	-0.13068	-0.072237	NaN	NaN
-0.091997	-0.033243	NaN	0.030256	-0.60205	-0.031372	NaN	NaN
-0.088575	0.05951	NaN	0.0060023	-0.12882	-0.13471	NaN	NaN
-0.11147	0.0091958	NaN	0.011365	-0.23082	0.11744	NaN	NaN
0.0039159	0.22469	NaN	0.029495	0.060417	0.048206	NaN	NaN
-0.028552	-0.025644	NaN	0.085134	-0.12176	-0.10425	NaN	NaN
-0.032497	-0.00053239	NaN	0.083703	-0.2059	-0.1357	NaN	NaN
-0.045978	-0.037364	NaN	0.048004	-0.27322	-0.16154	NaN	NaN
-0.065756	-0.033661	NaN	0.05118	-0.29452	-0.11779	NaN	NaN
-0.041456	-0.027451	NaN	0.041677	0.16701	0.055014	NaN	NaN
-0.0019973	-0.044321	NaN	0.044837	-0.16215	-0.13123	NaN	NaN
-0.058243	0.018756	NaN	0.040651	-0.25423	-0.0083938	NaN	NaN
0.05231	-0.062679	NaN	0.0023333	0.09703	-0.13044	NaN	NaN
-0.074037	0.078065	NaN	0.013919	-0.054744	0.047457	NaN	NaN
0.12694	0.029226	NaN	-0.0011135	-0.0043412	-0.043476	NaN	NaN
-0.029941	0.0045833	NaN	0.013495	0.0086684	0.12716	NaN	NaN
-0.066023	0.031917	NaN	0.030545	-0.58603	-0.0054798	NaN	NaN
-0.034832	0.095297	NaN	-0.029355	-0.077843	-0.11154	NaN	NaN
-0.10361	0.051549	NaN	-0.11326	-0.09309	0.0096709	NaN	NaN
-0.03992	0.031346	NaN	-0.045139	0.11493	-0.0015701	NaN	NaN
NaN	0.059619	NaN	0.041816	-0.032788	-0.034652	NaN	NaN
NaN	0.021617	NaN	0.056925	-0.12747	-0.055311	NaN	NaN
NaN	-0.0020015	NaN	0.012162	-0.047859	0.0081631	NaN	NaN
NaN	0.01132	NaN	-0.018667	-0.019865	0.023151	NaN	NaN
NaN	0.0049423	NaN	0.018592	-0.21391	-0.079105	NaN	NaN
NaN	-0.0025112	NaN	0.024328	-0.0055114	0.017424	NaN	NaN
NaN	0.0094585	NaN	0.019602	-0.33033	0.0041037	NaN	NaN
NaN	-0.01405	NaN	-0.022022	0.010315	-0.036725	NaN	NaN
NaN	0.14316	NaN	-0.13878	-0.030529	-0.46362	NaN	NaN
NaN	0.10234	NaN	0.007314	0.18505	-0.078679	NaN	NaN
NaN	NaN	NaN	0.35858	-0.11718	0.19909	NaN	NaN
NaN	NaN	NaN	0.11577	-0.078236	-0.0070279	NaN	NaN
NaN	NaN	NaN	0.023756	-0.06452	-0.081647	NaN	NaN
NaN	NaN	NaN	-0.0051055	-0.17383	0.10565	NaN	NaN
NaN	NaN	NaN	-0.0041477	-0.017382	-0.032508	NaN	NaN
NaN	NaN	NaN	0.047084	-1.4534	-0.087803	NaN	NaN
NaN	NaN	NaN	0.047276	-0.015727	0.021205	NaN	NaN
NaN	NaN	NaN	0.057172	0.037266	-0.032261	NaN	NaN
NaN	NaN	NaN	0.037709	-0.0046892	-0.048895	NaN	NaN
NaN	NaN	NaN	0.059036	-0.0377	-0.02612	NaN	NaN
NaN	NaN	NaN	0.10576	-0.18869	-0.094589	NaN	NaN
NaN	NaN	NaN	0.055082	-0.0065765	0.082362	NaN	NaN
NaN	NaN	NaN	0.090343	-0.42355	-0.075279	NaN	NaN
NaN	NaN	NaN	0.057459	-0.16474	-0.14718	NaN	NaN
NaN	NaN	NaN	0.10546	-0.29828	0.34218	NaN	NaN
NaN	NaN	NaN	0.077761	-1.1258	-0.015159	NaN	NaN
NaN	NaN	NaN	0.089426	-0.31269	-0.21385	NaN	NaN
NaN	NaN	NaN	0.087239	-0.32804	0.21595	NaN	NaN
NaN	NaN	NaN	0.067911	-0.27477	-0.17085	NaN	NaN
NaN	NaN	NaN	0.082248	-0.19251	-0.11988	NaN	NaN
NaN	NaN	NaN	0.073103	-0.074897	0.0064384	NaN	NaN
NaN	NaN	NaN	0.082863	-0.058254	-0.065307	NaN	NaN
NaN	NaN	NaN	0.063438	-0.11727	-0.15712	NaN	NaN
NaN	NaN	NaN	0.13021	-0.16103	0.055224	NaN	NaN
NaN	NaN	NaN	0.12446	-0.080287	-0.038384	NaN	NaN
NaN	NaN	NaN	0.14201	0.46859	-0.15104	NaN	NaN
NaN	NaN	NaN	0.10987	-0.21743	0.079075	NaN	NaN
NaN	NaN	NaN	0.080437	0.037189	-0.02572	NaN	NaN
NaN	NaN	NaN	0.079046	-0.10769	-0.29015	NaN	NaN
NaN	NaN	NaN	0.077841	-0.10425	-0.023964	NaN	NaN
NaN	NaN	NaN	0.067895	-0.46231	-0.088324	NaN	NaN
NaN	NaN	NaN	0.069726	-0.28706	0.43007	NaN	NaN
NaN	NaN	NaN	0.24691	-0.043838	0.045435	NaN	NaN
NaN	NaN	NaN	0.046817	-0.12435	-0.063687	NaN	NaN
NaN	NaN	NaN	0.1433	-0.11096	0.26872	NaN	NaN
NaN	NaN	NaN	0.11827	-0.12097	-0.093876	NaN	NaN
NaN	NaN	NaN	0.054228	0.22033	0.0018785	NaN	NaN
NaN	NaN	NaN	0.084017	-0.53831	0.03353	NaN	NaN
NaN	NaN	NaN	0.06544	-0.15647	-0.03931	NaN	NaN
NaN	NaN	NaN	0.053183	-0.19994	-0.08553	NaN	NaN
NaN	NaN	NaN	0.056609	-0.46517	0.012618	NaN	NaN
NaN	NaN	NaN	0.051804	-0.00775	-0.010362	NaN	NaN
NaN	NaN	NaN	0.074895	-0.33296	0.2364	NaN	NaN
NaN	NaN	NaN	0.069784	0.90869	0.040464	NaN	NaN
NaN	NaN	NaN	0.078587	-0.13921	0.12691	NaN	NaN
NaN	NaN	NaN	0.071597	-0.78286	0.059841	NaN	NaN
NaN	NaN	NaN	0.069296	-0.1265	0.04568	NaN	NaN
NaN	NaN	NaN	0.077155	-0.10502	2.5199	NaN	NaN
NaN	NaN	NaN	0.077491	-0.32558	0.0021152	NaN	NaN
NaN	NaN	NaN	0.064754	-0.24358	-0.038296	NaN	NaN
NaN	NaN	NaN	-1.4327	-0.17965	0.44998	NaN	NaN
NaN	NaN	NaN	0.10071	-0.0029422	-0.067062	NaN	NaN
NaN	NaN	NaN	0.064807	0.021372	0.0018673	NaN	NaN
NaN	NaN	NaN	0.11108	-0.08764	-0.084104	NaN	NaN
NaN	NaN	NaN	0.067114	0.026755	0.022222	NaN	NaN
NaN	NaN	NaN	0.11821	0.0083689	0.1185	NaN	NaN
NaN	NaN	NaN	0.063409	-0.35226	0.022962	NaN	NaN
NaN	NaN	NaN	0.10611	0.0087141	0.026907	NaN	NaN
NaN	NaN	NaN	0.057073	-0.11128	0.010257	NaN	NaN
NaN	NaN	NaN	0.09885	-0.0087938	-0.12342	NaN	NaN
NaN	NaN	NaN	0.057639	-0.031855	-0.30271	NaN	NaN
NaN	NaN	NaN	0.19135	0.18976	0.016819	NaN	NaN
NaN	NaN	NaN	0.05715	0.0078044	0.22033	NaN	NaN
NaN	NaN	NaN	0.11476	-0.04448	-0.072584	NaN	NaN
NaN	NaN	NaN	0.02572	0.11814	-0.9008	NaN	NaN
NaN	NaN	NaN	0.10297	-0.20802	0.050169	NaN	NaN
NaN	NaN	NaN	0.065101	0.007811	-0.0077599	NaN	NaN
NaN	NaN	NaN	0.097098	-0.10504	-0.041612	NaN	NaN
NaN	NaN	NaN	0.086945	-0.007071	-0.025763	NaN	NaN
NaN	NaN	NaN	0.084686	-0.14533	0.38947	NaN	NaN
NaN	NaN	NaN	0.071314	-0.050697	-0.052044	NaN	NaN
NaN	NaN	NaN	0.2491	-0.24704	-0.039316	NaN	NaN
NaN	NaN	NaN	0.084985	-0.32857	-0.093811	NaN	NaN
NaN	NaN	NaN	0.08545	1.9647	0.035952	NaN	NaN
NaN	NaN	NaN	0.078916	0.5096	2.3434	NaN	NaN
NaN	NaN	NaN	0.057569	-0.1074	-0.024212	NaN	NaN
NaN	NaN	NaN	0.055308	-0.11689	-0.53416	NaN	NaN
NaN	NaN	NaN	0.075009	-0.11253	-0.017165	NaN	NaN
NaN	NaN	NaN	0.054158	-0.29599	0.22509	NaN	NaN
NaN	NaN	NaN	0.07444	-0.12181	-0.051487	NaN	NaN
NaN	NaN	NaN	0.11523	-0.096535	-0.10711	NaN	NaN
NaN	NaN	NaN	-0.049538	-0.16777	0.062999	NaN	NaN
NaN	NaN	NaN	0.11111	-0.27016	-0.016227	NaN	NaN
NaN	NaN	NaN	-0.061176	-0.20118	0.10367	NaN	NaN
NaN	NaN	NaN	-0.024993	-0.13917	-0.27759	NaN	NaN
NaN	NaN	NaN	0.67074	0.10185	-0.053006	NaN	NaN
NaN	NaN	NaN	0.1288	-0.10829	0.02422	NaN	NaN
NaN	NaN	NaN	-0.010524	0.59281	-0.11569	NaN	NaN
NaN	NaN	NaN	0.046103	-0.048556	-0.025534	NaN	NaN
NaN	NaN	NaN	0.088988	-1.1681	-0.037373	NaN	NaN
NaN	NaN	NaN	-0.061718	-0.053932	0.013378	NaN	NaN
NaN	NaN	NaN	0.10772	-0.39329	0.099507	NaN	NaN
NaN	NaN	NaN	0.0095497	-0.079412	0.071596	NaN	NaN
NaN	NaN	NaN	0.1087	0.73617	0.10724	NaN	NaN
NaN	NaN	NaN	-0.029687	-0.093093	0.12214	NaN	NaN
NaN	NaN	NaN	0.0021139	-1.0005	0.0015307	NaN	NaN
NaN	NaN	NaN	0.12378	-0.081882	-0.089439	NaN	NaN
NaN	NaN	NaN	0.093183	-0.10873	-0.064986	NaN	NaN
NaN	NaN	NaN	0.0082832	0.14543	0.068864	NaN	NaN
NaN	NaN	NaN	0.008669	-0.020365	-0.38767	NaN	NaN
NaN	NaN	NaN	0.10138	-0.13269	-0.011444	NaN	NaN
NaN	NaN	NaN	0.0098761	-0.30557	0.34906	NaN	NaN
NaN	NaN	NaN	0.0054778	0.030255	-0.036847	NaN	NaN
NaN	NaN	NaN	0.10748	-0.061963	0.33109	NaN	NaN
NaN	NaN	NaN	-0.013536	-0.060961	0.018286	NaN	NaN
NaN	NaN	NaN	0.018131	-0.085444	-0.20565	NaN	NaN
NaN	NaN	NaN	0.13314	-0.057492	-0.022248	NaN	NaN
NaN	NaN	NaN	-0.011344	-0.0071669	0.05981	NaN	NaN
NaN	NaN	NaN	-0.055234	0.0082484	0.0019521	NaN	NaN
NaN	NaN	NaN	0.021006	-0.053524	-0.15735	NaN	NaN
NaN	NaN	NaN	0.14836	0.05866	-0.48235	NaN	NaN
NaN	NaN	NaN	0.026864	-0.0087005	0.040354	NaN	NaN
NaN	NaN	NaN	0.066473	-0.030746	0.44947	NaN	NaN
NaN	NaN	NaN	0.23305	0.49356	0.10592	NaN	NaN
NaN	NaN	NaN	0.045959	-0.052162	0.17274	NaN	NaN
NaN	NaN	NaN	0.057838	0.035473	0.046243	NaN	NaN
NaN	NaN	NaN	0.040077	0.011139	0.14781	NaN	NaN
NaN	NaN	NaN	0.077618	-2.0514	-0.010497	NaN	NaN
NaN	NaN	NaN	0.057558	-0.33356	-0.028144	NaN	NaN
NaN	NaN	NaN	0.0324	-0.04346	0.032809	NaN	NaN
NaN	NaN	NaN	0.057172	1.1162	0.11103	NaN	NaN
NaN	NaN	NaN	0.047182	-0.010973	0.07074	NaN	NaN
NaN	NaN	NaN	0.057551	0.0013488	-0.29505	NaN	NaN
NaN	NaN	NaN	0.064362	-0.0064236	-0.014051	NaN	NaN
NaN	NaN	NaN	0.04858	-0.44386	0.39504	NaN	NaN
NaN	NaN	NaN	0.052388	-0.055097	0.055437	NaN	NaN
NaN	NaN	NaN	0.14066	-0.3571	-0.14521	NaN	NaN
NaN	NaN	NaN	0.064287	-0.00087542	0.038832	NaN	NaN
NaN	NaN	NaN	0.031805	-0.032419	-0.015979	NaN	NaN
NaN	NaN	NaN	0.04611	-0.0020726	0.088452	NaN	NaN
NaN	NaN	NaN	0.052995	0.025423	-0.07692	NaN	NaN
NaN	NaN	NaN	0.15144	-0.00079366	0.62671	NaN	NaN
NaN	NaN	NaN	-0.023911	0.00014637	0.024774	NaN	NaN
NaN	NaN	NaN	-0.049158	-0.0041565	-0.027905	NaN	NaN
NaN	NaN	NaN	0.052153	0.0034328	0.033894	NaN	NaN
NaN	NaN	NaN	0.058257	0.0043581	-0.45993	NaN	NaN
NaN	NaN	NaN	0.055957	0.072825	0.013977	NaN	NaN
NaN	NaN	NaN	0.050421	0.072168	0.32227	NaN	NaN
NaN	NaN	NaN	0.045234	-0.076209	-0.11055	NaN	NaN
NaN	NaN	NaN	0.1414	0.2279	0.33376	NaN	NaN
NaN	NaN	NaN	0.062245	0.12753	0.027731	NaN	NaN
NaN	NaN	NaN	0.27638	0.021657	-1.3954	NaN	NaN
NaN	NaN	NaN	0.065479	-0.00083131	1.4177	NaN	NaN
NaN	NaN	NaN	0.051779	0.0092364	0.048544	NaN	NaN
NaN	NaN	NaN	0.033258	0.0079862	0.10002	NaN	NaN
NaN	NaN	NaN	0.16563	-0.010239	-0.012121	NaN	NaN
NaN	NaN	NaN	0.05468	0.0075892	0.046025	NaN	NaN
NaN	NaN	NaN	0.062398	-0.0013883	-0.046453	NaN	NaN
NaN	NaN	NaN	-0.019767	-0.014365	-0.016486	NaN	NaN
NaN	NaN	NaN	0.065311	-0.0033908	-0.31203	NaN	NaN
NaN	NaN	NaN	0.063312	-0.0075847	-0.035665	NaN	NaN
NaN	NaN	NaN	0.034147	-0.0043347	0.0079358	NaN	NaN
NaN	NaN	NaN	0.076106	0.011371	-0.73316	NaN	NaN
NaN	NaN	NaN	0.048423	0.0042479	0.084846	NaN	NaN
NaN	NaN	NaN	0.033824	0.013956	-0.0068869	NaN	NaN
NaN	NaN	NaN	0.10261	0.063104	-0.099011	NaN	NaN
NaN	NaN	NaN	-0.32091	0.0076282	0.0043618	NaN	NaN
NaN	NaN	NaN	0.016375	0.0015285	0.47819	NaN	NaN
NaN	NaN	NaN	0.07357	-0.00043019	-0.025274	NaN	NaN
NaN	NaN	NaN	0.016693	-0.0051776	0.013904	NaN	NaN
NaN	NaN	NaN	0.048713	0.086252	0.26945	NaN	NaN
NaN	NaN	NaN	0.10159	-0.034726	-0.16123	NaN	NaN
NaN	NaN	NaN	-0.908	-0.040364	0.012518	NaN	NaN
NaN	NaN	NaN	0.037515	-0.050703	-0.68537	NaN	NaN
NaN	NaN	NaN	0.11041	-0.02758	-0.11594	NaN	NaN
NaN	NaN	NaN	0.03789	-0.20827	0.040217	NaN	NaN
NaN	NaN	NaN	0.051833	-0.11978	-0.058261	NaN	NaN
NaN	NaN	NaN	0.031545	0.063067	-0.01431	NaN	NaN
NaN	NaN	NaN	0.039109	-0.015858	1.4532	NaN	NaN
NaN	NaN	NaN	0.061073	-0.013676	-0.37214	NaN	NaN
NaN	NaN	NaN	0.038067	-0.016966	0.0012361	NaN	NaN
NaN	NaN	NaN	0.081464	0.0056905	-0.33187	NaN	NaN
NaN	NaN	NaN	0.022236	-0.0064215	-0.26204	NaN	NaN
NaN	NaN	NaN	0.022477	-0.013076	0.025975	NaN	NaN
NaN	NaN	NaN	0.071507	-0.0072745	-0.18728	NaN	NaN
NaN	NaN	NaN	0.048008	-0.0040847	-0.77201	NaN	NaN
NaN	NaN	NaN	0.064894	0.00012412	0.021582	NaN	NaN
NaN	NaN	NaN	0.057329	-0.50092	0.12663	NaN	NaN
NaN	NaN	NaN	0.046416	-0.11661	-0.17676	NaN	NaN
NaN	NaN	NaN	0.098129	-0.054358	0.0058276	NaN	NaN
NaN	NaN	NaN	0.04461	-0.099075	0.10616	NaN	NaN
NaN	NaN	NaN	0.020838	-0.094694	-0.027788	NaN	NaN
NaN	NaN	NaN	0.11664	-0.26099	0.028694	NaN	NaN
NaN	NaN	NaN	0.026968	-0.024733	0.18296	NaN	NaN
NaN	NaN	NaN	0.080379	-0.087719	-0.26703	NaN	NaN
NaN	NaN	NaN	0.060612	-0.10958	0.065777	NaN	NaN
NaN	NaN	NaN	-0.031255	-0.02858	0.20682	NaN	NaN
NaN	NaN	NaN	0.052419	-0.15384	0.8641	NaN	NaN
NaN	NaN	NaN	0.052453	-0.020344	0.15906	NaN	NaN
NaN	NaN	NaN	0.035184	-0.080874	1.3163	NaN	NaN
NaN	NaN	NaN	0.044225	-0.053718	0.01196	NaN	NaN
NaN	NaN	NaN	-0.40869	-0.16884	0.070376	NaN	NaN
NaN	NaN	NaN	0.044564	-0.0023588	-0.024308	NaN	NaN
NaN	NaN	NaN	0.051125	-0.095213	0.046537	NaN	NaN
NaN	NaN	NaN	0.058234	-0.11656	-0.062833	NaN	NaN
NaN	NaN	NaN	-0.14866	-0.13549	0.022307	NaN	NaN
NaN	NaN	NaN	0.05748	-0.1008	0.27772	NaN	NaN
NaN	NaN	NaN	0.083318	-0.38781	-0.030929	NaN	NaN
NaN	NaN	NaN	-0.32498	-0.022395	0.049035	NaN	NaN
NaN	NaN	NaN	0.050502	-0.2778	0.048959	NaN	NaN
NaN	NaN	NaN	0.04717	0.0021186	0.071018	NaN	NaN
NaN	NaN	NaN	0.051551	-0.24919	0.060828	NaN	NaN
NaN	NaN	NaN	0.057758	-0.067229	0.061799	NaN	NaN
NaN	NaN	NaN	0.069735	-0.15961	0.059432	NaN	NaN
NaN	NaN	NaN	0.076846	-0.15223	0.063235	NaN	NaN
NaN	NaN	NaN	0.0064818	-0.023197	0.049773	NaN	NaN
NaN	NaN	NaN	0.046046	-0.18336	0.050773	NaN	NaN
NaN	NaN	NaN	0.040307	-0.025421	0.062928	NaN	NaN
NaN	NaN	NaN	0.068716	-0.21711	0.05119	NaN	NaN
NaN	NaN	NaN	0.032575	-0.13822	0.030264	NaN	NaN
NaN	NaN	NaN	0.033551	-0.0059104	0.018246	NaN	NaN
NaN	NaN	NaN	0.099816	-0.093432	0.028892	NaN	NaN
NaN	NaN	NaN	0.035555	-0.11753	0.095633	NaN	NaN
NaN	NaN	NaN	0.063348	-0.28735	0.08081	NaN	NaN
NaN	NaN	NaN	0.038815	-0.10253	0.075115	NaN	NaN
NaN	NaN	NaN	0.095831	-1.4011	0.04019	NaN	NaN
NaN	NaN	NaN	0.072655	-0.085128	0.07261	NaN	NaN
NaN	NaN	NaN	0.033252	0.0018921	0.046508	NaN	NaN
NaN	NaN	NaN	0.034386	-0.084949	0.035785	NaN	NaN
NaN	NaN	NaN	0.041686	-0.052058	0.05588	NaN	NaN
NaN	NaN	NaN	0.06062	-0.090009	0.062819	NaN	NaN
NaN	NaN	NaN	0.29299	-0.05307	0.084937	NaN	NaN
NaN	NaN	NaN	-0.11146	-0.13699	0.08242	NaN	NaN
NaN	NaN	NaN	0.029117	-0.012456	0.080934	NaN	NaN
NaN	NaN	NaN	0.083258	-0.054699	0.089797	NaN	NaN
NaN	NaN	NaN	-0.013841	-0.037715	0.099603	NaN	NaN
NaN	NaN	NaN	-0.31378	-0.066526	0.0016578	NaN	NaN
NaN	NaN	NaN	0.032401	-0.094983	0.084531	NaN	NaN
NaN	NaN	NaN	0.034672	-0.030745	0.015804	NaN	NaN
NaN	NaN	NaN	0.14592	-0.3124	0.031027	NaN	NaN
NaN	NaN	NaN	0.073458	-0.11699	0.10157	NaN	NaN
NaN	NaN	NaN	0.059105	-0.14936	0.12353	NaN	NaN
NaN	NaN	NaN	0.046323	-0.035263	0.090384	NaN	NaN
NaN	NaN	NaN	0.037193	-0.051018	0.053215	NaN	NaN
NaN	NaN	NaN	0.037485	-0.062923	0.077327	NaN	NaN
NaN	NaN	NaN	0.029557	0.45168	0.06014	NaN	NaN
NaN	NaN	NaN	0.40204	-0.044352	0.072923	NaN	NaN
NaN	NaN	NaN	0.10599	-0.012832	0.06934	NaN	NaN
NaN	NaN	NaN	0.044372	-0.065339	0.075148	NaN	NaN
NaN	NaN	NaN	0.068495	-0.12367	0.060593	NaN	NaN
NaN	NaN	NaN	0.052128	-0.37682	0.1177	NaN	NaN
NaN	NaN	NaN	0.21412	0.021021	0.12772	NaN	NaN
NaN	NaN	NaN	0.012145	0.70719	0.11938	NaN	NaN
NaN	NaN	NaN	0.07984	0.020997	0.071331	NaN	NaN
NaN	NaN	NaN	0.060634	-1.007	0.042727	NaN	NaN
NaN	NaN	NaN	0.055175	-0.16604	0.10005	NaN	NaN
NaN	NaN	NaN	0.040623	-0.054926	0.030591	NaN	NaN
NaN	NaN	NaN	0.044208	-0.030344	0.15879	NaN	NaN
NaN	NaN	NaN	0.065009	-0.055193	0.1229	NaN	NaN
NaN	NaN	NaN	0.046073	-0.012553	0.032619	NaN	NaN
NaN	NaN	NaN	0.089106	-0.07287	0.025106	NaN	NaN
NaN	NaN	NaN	0.040403	-0.029872	0.088364	NaN	NaN
NaN	NaN	NaN	0.10339	-0.077516	0.042133	NaN	NaN
NaN	NaN	NaN	0.0284	-0.029598	0.034773	NaN	NaN
NaN	NaN	NaN	0.098484	-0.043501	0.077058	NaN	NaN
NaN	NaN	NaN	0.038887	0.001327	0.050097	NaN	NaN
NaN	NaN	NaN	0.059599	-0.081854	0.032849	NaN	NaN
NaN	NaN	NaN	0.024693	-0.0087995	0.036545	NaN	NaN
NaN	NaN	NaN	0.057451	0.0008961	0.15644	NaN	NaN
NaN	NaN	NaN	0.0066318	-0.04616	0.087562	NaN	NaN
NaN	NaN	NaN	0.099171	-0.12787	-0.093156	NaN	NaN
NaN	NaN	NaN	0.020533	-0.013449	0.0015224	NaN	NaN
NaN	NaN	NaN	0.031798	-0.063939	0.11947	NaN	NaN
NaN	NaN	NaN	0.077209	-0.028822	0.014099	NaN	NaN
NaN	NaN	NaN	0.037511	-0.081897	0.14099	NaN	NaN
NaN	NaN	NaN	0.29261	0.29808	0.026658	NaN	NaN
NaN	NaN	NaN	0.023743	0.0033242	0.12256	NaN	NaN
NaN	NaN	NaN	0.045853	-0.040743	0.034582	NaN	NaN
NaN	NaN	NaN	0.025752	0.057593	0.020595	NaN	NaN
NaN	NaN	NaN	0.077714	-0.081454	0.094025	NaN	NaN
NaN	NaN	NaN	-0.4281	-0.036228	0.053301	NaN	NaN
NaN	NaN	NaN	0.04098	-0.074022	0.074699	NaN	NaN
NaN	NaN	NaN	0.058432	-0.10392	0.070153	NaN	NaN
NaN	NaN	NaN	0.031981	-0.18862	0.076626	NaN	NaN
NaN	NaN	NaN	0.049974	-0.0041568	0.068269	NaN	NaN
NaN	NaN	NaN	0.026735	-0.061504	0.050458	NaN	NaN
NaN	NaN	NaN	0.057158	-0.0025508	0.051935	NaN	NaN
NaN	NaN	NaN	0.04156	-0.084412	0.023182	NaN	NaN
NaN	NaN	NaN	0.060301	-0.059529	0.094806	NaN	NaN
NaN	NaN	NaN	0.035058	0.0094427	0.038831	NaN	NaN
NaN	NaN	NaN	0.034131	-0.040476	0.10493	NaN	NaN
NaN	NaN	NaN	0.027719	-0.011546	0.083341	NaN	NaN
NaN	NaN	NaN	0.033214	-0.049989	0.0022642	NaN	NaN
NaN	NaN	NaN	0.03341	0.0123	0.060833	NaN	NaN
NaN	NaN	NaN	0.027164	-0.04741	-0.00038162	NaN	NaN
NaN	NaN	NaN	0.034478	-0.020015	0.08006	NaN	NaN
NaN	NaN	NaN	0.034094	-0.046206	0.10577	NaN	NaN
NaN	NaN	NaN	0.013147	-0.042758	0.055763	NaN	NaN
NaN	NaN	NaN	-0.50796	-0.085612	0.075946	NaN	NaN
NaN	NaN	NaN	0.045203	-0.0021995	0.035841	NaN	NaN
NaN	NaN	NaN	0.018825	-0.092836	0.038906	NaN	NaN
NaN	NaN	NaN	0.055957	-0.095276	0.19814	NaN	NaN
NaN	NaN	NaN	0.040088	-0.030242	0.10871	NaN	NaN
NaN	NaN	NaN	0.069764	-0.078274	0.075154	NaN	NaN
NaN	NaN	NaN	0.055402	-0.18771	0.13361	NaN	NaN
NaN	NaN	NaN	0.031711	-0.021743	0.048354	NaN	NaN
NaN	NaN	NaN	0.043854	-0.041719	0.11978	NaN	NaN
NaN	NaN	NaN	0.043253	-0.073104	0.037226	NaN	NaN
NaN	NaN	NaN	0.054175	-0.040368	0.11746	NaN	NaN
NaN	NaN	NaN	0.056713	-0.047291	0.024314	NaN	NaN
NaN	NaN	NaN	0.022926	-0.05149	-0.00013862	NaN	NaN
NaN	NaN	NaN	0.033786	-0.024163	0.02327	NaN	NaN
NaN	NaN	NaN	0.02838	-0.047067	0.13984	NaN	NaN
NaN	NaN	NaN	0.1174	0.020053	0.031273	NaN	NaN
NaN	NaN	NaN	0.072003	-0.055301	0.77944	NaN	NaN
NaN	NaN	NaN	0.025285	-0.0006479	0.091945	NaN	NaN
NaN	NaN	NaN	0.093277	-0.050101	0.044614	NaN	NaN
NaN	NaN	NaN	0.069361	-0.22238	0.10288	NaN	NaN
NaN	NaN	NaN	0.026906	-0.087678	0.049227	NaN	NaN
NaN	NaN	NaN	0.090075	-0.0056104	0.086079	NaN	NaN
NaN	NaN	NaN	0.00045522	-0.072072	0.054313	NaN	NaN
NaN	NaN	NaN	0.075059	0.010157	0.077484	NaN	NaN
NaN	NaN	NaN	0.029408	-0.083413	0.041132	NaN	NaN
NaN	NaN	NaN	0.089333	-0.031598	0.01867	NaN	NaN
NaN	NaN	NaN	0.07154	-0.046601	0.0699	NaN	NaN
NaN	NaN	NaN	0.032901	-0.040411	0.065622	NaN	NaN
NaN	NaN	NaN	0.092552	-0.0015041	0.034333	NaN	NaN
NaN	NaN	NaN	0.0017315	-0.038879	0.071044	NaN	NaN
NaN	NaN	NaN	0.0084257	-0.033679	0.072438	NaN	NaN
NaN	NaN	NaN	0.088812	-0.015661	0.074329	NaN	NaN
NaN	NaN	NaN	0.048264	-0.041118	0.16782	NaN	NaN
NaN	NaN	NaN	0.072853	-0.051341	0.095426	NaN	NaN
NaN	NaN	NaN	0.018474	0.056183	0.051458	NaN	NaN
NaN	NaN	NaN	0.07527	-0.043702	-1.0119	NaN	NaN
NaN	NaN	NaN	0.082127	-0.11166	-0.0063364	NaN	NaN
NaN	NaN	NaN	0.027855	-0.053714	0.018154	NaN	NaN
NaN	NaN	NaN	0.084463	-0.050033	0.053751	NaN	NaN
NaN	NaN	NaN	0.051382	-0.061677	0.06581	NaN	NaN
NaN	NaN	NaN	0.045995	0.00049994	0.017848	NaN	NaN
NaN	NaN	NaN	0.033882	-0.049994	-0.0035286	NaN	NaN
NaN	NaN	NaN	0.048853	-0.086869	-0.01318	NaN	NaN
NaN	NaN	NaN	0.048737	-0.046076	0.014197	NaN	NaN
NaN	NaN	NaN	0.062058	0.0062722	0.017718	NaN	NaN
NaN	NaN	NaN	0.093427	-0.051988	0.0039333	NaN	NaN
NaN	NaN	NaN	0.054776	0.037623	0.021163	NaN	NaN
NaN	NaN	NaN	0.064627	-0.1998	0.031212	NaN	NaN
NaN	NaN	NaN	0.058522	-0.11042	-0.0034635	NaN	NaN
NaN	NaN	NaN	0.20467	-0.0835	0.019796	NaN	NaN
NaN	NaN	NaN	0.053441	-0.02186	0.0070619	NaN	NaN
NaN	NaN	NaN	0.038131	-0.021105	0.0074372	NaN	NaN
NaN	NaN	NaN	0.029353	-0.057823	0.048896	NaN	NaN
NaN	NaN	NaN	0.053917	-0.06049	0.036832	NaN	NaN
NaN	NaN	NaN	0.055758	-0.067786	0.05811	NaN	NaN
NaN	NaN	NaN	-0.11151	-0.045312	0.026201	NaN	NaN
NaN	NaN	NaN	0.016496	-0.092793	0.054434	NaN	NaN
NaN	NaN	NaN	0.13607	-0.10159	0.015528	NaN	NaN
NaN	NaN	NaN	0.040112	-0.01656	0.059646	NaN	NaN
NaN	NaN	NaN	0.037373	-0.16746	0.030757	NaN	NaN
NaN	NaN	NaN	0.046063	-0.039497	0.049491	NaN	NaN
NaN	NaN	NaN	0.055057	-0.01033	0.042083	NaN	NaN
NaN	NaN	NaN	0.045804	-0.16216	0.052762	NaN	NaN
NaN	NaN	NaN	0.045547	-0.24226	0.031166	NaN	NaN
NaN	NaN	NaN	0.028631	-0.049484	0.054303	NaN	NaN
NaN	NaN	NaN	0.053417	-0.046234	0.0028574	NaN	NaN
NaN	NaN	NaN	0.049474	-0.11104	0.023572	NaN	NaN
NaN	NaN	NaN	0.049588	-0.26482	0.040528	NaN	NaN
NaN	NaN	NaN	0.014569	-0.1189	0.026006	NaN	NaN
NaN	NaN	NaN	0.035069	-0.10841	0.042206	NaN	NaN
NaN	NaN	NaN	0.050467	-0.089171	0.035896	NaN	NaN
NaN	NaN	NaN	0.12532	-0.089204	0.021705	NaN	NaN
NaN	NaN	NaN	-0.039745	-0.17105	0.03055	NaN	NaN
NaN	NaN	NaN	0.12191	-0.13733	0.0093381	NaN	NaN
NaN	NaN	NaN	0.034766	-0.05771	0.058351	NaN	NaN
NaN	NaN	NaN	0.16866	-0.083561	0.036483	NaN	NaN
NaN	NaN	NaN	0.073127	-0.095603	0.0052094	NaN	NaN
NaN	NaN	NaN	-0.0043938	-0.08678	0.048877	NaN	NaN
NaN	NaN	NaN	0.10531	-0.038748	0.00075586	NaN	NaN
NaN	NaN	NaN	0.012492	-0.092192	0.043777	NaN	NaN
NaN	NaN	NaN	0.026547	-0.11794	0.0097638	NaN	NaN
NaN	NaN	NaN	0.10352	-0.088281	0.035587	NaN	NaN
NaN	NaN	NaN	-0.010162	-0.11349	-0.0034183	NaN	NaN
NaN	NaN	NaN	0.088525	-0.18367	0.028907	NaN	NaN
NaN	NaN	NaN	0.058611	-0.099214	0.0134	NaN	NaN
NaN	NaN	NaN	0.061272	-0.25881	0.0076935	NaN	NaN
NaN	NaN	NaN	0.052728	-0.11195	0.0030493	NaN	NaN
NaN	NaN	NaN	0.057727	-0.069966	-0.0059222	NaN	NaN
NaN	NaN	NaN	0.04029	-0.088204	0.024519	NaN	NaN
NaN	NaN	NaN	0.079463	-0.041417	0.025242	NaN	NaN
NaN	NaN	NaN	0.11402	-0.11893	0.0071863	NaN	NaN
NaN	NaN	NaN	-0.024883	-0.2075	0.016516	NaN	NaN
NaN	NaN	NaN	-0.046518	-0.22986	-0.20243	NaN	NaN
NaN	NaN	NaN	0.075872	-0.079946	-0.021213	NaN	NaN
NaN	NaN	NaN	0.06718	-0.23852	0.021135	NaN	NaN
NaN	NaN	NaN	0.013763	-0.11881	-0.024614	NaN	NaN
NaN	NaN	NaN	0.12818	-0.39566	0.028957	NaN	NaN
NaN	NaN	NaN	0.0031911	-0.18393	-0.017647	NaN	NaN
NaN	NaN	NaN	0.009102	-0.24173	0.51048	NaN	NaN
NaN	NaN	NaN	0.13583	-0.13989	-0.023862	NaN	NaN
NaN	NaN	NaN	-0.010849	-0.10882	-0.00093248	NaN	NaN
NaN	NaN	NaN	-0.020491	-0.080775	-0.024261	NaN	NaN
NaN	NaN	NaN	0.13247	-0.013953	0.011377	NaN	NaN
NaN	NaN	NaN	-0.0813	-0.20329	-0.087978	NaN	NaN
NaN	NaN	NaN	0.1343	-0.43271	-0.0085399	NaN	NaN
NaN	NaN	NaN	0.014156	-0.10349	-0.037739	NaN	NaN
NaN	NaN	NaN	0.11512	-0.15756	-0.095822	NaN	NaN
NaN	NaN	NaN	-0.06252	-0.11893	-0.049104	NaN	NaN
NaN	NaN	NaN	-0.0019184	-0.089957	0.009062	NaN	NaN
NaN	NaN	NaN	0.16149	-0.10397	-0.027322	NaN	NaN
NaN	NaN	NaN	0.095567	-0.2117	0.00728	NaN	NaN
NaN	NaN	NaN	-0.0027734	-0.18962	-0.028029	NaN	NaN
NaN	NaN	NaN	0.06712	-0.076562	-0.0084529	NaN	NaN
NaN	NaN	NaN	0.026622	-0.18852	-0.051136	NaN	NaN
NaN	NaN	NaN	0.11298	-0.095996	0.13504	NaN	NaN
NaN	NaN	NaN	0.0090788	-0.27451	-0.0081614	NaN	NaN
NaN	NaN	NaN	0.1519	-0.21102	-0.046983	NaN	NaN
NaN	NaN	NaN	0.028567	-0.38388	-0.041619	NaN	NaN
NaN	NaN	NaN	0.10341	-0.15849	-0.024808	NaN	NaN
NaN	NaN	NaN	-0.0094888	-0.15457	-0.061199	NaN	NaN
NaN	NaN	NaN	0.029058	-0.17738	-0.032385	NaN	NaN
NaN	NaN	NaN	0.13249	-0.14116	0.011569	NaN	NaN
NaN	NaN	NaN	-0.031465	-0.23459	-0.024149	NaN	NaN
NaN	NaN	NaN	0.022143	-0.036144	0.029457	NaN	NaN
NaN	NaN	NaN	0.13292	-0.22107	-0.036626	NaN	NaN
NaN	NaN	NaN	0.0093947	-0.16676	0.24139	NaN	NaN
NaN	NaN	NaN	0.13072	0.018753	-0.030948	NaN	NaN
NaN	NaN	NaN	-0.066518	-0.064666	0.040174	NaN	NaN
NaN	NaN	NaN	0.039194	-0.013069	0.053832	NaN	NaN
NaN	NaN	NaN	0.077438	-0.087896	0.035273	NaN	NaN
NaN	NaN	NaN	0.013293	-0.23451	0.030808	NaN	NaN
NaN	NaN	NaN	0.068672	-0.059678	0.036868	NaN	NaN
NaN	NaN	NaN	0.068303	-0.16575	0.028305	NaN	NaN
NaN	NaN	NaN	0.1009	-0.088731	0.056598	NaN	NaN
NaN	NaN	NaN	0.053463	-0.10982	0.02708	NaN	NaN
NaN	NaN	NaN	0.05794	-0.024395	0.036775	NaN	NaN
NaN	NaN	NaN	0.042931	-0.13998	0.018313	NaN	NaN
NaN	NaN	NaN	0.049714	-0.57378	0.048492	NaN	NaN
NaN	NaN	NaN	0.035754	-0.26798	0.028032	NaN	NaN
NaN	NaN	NaN	0.067707	-0.056145	0.019633	NaN	NaN
NaN	NaN	NaN	-0.32105	-0.071141	0.06195	NaN	NaN
NaN	NaN	NaN	0.021855	-0.043382	0.027826	NaN	NaN
NaN	NaN	NaN	-0.039115	-0.42092	0.04184	NaN	NaN
NaN	NaN	NaN	0.058693	0.62812	0.037192	NaN	NaN
NaN	NaN	NaN	0.063097	-0.14283	0.030749	NaN	NaN
NaN	NaN	NaN	-0.029655	-0.38449	0.018789	NaN	NaN
NaN	NaN	NaN	-0.12884	-0.19844	0.032747	NaN	NaN
NaN	NaN	NaN	0.05059	-0.29438	0.018277	NaN	NaN
NaN	NaN	NaN	0.058676	-0.085332	0.022042	NaN	NaN
NaN	NaN	NaN	0.038637	-0.048166	0.034139	NaN	NaN
NaN	NaN	NaN	0.067926	-0.36058	0.024376	NaN	NaN
NaN	NaN	NaN	0.050356	-0.075941	0.023156	NaN	NaN
NaN	NaN	NaN	1.1857	-0.040557	-0.0041945	NaN	NaN
NaN	NaN	NaN	0.66041	-0.10245	0.05821	NaN	NaN
NaN	NaN	NaN	0.068327	-0.0074117	0.032826	NaN	NaN
NaN	NaN	NaN	-0.18164	-0.035323	0.0095877	NaN	NaN
NaN	NaN	NaN	0.028454	-0.10055	0.04925	NaN	NaN
NaN	NaN	NaN	0.070226	-0.0058032	0.024898	NaN	NaN
NaN	NaN	NaN	-0.010544	-0.18217	0.040023	NaN	NaN
NaN	NaN	NaN	-0.027717	-0.28741	0.094307	NaN	NaN
NaN	NaN	NaN	0.084062	-0.055096	-0.080408	NaN	NaN
NaN	NaN	NaN	-0.017692	-0.059742	-0.013383	NaN	NaN
NaN	NaN	NaN	0.012857	-0.11832	0.053983	NaN	NaN
NaN	NaN	NaN	0.094713	0.02936	0.023149	NaN	NaN
NaN	NaN	NaN	0.019968	0.021885	-0.03079	NaN	NaN
NaN	NaN	NaN	0.016001	-0.057208	0.074042	NaN	NaN
NaN	NaN	NaN	0.073896	-0.0065828	0.041318	NaN	NaN
NaN	NaN	NaN	-0.14933	-0.03408	0.019402	NaN	NaN
NaN	NaN	NaN	0.005352	-0.053444	-0.075746	NaN	NaN
NaN	NaN	NaN	0.12987	-0.015125	-0.0029311	NaN	NaN
NaN	NaN	NaN	-0.26769	-0.04497	-0.013675	NaN	NaN
NaN	NaN	NaN	0.012255	-0.10009	0.021168	NaN	NaN
NaN	NaN	NaN	0.10882	-0.1764	-0.084514	NaN	NaN
NaN	NaN	NaN	0.006105	-0.090017	-0.55598	NaN	NaN
NaN	NaN	NaN	0.1706	-0.10667	9.1819	NaN	NaN
NaN	NaN	NaN	-0.2125	-0.049658	0.016086	NaN	NaN
NaN	NaN	NaN	0.038077	-0.032376	-0.041947	NaN	NaN
NaN	NaN	NaN	0.35699	0.0047157	0.056306	NaN	NaN
NaN	NaN	NaN	0.020217	-0.026485	0.0026254	NaN	NaN
NaN	NaN	NaN	0.10172	-0.065052	-0.038862	NaN	NaN
NaN	NaN	NaN	0.061384	0.10345	0.10219	NaN	NaN
NaN	NaN	NaN	0.00019949	-0.21951	-0.59605	NaN	NaN
NaN	NaN	NaN	0.074643	-0.16677	0.014133	NaN	NaN
NaN	NaN	NaN	0.030354	-0.040141	0.11805	NaN	NaN
NaN	NaN	NaN	0.14598	0.017102	0.074544	NaN	NaN
NaN	NaN	NaN	0.013048	-0.016146	0.059212	NaN	NaN
NaN	NaN	NaN	0.0047614	-0.17286	0.031914	NaN	NaN
NaN	NaN	NaN	0.040068	-0.051464	0.18151	NaN	NaN
NaN	NaN	NaN	0.16341	-0.0099314	0.032112	NaN	NaN
NaN	NaN	NaN	0.079033	-0.22304	0.13286	NaN	NaN
NaN	NaN	NaN	0.0042254	0.00116	0.040258	NaN	NaN
NaN	NaN	NaN	0.039267	-0.044793	0.13444	NaN	NaN
NaN	NaN	NaN	0.037804	-0.01777	0.03273	NaN	NaN
NaN	NaN	NaN	0.15481	0.0038087	0.10037	NaN	NaN
NaN	NaN	NaN	0.0053846	0.25591	0.045121	NaN	NaN
NaN	NaN	NaN	0.029867	0.19412	0.10272	NaN	NaN
NaN	NaN	NaN	0.20791	0.19498	0.036313	NaN	NaN
NaN	NaN	NaN	0.033804	0.10267	0.095346	NaN	NaN
NaN	NaN	NaN	0.102	0.055376	0.073819	NaN	NaN
NaN	NaN	NaN	0.055006	0.17547	0.021834	NaN	NaN
NaN	NaN	NaN	-0.098576	0.1548	0.0017929	NaN	NaN
NaN	NaN	NaN	0.093943	0.093115	0.053022	NaN	NaN
NaN	NaN	NaN	0.011645	0.08364	0.01946	NaN	NaN
NaN	NaN	NaN	-0.07667	0.051571	0.055443	NaN	NaN
NaN	NaN	NaN	0.023485	0.032261	0.044325	NaN	NaN
NaN	NaN	NaN	0.051956	-0.038399	0.034422	NaN	NaN
NaN	NaN	NaN	0.10037	0.060699	0.050153	NaN	NaN
NaN	NaN	NaN	0.08693	0.056376	0.0089848	NaN	NaN
NaN	NaN	NaN	-0.074661	0.045129	0.11757	NaN	NaN
NaN	NaN	NaN	0.03636	0.014412	0.064096	NaN	NaN
NaN	NaN	NaN	0.1241	0.084933	0.0022509	NaN	NaN
NaN	NaN	NaN	-0.13267	-0.053559	0.060339	NaN	NaN
NaN	NaN	NaN	0.077086	-0.049361	0.004925	NaN	NaN
NaN	NaN	NaN	0.078107	0.014739	0.05567	NaN	NaN
NaN	NaN	NaN	0.017564	0.024788	0.0082344	NaN	NaN
NaN	NaN	NaN	0.030432	-0.072973	0.036197	NaN	NaN
NaN	NaN	NaN	0.0076329	0.0084297	0.0082989	NaN	NaN
NaN	NaN	NaN	0.058626	-0.12165	0.039675	NaN	NaN
NaN	NaN	NaN	0.057007	0.047518	0.027667	NaN	NaN
NaN	NaN	NaN	0.029807	0.096064	0.0058669	NaN	NaN
NaN	NaN	NaN	0.067891	-0.017079	0.020576	NaN	NaN
NaN	NaN	NaN	0.051942	0.022313	-0.0057894	NaN	NaN
NaN	NaN	NaN	0.065337	0.16271	0.031277	NaN	NaN
NaN	NaN	NaN	0.049302	0.39994	0.034818	NaN	NaN
NaN	NaN	NaN	0.073741	0.19325	-0.0026574	NaN	NaN
NaN	NaN	NaN	-0.014278	-0.7762	0.03296	NaN	NaN
NaN	NaN	NaN	0.028997	0.046635	-0.41917	NaN	NaN
NaN	NaN	NaN	-0.070167	0.073179	-0.054505	NaN	NaN
NaN	NaN	NaN	-0.0041905	0.062129	-0.01813	NaN	NaN
NaN	NaN	NaN	0.057854	0.021367	-0.076993	NaN	NaN
NaN	NaN	NaN	-0.0092585	0.014334	-0.0052092	NaN	NaN
NaN	NaN	NaN	0.097658	0.018867	-0.013881	NaN	NaN
NaN	NaN	NaN	0.068103	-0.031959	0.19689	NaN	NaN
NaN	NaN	NaN	0.11131	0.00092683	-0.015699	NaN	NaN
NaN	NaN	NaN	0.096012	0.016558	-0.020973	NaN	NaN
NaN	NaN	NaN	0.0073847	-0.0025273	-0.025167	NaN	NaN
NaN	NaN	NaN	0.072207	0.00037807	-0.024982	NaN	NaN
NaN	NaN	NaN	0.078154	-0.0087249	-0.12214	NaN	NaN
NaN	NaN	NaN	0.082826	-0.013035	-0.01876	NaN	NaN
NaN	NaN	NaN	0.078347	-0.013464	-0.024537	NaN	NaN
NaN	NaN	NaN	0.064052	0.064951	-0.011088	NaN	NaN
NaN	NaN	NaN	0.071897	0.022847	-0.0091086	NaN	NaN
NaN	NaN	NaN	-0.46975	0.018516	-0.091181	NaN	NaN
NaN	NaN	NaN	0.086827	0.016438	-0.0055636	NaN	NaN
NaN	NaN	NaN	0.067429	0.086331	-0.010807	NaN	NaN
NaN	NaN	NaN	0.09802	0.16406	-0.0026361	NaN	NaN
NaN	NaN	NaN	0.16733	0.071346	-0.015552	NaN	NaN
NaN	NaN	NaN	0.041297	0.026135	-0.041482	NaN	NaN
NaN	NaN	NaN	0.084102	0.029039	-0.057919	NaN	NaN
NaN	NaN	NaN	0.065447	0.053243	-0.0502	NaN	NaN
NaN	NaN	NaN	0.068868	-0.012603	-0.059817	NaN	NaN
NaN	NaN	NaN	0.066783	0.078281	-0.049505	NaN	NaN
NaN	NaN	NaN	0.048269	0.0053911	-0.089112	NaN	NaN
NaN	NaN	NaN	0.036944	0.034718	-0.0065671	NaN	NaN
NaN	NaN	NaN	0.52637	0.039844	-0.085276	NaN	NaN
NaN	NaN	NaN	0.050618	0.045887	-0.016771	NaN	NaN
NaN	NaN	NaN	0.055871	0.043886	0.0028106	NaN	NaN
NaN	NaN	NaN	0.077742	0.53435	-0.0052829	NaN	NaN
NaN	NaN	NaN	0.086999	0.095823	0.023021	NaN	NaN
NaN	NaN	NaN	0.10416	0.095366	-0.020583	NaN	NaN
NaN	NaN	NaN	0.031653	-0.017483	-0.38993	NaN	NaN
NaN	NaN	NaN	0.069116	-0.1014	-0.016898	NaN	NaN
NaN	NaN	NaN	0.032661	0.082973	0.016978	NaN	NaN
NaN	NaN	NaN	-0.30145	0.065899	0.09186	NaN	NaN
NaN	NaN	NaN	0.084797	0.060435	0.072706	NaN	NaN
NaN	NaN	NaN	-0.0082013	0.040708	0.024028	NaN	NaN
NaN	NaN	NaN	0.14155	0.030699	0.050836	NaN	NaN
NaN	NaN	NaN	0.034281	0.084296	0.022447	NaN	NaN
NaN	NaN	NaN	0.02549	0.21255	0.075526	NaN	NaN
NaN	NaN	NaN	0.10108	-0.011019	0.014254	NaN	NaN
NaN	NaN	NaN	0.024012	0.85102	0.048668	NaN	NaN
NaN	NaN	NaN	0.01957	0.0020841	0.0098801	NaN	NaN
NaN	NaN	NaN	-0.0135	0.0050217	0.048149	NaN	NaN
NaN	NaN	NaN	0.064563	-0.060543	0.034987	NaN	NaN
NaN	NaN	NaN	-0.0095001	-0.040414	0.010577	NaN	NaN
NaN	NaN	NaN	0.1069	0.025933	0.053069	NaN	NaN
NaN	NaN	NaN	0.77687	-0.82197	0.022593	NaN	NaN
NaN	NaN	NaN	0.013349	0.14917	0.038021	NaN	NaN
NaN	NaN	NaN	0.089672	-0.047683	0.043079	NaN	NaN
NaN	NaN	NaN	0.0065261	0.054516	0.036171	NaN	NaN
NaN	NaN	NaN	0.092125	-2.4679	0.014223	NaN	NaN
NaN	NaN	NaN	0.02435	0.046128	0.026775	NaN	NaN
NaN	NaN	NaN	0.050629	0.0696	0.025198	NaN	NaN
NaN	NaN	NaN	0.021736	0.077558	0.0085839	NaN	NaN
NaN	NaN	NaN	0.091975	0.037939	0.0076946	NaN	NaN
NaN	NaN	NaN	-0.0019652	0.031743	0.04599	NaN	NaN
NaN	NaN	NaN	0.058199	0.0092156	0.014952	NaN	NaN
NaN	NaN	NaN	-0.25433	0.014956	0.0085823	NaN	NaN
NaN	NaN	NaN	0.07363	-0.00073579	0.01405	NaN	NaN
NaN	NaN	NaN	0.10654	0.0025637	0.041782	NaN	NaN
NaN	NaN	NaN	0.072251	-0.028543	0.035353	NaN	NaN
NaN	NaN	NaN	0.07021	-0.0046221	0.0042818	NaN	NaN
NaN	NaN	NaN	0.082025	-0.010419	0.029122	NaN	NaN
NaN	NaN	NaN	0.0085547	-0.015384	0.023959	NaN	NaN
NaN	NaN	NaN	0.05935	-0.018562	0.058109	NaN	NaN
NaN	NaN	NaN	0.077958	0.011798	0.38275	NaN	NaN
NaN	NaN	NaN	-0.016933	-0.013786	0.11191	NaN	NaN
NaN	NaN	NaN	0.066345	0.020508	0.15116	NaN	NaN
NaN	NaN	NaN	0.062298	0.045269	0.10346	NaN	NaN
NaN	NaN	NaN	0.0061541	-0.0045727	0.11001	NaN	NaN
NaN	NaN	NaN	0.019772	-0.014463	0.099115	NaN	NaN
NaN	NaN	NaN	0.055609	0.07206	0.11192	NaN	NaN
NaN	NaN	NaN	-0.00045876	0.096052	0.10693	NaN	NaN
NaN	NaN	NaN	0.032415	0.095001	-0.12189	NaN	NaN
NaN	NaN	NaN	0.07953	-0.048272	0.077101	NaN	NaN
NaN	NaN	NaN	-0.012367	0.11179	0.17837	NaN	NaN
NaN	NaN	NaN	0.044343	-0.010308	0.12252	NaN	NaN
NaN	NaN	NaN	0.096366	-0.032807	0.028701	NaN	NaN
NaN	NaN	NaN	0.044015	-0.040985	0.032949	NaN	NaN
NaN	NaN	NaN	0.13592	0.010651	0.049114	NaN	NaN
NaN	NaN	NaN	0.088989	-0.080153	0.076011	NaN	NaN
NaN	NaN	NaN	0.015899	0.034928	0.047894	NaN	NaN
NaN	NaN	NaN	0.76563	-0.068262	0.097034	NaN	NaN
NaN	NaN	NaN	0.096617	0.10208	0.046956	NaN	NaN
NaN	NaN	NaN	0.0051679	-0.020351	0.038063	NaN	NaN
NaN	NaN	NaN	0.13542	-0.049222	0.072498	NaN	NaN
NaN	NaN	NaN	0.0051093	0.1263	0.22961	NaN	NaN
NaN	NaN	NaN	0.11154	-0.0076467	0.03388	NaN	NaN
NaN	NaN	NaN	0.020517	0.11029	0.08801	NaN	NaN
NaN	NaN	NaN	0.15759	-0.01804	0.11404	NaN	NaN
NaN	NaN	NaN	0.12128	0.080137	0.082367	NaN	NaN
NaN	NaN	NaN	0.0021709	-0.03446	0.014438	NaN	NaN
NaN	NaN	NaN	0.17107	0.088138	0.13534	NaN	NaN
NaN	NaN	NaN	0.037737	0.081959	0.1125	NaN	NaN
NaN	NaN	NaN	0.050117	-0.019344	-0.014856	NaN	NaN
NaN	NaN	NaN	0.12099	-0.0014657	0.027847	NaN	NaN
NaN	NaN	NaN	0.0683	0.066821	0.28533	NaN	NaN
NaN	NaN	NaN	0.12604	0.049968	0.20833	NaN	NaN
NaN	NaN	NaN	-0.0087309	-0.01983	0.26358	NaN	NaN
NaN	NaN	NaN	0.11365	0.086557	0.19827	NaN	NaN
NaN	NaN	NaN	0.051548	0.10305	0.13844	NaN	NaN
NaN	NaN	NaN	-0.055536	0.045067	0.071908	NaN	NaN
NaN	NaN	NaN	0.10273	-0.080574	0.17974	NaN	NaN
NaN	NaN	NaN	0.075865	0.096591	0.081468	NaN	NaN
NaN	NaN	NaN	0.06762	0.078682	0.16927	NaN	NaN
NaN	NaN	NaN	0.055838	-0.010889	0.063844	NaN	NaN
NaN	NaN	NaN	0.029027	0.072623	0.097344	NaN	NaN
NaN	NaN	NaN	0.029418	-0.0018113	0.12665	NaN	NaN
NaN	NaN	NaN	0.090708	0.082012	0.083637	NaN	NaN
NaN	NaN	NaN	0.030866	0.059908	0.093635	NaN	NaN
NaN	NaN	NaN	0.045617	-0.032632	0.062765	NaN	NaN
NaN	NaN	NaN	0.10319	0.072402	0.033534	NaN	NaN
NaN	NaN	NaN	0.10106	-0.053861	0.19255	NaN	NaN
NaN	NaN	NaN	0.11692	-0.069663	0.13361	NaN	NaN
NaN	NaN	NaN	0.094179	0.091381	0.031809	NaN	NaN
NaN	NaN	NaN	0.00056224	-0.0075396	0.045489	NaN	NaN
NaN	NaN	NaN	0.10954	0.11228	0.051597	NaN	NaN
NaN	NaN	NaN	0.035744	0.049835	0.037846	NaN	NaN
NaN	NaN	NaN	0.054808	-0.054786	0.061965	NaN	NaN
NaN	NaN	NaN	0.036832	-0.026797	0.043507	NaN	NaN
NaN	NaN	NaN	0.12878	0.10351	0.057868	NaN	NaN
NaN	NaN	NaN	0.040677	-0.020408	0.055708	NaN	NaN
NaN	NaN	NaN	0.11735	0.095273	0.060925	NaN	NaN
NaN	NaN	NaN	0.013023	-0.021575	0.048667	NaN	NaN
NaN	NaN	NaN	0.10091	0.074261	0.050636	NaN	NaN
NaN	NaN	NaN	0.022669	-0.26644	0.033626	NaN	NaN
NaN	NaN	NaN	0.15891	0.097039	0.070035	NaN	NaN
NaN	NaN	NaN	0.1009	-0.014683	0.034259	NaN	NaN
NaN	NaN	NaN	0.022918	0.11933	0.023758	NaN	NaN
NaN	NaN	NaN	0.035573	0.092112	0.018955	NaN	NaN
NaN	NaN	NaN	0.10455	-0.033595	0.021412	NaN	NaN
NaN	NaN	NaN	0.0042716	0.0868	0.033231	NaN	NaN
NaN	NaN	NaN	0.027324	0.075069	0.0073902	NaN	NaN
NaN	NaN	NaN	0.047173	-0.0052222	0.29549	NaN	NaN
NaN	NaN	NaN	0.17451	0.057133	-0.21881	NaN	NaN
NaN	NaN	NaN	0.031241	-0.016135	0.21903	NaN	NaN
NaN	NaN	NaN	0.015617	-0.084908	0.088879	NaN	NaN
NaN	NaN	NaN	0.18689	0.10812	0.16009	NaN	NaN
NaN	NaN	NaN	0.028674	-0.023718	-0.0041979	NaN	NaN
NaN	NaN	NaN	0.42668	-0.052963	1.2329	NaN	NaN
NaN	NaN	NaN	0.13476	0.10018	0.13107	NaN	NaN
NaN	NaN	NaN	0.026416	-0.01733	0.033995	NaN	NaN
NaN	NaN	NaN	0.10685	0.079698	0.12843	NaN	NaN
NaN	NaN	NaN	-0.033396	-0.06356	0.23588	NaN	NaN
NaN	NaN	NaN	0.17021	0.10861	0.1382	NaN	NaN
NaN	NaN	NaN	0.15579	-0.041376	0.15263	NaN	NaN
NaN	NaN	NaN	0.079045	-0.048759	0.12167	NaN	NaN
NaN	NaN	NaN	0.083657	0.034557	0.1581	NaN	NaN
NaN	NaN	NaN	0.13371	-0.021424	0.1283	NaN	NaN
NaN	NaN	NaN	0.1172	-0.025659	0.10878	NaN	NaN
NaN	NaN	NaN	0.077622	0.094792	0.11439	NaN	NaN
NaN	NaN	NaN	NaN	0.042861	-0.0083536	NaN	NaN
NaN	NaN	NaN	NaN	-0.057791	0.042699	NaN	NaN
NaN	NaN	NaN	NaN	0.082669	0.058639	NaN	NaN
NaN	NaN	NaN	NaN	0.047159	0.067192	NaN	NaN
NaN	NaN	NaN	NaN	-0.058623	0.060608	NaN	NaN
NaN	NaN	NaN	NaN	0.079269	0.07336	NaN	NaN
NaN	NaN	NaN	NaN	0.070838	0.073106	NaN	NaN
NaN	NaN	NaN	NaN	-0.027569	0.11901	NaN	NaN
NaN	NaN	NaN	NaN	0.12961	0.01645	NaN	NaN
[truncated: 1,257 more rows]
