# Supplementary material for: Ramp-to-threshold dynamics in a hindbrain population controls the timing of spontaneous saccades
Source: Nat Commun. 2021 Jul 6;12:4145. doi: 10.1038/s41467-021-24336-w (PMC8260785; doi:10.1038/s41467-021-24336-w)
Supplement: Supplementary file 3 — Source Data [file 41467_2021_24336_MOESM3_ESM.zip › Ramirez_Source_Data/Supplementary Figure 4a.csv]

Panel
f
	var previous/var upcoming
	1.8646
	9.827
	14.105
	11.707
	9.3379
	9.4758
	6.5002
	7.8587
	0.55364
	0.53588
	1.0857
	0.3345
	9.1648
	1.0608
	1.0259
	0.39003
	0.94875
	1.124
	0.65021
	0.14895
	1.166
	0.68113
	5.8248
	1.6606
	0.76972
	7.9973
	5.3632
	2.1556
	0.28305
	0.53556
	3.5094
	1.9956
	0.32467
	2.9295
	0.41504
	1.5772
	1.8783
	1.3786
	1.9716
	1.3663
	2.0473
	4.1091
	0.82748
	0.5561
	0.65129
	0.4081
	0.54586
	0.2418
	0.23617
	2.6201
	0.61432
	0.54992
	5.3128
	1.6212
	2.3692
	2.4191
	0.22253
	0.2742
	1.4076
	2.6277
	3.4504
	2.8365
	0.7826
	0.61994
	6.0839
	0.062564
	18.061
	1.9667
	1.6302
	2.3882
	2.6168
	0.049751
	0.15501
	1.8786
	21.151
	4.2617
	0.25168
	0.20908
	6.5001
	1.8913
	1.3914
	6.6639
	4.7564
	7.2733
	0.51568
	1.0421
	NaN
	NaN
	3.6492
	NaN
	0.69587
	2.3431
	NaN
	0.89155
	1.0068
	0.35241
	NaN
	0.32167
	NaN
	3.8793
	2.2836
	NaN
	14.745
	2.5216
	1.651
	0.24968
	7.0066
	NaN
	0.47957
	1.17
	1.9009
	4.0507
	1.175
	0.42907
	0.47605
	0.31222
	2.9854
	0.69357
	19.971
	0.43623
	7.7001
	2.9856
	5.1378
	11.852
	10.15
	4.2838
	NaN
	3.6948
	12.47
	0.89986
	8.2357
	NaN
	1.2134
	0.28719
	6.0019
	0.52938
	0.2078
	0.15821
	0.13319
	0.084721
	0.28634
	1.8971
	0.20132
	0.85718
	0.69003
	16.063
	4.7213
	3.6864
	9.2325
	9.2389
	24.039
	4.8734
	60.005
	128.53
	164.48
	115.24
	NaN
	5.2137
	0.097216
	0.98905
	0.79812
	0.43089
	NaN
	1.9755
	22.656
	4.2148
	164.88
	NaN
	108.05
	53.983
	16.968
	NaN
	6.9281
	29.937
	NaN
	7.4291
	1.0749
	2.6407
	1.5028
	5.6059
	3.8035
	0.57798
	8.4898
	1.4796
	0.90306
	0.71246
	1.8589
	1.8415
	2.218
	1.35
	1.288
	1.213
	1.1838
	1.5919
	4.4199
	0.75512
	1.2621
	1.3229
	0.14205
	3.5241
	3.7216
	21.658
	17.279
	7.8249
	11.756
	18.761
	3.5732
	1.7714
	1.0536
	2.9359
	2.509
	2.6446
	2.3348
	4.1575
	12.156
	14.434
	NaN
	0.4548
	NaN
	18.455
	1.1058
	1.0569
	2.6709
	6.9393
	NaN
	42.656
	1490.3
	4.5832
	0.12995
	1.1375
	2.1555
	14.713
	16.127
	1.5437
	6.5515
	0.57682
	1.1164
	1.0728
	0.18661
	3.1298
	12.747
	1.6971
	14.421
	2.9504
	7.86
	6.602
	0.33068
	1.3968
	0.065944
	3.9826
	3.3042
	0.51239
	0.68533
	4.0154
	0.32849
	1.3994
	1.0868
	2.3495
	8.5914
	5.4771
	0.26085
	1.2873
	1.9914
	3.6867
	0.28545
	0.42029
	0.98847
	1.0122
	2.2069
	NaN
	2.4766
	1.3821
	1.7281
	2.7616
	0.36373
	0.75144
	5.1709
	11.597
	1.2066
	4.6328
	0.18682
	2.1952
	2.5515
	2.416
	1.8142
	1.8476
	0.55367
	11.994
	4.4844
	4.5476
	2.8515
	0.24012
	4.2372
	1.2628
	0.57934
	1.6913
	1.2518
	1.4073
	1.5991
	3.5231
	7.578
	1.7984
	0.51641
	0.58942
	5.4104
	1.8614
	4.0648
	2.0078
	1.5822
	2.1266
	1.1501
	2.1428
	1.5125
	1.7423
	3.5489
	2.3809
	0.70925
	5.764
	1.2136
	0.24045
	0.56625
	1.3114
	0.46653
	1.3852
	1.1853
	1.685
	1.3083
	0.67168
	1.1596
	0.79253
	4.0715
	4.6191
	0.088164
	0.093237
	3.1142
	5.4755
	2.1295
	6.1501
	0.78284
	1.1124
	3.3542
	3.6597
	0.58038
	0.99179
	0.84137
	0.84022
	4.3946
	3.4694
	5.8067
	21.5
	0.77423
	4.8844
	1.4244
	0.91038
	0.84879
	4.9156
	2.8348
	0.26902
	1.5023
	0.43794
	1.8778
	0.93046
	0.31411
	1.1728
	0.25212
	1.5752
	0.46864
	1.047
	1.7313
	1.9192
	1.0903
	4.9698
	4.0026
	NaN
	2.8777
	27.92
	1.9154
	18.078
	4.5796
	NaN
	13.256
	1.7468
	24.701
	4.4272
	0.55186
	0.94202
	3.5342
	3.0737
	5.1911
	5.4852
	2.1276
	9.7921
	2.9688
	14.387
	5.3568
	0.80942
