# Supplementary material for: Ramp-to-threshold dynamics in a hindbrain population controls the timing of spontaneous saccades
Source: Nat Commun. 2021 Jul 6;12:4145. doi: 10.1038/s41467-021-24336-w (PMC8260785; doi:10.1038/s41467-021-24336-w)
Supplement: Supplementary file 3 — Source Data [file 41467_2021_24336_MOESM3_ESM.zip › Ramirez_Source_Data/Figure 6.csv]

Panel
a
	rostral-caudal distance from Mauthner cell (microns)	-170	-160	-150	-140	-130	-120	-110	-100	-90	-80	-70	-60	-50	-40	-30	-20	-10	0	10	20	30	40	50	60	70	80	90	100	110	120	130
	Weighted fraction of SR cells	0.022005	0.0068766	0.018567	0.024314	0.0034383	0.021367	0.027899	0.018419	0.0071631	0.014441	0.0089396	0.032165	0.058256	0.038666	0.054628	0.057905	0.034663	0.048912	0.039648	0.10839	0.066311	0.061097	0.034956	0.033114	0.012607	0.041874	0.045394	0.01535	0.018567	0.017191	0.0068766
Panel
b
	left-right distance from midline (microns)	-90	-80	-70	-60	-50	-40	-30	-20	-10	0	10	20	30	40	50	60	70
	Weighted fraction of SR cells	0.0068766	0.0093325	0.016373	0.017961	0.034654	0.099892	0.14278	0.10635	0.018591	0.085146	0.16644	0.12963	0.10565	0.024469	0.013753	0.018665	0.0034383
Panel
c
	dorsal-ventral distance from Mauthner cell (microns)	-50	-20	-10	0	10	20	30	40	50	60	70	80	90	100
	Weighted fraction of SR cells	0.010315	0.004126	0.025689	0.034956	0.035775	0.09827	0.1182	0.11517	0.21135	0.14799	0.080415	0.088814	0.028931	0
