# Supplementary material for: Ramp-to-threshold dynamics in a hindbrain population controls the timing of spontaneous saccades
Source: Nat Commun. 2021 Jul 6;12:4145. doi: 10.1038/s41467-021-24336-w (PMC8260785; doi:10.1038/s41467-021-24336-w)
Supplement: Supplementary file 3 — Source Data [file 41467_2021_24336_MOESM3_ESM.zip › Ramirez_Source_Data/Supplementary Figure 4c.csv]

Panel
c
Spearman c.c.[SR cells]	Spearman c.c.[control cells]
-0.42857	0.46429
0.7	-0.7
0.5	0.7
0.30632	-0.34236
0.32143	-0.21429
0.9	-0.3
0.37143	0.37143
0.88571	0.6
-0.3	-0.6
-0.3	-0.8
0	-0.25
-0.71429	0.54286
0.7381	0.7619
-0.33333	0.030303
-0.20979	0.53846
-0.3	0.1
-0.2	0.14286
-0.095238	-0.38095
-0.37063	0.33566
-0.51818	0.063636
-0.16364	0.43636
-0.56364	-0.10303
0.54286	-0.42857
-0.47879	0.18788
-0.35455	0.39091
0.51515	-0.58788
0.50303	-0.33333
-0.078788	-0.41818
-0.57576	-0.15152
-0.2	-0.3
0.24848	0.30909
0.46429	0.53571
-0.34545	-0.21212
0.2	-0.26667
-0.15152	-0.066667
0.1	-0.7
0.49091	0.12727
0.054545	0.34545
0.66667	-0.16667
0.17576	0.018182
0.054545	0.30909
-0.29091	-0.063636
-0.11888	-0.39161
-0.33333	0.018182
-0.32867	-0.20979
-0.60839	0.32867
-0.3697	0.12727
-0.81818	0.34545
-0.66364	0.13636
0.39286	0.10714
-0.28333	-0.16667
-0.43333	-0.38333
0.2381	0.90476
0.25455	-0.67273
-0.3	-0.13636
0.37912	-0.16484
-0.58042	0.36364
-0.31818	0.41818
-0.35455	0.1
0.081818	-0.44545
0.10303	0.55152
-0.0060606	-0.078788
0.28333	-0.16667
-0.2381	0.071429
0.45	0.46667
-0.78571	-0.33333
0.71429	-0.32143
0.42857	-0.25714
-0.50549	-0.087912
-0.48132	-0.18681
0.64286	-0.071429
0.28485	0.12727
0.32727	-0.15455
0.15455	0.018182
0.25	-0.21429
0.21212	-0.054545
-0.22727	0.10909
-0.3697	-0.0060606
0.045455	0.13636
-0.0060606	0.63636
-0.13636	-0.51818
0.035714	-0.53571
0.71429	0.54762
0.36667	-0.066667
-0.4	-0.28333
0.3	-0.2
NaN	NaN
NaN	NaN
0.40476	0.2381
NaN	NaN
-0.28571	-0.71429
0.035714	0.14286
NaN	NaN
0.31429	0.085714
0.77143	0.31429
-0.54286	0.2
NaN	NaN
-0.37143	-0.54286
NaN	NaN
0.71429	-0.10714
0.48571	-0.25714
NaN	NaN
0.6	0.028571
0.48571	-0.25714
-0.28571	0.61905
-0.6	0.6
0.6	-0.028571
NaN	NaN
0	-0.02381
-0.12727	-0.018182
0.090909	-0.53939
-0.17576	0.12727
0.35714	0.17857
0.25	0.57143
-0.21667	0.46667
-0.39394	0.11515
0.10303	0.22424
-0.21667	-0.35
0.28571	0.14286
-0.16667	0.68333
0.67273	-0.4303
0.71429	-0.94286
0.5	0.53333
0.7545	0.09581
0.38333	-0.083333
0.2	-0.028571
NaN	NaN
0.41667	-0.21667
0.69048	0.57143
-0.15152	0.090909
0.36667	-0.16667
NaN	NaN
-0.10714	-0.53571
-0.85714	-0.071429
0.88571	-0.2
-0.21429	-0.82143
-0.71429	-0.60714
-0.57143	0.071429
-0.67857	-0.78571
-0.85714	1
-0.46429	0.14286
-0.32143	0.28571
-0.28571	0.28571
0.066667	0.033333
-0.80606	0.66061
0.25	0.71429
-0.57143	0.64286
0.085714	0.31429
0.81667	-0.083333
0.83333	-0.56667
0.78333	-0.066667
-0.071429	-0.02381
0	-0.61905
0.6	-0.085714
0.3	0.5
0.75	0.14286
NaN	NaN
0.65714	-0.48571
0	-0.57143
-0.32121	0.18788
0.26061	0.10303
-0.090909	0.26364
NaN	NaN
0.1	-0.6
0.7	0.8
0.82857	0.028571
0.48571	0.88571
NaN	NaN
0.77143	-0.6
-0.028571	0.028571
-0.7	-0.6
NaN	NaN
0.9	0.1
0.77143	-0.028571
NaN	NaN
0.14286	0.085714
-0.53571	0.64286
0.030303	-0.86667
0.13287	0.23776
0.19231	-0.054945
0.25455	-0.018182
-0.4	-0.1
0.44545	-0.23636
0.1044	0
-0.13187	0.42308
0.063636	-0.24545
0.24476	-0.062937
0.32727	0.33636
0.51648	-0.076923
-0.048951	0.18182
0.2	-0.73333
-0.054945	-0.31319
-0.13986	0.23077
0.12727	-0.55455
0.32418	-0.30769
-0.24476	0.15385
0.10989	0.23077
0.18182	0.16364
0.049451	0.13187
0.25455	0.054545
0.54762	0.45238
0.85714	0.14286
0.7697	0.0060606
0.54286	0.42857
0.88571	0.77143
0.48951	-0.11189
0.16084	0.006993
-0.10989	0.46703
0.071429	0.087912
0.12727	-0.26364
0.39286	-0.10714
-0.42857	0.071429
0.43636	0.036364
0.13636	0.14545
0.39286	0.64286
0.96429	-0.14286
NaN	NaN
0.59524	-0.16667
NaN	NaN
0.46429	-0.60714
0.42857	0.085714
0.37143	-0.028571
-0.095238	-0.33333
0.5	-0.42857
NaN	NaN
0.3	0.9
0.085714	-0.25714
-0.028571	-0.48571
-0.58791	0.21978
-0.035714	0
0.7	0.15
0.10714	-0.15714
0.047619	-0.14286
0.30909	-0.56364
0.35758	-0.24848
-0.068132	0.15165
-0.48252	0.1049
0.17033	0.17582
0.018182	-0.24848
0.23077	-0.049451
0.58788	-0.2
0.22283	0.54195
0.56364	-0.34545
-0.39412	-0.0029412
0.84176	0.25714
0.65934	-0.37912
0.13571	-0.0035714
-0.25874	0.26573
-0.059341	-0.25714
0.45495	-0.34505
0.2967	0.36813
0.045455	0.13636
-0.21678	0.055944
-0.46154	0.27972
-0.38462	0.1049
0.14545	-0.42727
-0.21678	-0.53147
0.29697	0.18788
0.40559	-0.2028
0.26071	0.34286
0.21429	-0.5
0.40909	0.28182
0.78322	-0.1958
0.82727	-0.0090909
-0.045455	-0.42727
-0.42418	-0.3978
0.33824	0.026961
0.20879	0.21978
0.62059	-0.31176
NaN	NaN
0.5989	-0.10989
0.23039	0.022059
0.34266	0.16084
0.57343	-0.43357
-0.12088	-0.16484
0.076923	-0.01978
0.27033	-0.26154
0.76364	-0.20909
0.2	0.16364
0.40686	0.14706
-0.032143	0.45
0.65934	-0.18132
0.43529	-0.27059
0.59286	0.125
0.3848	0.078431
0.41538	-0.48571
0.073529	-0.18235
0.63187	-0.38462
0.58242	-0.098901
0.76429	0.032143
0.59286	0.1
-0.28352	-0.43297
0.72527	-0.049451
0.22527	0.076923
-0.17802	-0.21319
0.55495	0.16484
0.065934	-0.24176
0.11189	0
0.25882	0.15
0.49118	0.16176
0.31688	0.17403
0.31269	0.13106
0.21053	-0.57018
0.010526	0.045614
0.0090909	-0.011688
0.091847	-0.27348
0.21955	0.054135
-0.053571	-0.23214
0.067079	-0.16615
-0.11275	0.34804
0.0025974	-0.038961
0.70343	-0.026961
0.090909	-0.13986
0.56765	-0.05
0.32987	0.036364
0.51299	-0.17143
-0.1	-0.2
0.39216	0.17157
-0.069143	-0.20743
NaN	NaN
NaN	NaN
NaN	NaN
-0.41176	0.23529
-0.002451	0.40686
-0.010526	0.0087719
0.27941	-0.091176
-0.001032	0.34778
0.029412	-0.32647
0.26923	-0.032967
-0.095238	0.16667
0.52198	0.13736
0.25	-0.11667
-0.57343	-0.11189
-0.33566	0.26573
0.40659	-0.027473
0.64848	-0.030303
0.6	-0.35758
0.21758	0.40659
-0.042424	-0.17576
-0.5	0.47273
-0.0060606	0.45455
-0.10909	-0.027273
0.018182	-0.61818
-0.042424	0.50303
-0.11667	-0.5
-0.19091	0.20909
0.37912	0.065934
0.28571	0.13736
-0.045455	0.62727
0.81319	0.52747
0.11905	-0.38095
0.22727	0.11818
0.22727	0.027273
0.47879	0.15152
-0.46364	0.22727
0.12727	-0.10909
0.38901	0.55165
-0.35758	-0.51515
0.30769	-0.36364
-0.46364	0.24545
0.38901	-0.18681
0.06044	-0.41758
-0.32747	-0.4022
0.13636	-0.32727
-0.64835	0.18681
-0.16667	0.5
-0.42857	-0.095238
0.2381	0.2381
0.047619	-0.54762
0.28571	0.21429
-0.55	0.066667
0.53571	0.32143
0.52381	0.57143
NaN	NaN
-0.028571	0.82857
0.95238	0.095238
0.64286	0.10714
0.89091	0.49091
0.28333	0
NaN	NaN
0.85714	-0.047619
-0.05	-0.66667
0.95238	0
-0.12587	-0.18881
0.77143	-0.028571
0.042424	0.29697
0.6	-0.14545
0.01978	0.31429
0.7	-0.066667
0.2028	0.48252
0.14286	0.37143
0.39091	-0.35455
0.25	-0.18333
0.74545	-0.34545
0.9	-0.7
0.5	0.3
