# Supplementary material for: Ramp-to-threshold dynamics in a hindbrain population controls the timing of spontaneous saccades
Source: Nat Commun. 2021 Jul 6;12:4145. doi: 10.1038/s41467-021-24336-w (PMC8260785; doi:10.1038/s41467-021-24336-w)
Supplement: Supplementary file 3 — Source Data [file 41467_2021_24336_MOESM3_ESM.zip › Ramirez_Source_Data/Figure 4f.csv]

Panel
f
	Animal ID	Imaging Plane ID	Within-Plane Cell ID	Fixation Sample Index	time of activity rise normalized by fixation duration
	3	8	54	1	-0.17237
	3	8	54	2	-0.20114
	3	8	54	3	-0.082282
	3	8	54	4	-0.36025
	3	8	54	5	-0.21218
	3	8	54	6	-0.32708
	3	8	54	7	-0.49251
	3	8	163	8	-0.71385
	3	8	163	9	-0.21858
	3	8	163	10	-0.11575
	3	8	163	11	-0.58627
	3	8	163	12	-0.14862
	3	8	181	13	-0.30112
	3	8	181	14	-0.22145
	3	8	181	15	-0.16661
	3	8	181	16	-0.53292
	3	8	181	17	-0.080831
	3	13	20	18	-0.11422
	3	13	20	19	-0.014183
	3	13	20	20	-0.80312
	3	13	20	21	-0.4909
	3	13	20	22	-0.32109
	3	13	20	23	-0.42741
	3	13	20	24	-0.49892
	3	24	52	25	-0.086776
	3	24	52	26	-0.17941
	3	24	52	27	-0.28037
	3	24	52	28	-0.27491
	3	24	52	29	-0.25273
	3	24	52	30	-0.21264
	3	24	52	31	-0.56156
	3	27	135	32	-0.9675
	3	27	135	33	-0.97214
	3	27	135	34	-0.6966
	3	27	135	35	-0.12796
	3	27	135	36	-0.22085
	4	9	57	37	-0.53838
	4	9	57	38	-0.17896
	4	9	57	39	-0.21699
	4	9	57	40	-0.18714
	4	9	57	41	-0.23472
	4	9	57	42	-0.66777
	4	9	96	43	-0.55838
	4	9	96	44	-0.43662
	4	9	96	45	-0.19019
	4	9	96	46	-0.12283
	4	9	96	47	-0.026954
	4	9	96	48	-0.35526
	4	13	11	49	-0.41936
	4	13	11	50	-0.46887
	4	13	11	51	-0.24941
	4	13	11	52	-0.33775
	4	13	11	53	-0.14232
	4	13	34	54	-0.59289
	4	13	34	55	-0.53941
	4	13	34	56	-0.2475
	4	13	34	57	-0.33569
	4	13	34	58	-0.29833
	4	13	32	59	-0.14796
	4	13	32	60	-0.23089
	4	13	32	61	-0.1383
	4	13	32	62	-0.55408
	4	13	32	63	-0.16154
	4	13	32	64	-0.28862
	4	13	32	65	-0.42341
	4	14	39	66	-0.41174
	4	14	39	67	-0.71271
	4	14	39	68	-0.29276
	4	14	39	69	-0.14037
	4	14	39	70	-0.12425
	4	14	39	71	-0.66131
	4	14	16	72	-0.17464
	4	14	16	73	-0.18779
	4	14	16	74	-0.41135
	4	14	16	75	-0.37838
	4	14	16	76	-0.26052
	4	14	16	77	-0.38892
	4	14	16	78	-0.22132
	4	14	16	79	-0.39
	5	5	94	80	-0.32124
	5	5	94	81	-0.077881
	5	5	94	82	-0.53186
	5	5	94	83	-0.16475
	5	5	94	84	-0.22592
	5	5	94	85	-0.12414
	5	5	94	86	-0.069579
	5	5	94	87	-0.20913
	5	5	94	88	-0.026022
	5	5	94	89	-0.34893
	5	5	144	90	-0.37453
	5	5	144	91	-0.33852
	5	5	144	92	-0.19132
	5	5	144	93	-0.25294
	5	5	144	94	-0.41264
	5	5	144	95	-0.29761
	5	5	144	96	-0.32289
	5	5	144	97	-0.29886
	5	5	144	98	-0.33505
	5	5	144	99	-0.23759
	5	5	144	100	-0.48651
	5	5	144	101	-0.47623
	5	6	23	102	-0.25274
	5	6	23	103	-0.43899
	5	6	23	104	-0.28751
	5	6	23	105	-0.58745
	5	6	23	106	-0.30365
	5	6	23	107	-0.55682
	5	6	23	108	-0.60503
	5	6	23	109	-0.66322
	5	6	23	110	-0.51282
	5	6	113	111	-0.17085
	5	6	113	112	-0.33832
	5	6	113	113	-0.38656
	5	6	113	114	-0.40833
	5	6	113	115	-0.41568
	5	6	113	116	-0.14981
	5	6	227	117	-0.28042
	5	6	227	118	-0.45386
	5	6	227	119	-0.38979
	5	6	227	120	-0.41022
	5	6	227	121	-0.23671
	5	6	227	122	-0.47478
	5	6	227	123	-0.48383
	5	6	227	124	-0.27799
	5	7	107	125	-0.50959
	5	7	107	126	-0.44165
	5	7	107	127	-0.32394
	5	7	107	128	-0.57401
	5	7	107	129	-0.53842
	5	7	107	130	-0.36015
	5	7	107	131	-0.51192
	5	7	107	132	-0.64782
	5	7	107	133	-0.29355
	5	7	107	134	-0.22112
	5	7	107	135	-0.23566
	5	7	107	136	-0.5147
	5	7	151	137	-0.12774
	5	7	151	138	-0.15906
	5	7	151	139	-0.22231
	5	7	151	140	-0.34022
	5	7	151	141	-0.37368
	5	7	151	142	-0.1874
	5	7	151	143	-0.32983
	5	7	151	144	-0.98197
	5	7	151	145	-0.043298
	5	7	151	146	-0.11606
	5	7	151	147	-0.07378
	5	7	114	148	-0.53747
	5	7	114	149	-0.58025
	5	7	114	150	-0.3819
	5	7	114	151	-0.42108
	5	7	114	152	-0.26197
	5	7	114	153	-0.18047
	5	7	114	154	-0.38632
	5	7	114	155	-0.42324
	5	7	114	156	-0.33147
	5	7	114	157	-0.54758
	5	7	114	158	-0.19976
	5	7	139	159	-0.20227
	5	7	139	160	-0.32251
	5	7	139	161	-0.40194
	5	7	139	162	-0.25221
	5	7	139	163	-0.29985
	5	7	139	164	-0.11605
	5	7	139	165	-0.39246
	5	7	139	166	-0.41202
	5	7	139	167	-0.62928
	5	7	139	168	-0.033662
	5	7	194	169	-0.37951
	5	7	194	170	-0.10683
	5	7	194	171	-0.2473
	5	7	194	172	-0.45377
	5	7	194	173	-0.29284
	5	7	194	174	-0.58585
	5	7	207	175	-0.081402
	5	7	207	176	-0.42008
	5	7	207	177	-0.53984
	5	7	207	178	-0.37855
	5	7	207	179	-0.17423
	5	7	207	180	-0.11827
	5	7	207	181	-0.21911
	5	7	207	182	-0.41353
	5	7	207	183	-0.25203
	5	7	207	184	-0.036027
	5	7	210	185	-0.19893
	5	7	210	186	-0.60571
	5	7	210	187	-0.46823
	5	7	210	188	-0.37535
	5	7	210	189	-0.038894
	5	7	210	190	-0.56996
	5	7	210	191	-0.52519
	5	7	210	192	-0.43489
	5	7	210	193	-0.53482
	5	7	210	194	-0.50132
	5	7	210	195	-0.32316
	5	8	11	196	-0.081573
	5	8	11	197	-0.24166
	5	8	11	198	-0.42517
	5	8	11	199	-0.25409
	5	8	11	200	-0.47629
	5	8	11	201	-0.35943
	5	8	11	202	-0.31026
	5	8	11	203	-0.36203
	5	8	11	204	-0.37479
	5	8	11	205	-0.30526
	5	8	15	206	-0.035777
	5	8	15	207	-0.2405
	5	8	15	208	-0.34942
	5	8	15	209	-0.17816
	5	8	15	210	-0.47477
	5	8	15	211	-0.28519
	5	8	15	212	-0.3085
	5	8	15	213	-0.36086
	5	8	15	214	-0.30423
	5	8	15	215	-0.058152
	5	8	34	216	-0.16837
	5	8	34	217	-0.59382
	5	8	34	218	-0.56874
	5	8	34	219	-0.39799
	5	8	34	220	-0.23894
	5	8	34	221	-0.42732
	5	8	34	222	-0.48325
	5	8	34	223	-0.65696
	5	8	34	224	-0.3009
	5	8	34	225	-0.42405
	5	8	53	226	-0.61811
	5	8	53	227	-0.59459
	5	8	53	228	-0.5697
	5	8	53	229	-0.39896
	5	8	53	230	-0.16257
	5	8	53	231	-0.28263
	5	8	53	232	-0.48441
	5	8	53	233	-0.53814
	5	8	53	234	-0.4402
	5	8	53	235	-0.36337
	5	8	56	236	-0.57721
	5	8	56	237	-0.54054
	5	8	56	238	-0.40562
	5	8	56	239	-0.1695
	5	8	56	240	-0.070703
	5	8	56	241	-0.58195
	5	8	56	242	-0.18472
	5	8	56	243	-0.30799
	5	8	56	244	-0.49182
	5	8	60	245	-0.077138
	5	8	60	246	-0.47325
	5	8	60	247	-0.34354
	5	8	60	248	-0.39568
	5	8	60	249	-0.46865
	5	8	60	250	-0.27943
	5	8	60	251	-0.56999
	5	8	60	252	-0.59531
	5	8	60	253	-0.29875
	5	8	60	254	-0.36067
	5	8	83	255	-0.54013
	5	8	83	256	-0.35294
	5	8	83	257	-0.55405
	5	8	83	258	-0.40108
	5	8	83	259	-0.58133
	5	8	83	260	-0.36369
	5	8	83	261	-0.12255
	5	8	103	262	-0.71033
	5	8	103	263	-0.59774
	5	8	103	264	-0.57365
	5	8	103	265	-0.47739
	5	8	103	266	-0.24405
	5	8	103	267	-0.35932
	5	8	103	268	-0.48916
	5	8	103	269	-0.36193
	5	8	103	270	-0.37468
	5	8	103	271	-0.30516
	5	8	144	272	-0.18135
	5	8	144	273	-0.42398
	5	8	144	274	-0.17842
	5	8	144	275	-0.24294
	5	8	144	276	-0.21263
	5	8	144	277	-0.30882
	5	8	144	278	-0.30127
	5	8	144	279	-0.37368
	5	8	144	280	-0.2428
	5	8	154	281	-0.66082
	5	8	154	282	-0.17614
	5	8	154	283	-0.41746
	5	8	154	284	-0.32083
	5	8	154	285	-0.39089
	5	8	154	286	-0.35187
	5	8	154	287	-0.48001
	5	8	154	288	-0.47541
	5	8	154	289	-0.4368
	5	8	154	290	-0.42183
	5	8	20	291	-0.31757
	5	8	20	292	-0.20262
	5	8	20	293	-0.28336
	5	8	20	294	-0.31778
	5	8	20	295	-0.26135
	5	8	20	296	-0.2834
	5	8	20	297	-0.23357
	5	8	20	298	-0.29076
	5	8	20	299	-0.11405
	5	8	35	300	-0.50709
	5	8	35	301	-0.44355
	5	8	35	302	-0.27782
	5	8	35	303	-0.58929
	5	8	35	304	-0.10328
	5	8	35	305	-0.44017
	5	8	35	306	-0.13579
	5	8	35	307	-0.28504
	5	8	35	308	-0.26909
	5	8	35	309	-0.40888
	5	8	37	310	-0.32031
	5	8	37	311	-0.45097
	5	8	37	312	-0.28585
	5	8	37	313	-0.50522
	5	8	37	314	-0.41679
	5	8	37	315	-0.44749
	5	8	37	316	-0.23615
	5	8	37	317	-0.20168
	5	8	37	318	-0.20541
	5	8	37	319	-0.31759
	5	8	48	320	-0.48659
	5	8	48	321	-0.081605
	5	8	48	322	-0.75477
	5	8	48	323	-0.31715
	5	8	48	324	-0.4232
	5	8	48	325	-0.30056
	5	8	48	326	-0.54077
	5	8	48	327	-0.1844
	5	8	48	328	-0.68892
	5	8	73	329	-0.50292
	5	8	73	330	-0.27602
	5	8	73	331	-0.18523
	5	8	73	332	-0.58535
	5	8	73	333	-0.10001
	5	8	73	334	-0.35581
	5	8	73	335	-0.13186
	5	8	73	336	-0.097832
	5	8	73	337	-0.33612
	5	8	73	338	-0.20387
	5	9	47	339	-0.35923
	5	9	47	340	-0.24518
	5	9	47	341	-0.39548
	5	9	47	342	-0.46792
	5	9	47	343	-0.43643
	5	9	47	344	-0.26495
	5	9	47	345	-0.40669
	5	9	47	346	-0.30915
	5	9	47	347	-0.29946
	5	9	47	348	-0.65699
	5	9	83	349	-0.010405
	5	9	83	350	-0.15591
	5	9	83	351	-0.21803
	5	9	83	352	-0.34956
	5	9	83	353	-0.25438
	5	9	83	354	-0.12908
	5	9	83	355	-0.17481
	5	9	83	356	-0.12278
	5	9	83	357	-0.31049
	5	9	83	358	-0.22626
	5	9	83	359	-0.42896
	5	10	32	360	-0.37166
	5	10	32	361	-0.74545
	5	10	32	362	-0.22262
	5	10	32	363	-0.58242
	5	10	32	364	-0.31929
	5	10	32	365	-0.35898
	5	10	32	366	-0.31136
	5	10	32	367	-0.49941
	5	10	32	368	-0.52537
	5	10	32	369	-0.33325
	5	10	32	370	-0.25888
	5	10	32	371	-0.41395
	5	10	68	372	-0.45946
	5	10	68	373	-0.86998
	5	10	68	374	-0.050461
	5	10	68	375	-0.36855
	5	10	68	376	-0.65778
	5	10	68	377	-0.038177
	5	10	68	378	-0.37721
	5	10	68	379	-0.26046
	5	10	68	380	-0.19961
	5	10	68	381	-0.27305
	5	10	107	382	-0.20758
	5	10	107	383	-0.56503
	5	10	107	384	-0.22279
	5	10	107	385	-0.58256
	5	10	107	386	-0.48671
	5	10	107	387	-0.28283
	5	10	107	388	-0.17249
	5	10	107	389	-0.42745
	5	10	107	390	-0.37204
	5	10	107	391	-0.33339
	5	10	107	392	-0.13163
	5	10	107	393	-0.41409
	5	10	114	394	-0.56141
	5	10	114	395	-0.76415
	5	10	114	396	-0.51783
	5	10	114	397	-0.67808
	5	10	114	398	-0.78279
	5	10	114	399	-0.61155
	5	10	114	400	-0.74995
	5	10	114	401	-0.73809
	5	10	114	402	-0.7027
	5	10	114	403	-0.67037
	5	10	114	404	-0.40604
	5	10	114	405	-0.65556
	5	10	20	406	-0.51478
	5	10	20	407	-0.26929
	5	10	20	408	-0.19786
	5	10	20	409	-0.19598
	5	10	20	410	-0.28128
	5	10	20	411	-0.52298
	5	10	20	412	-0.2434
	5	10	20	413	-0.17017
	5	10	20	414	-0.16768
	5	10	20	415	-0.31348
	5	10	43	416	-0.4374
	5	10	43	417	-0.26952
	5	10	43	418	-0.40068
	5	10	43	419	-0.060886
	5	10	43	420	-0.16494
	5	10	43	421	-0.42207
	5	10	43	422	-0.32959
	5	10	43	423	-0.17039
	5	10	43	424	-0.16796
	5	10	43	425	-0.083808
	5	10	132	426	-0.64158
	5	10	132	427	-0.53868
	5	10	132	428	-0.30714
	5	10	132	429	-0.26218
	5	10	132	430	-0.28195
	5	10	132	431	-0.35532
	5	10	132	432	-0.5872
	5	10	132	433	-0.55601
	5	10	132	434	-0.43101
	5	10	132	435	-0.50104
	5	10	132	436	-0.38648
	5	11	19	437	-0.39666
	5	11	19	438	-0.32875
	5	11	19	439	-0.39469
	5	11	19	440	-0.33349
	5	11	19	441	-0.42551
	5	11	19	442	-0.38967
	5	11	19	443	-0.37831
	5	11	31	444	-0.4981
	5	11	31	445	-0.52127
	5	11	31	446	-0.25143
	5	11	31	447	-0.24394
	5	11	31	448	-0.48895
	5	11	31	449	-0.44411
	5	11	31	450	-0.23925
	5	11	31	451	-0.32198
	5	11	31	452	-0.43879
	5	11	77	453	-0.48108
	5	11	77	454	-0.4912
	5	11	77	455	-0.12614
	5	11	77	456	-0.3874
	5	11	77	457	-0.62507
	5	11	77	458	-0.3255
	5	11	77	459	-0.31282
	5	11	77	460	-0.55229
	5	11	77	461	-0.47445
	5	11	87	462	-0.26553
	5	11	87	463	-0.25455
	5	11	87	464	-0.49838
	5	11	87	465	-0.41188
	5	11	87	466	-0.44706
	5	11	87	467	-0.44995
	5	11	87	468	-0.57971
	5	11	87	469	-0.3399
	5	11	9	470	-0.51176
	5	11	9	471	-0.20682
	5	11	9	472	-0.60462
	5	11	9	473	-0.60543
	5	11	9	474	-0.64943
	5	11	9	475	-0.47426
	5	11	9	476	-0.67519
	5	11	9	477	-0.39726
	5	11	9	478	-0.38192
	5	11	9	479	-0.67459
	5	11	9	480	-0.59095
	5	11	23	481	-0.14617
	5	11	23	482	-0.34417
	5	11	23	483	-0.36762
	5	11	23	484	-0.61006
	5	11	23	485	-0.34384
	5	11	23	486	-0.37678
	5	11	23	487	-0.44012
	5	11	23	488	-0.39901
	5	11	23	489	-0.20872
	5	11	23	490	-0.40057
	5	11	23	491	-0.4378
	5	12	15	492	-0.42127
	5	12	15	493	-0.34636
	5	12	15	494	-0.51628
	5	12	15	495	-0.5987
	5	12	15	496	-0.47001
	5	12	15	497	-0.41243
	5	12	15	498	-0.43052
	5	12	15	499	-0.58906
	5	12	15	500	-0.67239
	5	12	15	501	-0.52704
	5	12	15	502	-0.57002
	5	12	15	503	-0.60106
	5	12	15	504	-0.38452
	5	12	33	505	-0.25517
	5	12	33	506	-0.30019
	5	12	33	507	-0.22743
	5	12	33	508	-0.46606
	5	12	33	509	-0.59987
	5	12	33	510	-0.18447
	5	12	33	511	-0.40133
	5	12	33	512	-0.26158
	5	12	33	513	-0.52429
	5	12	33	514	-0.47094
	5	12	33	515	-0.38182
	5	12	33	516	-0.57851
	5	12	46	517	-0.60174
	5	12	46	518	-0.46712
	5	12	46	519	-0.6425
	5	12	46	520	-0.67753
	5	12	46	521	-0.61012
	5	12	46	522	-0.40683
	5	12	46	523	-0.48163
	5	12	46	524	-0.63803
	5	12	46	525	-0.73165
	5	12	46	526	-0.43536
	5	12	46	527	-0.51443
	5	12	106	528	-0.30801
	5	12	106	529	-0.36282
	5	12	106	530	-0.43736
	5	12	106	531	-0.46439
	5	12	106	532	-0.54154
	5	12	106	533	-0.71845
	5	12	106	534	-0.70855
	5	12	106	535	-0.48824
	5	12	106	536	-0.33747
	5	12	106	537	-0.12586
	5	12	106	538	-0.27786
	5	13	71	539	-0.17474
	5	13	71	540	-0.46477
	5	13	71	541	-0.58482
	5	13	71	542	-0.63502
	5	13	71	543	-0.33248
	5	13	71	544	-0.73772
	5	13	71	545	-0.30585
	5	13	71	546	-0.29904
	5	13	71	547	-0.34561
	5	13	71	548	-0.56686
	5	13	71	549	-0.43599
	5	13	73	550	-0.2459
	5	13	73	551	-0.50611
	5	13	73	552	-0.40718
	5	13	73	553	-0.42632
	5	13	73	554	-0.32899
	5	13	73	555	-0.44129
	5	13	73	556	-0.34469
	5	13	73	557	-0.11003
	5	13	73	558	-0.24919
	5	13	73	559	-0.43144
	5	13	129	560	-0.24818
	5	13	129	561	-0.46357
	5	13	129	562	-0.15076
	5	13	129	563	-0.22359
	5	13	129	564	-0.33082
	5	13	129	565	-0.22432
	5	13	129	566	-0.20084
	5	13	129	567	-0.18899
	5	13	129	568	-0.32984
	5	13	129	569	-0.43383
	5	13	10	570	-0.64835
	5	13	10	571	-0.50705
	5	13	10	572	-0.58417
	5	13	10	573	-0.53438
	5	13	10	574	-0.63416
	5	13	10	575	-0.59673
	5	13	10	576	-0.70547
	5	13	10	577	-0.52519
	5	13	10	578	-0.71482
	5	13	41	579	-0.45538
	5	13	41	580	-0.24386
	5	13	41	581	-0.37568
	5	13	41	582	-0.5274
	5	13	41	583	-0.076936
	5	13	41	584	-0.12673
	5	13	41	585	-0.17758
	5	13	41	586	-0.43982
	5	14	68	587	-0.14399
	5	14	68	588	-0.12219
	5	14	68	589	-0.43086
	5	14	68	590	-0.47152
	5	14	68	591	-0.62318
	5	14	68	592	-0.27217
	5	14	68	593	-0.096607
	5	14	68	594	-0.2582
	5	14	68	595	-0.35831
	5	14	80	596	-0.44063
	5	14	80	597	-0.50725
	5	14	80	598	-0.45994
	5	14	80	599	-0.62403
	5	14	80	600	-0.67767
	5	14	80	601	-0.50659
	5	14	80	602	-0.479
	5	14	80	603	-0.44841
	5	31	110	604	-0.10438
	5	31	110	605	-0.40225
	5	31	110	606	-0.22666
	5	31	110	607	-0.72159
	5	31	110	608	-0.80981
	5	31	110	609	-0.34029
	5	31	110	610	-0.894
	5	31	123	611	-0.32302
	5	31	123	612	-0.48503
	5	31	123	613	-0.48916
	5	31	123	614	-0.54935
	5	31	123	615	-0.7445
	5	31	123	616	-0.58359
	5	33	3	617	-0.16623
	5	33	3	618	-0.21511
	5	33	3	619	-0.14883
	5	33	3	620	-0.30499
	5	33	3	621	-0.3528
	5	33	3	622	-0.15331
	5	33	3	623	-0.13161
	5	33	3	624	-0.12622
	5	33	3	625	-0.21279
	5	33	3	626	-0.25497
	5	33	3	627	-0.30097
	5	33	3	628	-0.30993
	5	33	3	629	-0.25126
	5	33	11	630	-0.32347
	5	33	11	631	-0.050492
	5	33	11	632	-0.32857
	5	33	11	633	-0.2623
	5	33	11	634	-0.1884
	5	33	11	635	-0.35443
	5	33	11	636	-0.15588
	5	33	11	637	-0.13435
	5	33	11	638	-0.21085
	5	33	11	639	-0.30734
	5	33	11	640	-0.17481
	5	33	11	641	-0.1995
	5	33	11	642	-0.25329
	5	33	11	643	-0.25331
	5	38	132	644	-0.21864
	5	38	132	645	-0.14736
	5	38	132	646	-0.48305
	5	38	132	647	-0.58015
	5	38	132	648	-0.36096
	5	38	132	649	-0.51918
	5	38	132	650	-0.56663
	5	39	23	651	-0.83569
	5	39	23	652	-0.97105
	5	39	23	653	-0.84415
	5	39	23	654	-0.98938
	5	39	23	655	-0.97561
	5	39	23	656	-0.8488
	5	39	23	657	-0.88632
	5	39	23	658	-0.84162
	5	39	23	659	-0.94661
	5	39	23	660	-0.93075
	5	39	27	661	-0.8299
	5	39	27	662	-0.96526
	5	39	27	663	-0.83787
	5	39	27	664	-0.86341
	5	39	27	665	-0.96927
	5	39	27	666	-0.78654
	5	39	27	667	-0.72732
	5	39	27	668	-0.76628
	5	39	27	669	-0.9303
	5	39	27	670	-0.94245
	5	39	27	671	-0.92229
	5	39	50	672	-0.94231
	5	39	50	673	-0.85285
	5	39	50	674	-0.71582
	5	39	50	675	-0.74359
	5	39	50	676	-0.84608
	5	39	50	677	-0.60441
	5	39	50	678	-0.055401
	5	39	50	679	-0.65211
	5	39	50	680	-0.8368
	5	39	50	681	-0.94244
	5	39	50	682	-0.75802
	5	39	60	683	-0.72241
	5	39	60	684	-0.97019
	5	39	60	685	-0.96525
	5	39	60	686	-0.86866
	5	39	60	687	-0.72831
	5	39	60	688	-0.33257
	5	39	60	689	-0.77129
	5	39	95	690	-0.8424
	5	39	95	691	-0.82651
	5	39	95	692	-0.85226
	5	39	95	693	-0.71145
	5	39	95	694	-0.41947
	5	39	95	695	-0.27521
	5	39	95	696	-0.41318
	5	39	95	697	-0.64113
	5	39	95	698	-0.93492
	5	39	95	699	-0.57848
	5	40	97	700	-0.68556
	5	40	97	701	-0.4317
	5	40	97	702	-0.51159
	5	40	97	703	-0.78675
	5	40	97	704	-0.94697
	5	40	97	705	-0.66909
	5	40	97	706	-0.84255
	5	40	97	707	-0.81364
	5	40	97	708	-0.71908
	5	40	97	709	-0.657
	5	40	97	710	-0.81011
	5	40	146	711	-0.79154
	5	40	146	712	-0.43596
	5	40	146	713	-0.88288
	5	40	146	714	-0.79027
	5	40	146	715	-0.94961
	5	40	146	716	-0.67306
	5	40	146	717	-0.72115
	5	40	146	718	-0.71725
	5	40	146	719	-0.72441
	5	40	146	720	-0.75161
	5	46	22	721	-0.55848
	5	46	22	722	-0.4541
	5	46	22	723	-0.22681
	5	46	22	724	-0.2839
	5	46	22	725	-0.56943
	5	46	22	726	-0.54466
	5	46	22	727	-0.61011
	5	46	22	728	-0.46256
	5	46	22	729	-0.2254
	5	46	22	730	-0.29752
	5	46	22	731	-0.43808
	5	46	25	732	-0.39934
	5	46	25	733	-0.24545
	5	46	25	734	-0.15335
	5	46	25	735	-0.36408
	5	46	25	736	-0.25927
	5	46	25	737	-0.5109
	5	46	25	738	-0.55601
	5	46	25	739	-0.22588
	5	46	25	740	-0.13621
	5	46	25	741	-0.032877
	5	46	58	742	-0.15369
	5	46	58	743	-0.44872
	5	46	58	744	-0.4222
	5	46	58	745	-0.40484
	5	46	58	746	-0.76723
	5	46	58	747	-0.34679
	5	46	58	748	-0.20404
	5	46	58	749	-0.82773
	5	46	58	750	-0.21586
	5	46	58	751	-0.6145
	5	46	58	752	-0.43181
	5	48	9	753	-0.65799
	5	48	9	754	-0.38388
	5	48	9	755	-0.74026
	5	48	9	756	-0.57227
	5	48	9	757	-0.7596
	5	48	9	758	-0.22682
	5	48	9	759	-0.69434
	5	48	23	760	-0.39568
	5	48	23	761	-0.19479
	5	48	23	762	-0.2857
	5	48	23	763	-0.65827
	5	48	23	764	-0.7143
	5	48	23	765	-0.28292
	5	48	23	766	-0.26286
	5	48	23	767	-0.15813
	5	48	40	768	-0.72474
	5	48	40	769	-0.49828
	5	48	40	770	-0.3771
	5	48	40	771	-0.7346
	5	48	40	772	-0.6492
	5	48	40	773	-0.70865
	5	48	40	774	-0.75411
	5	48	40	775	-0.18826
	5	48	40	776	-0.15406
	5	48	68	777	-0.44594
	5	48	68	778	-0.54991
	5	48	68	779	-0.48005
	5	48	68	780	-0.24651
	5	48	68	781	-0.46173
	5	48	68	782	-0.043342
	5	48	68	783	-0.018371
	5	48	68	784	-0.17175
	5	48	68	785	-0.78964
	6	2	100	786	-0.8292
	6	2	100	787	-0.65401
	6	2	100	788	-0.52159
	6	2	100	789	-0.98937
	6	2	100	790	-0.6935
	6	3	122	791	-0.30059
	6	3	122	792	-0.17562
	6	3	122	793	-0.02458
	6	3	122	794	-0.042902
	6	6	12	795	-0.45904
	6	6	12	796	-0.7531
	6	6	12	797	-0.044951
	7	5	31	798	-0.83818
	7	5	31	799	-0.70909
	7	5	31	800	-0.76051
	7	5	31	801	-0.32942
	7	5	31	802	-0.90106
	7	5	31	803	-0.89785
	7	5	31	804	-0.20164
	7	5	31	805	-0.92909
	7	6	7	806	-0.39587
	7	6	7	807	-0.50668
	7	6	129	808	-0.56995
	7	6	129	809	-0.71279
	7	6	129	810	-0.18078
	7	6	129	811	-0.60774
	7	6	129	812	-0.71223
	7	6	129	813	-0.67226
	7	6	129	814	-0.53399
	7	7	2	815	-0.39201
	7	7	2	816	-0.31552
	7	7	2	817	-0.23617
	7	7	2	818	-0.14026
	7	7	2	819	-0.36933
	7	7	2	820	-0.30913
	7	7	2	821	-0.1394
	7	7	22	822	-0.85773
	7	7	22	823	-0.77538
	7	7	22	824	-0.91651
	7	7	22	825	-0.47812
	7	7	34	826	-0.58158
	7	7	34	827	-0.874
	7	7	34	828	-0.82528
	7	7	34	829	-0.58757
	7	7	34	830	-0.7038
	7	7	34	831	-0.40174
	7	7	46	832	-0.90397
	7	7	46	833	-0.86993
	7	7	46	834	-0.76206
	7	7	46	835	-0.75161
	7	7	46	836	-0.66383
	7	7	46	837	-0.39975
	7	7	54	838	-0.7099
	7	7	54	839	-0.32209
	7	7	54	840	-0.25238
	7	7	54	841	-0.48716
	7	7	54	842	-0.8797
	7	7	54	843	-0.48024
	7	7	78	844	-0.47494
	7	7	78	845	-0.50248
	7	7	78	846	-0.16048
	7	7	78	847	-0.42284
	7	7	92	848	-0.62803
	7	7	92	849	-0.42327
	7	7	92	850	-0.73838
	7	7	92	851	-0.77691
	7	7	92	852	-0.53355
	7	7	92	853	-0.67915
	7	7	96	854	-0.98418
	7	7	96	855	-0.86843
	7	7	96	856	-0.4196
	7	7	96	857	-0.54795
	7	7	102	858	-0.894
	7	7	102	859	-0.57384
	7	7	102	860	-0.76258
	7	7	102	861	-0.75872
	7	7	102	862	-0.25223
	7	7	102	863	-0.20047
	7	7	102	864	-0.098225
	7	7	106	865	-0.89421
	7	7	106	866	-0.73694
	7	7	106	867	-0.21178
	7	7	106	868	-0.41807
	7	7	106	869	-0.35435
	7	7	106	870	-0.098391
	7	7	107	871	-0.37037
	7	7	107	872	-0.11188
	7	7	107	873	-0.5315
	7	7	107	874	-0.4275
	7	7	116	875	-0.28156
	7	7	116	876	-0.41335
	7	7	116	877	-0.3349
	7	7	116	878	-0.29484
	7	7	116	879	-0.16314
	7	7	116	880	-0.14945
	7	7	126	881	-0.63594
	7	7	126	882	-0.96449
	7	7	126	883	-0.13853
	7	7	126	884	-0.20245
	7	7	126	885	-0.50022
	7	7	126	886	-0.43677
	7	8	12	887	-0.30286
	7	8	12	888	-0.2601
	7	8	12	889	-0.37118
	7	8	12	890	-0.4349
	7	8	12	891	-0.53802
	7	8	12	892	-0.48068
	7	8	12	893	-0.40345
	7	8	12	894	-0.12502
	7	8	22	895	-0.51276
	7	8	22	896	-0.718
	7	8	22	897	-0.60351
	7	8	22	898	-0.66364
	7	8	22	899	-0.44119
	7	8	22	900	-0.55217
	7	8	23	901	-0.26336
	7	8	23	902	-0.37478
	7	8	23	903	-0.17522
	7	8	23	904	-0.49023
	7	8	23	905	-0.17255
	7	8	23	906	-0.12641
	7	8	25	907	-0.97602
	7	8	25	908	-0.99119
	7	8	25	909	-0.94653
	7	8	10	910	-0.41761
	7	8	10	911	-0.20782
	7	8	10	912	-0.64225
	7	8	10	913	-0.50821
	7	8	10	914	-0.61836
	7	8	10	915	-0.70339
	7	8	10	916	-0.84492
	7	8	10	917	-0.67761
	7	9	7	918	-0.42139
	7	9	7	919	-0.37609
	7	9	7	920	-0.28902
	7	9	7	921	-0.14017
	7	9	7	922	-0.23098
	7	9	7	923	-0.42572
	7	9	7	924	-0.11966
	7	9	7	925	-0.22332
	7	9	7	926	-0.34311
	7	9	7	927	-0.14432
	7	9	34	928	-0.50498
	7	9	34	929	-0.42623
	7	9	34	930	-0.39393
	7	9	34	931	-0.44449
	7	9	34	932	-0.52622
	7	9	34	933	-0.428
	7	9	34	934	-0.28232
	7	9	34	935	-0.50958
	7	9	34	936	-0.59421
	7	9	34	937	-0.64766
	7	10	5	938	-0.23054
	7	10	5	939	-0.20374
	7	10	5	940	-0.18182
	7	10	5	941	-0.1825
	7	10	5	942	-0.12026
	7	10	5	943	-0.23332
	7	10	5	944	-0.6036
	7	10	5	945	-0.42349
	7	10	5	946	-0.40015
	7	10	5	947	-0.42594
	7	10	8	948	-0.73979
	7	10	8	949	-0.9854
	7	10	8	950	-0.71039
	7	10	8	951	-0.97903
	7	10	8	952	-0.97271
	7	10	8	953	-0.83235
	7	10	8	954	-0.35313
	7	10	24	955	-0.84954
	7	10	24	956	-0.93458
	7	10	24	957	-0.82342
	7	10	24	958	-0.8816
	7	10	24	959	-0.97249
	7	10	24	960	-0.56562
	7	10	24	961	-0.48954
	7	10	36	962	-0.75333
	7	10	36	963	-0.95395
	7	10	36	964	-0.8537
	7	10	36	965	-0.42245
	7	10	36	966	-0.7211
	7	10	36	967	-0.72455
	7	10	36	968	-0.93424
	7	10	36	969	-0.51078
	7	10	36	970	-0.46846
	7	10	59	971	-0.58849
	7	10	59	972	-0.35027
	7	10	59	973	-0.50242
	7	10	59	974	-0.2619
	7	10	59	975	-0.16471
	7	10	59	976	-0.69521
	7	10	59	977	-0.73276
	7	10	59	978	-0.69172
	7	10	59	979	-0.34069
	7	10	59	980	-0.47135
	7	10	62	981	-0.81398
	7	10	62	982	-0.23881
	7	10	62	983	-0.1473
	7	10	62	984	-0.082138
	7	10	62	985	-0.29767
	7	10	62	986	-0.35546
	7	10	62	987	-0.44034
	7	10	62	988	-0.44322
	7	10	62	989	-0.33963
	7	10	62	990	-0.12961
	7	10	83	991	-0.73738
	7	10	83	992	-0.64031
	7	10	83	993	-0.9903
	7	10	83	994	-0.89654
	7	10	83	995	-0.51905
	7	10	83	996	-0.68484
	7	10	83	997	-0.69716
	7	10	83	998	-0.60706
	7	10	83	999	-0.39057
	7	11	15	1000	-0.34736
	7	11	15	1001	-0.61604
	7	11	15	1002	-0.21284
	7	11	15	1003	-0.32223
	7	11	15	1004	-0.41196
	7	11	15	1005	-0.22825
	7	11	15	1006	-0.40953
	7	11	15	1007	-0.14438
	8	1	13	1008	-0.67649
	8	1	13	1009	-0.84599
	8	1	13	1010	-0.88621
	8	1	13	1011	-0.81485
	8	1	13	1012	-0.40867
	8	1	13	1013	-0.68018
	8	1	13	1014	-0.59751
	8	1	13	1015	-0.050212
	8	1	13	1016	-0.54648
	8	1	29	1017	-0.10259
	8	1	29	1018	-0.11874
	8	1	29	1019	-0.70876
	8	1	29	1020	-0.0045424
	8	1	29	1021	-0.84994
	8	1	29	1022	-0.16637
	8	1	29	1023	-0.79264
	8	1	29	1024	-0.49492
	8	1	29	1025	-0.53982
	8	1	29	1026	-0.47758
	8	2	66	1027	-0.60526
	8	2	66	1028	-0.24265
	8	2	66	1029	-0.59331
	8	2	66	1030	-0.80985
	8	2	66	1031	-0.28526
	8	2	66	1032	-0.86016
	8	4	76	1033	-0.55874
	8	4	76	1034	-0.59179
	8	4	76	1035	-0.11372
	8	4	76	1036	-0.7654
	8	4	76	1037	-0.42284
	8	4	76	1038	-0.17644
	8	4	76	1039	-0.4551
	8	4	76	1040	-0.73959
	8	4	76	1041	-0.10124
	8	4	94	1042	-0.38175
	8	4	94	1043	-0.7715
	8	4	94	1044	-0.36234
	8	4	94	1045	-0.76711
	8	4	94	1046	-0.13064
	8	4	94	1047	-0.1887
	8	4	94	1048	-0.16819
	8	4	94	1049	-0.79164
	8	5	2	1050	-0.22033
	8	5	2	1051	-0.54537
	8	5	2	1052	-0.20964
	8	5	2	1053	-0.16963
	8	5	2	1054	-0.77263
	8	5	2	1055	-0.67351
	8	5	2	1056	-0.49559
	8	5	2	1057	-0.54493
	8	5	2	1058	-0.10195
	8	6	8	1059	-0.25931
	8	6	8	1060	-0.71365
	8	6	8	1061	-0.59801
	8	6	8	1062	-0.40879
	8	6	8	1063	-0.82848
	8	6	8	1064	-0.41566
	8	8	147	1065	-0.0033033
	8	8	147	1066	-0.49973
	8	8	147	1067	-0.3638
	8	8	147	1068	-0.56875
	8	13	33	1069	-0.18512
	8	13	33	1070	-0.12642
	8	13	33	1071	-0.39393
	8	13	33	1072	-0.22973
	8	13	33	1073	-0.31994
	8	13	33	1074	-0.22362
	8	13	33	1075	-0.4804
	8	13	33	1076	-0.67159
	8	13	33	1077	-0.042298
	8	13	44	1078	-0.30329
	8	13	44	1079	-0.013277
	8	13	44	1080	-0.18247
	8	13	44	1081	-0.068963
	8	13	44	1082	-0.085966
	8	13	44	1083	-0.37939
	8	13	44	1084	-0.14546
	8	13	44	1085	-0.0084428
	8	13	222	1086	-0.085007
	8	13	222	1087	-0.57097
	8	13	222	1088	-0.7011
	8	13	222	1089	-0.10329
	8	13	222	1090	-0.19091
	8	13	222	1091	-0.3214
	8	13	222	1092	-0.18249
	8	13	222	1093	-0.55788
	8	13	222	1094	-0.58245
	8	13	222	1095	-0.00078161
	8	14	10	1096	-0.3734
	8	14	10	1097	-0.089771
	8	14	10	1098	-0.66636
	8	14	10	1099	-0.020344
	8	14	10	1100	-0.7189
	8	14	10	1101	-0.38584
	8	14	10	1102	-0.55746
	8	14	10	1103	-0.48822
	8	14	10	1104	-0.7165
	9	4	65	1105	-0.79027
	9	4	65	1106	-0.7868
	9	4	65	1107	-0.082546
	9	4	65	1108	-0.27585
	9	6	22	1109	-0.098025
	9	6	22	1110	-0.55202
	9	6	22	1111	-0.0039781
	9	6	22	1112	-0.67139
	9	6	22	1113	-0.78891
	9	6	22	1114	-0.50815
	9	6	22	1115	-0.42395
	9	6	50	1116	-0.097989
	9	6	50	1117	-0.18796
	9	6	50	1118	-0.39741
	9	6	50	1119	-0.46667
	9	6	50	1120	-0.393
	9	6	50	1121	-0.045668
	9	6	50	1122	-0.213
	9	6	229	1123	-0.50487
	9	6	229	1124	-0.60084
	9	6	229	1125	-0.11449
	9	6	229	1126	-0.25488
	9	6	229	1127	-0.18624
	9	6	229	1128	-0.58255
	9	7	40	1129	-0.51949
	9	7	40	1130	-0.54322
	9	7	40	1131	-0.556
	9	7	40	1132	-0.71155
	9	7	40	1133	-0.57615
	9	7	40	1134	-0.79206
	9	7	40	1135	-0.5816
	9	7	60	1136	-0.43658
	9	7	60	1137	-0.53607
	9	7	60	1138	-0.11676
	9	7	60	1139	-0.54176
	9	7	60	1140	-0.57062
	9	7	60	1141	-0.73056
	9	7	60	1142	-0.42722
	9	7	63	1143	-0.37272
	9	7	63	1144	-0.48723
	9	7	63	1145	-0.21372
	9	7	63	1146	-0.47245
	9	7	63	1147	-0.70699
	9	7	63	1148	-0.35578
	9	7	63	1149	-0.29163
	9	7	65	1150	-0.59283
	9	7	65	1151	-0.54305
	9	7	65	1152	-0.3844
	9	7	65	1153	-0.55166
	9	7	65	1154	-0.61957
	9	7	65	1155	-0.6282
	9	7	65	1156	-0.50881
	9	7	127	1157	-0.51714
	9	7	127	1158	-0.48518
	9	7	127	1159	-0.29626
	9	7	127	1160	-0.46953
	9	7	127	1161	-0.66185
	9	7	127	1162	-0.51749
	9	7	127	1163	-0.50671
	9	8	7	1164	-0.49536
	9	8	7	1165	-0.29126
	9	8	7	1166	-0.36644
	9	8	7	1167	-0.60062
	9	8	7	1168	-0.38394
	9	8	7	1169	-0.57661
	9	8	7	1170	-0.42719
	9	8	14	1171	-0.33274
	9	8	14	1172	-0.4765
	9	8	14	1173	-0.36568
	9	8	14	1174	-0.39662
	9	8	14	1175	-0.49744
	9	8	14	1176	-0.40149
	9	8	14	1177	-0.42658
	9	8	52	1178	-0.18084
	9	8	52	1179	-0.58099
	9	8	52	1180	-0.45013
	9	8	52	1181	-0.60824
	9	8	52	1182	-0.44738
	9	8	52	1183	-0.68539
	9	8	52	1184	-0.31338
	9	8	73	1185	-0.97466
	9	8	73	1186	-0.096999
	9	8	73	1187	-0.39143
	9	8	73	1188	-0.14643
	9	8	73	1189	-0.19913
	9	8	73	1190	-0.2742
	9	8	73	1191	-0.54431
	9	8	73	1192	-0.37039
	9	8	73	1193	-0.19062
	9	8	83	1194	-0.26323
	9	8	83	1195	-0.063431
	9	8	83	1196	-0.21033
	9	8	83	1197	-0.22578
	9	8	83	1198	-0.059498
	9	8	83	1199	-0.40616
	9	8	83	1200	-0.39139
	9	8	83	1201	-0.40641
	9	8	83	1202	-0.079868
	9	8	83	1203	-0.37478
	9	8	113	1204	-0.087656
	9	8	113	1205	-0.28759
	9	8	113	1206	-0.032833
	9	8	113	1207	-0.0965
	9	8	113	1208	-0.19075
	9	8	113	1209	-0.71096
	9	8	113	1210	-0.0027947
	9	8	133	1211	-0.24863
	9	8	133	1212	-0.10044
	9	8	133	1213	-0.2122
	9	8	133	1214	-0.12283
	9	8	133	1215	-0.32406
	9	8	133	1216	-0.22534
	9	8	133	1217	-0.30361
	9	8	150	1218	-0.091933
	9	8	150	1219	-0.3856
	9	8	150	1220	-0.14171
	9	8	150	1221	-0.3847
	9	8	150	1222	-0.22755
	9	8	150	1223	-0.0059812
	9	9	18	1224	-0.33034
	9	9	18	1225	-0.095223
	9	9	18	1226	-0.075869
	9	9	18	1227	-0.44975
	9	9	18	1228	-0.62341
	9	9	18	1229	-0.14249
	9	9	18	1230	-0.9999
	9	9	18	1231	-0.19063
	9	9	18	1232	-0.28833
	9	9	20	1233	-0.55692
	9	9	20	1234	-0.094617
	9	9	20	1235	-0.020031
	9	9	20	1236	-0.37741
	9	9	20	1237	-0.56152
	9	9	20	1238	-0.22416
	9	9	20	1239	-0.99789
	9	9	20	1240	-0.27005
	9	9	20	1241	-0.34418
	9	9	21	1242	-0.11175
	9	9	21	1243	-0.03802
	9	9	21	1244	-0.082718
	9	9	21	1245	-0.38769
	9	9	21	1246	-0.20623
	9	9	21	1247	-0.14765
	9	9	21	1248	-0.40667
	9	9	21	1249	-0.075323
	9	9	21	1250	-0.29546
	9	11	51	1251	-0.17227
	9	11	51	1252	-0.22529
	9	11	51	1253	-0.56333
	9	11	51	1254	-0.068573
	9	11	51	1255	-0.053444
	9	11	51	1256	-0.018269
	9	11	51	1257	-0.37917
	9	11	51	1258	-0.020854
	9	13	5	1259	-0.43341
	9	13	5	1260	-0.10004
	9	13	5	1261	-0.75596
	9	13	5	1262	-0.0088975
	9	13	5	1263	-0.09261
	9	13	5	1264	-0.30634
	9	13	5	1265	-0.4367
	9	13	5	1266	-0.21263
	9	13	90	1267	-0.099477
	9	13	90	1268	-0.89788
	9	13	90	1269	-0.44926
	9	13	90	1270	-0.5204
	9	13	90	1271	-0.68721
	9	13	90	1272	-0.2154
	9	13	97	1273	-0.081769
	9	13	97	1274	-0.90285
	9	13	97	1275	-0.96104
	9	13	97	1276	-0.98509
	9	13	97	1277	-0.84514
	9	13	144	1278	-0.62475
	9	13	144	1279	-0.13717
	9	13	144	1280	-0.60566
	9	13	144	1281	-0.59783
	9	13	144	1282	-0.68748
	9	13	144	1283	-0.32466
	9	13	144	1284	-0.46067
	9	13	148	1285	-0.47003
	9	13	148	1286	-0.70482
	9	13	148	1287	-0.61664
	9	13	13	1288	-0.34121
	9	13	13	1289	-0.28069
	9	13	13	1290	-0.41147
	9	13	13	1291	-0.11347
	9	13	13	1292	-0.60229
	9	13	13	1293	-0.53074
	9	14	10	1294	-0.69625
	9	14	10	1295	-0.49213
	9	14	10	1296	-0.42876
	9	14	10	1297	-0.60237
	9	14	10	1298	-0.58326
	9	14	10	1299	-0.7872
	9	14	10	1300	-0.78066
	9	15	58	1301	-0.20161
	9	15	58	1302	-0.35268
	9	15	58	1303	-0.20291
	9	15	58	1304	-0.9155
	9	15	58	1305	-0.066741
	9	15	58	1306	-0.039544
	9	15	58	1307	-0.6496
	9	15	58	1308	-0.068347
	9	15	58	1309	-0.037096
	9	15	58	1310	-0.055142
	9	15	97	1311	-0.38698
	9	15	97	1312	-0.34351
	9	15	97	1313	-0.49305
	9	15	97	1314	-0.75623
	9	15	97	1315	-0.13538
	9	15	97	1316	-0.69339
	9	15	97	1317	-0.44712
	9	15	97	1318	-0.49867
	9	15	97	1319	-0.2988
	9	15	97	1320	-0.77918
	9	17	84	1321	-0.45832
	9	17	84	1322	-0.46944
	9	17	84	1323	-0.71052
	9	17	84	1324	-0.57598
	9	17	84	1325	-0.37584
	9	17	84	1326	-0.46324
	9	17	84	1327	-0.81578
	9	17	84	1328	-0.71277
	9	17	84	1329	-0.80591
	9	17	84	1330	-0.76061
	9	17	84	1331	-0.57657
	9	21	35	1332	-0.70512
	9	21	35	1333	-0.38278
	9	21	35	1334	-0.19056
	9	21	35	1335	-0.63473
	9	21	65	1336	-0.069618
	9	21	65	1337	-0.16564
	9	21	65	1338	-0.3765
	9	21	65	1339	-0.54363
	9	21	65	1340	-0.77125
	9	26	41	1341	-0.41698
	9	26	41	1342	-0.85046
	9	26	41	1343	-0.14259
	9	26	41	1344	-0.98135
	9	26	41	1345	-0.91641
	10	18	14	1346	-0.23017
	10	18	14	1347	-0.23958
	10	18	14	1348	-0.24154
	10	18	14	1349	-0.52068
	10	18	14	1350	-0.58186
	10	18	14	1351	-0.73362
	10	19	13	1352	-0.64368
	10	19	13	1353	-0.9147
	10	19	13	1354	-0.78876
	10	19	13	1355	-0.29684
	10	19	13	1356	-0.070571
	10	19	13	1357	-0.12767
	10	19	21	1358	-0.079552
	10	19	21	1359	-0.95073
	10	19	25	1360	-0.1927
	10	19	25	1361	-0.95961
	10	19	25	1362	-0.96311
	10	19	25	1363	-0.10233
	10	19	25	1364	-0.65567
	10	19	25	1365	-0.59185
	10	19	28	1366	-0.61102
	10	19	28	1367	-0.64509
	10	19	28	1368	-0.91596
	10	19	28	1369	-0.78997
	10	19	28	1370	-0.29838
	10	19	28	1371	-0.15248
	10	19	52	1372	-0.049938
	10	19	52	1373	-0.023806
	10	19	52	1374	-0.14367
	10	19	52	1375	-0.65817
	10	19	52	1376	-0.91053
	10	19	61	1377	-0.60238
	10	19	61	1378	-0.56356
	10	19	61	1379	-0.88618
	10	19	65	1380	-0.99736
	10	19	65	1381	-0.62953
	10	19	65	1382	-0.63016
	10	19	65	1383	-0.78171
	10	19	65	1384	-0.31466
	10	19	69	1385	-0.28279
	10	19	69	1386	-0.69695
	10	19	69	1387	-0.69879
	10	19	69	1388	-0.95459
	10	19	69	1389	-0.1855
	10	19	69	1390	-0.20355
	10	19	128	1391	-0.017726
	10	19	23	1392	-0.4204
	10	19	23	1393	-0.16122
	10	19	23	1394	-0.33175
	10	19	23	1395	-0.39528
	10	19	23	1396	-0.38624
	10	19	23	1397	-0.24168
	10	19	32	1398	-0.25794
	10	19	32	1399	-0.38357
	10	19	32	1400	-0.33432
	10	19	32	1401	-0.39751
	10	19	32	1402	-0.2881
	10	19	32	1403	-0.45471
	10	19	32	1404	-0.13467
	10	24	5	1405	-0.17275
	10	24	5	1406	-0.47682
	10	24	5	1407	-0.3451
	10	24	5	1408	-0.29269
	10	24	5	1409	-0.14654
	10	24	5	1410	-0.37707
	10	24	5	1411	-0.16395
	10	24	5	1412	-0.3365
	10	24	5	1413	-0.15655
	10	24	5	1414	-0.4294
	10	25	35	1415	-0.20646
	10	25	35	1416	-0.30353
	10	25	35	1417	-0.52456
	10	25	35	1418	-0.35396
	10	25	35	1419	-0.81841
	10	25	35	1420	-0.43005
	10	25	35	1421	-0.31009
	10	25	35	1422	-0.43582
	10	25	35	1423	-0.16714
	10	25	35	1424	-0.21974
	10	25	35	1425	-0.010356
	10	25	35	1426	-0.38973
	10	26	9	1427	-0.26852
	10	26	9	1428	-0.29837
	10	26	9	1429	-0.31537
	10	26	9	1430	-0.28121
	10	26	9	1431	-0.16849
	10	26	9	1432	-0.48373
	10	26	9	1433	-0.50901
	10	26	9	1434	-0.27618
	10	26	9	1435	-0.14728
	10	26	9	1436	-0.40787
	10	26	9	1437	-0.25407
	10	26	9	1438	-0.27737
	10	26	9	1439	-0.17305
	10	28	10	1440	-0.45878
	10	28	10	1441	-0.087859
	10	28	10	1442	-0.33319
	10	28	10	1443	-0.11361
	10	28	10	1444	-0.36743
	10	28	10	1445	-0.21962
	10	28	10	1446	-0.23971
	10	28	10	1447	-0.23809
	10	28	10	1448	-0.45861
	10	28	10	1449	-0.47954
	10	28	10	1450	-0.14021
	10	28	50	1451	-0.39612
	10	28	50	1452	-0.56045
	10	28	50	1453	-0.57881
	10	28	50	1454	-0.47168
	10	28	50	1455	-0.89822
	10	31	11	1456	-0.59411
	10	31	11	1457	-0.13317
	10	31	11	1458	-0.35559
	10	31	11	1459	-0.062528
	10	31	11	1460	-0.14309
	10	31	11	1461	-0.22041
	10	31	11	1462	-0.16759
	10	31	11	1463	-0.48827
	10	31	11	1464	-0.065634
	10	31	11	1465	-0.26317
	10	31	11	1466	-0.23392
	11	1	4	1467	-0.54049
	11	1	4	1468	-0.084433
	11	1	4	1469	-0.4296
	11	1	4	1470	-0.74297
	11	1	4	1471	-0.67683
	11	1	4	1472	-0.19264
	11	1	4	1473	-0.43868
	11	1	4	1474	-0.62348
	11	1	4	1475	-0.32021
	11	1	4	1476	-0.21498
	11	1	4	1477	-0.74513
	11	1	4	1478	-0.35513
	11	1	4	1479	-0.57518
	11	1	19	1480	-0.56275
	11	1	19	1481	-0.27515
	11	1	19	1482	-0.50364
	11	1	19	1483	-0.61039
	11	1	19	1484	-0.25616
	11	1	19	1485	-0.31208
	11	1	19	1486	-0.23055
	11	1	19	1487	-0.76503
	11	1	19	1488	-0.19785
	11	1	19	1489	-0.67917
	11	1	19	1490	-0.58181
	11	1	19	1491	-0.60433
	11	1	19	1492	-0.60484
	11	1	45	1493	-0.22251
	11	1	45	1494	-0.50048
	11	1	45	1495	-0.60588
	11	1	45	1496	-0.71909
	11	1	45	1497	-0.54574
	11	1	45	1498	-0.57833
	11	1	45	1499	-0.56024
	11	1	45	1500	-0.67557
	11	1	45	1501	-0.51714
	11	1	45	1502	-0.60009
	11	1	45	1503	-0.6894
	11	1	54	1504	-0.37361
	11	1	54	1505	-0.53607
	11	1	54	1506	-0.56978
	11	1	54	1507	-0.38708
	11	1	54	1508	-0.14192
	11	1	54	1509	-0.014307
	11	1	54	1510	-0.46496
	11	1	54	1511	-0.41011
	11	1	54	1512	-0.21169
	11	1	54	1513	-0.37453
	11	1	54	1514	-0.28742
	11	1	54	1515	-0.019939
	11	1	57	1516	-0.65626
	11	1	57	1517	-0.37334
	11	1	57	1518	-0.58321
	11	1	57	1519	-0.29765
	11	1	57	1520	-0.089578
	11	1	57	1521	-0.40809
	11	1	57	1522	-0.80521
	11	1	57	1523	-0.72082
	11	1	57	1524	-0.43849
	11	1	57	1525	-0.27947
	11	1	57	1526	-0.75347
	11	1	58	1527	-0.69936
	11	1	58	1528	-0.33843
	11	1	58	1529	-0.69223
	11	1	58	1530	-0.76269
	11	1	58	1531	-0.057424
	11	1	58	1532	-0.86392
	11	1	58	1533	-0.55507
	11	1	58	1534	-0.70581
	11	1	58	1535	-0.49331
	11	1	58	1536	-0.047896
	11	1	58	1537	-0.46128
	11	1	58	1538	-0.45697
	11	1	58	1539	-0.78686
	11	1	59	1540	-0.15947
	11	1	59	1541	-0.67088
	11	1	59	1542	-0.53145
	11	1	59	1543	-0.57194
	11	1	59	1544	-0.36364
	11	1	59	1545	-0.48133
	11	1	59	1546	-0.55249
	11	1	59	1547	-0.56486
	11	1	59	1548	-0.48961
	11	1	59	1549	-0.64338
	11	1	59	1550	-0.6048
	11	1	59	1551	-0.87436
	11	1	73	1552	-0.63337
	11	1	73	1553	-0.21715
	11	1	73	1554	-0.57467
	11	1	73	1555	-0.86635
	11	1	73	1556	-0.55713
	11	1	73	1557	-0.096222
	11	1	73	1558	-0.70722
	11	1	73	1559	-0.53323
	11	1	73	1560	-0.25068
	11	1	86	1561	-0.29165
	11	1	86	1562	-0.61328
	11	1	86	1563	-0.52863
	11	1	86	1564	-0.63278
	11	1	86	1565	-0.31058
	11	1	86	1566	-0.72987
	11	1	86	1567	-0.22742
	11	1	86	1568	-0.76325
	11	1	86	1569	-0.70888
	11	1	86	1570	-0.48736
	11	1	86	1571	-0.27407
	11	1	86	1572	-0.30289
	11	1	86	1573	-0.60222
	11	1	93	1574	-0.76497
	11	1	93	1575	-0.44832
	11	1	93	1576	-0.69026
	11	1	93	1577	-0.50882
	11	1	93	1578	-0.056153
	11	1	93	1579	-0.22821
	11	1	93	1580	-0.33823
	11	1	93	1581	-0.39891
	11	1	93	1582	-0.19825
	11	1	93	1583	-0.70452
	11	1	93	1584	-0.23067
	11	1	93	1585	-0.24673
	11	1	104	1586	-0.39029
	11	1	104	1587	-0.082893
	11	1	104	1588	-0.40678
	11	1	104	1589	-0.72526
	11	1	104	1590	-0.63874
	11	1	104	1591	-0.23198
	11	1	104	1592	-0.66973
	11	1	104	1593	-0.83347
	11	1	104	1594	-0.73091
	11	1	104	1595	-0.5622
	11	1	104	1596	-0.55435
	11	1	126	1597	-0.32207
	11	1	126	1598	-0.30976
	11	1	126	1599	-0.30465
	11	1	126	1600	-0.24681
	11	1	126	1601	-0.409
	11	1	126	1602	-0.026304
	11	1	126	1603	-0.40754
	11	1	126	1604	-0.27585
	11	1	126	1605	-0.24118
	11	1	126	1606	-0.15554
	11	1	126	1607	-0.32604
	11	1	126	1608	-0.36293
	11	1	126	1609	-0.37381
	11	1	132	1610	-0.67698
	11	1	132	1611	-0.65952
	11	1	132	1612	-0.65371
	11	1	132	1613	-0.18919
	11	1	132	1614	-0.67863
	11	1	132	1615	-0.39906
	11	1	132	1616	-0.062749
	11	1	132	1617	-0.62653
	11	1	132	1618	-0.074728
	11	1	132	1619	-0.5967
	11	1	132	1620	-0.58171
	11	1	132	1621	-0.12948
	11	1	142	1622	-0.48909
	11	1	142	1623	-0.27584
	11	1	142	1624	-0.36455
	11	1	142	1625	-0.69172
	11	1	142	1626	-0.20474
	11	1	142	1627	-0.46855
	11	1	142	1628	-0.43458
	11	1	142	1629	-0.82032
	11	1	142	1630	-0.044275
	11	1	142	1631	-0.54653
	11	1	142	1632	-0.33125
	11	1	142	1633	-0.29798
	11	1	142	1634	-0.41704
	11	1	53	1635	-0.48071
	11	1	53	1636	-0.54354
	11	1	53	1637	-0.6149
	11	1	53	1638	-0.3533
	11	1	53	1639	-0.28535
	11	1	53	1640	-0.63575
	11	1	53	1641	-0.40539
	11	1	53	1642	-0.98083
	11	1	53	1643	-0.7496
	11	1	53	1644	-0.79641
	11	1	53	1645	-0.54355
	11	4	19	1646	-0.98252
	11	4	19	1647	-0.58159
	11	4	19	1648	-0.5676
	11	4	19	1649	-0.579
	11	4	19	1650	-0.77091
	11	4	19	1651	-0.51472
	11	4	19	1652	-0.86685
	11	4	19	1653	-0.823
	11	4	19	1654	-0.82025
	11	4	19	1655	-0.75354
	11	4	19	1656	-0.46734
	11	4	19	1657	-0.82207
	11	4	19	1658	-0.68421
	11	5	11	1659	-0.31072
	11	5	11	1660	-0.52901
	11	5	11	1661	-0.17774
	11	5	11	1662	-0.42076
	11	5	11	1663	-0.10979
	11	5	11	1664	-0.22908
	11	5	11	1665	-0.20595
	11	5	11	1666	-0.13439
	11	5	11	1667	-0.43244
	11	5	11	1668	-0.38978
	11	5	11	1669	-0.37374
	11	5	46	1670	-0.69079
	11	5	46	1671	-0.97626
	11	5	46	1672	-0.80921
	11	5	46	1673	-0.65407
	11	5	46	1674	-0.4194
	11	5	46	1675	-0.90642
	11	5	46	1676	-0.5506
	11	5	46	1677	-0.063611
	11	5	74	1678	-0.93481
	11	5	74	1679	-0.41636
	11	5	74	1680	-0.8051
	11	5	74	1681	-0.20488
	11	5	74	1682	-0.65807
	11	5	74	1683	-0.48793
	11	5	74	1684	-0.06415
	11	5	88	1685	-0.51082
	11	5	88	1686	-0.69846
	11	5	88	1687	-0.40665
	11	5	88	1688	-0.41862
	11	5	88	1689	-0.022801
	11	5	88	1690	-0.40656
	11	5	88	1691	-0.43946
	11	5	88	1692	-0.32509
	11	5	88	1693	-0.27386
	11	5	88	1694	-0.1373
	11	5	142	1695	-0.5376
	11	5	142	1696	-0.27182
	11	5	142	1697	-0.63072
	11	5	142	1698	-0.33348
	11	5	142	1699	-0.90946
	11	5	142	1700	-0.0077614
	11	5	166	1701	-0.73621
	11	5	166	1702	-0.98459
	11	5	166	1703	-0.63836
	11	5	166	1704	-0.48975
	11	5	166	1705	-0.91087
	11	5	166	1706	-0.11733
	11	6	24	1707	-0.40484
	11	6	24	1708	-0.22901
	11	6	24	1709	-0.36923
	11	6	24	1710	-0.26455
	11	6	24	1711	-0.24732
	11	6	24	1712	-0.095122
	11	6	24	1713	-0.21057
	11	6	24	1714	-0.14703
	11	6	24	1715	-0.24611
	11	6	24	1716	-0.28643
	11	6	24	1717	-0.081609
	11	6	24	1718	-0.49819
	11	6	31	1719	-0.49737
	11	6	31	1720	-0.30962
	11	6	31	1721	-0.34062
	11	6	31	1722	-0.41365
	11	6	31	1723	-0.52052
	11	6	31	1724	-0.30958
	11	6	31	1725	-0.40885
	11	6	31	1726	-0.031179
	11	6	31	1727	-0.30398
	11	6	31	1728	-0.42844
	11	6	31	1729	-0.16944
	11	6	31	1730	-0.017859
	11	6	38	1731	-0.039913
	11	6	38	1732	-0.2277
	11	6	38	1733	-0.26636
	11	6	38	1734	-0.26331
	11	6	38	1735	-0.4873
	11	6	38	1736	-0.45856
	11	6	38	1737	-0.57996
	11	6	38	1738	-0.526
	11	6	38	1739	-0.094576
	11	6	38	1740	-0.24516
	11	6	38	1741	-0.44645
	11	6	38	1742	-0.28018
	11	6	38	1743	-0.27
	11	8	12	1744	-0.64805
	11	8	12	1745	-0.63869
	11	8	12	1746	-0.33189
	11	8	12	1747	-0.53789
	11	8	12	1748	-0.62572
	11	8	12	1749	-0.56414
	11	8	12	1750	-0.35108
	11	8	12	1751	-0.45621
	11	8	12	1752	-0.2955
	11	8	12	1753	-0.69491
	11	8	12	1754	-0.27021
	11	8	12	1755	-0.39168
	11	8	12	1756	-0.4287
	12	1	108	1757	-0.17473
	12	1	108	1758	-0.42603
	12	1	108	1759	-0.28167
	12	1	108	1760	-0.40688
	12	1	108	1761	-0.17728
	12	1	108	1762	-0.81995
	12	1	108	1763	-0.56195
	12	1	108	1764	-0.44476
	12	1	108	1765	-0.52755
	12	1	108	1766	-0.59576
	12	1	108	1767	-0.46387
	12	2	69	1768	-0.73082
	12	2	69	1769	-0.81103
	12	2	69	1770	-0.65175
	12	2	69	1771	-0.2546
	12	2	69	1772	-0.57723
	12	2	69	1773	-0.44588
	12	2	69	1774	-0.52155
	12	3	232	1775	-0.47337
	12	3	232	1776	-0.088042
	12	3	232	1777	-0.25968
	12	3	232	1778	-0.42613
	12	3	232	1779	-0.34092
	12	3	232	1780	-0.35395
	12	3	232	1781	-0.25173
	12	5	41	1782	-0.70744
	12	5	41	1783	-0.51191
	12	5	41	1784	-0.57423
	12	5	41	1785	-0.60016
	12	5	41	1786	-0.13996
	12	5	41	1787	-0.59053
	12	5	41	1788	-0.71463
	12	5	41	1789	-0.45114
	12	5	41	1790	-0.45527
	12	5	41	1791	-0.62531
	12	5	41	1792	-0.36171
	12	5	153	1793	-0.47218
	12	5	153	1794	-0.051264
	12	5	153	1795	-0.48961
	12	5	153	1796	-0.60183
	12	5	153	1797	-0.20241
	12	5	153	1798	-0.33791
	12	5	153	1799	-0.6275
	12	5	153	1800	-0.21972
	12	5	153	1801	-0.10584
	12	5	153	1802	-0.56232
	12	5	153	1803	-0.27141
	12	6	71	1804	-0.3937
	12	6	71	1805	-0.063314
	12	6	71	1806	-0.21774
	12	6	71	1807	-0.55655
	12	6	71	1808	-0.14435
	12	6	71	1809	-0.40736
	12	6	71	1810	-0.31901
	12	6	75	1811	-0.69374
	12	6	75	1812	-0.26371
	12	6	75	1813	-0.10056
	12	6	75	1814	-0.39391
	12	6	75	1815	-0.022231
	12	6	75	1816	-0.068063
	12	6	75	1817	-0.73963
	12	6	37	1818	-0.94631
	12	6	37	1819	-0.92426
	12	6	39	1820	-0.20374
	12	6	39	1821	-0.9147
	12	6	39	1822	-0.93904
	12	6	39	1823	-0.93045
	12	6	39	1824	-0.96247
	12	6	39	1825	-0.9278
	12	6	39	1826	-0.65558
	12	6	39	1827	-0.71758
	12	6	58	1828	-0.36413
	12	6	58	1829	-0.91274
	12	6	58	1830	-0.78557
	12	6	58	1831	-0.47315
	12	6	106	1832	-0.41246
	12	6	106	1833	-0.36493
	12	6	106	1834	-0.2606
	12	6	106	1835	-0.66155
	12	6	106	1836	-0.13411
	12	6	106	1837	-0.06629
	12	6	106	1838	-0.1672
	12	6	158	1839	-0.95054
	12	6	158	1840	-0.70829
	12	6	158	1841	-0.78664
	12	6	158	1842	-0.90565
	12	6	158	1843	-0.55789
	12	6	158	1844	-0.53111
	12	6	200	1845	-0.30282
	12	6	200	1846	-0.93765
	12	6	200	1847	-0.40873
	12	6	200	1848	-0.92311
	12	6	200	1849	-0.69298
	12	6	200	1850	-0.53137
	12	6	206	1851	-0.18338
	12	6	206	1852	-0.32288
	12	6	206	1853	-0.25792
	12	6	206	1854	-0.37836
	12	6	206	1855	-0.45831
	12	6	206	1856	-0.55969
	12	6	206	1857	-0.5041
	12	6	206	1858	-0.36695
	12	8	3	1859	-0.75987
	12	8	3	1860	-0.21859
	12	8	3	1861	-0.58651
	12	8	3	1862	-0.07715
	12	8	3	1863	-0.61956
	12	8	3	1864	-0.036415
	12	8	3	1865	-0.080033
	12	8	3	1866	-0.6306
	12	8	148	1867	-0.39743
	12	8	148	1868	-0.55831
	12	8	148	1869	-0.81791
	12	8	148	1870	-0.41122
	12	9	46	1871	-0.8599
	12	9	46	1872	-0.94154
	12	9	46	1873	-0.9145
	12	9	46	1874	-0.50151
	12	9	46	1875	-0.1992
	12	9	153	1876	-0.005024
	12	9	153	1877	-0.027884
	12	9	153	1878	-0.035063
	12	9	153	1879	-0.024432
	12	9	153	1880	-0.13654
	12	9	153	1881	-0.011357
	12	12	7	1882	-0.1342
	12	12	7	1883	-0.95739
	12	12	7	1884	-0.95583
	12	12	7	1885	-0.96249
	12	12	7	1886	-0.9034
	12	12	7	1887	-0.9059
	13	1	42	1888	-0.92678
	13	1	42	1889	-0.87071
	13	1	42	1890	-0.85842
	13	1	42	1891	-0.81774
	13	1	42	1892	-0.99028
	13	1	42	1893	-0.90141
	13	1	42	1894	-0.91124
	13	1	42	1895	-0.88766
	13	1	42	1896	-0.88377
	13	1	42	1897	-0.93672
	13	1	42	1898	-0.95819
	13	1	42	1899	-0.83182
	13	1	42	1900	-0.16596
	13	1	151	1901	-0.49772
	13	1	151	1902	-0.82056
	13	1	151	1903	-0.71397
	13	1	151	1904	-0.14007
	13	1	151	1905	-0.84201
	13	1	151	1906	-0.079305
	13	1	151	1907	-0.63807
	13	1	165	1908	-0.95149
	13	1	165	1909	-0.90263
	13	1	165	1910	-0.6893
	13	1	165	1911	-0.87249
	13	1	165	1912	-0.71751
	13	1	165	1913	-0.50951
	13	1	165	1914	-0.66073
	13	1	165	1915	-0.56567
	13	1	165	1916	-0.86249
	13	1	174	1917	-0.77286
	13	1	174	1918	-0.67188
	13	1	174	1919	-0.31816
	13	1	174	1920	-0.67058
	13	1	174	1921	-0.29752
	13	1	174	1922	-0.71371
	13	1	174	1923	-0.59955
	13	1	174	1924	-0.49314
	13	1	174	1925	-0.88767
	13	1	174	1926	-0.55378
	13	1	174	1927	-0.37518
	13	1	174	1928	-0.44335
	13	1	174	1929	-0.10784
	13	1	174	1930	-0.071278
	13	1	174	1931	-0.17323
	13	1	190	1932	-0.66824
	13	1	190	1933	-0.86107
	13	1	190	1934	-0.81994
	13	1	190	1935	-0.85285
	13	1	190	1936	-0.91277
	13	1	190	1937	-0.66645
	13	1	190	1938	-0.83468
	13	1	190	1939	-0.14812
	13	1	196	1940	-0.47536
	13	1	196	1941	-0.6985
	13	1	196	1942	-0.69028
	13	1	196	1943	-0.59449
	13	1	196	1944	-0.19306
	13	1	196	1945	-0.51037
	13	1	196	1946	-0.90333
	13	1	196	1947	-0.56629
	13	1	196	1948	-0.54116
	13	1	196	1949	-0.66635
	13	1	225	1950	-0.86777
	13	1	225	1951	-0.85582
	13	1	225	1952	-0.81556
	13	1	225	1953	-0.56993
	13	1	225	1954	-0.041544
	13	1	225	1955	-0.80472
	13	1	225	1956	-0.93534
	13	1	225	1957	-0.63157
	13	1	225	1958	-0.06492
	13	1	225	1959	-0.61315
	13	1	229	1960	-0.60445
	13	1	229	1961	-0.6598
	13	1	229	1962	-0.4895
	13	1	229	1963	-0.20544
	13	1	229	1964	-0.7081
	13	1	229	1965	-0.80343
	13	1	229	1966	-0.48533
	13	1	229	1967	-0.15509
	13	1	229	1968	-0.4516
	13	1	229	1969	-0.51348
	13	1	229	1970	-0.82658
	13	1	229	1971	-0.35149
	13	1	229	1972	-0.69133
	13	1	229	1973	-0.15999
	13	1	59	1974	-0.23272
	13	1	59	1975	-0.15385
	13	1	59	1976	-0.28599
	13	1	59	1977	-0.21076
	13	1	59	1978	-0.11838
	13	1	59	1979	-0.16067
	13	1	59	1980	-0.043437
	13	1	59	1981	-0.37336
	13	1	59	1982	-0.47938
	13	1	59	1983	-0.44991
	13	1	59	1984	-0.48857
	13	1	59	1985	-0.24543
	13	1	92	1986	-0.11481
	13	1	92	1987	-0.87172
	13	1	92	1988	-0.85676
	13	1	92	1989	-0.91808
	13	1	92	1990	-0.65495
	13	1	92	1991	-0.77802
	13	1	92	1992	-0.9117
	13	1	92	1993	-0.82266
	13	1	92	1994	-0.831
	13	1	92	1995	-0.85469
	13	1	92	1996	-0.85903
	13	1	92	1997	-0.7076
[truncated: 1,982 more rows]
