# Supplementary material for: Ramp-to-threshold dynamics in a hindbrain population controls the timing of spontaneous saccades
Source: Nat Commun. 2021 Jul 6;12:4145. doi: 10.1038/s41467-021-24336-w (PMC8260785; doi:10.1038/s41467-021-24336-w)
Supplement: Supplementary file 3 — Source Data [file 41467_2021_24336_MOESM3_ESM.zip › Ramirez_Source_Data/Supplementary Figure 9.csv]

Fraction of non-SR eye-movement cells within r microns of ablated cells
Ablated SR Cells
r	10	15	20	25	30	35	40	45	50
	0.0023749	0.01045	0.021533	0.035149	0.048765	0.064123	0.085655	0.10861	0.13094
	0.0044332	0.011083	0.022166	0.033249	0.050507	0.068556	0.093097	0.11336	0.13664
	0.0052248	0.011875	0.021849	0.035624	0.05209	0.073306	0.095788	0.11669	0.1417
	0.0034832	0.010133	0.018366	0.026441	0.039265	0.054465	0.073148	0.09468	0.11257
	0.0018999	0.0056998	0.0133	0.021691	0.032774	0.048607	0.069031	0.10402	0.14424
	0.00047498	0.001425	0.0025332	0.0063331	0.012666	0.020266	0.036099	0.057473	0.083756
	0.00079164	0.0037999	0.009658	0.020266	0.034991	0.051298	0.076156	0.1037	0.14788
	0.0028499	0.0082331	0.015991	0.024224	0.037207	0.053198	0.075364	0.10038	0.1387
	0.0039582	0.0099747	0.022799	0.039107	0.057948	0.074573	0.09373	0.11305	0.1387
	0.00094997	0.0056998	0.01425	0.027391	0.046232	0.073464	0.10497	0.13917	0.17764
	0.00094997	0.0015833	0.0037999	0.0069664	0.013141	0.023433	0.032457	0.041482	0.053198
	0.00031666	0.0020583	0.0071248	0.014091	0.024858	0.038315	0.05589	0.076314	0.10592
	0.0025332	0.0077581	0.013141	0.021374	0.034991	0.054148	0.079322	0.10529	0.13474
	0.00094997	0.0028499	0.0063331	0.013775	0.029449	0.050665	0.074414	0.10022	0.136
	0.0020583	0.0036415	0.0077581	0.011875	0.020108	0.028657	0.041482	0.056048	0.078372
	0.0020583	0.0064915	0.018049	0.033882	0.055731	0.084389	0.1056	0.1303	0.15453
	0.0015833	0.0061748	0.013458	0.026916	0.046548	0.072198	0.09183	0.12096	0.15659
	0.0020583	0.0072831	0.017416	0.029291	0.049398	0.071089	0.094047	0.12302	0.15199
	0.0031666	0.010133	0.019791	0.037049	0.057631	0.077739	0.10133	0.1284	0.16498
	0.0041165	0.012191	0.028182	0.042749	0.062065	0.079797	0.10196	0.136	0.1721
	0.001425	0.0066498	0.013458	0.023908	0.045123	0.069031	0.09753	0.12365	0.15215
	0.0028499	0.0068081	0.013616	0.023591	0.032457	0.045598	0.06064	0.078214	0.095155
	0.00094997	0.0030082	0.0082331	0.019316	0.036415	0.054465	0.076631	0.10545	0.13442
	0.00015833	0.0011083	0.0049082	0.011875	0.019474	0.027391	0.037049	0.050032	0.066339
	0.0039582	0.0083914	0.016308	0.028341	0.04734	0.070456	0.096263	0.12175	0.15358
	0.0026916	0.01045	0.022641	0.03974	0.055415	0.071723	0.092305	0.12207	0.14693
	0.0011083	0.0050665	0.012033	0.027391	0.043699	0.06349	0.090722	0.1284	0.16719
	0.001425	0.0064915	0.015674	0.027707	0.046548	0.071406	0.099747	0.13125	0.16339
	0.0041165	0.011875	0.025649	0.042115	0.063173	0.08518	0.11004	0.1417	0.17859
	0.0026916	0.0079164	0.017574	0.034041	0.05019	0.071089	0.096105	0.12334	0.15104
	0.0031666	0.0072831	0.014883	0.029924	0.051615	0.078056	0.11305	0.14709	0.18936
	0.001425	0.0055415	0.014566	0.028974	0.04734	0.071248	0.097847	0.12555	0.15722
	0.0025332	0.0058581	0.014725	0.027391	0.048765	0.073939	0.10275	0.133	0.16308
	0.001425	0.0049082	0.013458	0.025966	0.043699	0.066181	0.091989	0.11906	0.15184
	0.0022166	0.0064915	0.016783	0.030082	0.04829	0.067289	0.091039	0.11795	0.14503
	0.0026916	0.0077581	0.016149	0.026599	0.043699	0.061115	0.079006	0.095472	0.11352
	0.0011083	0.0072831	0.018524	0.035307	0.051457	0.068556	0.088822	0.11637	0.14202
	0.00015833	0.00094997	0.0050665	0.013141	0.025016	0.040374	0.057473	0.071406	0.092305
	0.00063331	0.0020583	0.0050665	0.010766	0.021849	0.036574	0.050507	0.064756	0.081697
	0.00063331	0.0030082	0.0082331	0.017891	0.029291	0.045123	0.064281	0.092464	0.1311
	0.00047498	0.0023749	0.0037999	0.0098163	0.017416	0.034357	0.057156	0.085814	0.12049
	0.0011083	0.0045915	0.01045	0.018366	0.026599	0.036732	0.049398	0.064915	0.083281
	0.0022166	0.0064915	0.014566	0.027074	0.050507	0.075997	0.10307	0.13157	0.16339
	0.0020583	0.0072831	0.020741	0.039582	0.058581	0.076156	0.096738	0.12413	0.16545
	0.00063331	0.0023749	0.0061748	0.016783	0.032457	0.05304	0.082806	0.11906	0.16213
	0.0017416	0.0047498	0.010133	0.018999	0.031191	0.047498	0.070456	0.10323	0.1444
	0	0.0011083	0.0034832	0.0094997	0.020266	0.029291	0.04354	0.064598	0.095947
	0	0.00063331	0.0037999	0.0093414	0.018049	0.030716	0.04544	0.065231	0.097372
Ablated Control Cells
r	10	15	20	25	30	35	40	45	50
	0.00079164	0.0056998	0.012825	0.026757	0.043382	0.061906	0.085814	0.11099	0.13806
	0.0017416	0.0060165	0.013141	0.025807	0.044649	0.071881	0.098955	0.12492	0.1455
	0.0012666	0.0044332	0.010133	0.024383	0.040849	0.058423	0.079164	0.1045	0.13315
	0.00047498	0.0020583	0.0061748	0.0114	0.021374	0.037207	0.051457	0.070456	0.092305
	0.0023749	0.0094997	0.021691	0.035624	0.054465	0.077581	0.10608	0.13996	0.17859
	0.0020583	0.0082331	0.013775	0.022324	0.036257	0.056681	0.081064	0.10956	0.1379
	0.0022166	0.0068081	0.015674	0.031982	0.054307	0.082172	0.1151	0.15421	0.20155
	0.00079164	0.0031666	0.01045	0.022958	0.040849	0.063015	0.092939	0.1341	0.18936
	0.0022166	0.0069664	0.015199	0.028499	0.044807	0.068239	0.097372	0.13505	0.17527
	0	0.0017416	0.0053832	0.012666	0.022641	0.034041	0.050665	0.073939	0.10814
	0.00031666	0.00079164	0.0022166	0.0058581	0.010291	0.015674	0.025807	0.034516	0.043699
	0.0020583	0.0045915	0.011716	0.019316	0.031507	0.046232	0.06444	0.090564	0.12049
	0.00047498	0.0034832	0.010925	0.019158	0.034199	0.051932	0.078056	0.10655	0.14487
	0	0.00015833	0.0011083	0.0036415	0.0090247	0.017733	0.029132	0.046548	0.072356
	0.00047498	0.0025332	0.0056998	0.01235	0.025807	0.044174	0.064123	0.089139	0.12065
	0.0034832	0.011558	0.026124	0.043224	0.05969	0.077264	0.09848	0.12682	0.15421
	0.0025332	0.0069664	0.015833	0.026599	0.04449	0.067289	0.097213	0.13442	0.18113
	0.0031666	0.009658	0.021533	0.041799	0.056998	0.073939	0.094997	0.12207	0.15437
	0.00094997	0.0041165	0.011241	0.019633	0.028499	0.040849	0.058898	0.086605	0.11875
	0.0023749	0.0058581	0.01425	0.024066	0.040215	0.063965	0.084706	0.10481	0.13205
	0.0012666	0.0072831	0.018208	0.034832	0.052407	0.066814	0.086447	0.10893	0.13743
	0.00031666	0.00079164	0.0025332	0.0056998	0.0099747	0.015199	0.022958	0.033566	0.044649
	0.00015833	0.001425	0.0055415	0.012983	0.023433	0.039265	0.057156	0.075364	0.097055
	0	0.00015833	0.0011083	0.0055415	0.0099747	0.021216	0.034832	0.057631	0.088347
	0.00047498	0.0018999	0.0034832	0.0082331	0.012191	0.019316	0.029924	0.043382	0.063331
	0.0012666	0.0058581	0.014091	0.027232	0.043382	0.060323	0.083597	0.1083	0.13838
	0.0020583	0.0080747	0.022483	0.038949	0.054307	0.070773	0.090564	0.11811	0.1417
	0.0020583	0.0093414	0.022641	0.037999	0.052882	0.070931	0.092939	0.11827	0.14345
	0.0030082	0.010608	0.023749	0.039899	0.054148	0.072989	0.10054	0.13062	0.16403
	0.00094997	0.0030082	0.0077581	0.018999	0.034832	0.051457	0.075047	0.10323	0.1379
	0.00031666	0.0015833	0.0030082	0.0064915	0.011241	0.016941	0.026282	0.03879	0.053357
	0.00015833	0.00063331	0.0030082	0.0075997	0.017733	0.03594	0.061906	0.092939	0.12381
	0.0023749	0.0088664	0.021216	0.034832	0.056365	0.081381	0.10576	0.13537	0.17337
	0.00047498	0.0015833	0.0034832	0.0098163	0.022008	0.037682	0.057315	0.081539	0.11621
	0.0011083	0.0031666	0.010133	0.021691	0.03594	0.053673	0.071406	0.08803	0.11415
	0.0033249	0.010291	0.021216	0.035149	0.052882	0.078372	0.1075	0.14376	0.18746
	0.00047498	0.0015833	0.0036415	0.01045	0.021058	0.035782	0.053198	0.077264	0.1121
	0.00079164	0.0042749	0.0066498	0.011083	0.017733	0.026441	0.037524	0.050665	0.066814
	0	0	0.0015833	0.0034832	0.0088664	0.018841	0.034357	0.054307	0.079164
	0.0037999	0.011241	0.026124	0.041957	0.056523	0.071406	0.097372	0.12065	0.14408
	0.00031666	0.0023749	0.0075997	0.015991	0.028341	0.044332	0.060006	0.074573	0.091989
	0.00094997	0.0036415	0.010291	0.022324	0.036257	0.057473	0.088822	0.12144	0.15294
	0.001425	0.0047498	0.011083	0.025174	0.044174	0.070614	0.099272	0.13521	0.17859
	0.00094997	0.0037999	0.0074414	0.012191	0.018524	0.030082	0.041165	0.056048	0.075522
	0.0015833	0.0039582	0.010925	0.018683	0.031191	0.044332	0.061431	0.086764	0.12144
	0.0050665	0.014725	0.024224	0.037524	0.059531	0.083914	0.10465	0.13189	0.16165
	0.0026916	0.0093414	0.024383	0.040057	0.059056	0.079797	0.10513	0.13711	0.17527
	0.00094997	0.0031666	0.0044332	0.0080747	0.017099	0.026282	0.036099	0.048448	0.064598
