# Supplementary material for: Ramp-to-threshold dynamics in a hindbrain population controls the timing of spontaneous saccades
Source: Nat Commun. 2021 Jul 6;12:4145. doi: 10.1038/s41467-021-24336-w (PMC8260785; doi:10.1038/s41467-021-24336-w)
Supplement: Supplementary file 3 — Source Data [file 41467_2021_24336_MOESM3_ESM.zip › Ramirez_Source_Data/Figure 4g.csv]

Panel
g
fixation duration(s)	3.500
Animal ID	Imaging Plane ID	Within-Plane Cell ID	Sample Index	normalized time of activity rise
9	17	84	1	-0.80591
11	8	12	2	-0.63869
15	5	134	3	-0.89376
15	6	2	4	-0.73158
16	2	109	5	-0.62333
16	2	109	6	-0.93056
16	2	126	7	-0.71336
16	2	130	8	-0.96161
16	2	130	9	-0.41059
16	3	97	10	-0.68246
16	3	97	11	-0.73911
16	3	177	12	-0.92411
16	4	24	13	-0.98551
16	4	77	14	-0.70528
16	6	1	15	-0.91062
16	6	2	16	-0.90822
16	6	3	17	-0.36981
16	6	4	18	-0.93981
16	6	7	19	-0.63646
16	6	22	20	-0.37319
16	6	25	21	-0.63448
16	6	26	22	-0.90282
16	6	32	23	-0.64066
16	6	37	24	-0.37327
16	6	53	25	-0.13195
16	6	5	26	-0.80785
16	6	5	27	-0.90526
16	6	6	28	-0.80685
16	6	6	29	-0.61159
16	6	17	30	-0.7993
16	6	17	31	-0.60322
16	6	18	32	-0.80577
16	6	18	33	-0.61038
16	6	31	34	-0.5338
16	6	31	35	-0.60185
16	6	33	36	-0.53472
16	6	33	37	-0.31029
16	6	35	38	-0.79467
16	6	35	39	-0.5981
16	6	46	40	-0.80236
16	6	46	41	-0.31405
16	6	49	42	-0.30873
16	6	66	43	-0.2703
16	6	66	44	-0.60269
16	6	67	45	-0.60772
16	6	68	46	-0.53667
16	6	68	47	-0.60503
16	6	86	48	-0.89507
17	1	22	49	-0.27212
17	1	89	50	-0.86941
17	2	29	51	-0.63691
17	2	29	52	-0.82023
17	2	94	53	-0.38783
17	2	94	54	-0.49203
17	2	117	55	-0.36749
17	3	106	56	-0.37659
17	5	5	57	-0.8833
17	5	27	58	-0.65721
18	12	122	59	-0.66842
18	13	112	60	-0.92061
fixation duration(s)	4.500
Animal ID	Imaging Plane ID	Within-Plane Cell ID	Sample Index	normalized time of activity rise
11	1	104	1	-0.63874
11	1	53	2	-0.48071
11	1	53	3	-0.98083
11	4	19	4	-0.82025
12	3	232	5	-0.088042
13	1	42	6	-0.87071
13	1	42	7	-0.16596
13	1	165	8	-0.90263
13	1	174	9	-0.67188
13	1	174	10	-0.17323
13	1	190	11	-0.66824
13	1	196	12	-0.6985
13	1	225	13	-0.86777
13	1	225	14	-0.61315
13	1	229	15	-0.6598
13	1	229	16	-0.15999
13	2	116	17	-0.98581
13	2	116	18	-0.76611
13	4	48	19	-0.81105
13	5	5	20	-0.12645
13	5	53	21	-0.64007
13	6	56	22	-0.79055
13	8	13	23	-0.39288
13	8	70	24	-0.8998
13	18	8	25	-0.90254
15	2	147	26	-0.82855
15	6	2	27	-0.79898
15	6	2	28	-0.75093
16	1	52	29	-0.7299
16	1	52	30	-0.61324
16	1	52	31	-0.69604
16	1	52	32	-0.94802
16	2	109	33	-0.93622
16	2	126	34	-0.73749
16	2	130	35	-0.46046
16	3	24	36	-0.81504
16	3	68	37	-0.81978
16	3	108	38	-0.6082
16	3	190	39	-0.81741
16	3	97	40	-0.57781
16	3	97	41	-0.34961
16	3	97	42	-0.85961
16	3	97	43	-0.44961
16	3	139	44	-0.83909
16	3	139	45	-0.59411
16	3	139	46	-0.65567
16	3	139	47	-0.94966
16	3	177	48	-0.63105
16	3	177	49	-0.67689
16	4	66	50	-0.52765
16	4	85	51	-0.75345
16	4	24	52	-0.98128
16	4	24	53	-0.92884
16	4	24	54	-0.93727
16	4	24	55	-0.78242
16	4	77	56	-0.48844
16	4	77	57	-0.96343
16	4	77	58	-0.70327
16	4	77	59	-0.92031
16	4	77	60	-0.65922
16	4	77	61	-0.54547
16	6	1	62	-0.9726
16	6	2	63	-0.74922
16	6	3	64	-0.74826
16	6	4	65	-0.77525
16	6	7	66	-0.52523
16	6	10	67	-0.74032
16	6	14	68	-0.96506
16	6	22	69	-0.97245
16	6	25	70	-0.74501
16	6	26	71	-0.96618
16	6	32	72	-0.52869
16	6	37	73	-0.52971
16	6	44	74	-0.96443
16	6	53	75	-0.55221
16	6	90	76	-0.99188
16	6	5	77	-0.80151
16	6	5	78	-0.94233
16	6	5	79	-0.94207
16	6	5	80	-0.92755
16	6	6	81	-0.85465
16	6	6	82	-0.55966
16	6	6	83	-0.69596
16	6	6	84	-0.68607
16	6	6	85	-0.71872
16	6	17	86	-0.84856
16	6	17	87	-0.55277
16	6	17	88	-0.68895
16	6	17	89	-0.93382
16	6	17	90	-0.71278
16	6	18	91	-0.85377
16	6	18	92	-0.79961
16	6	18	93	-0.9404
16	6	18	94	-0.68502
16	6	18	95	-0.92591
16	6	31	96	-0.42196
16	6	31	97	-0.55164
16	6	31	98	-0.68779
16	6	31	99	-0.67758
16	6	31	100	-0.7118
16	6	33	101	-0.4227
16	6	33	102	-0.55248
16	6	33	103	-0.4432
16	6	33	104	-0.42342
16	6	33	105	-0.50448
16	6	35	106	-0.84484
16	6	35	107	-0.54855
16	6	35	108	-0.68465
16	6	35	109	-0.67431
16	6	35	110	-0.70913
16	6	46	111	-0.42543
16	6	46	112	-0.79651
16	6	46	113	-0.44635
16	6	46	114	-0.42669
16	6	46	115	-0.50714
16	6	49	116	-0.42156
16	6	49	117	-0.55119
16	6	49	118	-0.68733
16	6	49	119	-0.6771
16	6	49	120	-0.91945
16	6	66	121	-0.84817
16	6	66	122	-0.31139
16	6	66	123	-0.44305
16	6	66	124	-0.67831
16	6	66	125	-0.2963
16	6	67	126	-0.42623
16	6	67	127	-0.31553
16	6	67	128	-0.93816
16	6	67	129	-0.42765
16	6	67	130	-0.50793
16	6	68	131	-0.84988
16	6	68	132	-0.55426
16	6	68	133	-0.69046
16	6	68	134	-0.93539
16	6	68	135	-0.92211
16	6	86	136	-0.79312
16	6	86	137	-0.93379
16	6	86	138	-0.92031
17	1	22	139	-0.34297
17	1	89	140	-0.55646
17	1	89	141	-0.31785
17	1	89	142	-0.61687
17	1	89	143	-0.61113
17	1	89	144	-0.83542
17	1	9	145	-0.28222
17	1	9	146	-0.39085
17	1	9	147	-0.25306
17	1	29	148	-0.75217
17	1	29	149	-0.79675
17	1	29	150	-0.65767
17	1	29	151	-0.4534
17	1	29	152	-0.30831
17	2	10	153	-0.3502
17	2	10	154	-0.19362
17	2	32	155	-0.35409
17	2	32	156	-0.26812
17	2	32	157	-0.40404
17	2	32	158	-0.15083
17	2	29	159	-0.77189
17	2	29	160	-0.92545
17	2	29	161	-0.78278
17	2	94	162	-0.56795
17	2	117	163	-0.12711
17	2	117	164	-0.25913
17	3	29	165	-0.29195
17	3	29	166	-0.40213
17	3	29	167	-0.31128
17	3	106	168	-0.17595
17	3	106	169	-0.18925
17	3	106	170	-0.35382
17	4	14	171	-0.48452
17	5	15	172	-0.7081
17	5	85	173	-0.24964
17	5	5	174	-0.72658
17	5	5	175	-0.64143
17	5	5	176	-0.68523
17	5	5	177	-0.56429
17	5	27	178	-0.5225
17	5	27	179	-0.89341
17	5	27	180	-0.24991
18	4	13	181	-0.58456
18	15	18	182	-0.5226
18	15	66	183	-0.52054
18	17	143	184	-0.39786
18	17	217	185	-0.23541
18	19	62	186	-0.64624
18	20	3	187	-0.87637
18	20	6	188	-0.88743
18	20	12	189	-0.66218
18	20	30	190	-0.84874
18	20	30	191	-0.50561
fixation duration(s)	5.500
Animal ID	Imaging Plane ID	Within-Plane Cell ID	Sample Index	normalized time of activity rise
5	10	132	1	-0.30714
7	5	31	2	-0.70909
9	13	5	3	-0.43341
9	13	144	4	-0.62475
10	19	21	5	-0.079552
10	19	28	6	-0.61102
10	19	65	7	-0.99736
10	19	69	8	-0.69695
10	26	9	9	-0.27737
11	1	53	10	-0.6149
11	1	53	11	-0.3533
11	1	53	12	-0.40539
11	1	53	13	-0.7496
11	4	19	14	-0.82207
11	5	11	15	-0.52901
11	5	11	16	-0.42076
11	5	11	17	-0.22908
11	5	46	18	-0.97626
11	5	46	19	-0.65407
11	5	74	20	-0.8051
11	5	74	21	-0.65807
11	5	88	22	-0.69846
11	5	88	23	-0.41862
11	5	142	24	-0.5376
11	5	166	25	-0.98459
11	8	12	26	-0.56414
11	8	12	27	-0.4287
12	6	39	28	-0.9147
12	6	58	29	-0.36413
12	6	106	30	-0.36493
12	6	158	31	-0.70829
12	6	206	32	-0.32288
12	12	7	33	-0.9059
13	1	42	34	-0.85842
13	1	42	35	-0.83182
13	1	151	36	-0.49772
13	1	151	37	-0.63807
13	1	165	38	-0.86249
13	1	174	39	-0.31816
13	1	174	40	-0.44335
13	1	190	41	-0.86107
13	1	190	42	-0.83468
13	1	196	43	-0.66635
13	1	225	44	-0.85582
13	1	225	45	-0.63157
13	1	229	46	-0.4895
13	1	229	47	-0.82658
13	1	59	48	-0.043437
13	1	92	49	-0.9117
13	1	92	50	-0.831
13	2	116	51	-0.5732
13	2	116	52	-0.96374
13	3	26	53	-0.36355
13	3	26	54	-0.43693
13	5	5	55	-0.070681
13	5	5	56	-0.16946
13	5	24	57	-0.52066
13	5	24	58	-0.57353
13	5	40	59	-0.33735
13	5	53	60	-0.91363
13	5	53	61	-0.9264
13	5	146	62	-0.32059
13	5	146	63	-0.21768
13	5	22	64	-0.92274
13	5	26	65	-0.1126
13	6	56	66	-0.67461
13	6	56	67	-0.36567
13	7	1	68	-0.90766
13	7	1	69	-0.86413
13	7	8	70	-0.27005
13	7	8	71	-0.4883
13	7	8	72	-0.15398
13	7	29	73	-0.40213
13	7	29	74	-0.13585
13	7	29	75	-0.20171
13	7	42	76	-0.76951
13	7	42	77	-0.6888
13	7	42	78	-0.54384
13	7	42	79	-0.57624
13	8	13	80	-0.72051
13	8	70	81	-0.73198
13	18	8	82	-0.96478
15	6	18	83	-0.79985
15	6	18	84	-0.99434
15	6	18	85	-0.79214
15	6	22	86	-0.21059
15	6	22	87	-0.65995
15	6	22	88	-0.61026
15	6	2	89	-0.78217
15	6	2	90	-0.91092
15	6	2	91	-0.89209
15	6	2	92	-0.79688
15	6	2	93	-0.91518
16	1	52	94	-0.92082
16	1	52	95	-0.6361
16	1	52	96	-0.45796
16	3	97	97	-0.63709
16	3	97	98	-0.908
16	3	97	99	-0.74344
16	3	97	100	-0.63952
16	3	139	101	-0.45562
16	3	139	102	-0.91711
16	3	139	103	-0.46609
16	3	177	104	-0.89357
16	3	177	105	-0.62668
16	4	85	106	-0.67425
16	4	24	107	-0.96846
16	4	24	108	-0.98465
16	4	77	109	-0.91915
16	4	77	110	-0.76263
16	4	77	111	-0.58184
16	6	1	112	-0.22266
16	6	2	113	-0.84625
16	6	2	114	-0.39916
16	6	3	115	-0.84543
16	6	4	116	-0.48869
16	6	4	117	-0.4201
16	6	7	118	-0.27419
16	6	10	119	-0.45872
16	6	14	120	-0.84148
16	6	22	121	-0.40062
16	6	25	122	-0.93003
16	6	26	123	-0.92984
16	6	32	124	-0.27716
16	6	37	125	-0.65793
16	6	53	126	-0.29735
16	6	53	127	-0.41878
16	6	90	128	-0.48459
16	6	90	129	-0.41625
16	6	5	130	-0.86829
16	6	5	131	-0.88539
16	6	5	132	-0.94942
16	6	6	133	-0.6741
16	6	6	134	-0.6731
16	6	6	135	-0.71229
16	6	6	136	-0.74761
16	6	6	137	-0.79571
16	6	6	138	-0.64007
16	6	6	139	-0.67408
16	6	17	140	-0.6691
16	6	17	141	-0.66754
16	6	17	142	-0.70736
16	6	17	143	-0.5408
16	6	17	144	-0.78986
16	6	17	145	-0.49336
16	6	18	146	-0.67338
16	6	18	147	-0.86676
16	6	18	148	-0.71158
16	6	18	149	-0.74678
16	6	18	150	-0.79487
16	6	18	151	-0.8309
16	6	18	152	-0.84906
16	6	31	153	-0.49351
16	6	31	154	-0.66663
16	6	31	155	-0.36165
16	6	31	156	-0.74091
16	6	31	157	-0.58409
16	6	31	158	-0.82531
16	6	31	159	-0.66823
16	6	33	160	-0.49412
16	6	33	161	-0.66731
16	6	33	162	-0.70715
16	6	33	163	-0.54055
16	6	33	164	-0.58481
16	6	33	165	-0.82598
16	6	33	166	-0.66885
16	6	35	167	-0.66604
16	6	35	168	-0.66414
16	6	35	169	-0.70434
16	6	35	170	-0.9394
16	6	35	171	-0.78627
16	6	35	172	-0.49028
16	6	46	173	-0.49636
16	6	46	174	-0.86425
16	6	46	175	-0.53691
16	6	46	176	-0.74419
16	6	46	177	-0.38263
16	6	46	178	-0.63682
16	6	46	179	-0.4954
16	6	49	180	-0.84273
16	6	49	181	-0.66627
16	6	49	182	-0.70622
16	6	49	183	-0.99331
16	6	66	184	-0.84356
16	6	66	185	-0.47273
16	6	66	186	-0.53459
16	6	66	187	-0.94255
16	6	66	188	-0.99428
16	6	66	189	-0.82586
16	6	67	190	-0.67179
16	6	67	191	-0.47608
16	6	67	192	-0.71001
16	6	67	193	-0.74495
16	6	67	194	-0.793
16	6	67	195	-0.67176
16	6	68	196	-0.84496
16	6	68	197	-0.66874
16	6	68	198	-0.88087
16	6	68	199	-0.7431
16	6	68	200	-0.79112
16	6	68	201	-0.63578
16	6	68	202	-0.67015
16	6	86	203	-0.84345
16	6	86	204	-0.86152
16	6	86	205	-0.70693
16	6	86	206	-0.94242
16	6	86	207	-0.78935
17	1	22	208	-0.24164
17	1	22	209	-0.25488
17	1	22	210	-0.34269
17	1	22	211	-0.5591
17	1	22	212	-0.34128
17	1	22	213	-0.40467
17	1	22	214	-0.21174
17	1	22	215	-0.15478
17	1	89	216	-0.66169
17	1	89	217	-0.40742
17	1	89	218	-0.2458
17	1	89	219	-0.15175
17	1	89	220	-0.55012
17	1	89	221	-0.33157
17	1	89	222	-0.82385
17	1	89	223	-0.19374
17	1	89	224	-0.39725
17	1	89	225	-0.3246
17	1	9	226	-0.37272
17	1	9	227	-0.20542
17	1	9	228	-0.30561
17	1	9	229	-0.26411
17	1	9	230	-0.54607
17	1	29	231	-0.29621
17	1	29	232	-0.96645
17	1	29	233	-0.37904
17	1	29	234	-0.48482
17	1	29	235	-0.61885
17	1	29	236	-0.59845
17	1	29	237	-0.72001
17	2	1	238	-0.73036
17	2	10	239	-0.38602
17	2	10	240	-0.14617
17	2	10	241	-0.2289
17	2	10	242	-0.11684
17	2	10	243	-0.12584
17	2	10	244	-0.16881
17	2	10	245	-0.23358
17	2	10	246	-0.33043
17	2	10	247	-0.34618
17	2	32	248	-0.35399
17	2	32	249	-0.23211
17	2	32	250	-0.29911
17	2	32	251	-0.40153
17	2	32	252	-0.31644
17	2	32	253	-0.42527
17	2	32	254	-0.53791
17	2	29	255	-0.73361
17	2	29	256	-0.88934
17	2	29	257	-0.67264
17	2	29	258	-0.75739
17	2	29	259	-0.80481
17	2	29	260	-0.65774
17	2	29	261	-0.81755
17	2	29	262	-0.75566
17	2	29	263	-0.91317
17	2	29	264	-0.80461
17	2	29	265	-0.74431
17	2	94	266	-0.35662
17	2	94	267	-0.50098
17	2	94	268	-0.85223
17	2	94	269	-0.90798
17	2	94	270	-0.76463
17	2	94	271	-0.43436
17	2	94	272	-0.48415
17	2	94	273	-0.2972
17	2	94	274	-0.56642
17	2	94	275	-0.5623
17	2	94	276	-0.74821
17	2	94	277	-0.4103
17	2	94	278	-0.75089
17	2	117	279	-0.34153
17	2	117	280	-0.28745
17	2	117	281	-0.14688
17	2	117	282	-0.13771
17	2	117	283	-0.37324
17	2	117	284	-0.28943
17	2	117	285	-0.2834
17	2	117	286	-0.19609
17	2	117	287	-0.22417
17	3	29	288	-0.37885
17	3	29	289	-0.22725
17	3	29	290	-0.42248
17	3	29	291	-0.44462
17	3	29	292	-0.38026
17	3	29	293	-0.34175
17	3	106	294	-0.75068
17	3	106	295	-0.24281
17	3	106	296	-0.22149
17	3	106	297	-0.73774
17	3	106	298	-0.33798
17	4	14	299	-0.44991
17	4	14	300	-0.28638
17	4	14	301	-0.29176
17	4	14	302	-0.57124
17	4	14	303	-0.63553
17	4	14	304	-0.43509
17	5	15	305	-0.27359
17	5	85	306	-0.86385
17	5	5	307	-0.91092
17	5	5	308	-0.55527
17	5	5	309	-0.66091
18	4	13	310	-0.51771
18	4	35	311	-0.021974
18	7	51	312	-0.81136
18	9	150	313	-0.42603
18	9	192	314	-0.86437
18	10	5	315	-0.41285
18	10	12	316	-0.27058
18	10	31	317	-0.42058
18	12	207	318	-0.47066
18	12	207	319	-0.8433
18	13	32	320	-0.51608
18	13	35	321	-0.70881
18	13	56	322	-0.89556
18	13	82	323	-0.32259
18	13	101	324	-0.1667
18	15	18	325	-0.0036721
18	17	109	326	-0.98022
18	17	132	327	-0.98168
18	17	175	328	-0.9913
18	19	46	329	-0.57627
18	19	46	330	-0.72385
18	19	46	331	-0.968
18	19	62	332	-0.35308
18	19	62	333	-0.5128
18	19	62	334	-0.58047
18	19	76	335	-0.72705
18	19	76	336	-0.86643
18	19	76	337	-0.75457
18	19	111	338	-0.39308
18	19	111	339	-0.19345
fixation duration(s)	6.500
Animal ID	Imaging Plane ID	Within-Plane Cell ID	Sample Index	normalized time of activity rise
3	27	135	1	-0.97214
5	39	23	2	-0.93075
5	39	27	3	-0.92229
5	39	50	4	-0.75802
5	39	95	5	-0.57848
6	2	100	6	-0.6935
6	3	122	7	-0.17562
6	6	12	8	-0.45904
8	14	10	9	-0.3734
8	14	10	10	-0.38584
9	8	83	11	-0.059498
9	8	113	12	-0.032833
9	13	5	13	-0.0088975
9	13	90	14	-0.44926
9	13	97	15	-0.90285
9	13	144	16	-0.59783
9	15	58	17	-0.039544
9	17	84	18	-0.45832
10	19	13	19	-0.64368
10	19	13	20	-0.29684
10	19	28	21	-0.64509
10	19	28	22	-0.29838
10	19	52	23	-0.023806
10	19	65	24	-0.62953
10	19	65	25	-0.78171
10	24	5	26	-0.17275
10	25	35	27	-0.30353
10	25	35	28	-0.38973
10	28	10	29	-0.47954
10	28	50	30	-0.39612
10	31	11	31	-0.065634
11	1	53	32	-0.54354
11	1	53	33	-0.54355
11	4	19	34	-0.98252
11	4	19	35	-0.5676
11	4	19	36	-0.579
11	4	19	37	-0.51472
11	4	19	38	-0.86685
11	5	11	39	-0.13439
11	5	88	40	-0.43946
11	5	142	41	-0.90946
12	1	108	42	-0.44476
12	3	232	43	-0.34092
12	6	37	44	-0.92426
12	6	39	45	-0.96247
12	6	106	46	-0.2606
12	6	158	47	-0.78664
12	6	200	48	-0.93765
12	6	206	49	-0.37836
12	6	206	50	-0.45831
12	12	7	51	-0.95739
12	12	7	52	-0.9034
13	1	42	53	-0.92678
13	1	42	54	-0.81774
13	1	42	55	-0.95819
13	1	151	56	-0.82056
13	1	151	57	-0.079305
13	1	165	58	-0.95149
13	1	165	59	-0.6893
13	1	174	60	-0.77286
13	1	174	61	-0.67058
13	1	174	62	-0.37518
13	1	190	63	-0.81994
13	1	190	64	-0.66645
13	1	196	65	-0.47536
13	1	196	66	-0.69028
13	1	196	67	-0.54116
13	1	225	68	-0.81556
13	1	229	69	-0.60445
13	1	229	70	-0.20544
13	1	229	71	-0.51348
13	2	116	72	-0.87428
13	2	116	73	-0.89724
13	4	48	74	-0.94888
13	4	48	75	-0.77272
13	4	48	76	-0.99836
13	4	48	77	-0.78984
13	5	5	78	-0.17441
13	5	5	79	-0.068569
13	5	24	80	-0.68109
13	5	24	81	-0.55145
13	5	40	82	-0.53736
13	5	40	83	-0.41447
13	5	53	84	-0.83537
13	5	53	85	-0.84511
13	5	146	86	-0.37037
13	5	146	87	-0.25532
13	5	22	88	-0.90893
13	5	26	89	-0.26158
13	6	56	90	-0.37261
13	6	56	91	-0.24553
13	7	1	92	-0.84654
13	7	1	93	-0.98453
13	7	1	94	-0.93795
13	7	8	95	-0.18039
13	7	8	96	-0.018071
13	7	8	97	-0.032922
13	7	29	98	-0.38643
13	7	29	99	-0.53671
13	7	29	100	-0.22071
13	7	42	101	-0.88422
13	7	42	102	-0.97229
13	8	70	103	-0.68703
13	18	8	104	-0.94977
15	2	107	105	-0.67242
15	2	107	106	-0.90189
15	2	147	107	-0.81644
15	2	147	108	-0.89901
15	5	134	109	-0.90747
15	5	134	110	-0.92738
15	6	18	111	-0.87553
15	6	22	112	-0.72157
15	6	22	113	-0.70433
15	6	2	114	-0.72517
15	6	2	115	-0.69063
16	1	52	116	-0.6749
16	1	52	117	-0.81646
16	2	109	118	-0.49817
16	2	109	119	-0.98756
16	2	126	120	-0.44494
16	2	126	121	-0.85521
16	2	130	122	-0.92213
16	2	130	123	-0.84058
16	2	130	124	-0.83174
16	3	108	125	-0.47564
16	3	190	126	-0.46726
16	3	97	127	-0.88512
16	3	139	128	-0.58502
16	3	177	129	-0.87427
16	4	66	130	-0.59366
16	4	85	131	-0.91015
16	4	24	132	-0.88342
16	4	24	133	-0.94376
16	4	77	134	-0.50593
16	4	77	135	-0.2533
16	6	2	136	-0.65036
16	6	4	137	-0.67043
16	6	25	138	-0.81777
16	6	37	139	-0.48115
16	6	44	140	-0.98691
16	6	64	141	-0.84507
16	6	90	142	-0.15474
16	6	5	143	-0.98843
16	6	5	144	-0.73559
16	6	6	145	-0.64737
16	6	6	146	-0.88742
16	6	17	147	-0.30207
16	6	17	148	-0.73066
16	6	18	149	-0.64667
16	6	18	150	-0.58198
16	6	31	151	-0.47149
16	6	31	152	-0.57754
16	6	33	153	-0.47208
16	6	33	154	-0.73047
16	6	35	155	-0.80973
16	6	35	156	-0.72799
16	6	46	157	-0.47426
16	6	46	158	-0.42762
16	6	49	159	-0.64138
16	6	49	160	-0.72966
16	6	66	161	-0.98261
16	6	66	162	-0.42557
16	6	67	163	-0.81533
16	6	68	164	-0.64355
16	6	68	165	-0.884
16	6	86	166	-0.98251
16	6	86	167	-0.73028
17	1	9	168	-0.40151
17	1	9	169	-0.36872
17	1	9	170	-0.14926
17	1	9	171	-0.29325
17	1	9	172	-0.18664
17	1	9	173	-0.62007
17	1	29	174	-0.70945
17	1	29	175	-0.20417
17	1	29	176	-0.13372
17	1	29	177	-0.9584
17	1	29	178	-0.17208
17	1	29	179	-0.60588
17	2	1	180	-0.7074
17	2	1	181	-0.79658
17	2	10	182	-0.27015
17	2	10	183	-0.11063
17	2	32	184	-0.57702
17	2	32	185	-0.28347
17	2	29	186	-0.96647
17	2	29	187	-0.85226
17	2	94	188	-0.46883
17	2	94	189	-0.3857
17	2	94	190	-0.86842
17	2	117	191	-0.2158
17	3	29	192	-0.26801
17	3	29	193	-0.47103
17	3	29	194	-0.21055
17	3	106	195	-0.26494
17	3	106	196	-0.63244
17	3	106	197	-0.88633
17	3	106	198	-0.26291
17	3	106	199	-0.18612
17	4	14	200	-0.48243
17	4	14	201	-0.32759
17	4	14	202	-0.43744
17	5	15	203	-0.53814
17	5	15	204	-0.25547
17	5	15	205	-0.75069
17	5	15	206	-0.58921
17	5	15	207	-0.26467
17	5	85	208	-0.20699
17	5	85	209	-0.56447
17	5	85	210	-0.43625
17	5	85	211	-0.42923
17	5	85	212	-0.41591
17	5	5	213	-0.9821
17	5	5	214	-0.92936
17	5	5	215	-0.90407
17	5	5	216	-0.61177
17	5	5	217	-0.58179
17	5	5	218	-0.98831
17	5	27	219	-0.84997
17	5	27	220	-0.18906
17	5	27	221	-0.099423
17	5	27	222	-0.34117
17	5	27	223	-0.92582
17	6	13	224	-0.82689
18	4	13	225	-0.76601
18	4	13	226	-0.43697
18	4	35	227	-0.52023
18	7	49	228	-0.83986
18	7	49	229	-0.77067
18	7	49	230	-0.89798
18	7	51	231	-0.8221
18	7	51	232	-0.90965
18	7	51	233	-0.88138
18	8	125	234	-0.68037
18	8	125	235	-0.30964
18	8	125	236	-0.67236
18	9	150	237	-0.41326
18	9	192	238	-0.96458
18	10	5	239	-0.66484
18	10	5	240	-0.28973
18	10	12	241	-0.86132
18	10	12	242	-0.78533
18	10	31	243	-0.11292
18	11	56	244	-0.24676
18	11	154	245	-0.36328
18	11	177	246	-0.55786
18	11	219	247	-0.52175
18	12	207	248	-0.48103
18	12	122	249	-0.10367
18	13	58	250	-0.561
18	13	58	251	-0.89222
18	13	58	252	-0.66755
18	13	58	253	-0.82997
18	13	112	254	-0.56991
18	13	112	255	-0.43989
18	13	112	256	-0.67734
18	13	112	257	-0.68142
18	13	133	258	-0.86385
18	13	133	259	-0.67075
18	13	133	260	-0.99096
18	13	32	261	-0.35554
18	13	82	262	-0.039944
18	13	101	263	-0.21428
18	14	14	264	-0.53728
18	14	14	265	-0.49514
18	14	14	266	-0.50558
18	14	95	267	-0.52825
18	14	95	268	-0.64526
18	14	123	269	-0.38613
18	14	123	270	-0.65223
18	14	123	271	-0.82563
18	15	11	272	-0.262
18	15	11	273	-0.76351
18	15	11	274	-0.76895
18	15	43	275	-0.88758
18	15	43	276	-0.92665
18	15	43	277	-0.60838
18	15	93	278	-0.41281
18	15	93	279	-0.42412
18	15	93	280	-0.28998
18	15	203	281	-0.36723
18	15	203	282	-0.043191
18	15	18	283	-0.27085
18	16	113	284	-0.098253
18	16	180	285	-0.23029
18	17	109	286	-0.96406
18	17	132	287	-0.96522
18	17	133	288	-0.95939
18	17	177	289	-0.84501
18	17	195	290	-0.96527
18	17	217	291	-0.36276
18	20	6	292	-0.80386
18	20	6	293	-0.92663
18	20	6	294	-0.88883
18	20	12	295	-0.60281
18	20	12	296	-0.87919
18	20	30	297	-0.89794
18	20	30	298	-0.86182
fixation duration(s)	7.500
Animal ID	Imaging Plane ID	Within-Plane Cell ID	Sample Index	normalized time of activity rise
5	7	107	1	-0.29355
5	7	107	2	-0.23566
5	7	151	3	-0.043298
5	7	151	4	-0.11606
5	7	114	5	-0.26197
5	7	139	6	-0.29985
5	7	207	7	-0.17423
5	7	210	8	-0.038894
5	9	47	9	-0.26495
5	9	83	10	-0.12908
5	10	20	11	-0.19598
5	10	43	12	-0.060886
5	10	132	13	-0.28195
5	31	110	14	-0.72159
5	31	110	15	-0.894
5	38	132	16	-0.58015
5	40	97	17	-0.71908
5	40	146	18	-0.72441
5	46	22	19	-0.2839
5	46	25	20	-0.15335
5	46	58	21	-0.40484
7	5	31	22	-0.83818
7	5	31	23	-0.89785
7	8	12	24	-0.30286
7	8	10	25	-0.67761
7	10	5	26	-0.12026
7	10	36	27	-0.42245
7	10	59	28	-0.16471
7	10	62	29	-0.29767
7	10	83	30	-0.51905
8	1	13	31	-0.59751
8	1	29	32	-0.49492
8	2	66	33	-0.86016
8	4	76	34	-0.4551
8	4	94	35	-0.38175
8	4	94	36	-0.7715
8	4	94	37	-0.76711
8	5	2	38	-0.54493
8	13	33	39	-0.31994
8	13	44	40	-0.085966
8	13	222	41	-0.19091
8	13	222	42	-0.18249
9	6	22	43	-0.098025
9	13	5	44	-0.75596
9	13	5	45	-0.09261
9	13	5	46	-0.30634
9	13	90	47	-0.89788
9	13	90	48	-0.5204
9	13	90	49	-0.68721
9	13	97	50	-0.96104
9	13	144	51	-0.60566
9	13	144	52	-0.68748
9	13	148	53	-0.70482
9	14	10	54	-0.69625
9	15	58	55	-0.9155
9	15	97	56	-0.75623
10	19	13	57	-0.9147
10	19	13	58	-0.78876
10	19	25	59	-0.95961
10	19	25	60	-0.96311
10	19	28	61	-0.91596
10	19	28	62	-0.78997
10	19	52	63	-0.049938
10	19	65	64	-0.63016
10	25	35	65	-0.52456
10	26	9	66	-0.48373
10	26	9	67	-0.27618
10	26	9	68	-0.40787
10	26	9	69	-0.25407
10	28	10	70	-0.33319
10	28	10	71	-0.45861
11	4	19	72	-0.75354
11	4	19	73	-0.46734
11	4	19	74	-0.68421
11	8	12	75	-0.33189
11	8	12	76	-0.62572
12	8	148	77	-0.81791
12	12	7	78	-0.95583
13	1	42	79	-0.99028
13	1	42	80	-0.88766
13	1	151	81	-0.71397
13	1	165	82	-0.87249
13	1	165	83	-0.50951
13	1	174	84	-0.29752
13	1	174	85	-0.49314
13	1	190	86	-0.85285
13	1	196	87	-0.59449
13	1	196	88	-0.51037
13	1	225	89	-0.56993
13	1	229	90	-0.48533
13	1	59	91	-0.16067
13	1	92	92	-0.77802
13	2	116	93	-0.96296
13	2	116	94	-0.70542
13	4	48	95	-0.91641
13	4	70	96	-0.52106
13	5	5	97	-0.2569
13	5	5	98	-0.10661
13	5	5	99	-0.35654
13	5	24	100	-0.4306
13	5	24	101	-0.41651
13	5	24	102	-0.68909
13	5	40	103	-0.30513
13	5	40	104	-0.56052
13	5	53	105	-0.69957
13	5	53	106	-0.55202
13	5	53	107	-0.8345
13	5	146	108	-0.29366
13	5	146	109	-0.27872
13	5	146	110	-0.25123
13	5	22	111	-0.94736
13	5	22	112	-0.9833
13	5	22	113	-0.80189
13	5	26	114	-0.65366
13	5	26	115	-0.59242
13	5	26	116	-0.51759
13	6	56	117	-0.43345
13	6	56	118	-0.51944
13	7	1	119	-0.88275
13	7	1	120	-0.92623
13	7	1	121	-0.95867
13	7	1	122	-0.90289
13	7	1	123	-0.9498
13	7	8	124	-0.318
13	7	8	125	-0.1424
13	7	8	126	-0.21947
13	7	8	127	-0.4948
13	7	8	128	-0.1355
13	7	29	129	-0.21558
13	7	29	130	-0.56303
13	7	29	131	-0.25744
13	7	29	132	-0.57248
13	7	42	133	-0.77615
13	7	42	134	-0.69797
13	7	42	135	-0.84663
13	7	42	136	-0.80082
13	7	42	137	-0.9807
13	8	9	138	-0.3551
13	8	9	139	-0.23279
13	8	40	140	-0.3903
13	8	40	141	-0.40287
13	8	13	142	-0.16331
13	8	13	143	-0.47172
13	8	13	144	-0.68096
13	8	13	145	-0.55639
13	8	70	146	-0.94889
13	8	70	147	-0.76792
13	8	70	148	-0.55118
13	8	70	149	-0.71051
15	2	107	150	-0.51727
15	2	107	151	-0.63345
15	2	107	152	-0.63759
15	2	147	153	-0.51483
15	2	147	154	-0.76956
15	2	147	155	-0.91108
15	5	134	156	-0.59991
15	5	134	157	-0.4446
15	5	134	158	-0.9952
15	6	18	159	-0.89123
15	6	18	160	-0.94311
15	6	18	161	-0.90296
15	6	22	162	-0.88307
15	6	22	163	-0.61945
15	6	22	164	-0.66052
15	6	22	165	-0.63902
16	1	52	166	-0.89182
16	2	109	167	-0.29239
16	2	109	168	-0.82574
16	2	109	169	-0.4461
16	2	109	170	-0.52675
16	2	109	171	-0.90709
16	2	126	172	-0.20364
16	2	126	173	-0.88181
16	2	126	174	-0.15312
16	2	130	175	-0.29706
16	2	130	176	-0.57188
16	2	130	177	-0.45053
16	2	130	178	-0.53104
16	2	130	179	-0.50607
16	3	24	180	-0.47951
16	3	24	181	-0.66169
16	3	68	182	-0.48264
16	3	68	183	-0.52226
16	3	108	184	-0.48914
16	3	108	185	-0.67107
16	3	190	186	-0.77364
16	3	190	187	-0.52073
16	3	97	188	-0.2291
16	3	139	189	-0.60188
16	3	177	190	-0.98151
16	3	177	191	-0.79756
16	4	66	192	-0.25933
16	4	66	193	-0.61747
16	4	85	194	-0.95562
16	4	85	195	-0.88109
16	4	24	196	-0.81251
16	4	24	197	-0.54349
16	4	77	198	-0.65629
16	4	77	199	-0.39851
16	6	1	200	-0.99807
16	6	1	201	-0.64002
16	6	1	202	-0.94581
16	6	1	203	-0.84861
16	6	2	204	-0.86286
16	6	2	205	-0.77019
16	6	2	206	-0.94465
16	6	2	207	-0.70102
16	6	3	208	-0.45943
16	6	3	209	-0.46024
16	6	3	210	-0.37562
16	6	3	211	-0.94409
16	6	3	212	-0.99296
16	6	4	213	-0.89568
16	6	4	214	-0.87862
16	6	4	215	-0.95994
16	6	7	216	-0.17893
16	6	7	217	-0.32524
16	6	7	218	-0.11199
16	6	7	219	-0.29297
16	6	7	220	-0.40674
16	6	10	221	-0.45442
16	6	10	222	-0.32142
16	6	10	223	-0.50224
16	6	10	224	-0.4193
16	6	10	225	-0.54885
16	6	14	226	-0.31678
16	6	14	227	-0.32344
16	6	14	228	-0.76688
16	6	14	229	-0.68132
16	6	14	230	-0.69734
16	6	22	231	-0.74066
16	6	22	232	-0.59594
16	6	22	233	-0.77127
16	6	22	234	-0.68566
16	6	22	235	-0.9948
16	6	25	236	-0.50502
16	6	25	237	-0.68211
16	6	25	238	-0.84452
16	6	26	239	-0.31749
16	6	26	240	-0.45813
16	6	26	241	-0.99065
16	6	32	242	-0.74006
16	6	32	243	-0.32734
16	6	32	244	-0.50804
16	6	32	245	-0.42504
16	6	32	246	-0.55531
16	6	37	247	-0.74071
16	6	37	248	-0.73
16	6	37	249	-0.63998
16	6	37	250	-0.6857
16	6	37	251	-0.84856
16	6	44	252	-0.7251
16	6	44	253	-0.24118
16	6	44	254	-0.94101
16	6	44	255	-0.9895
16	6	53	256	-0.89465
16	6	53	257	-0.20756
16	6	53	258	-0.25933
16	6	53	259	-0.43886
16	6	53	260	-0.86343
16	6	64	261	-0.33998
16	6	64	262	-0.4797
16	6	64	263	-0.13203
16	6	64	264	-0.96297
16	6	90	265	-0.75293
16	6	90	266	-0.65146
16	6	90	267	-0.43701
16	6	90	268	-0.86135
16	6	5	269	-0.95574
16	6	5	270	-0.76841
16	6	6	271	-0.95519
16	6	6	272	-0.62843
16	6	17	273	-0.80604
16	6	17	274	-0.62444
16	6	18	275	-0.95459
16	6	18	276	-0.62786
16	6	31	277	-0.80536
16	6	31	278	-0.62379
16	6	33	279	-0.95087
16	6	33	280	-0.48482
16	6	35	281	-0.94851
16	6	35	282	-0.48255
16	6	46	283	-0.66272
16	6	46	284	-0.34716
16	6	49	285	-0.51509
16	6	49	286	-0.76298
16	6	66	287	-0.66078
16	6	66	288	-0.20583
16	6	67	289	-0.80827
16	6	67	290	-0.62659
16	6	68	291	-0.95194
16	6	68	292	-0.55856
16	6	68	293	-0.6253
16	6	86	294	-0.80569
16	6	86	295	-0.4194
16	6	86	296	-0.76355
17	1	22	297	-0.49018
17	1	9	298	-0.19257
17	1	9	299	-0.17973
17	1	9	300	-0.18742
17	1	9	301	-0.30942
17	1	29	302	-0.31627
17	1	29	303	-0.16668
17	2	1	304	-0.56607
17	2	1	305	-0.82378
17	2	10	306	-0.10573
17	2	10	307	-0.27222
17	2	10	308	-0.28567
17	2	32	309	-0.37508
17	2	32	310	-0.41885
17	2	32	311	-0.68765
17	2	32	312	-0.15889
17	2	29	313	-0.98824
17	2	29	314	-0.75242
17	2	94	315	-0.61573
17	2	117	316	-0.12574
17	2	117	317	-0.17807
17	3	29	318	-0.58682
17	3	29	319	-0.3372
17	3	29	320	-0.59636
17	3	106	321	-0.58402
17	3	106	322	-0.47994
17	4	14	323	-0.65422
17	4	14	324	-0.55004
17	4	14	325	-0.21673
17	5	15	326	-0.69378
17	5	15	327	-0.90979
17	5	85	328	-0.41059
17	5	85	329	-0.9178
17	5	85	330	-0.24295
17	5	85	331	-0.47565
17	5	5	332	-0.44003
17	5	27	333	-0.49369
18	4	13	334	-0.38472
18	4	13	335	-0.67125
18	4	13	336	-0.57107
18	4	13	337	-0.58474
18	4	35	338	-0.71989
18	4	35	339	-0.74208
18	7	49	340	-0.98343
18	7	49	341	-0.91661
18	7	49	342	-0.86009
18	7	49	343	-0.93608
18	7	51	344	-0.96786
18	7	51	345	-0.9021
18	7	51	346	-0.84522
18	7	51	347	-0.92171
18	8	125	348	-0.54746
18	8	125	349	-0.35871
18	10	5	350	-0.45098
18	10	5	351	-0.23819
18	10	5	352	-0.38546
18	10	5	353	-0.40104
18	10	5	354	-0.44131
18	10	5	355	-0.44002
18	10	12	356	-0.83473
18	10	12	357	-0.68161
18	10	12	358	-0.56892
18	10	12	359	-0.33054
18	10	12	360	-0.7488
18	11	56	361	-0.26408
18	11	56	362	-0.17147
18	11	56	363	-0.077023
18	11	154	364	-0.36659
18	11	154	365	-0.27418
18	11	154	366	-0.30462
18	11	177	367	-0.53776
18	11	177	368	-0.71818
18	11	177	369	-0.20845
18	11	219	370	-0.27762
18	11	219	371	-0.43766
18	12	207	372	-0.41798
18	12	207	373	-0.45405
18	12	122	374	-0.38548
18	13	58	375	-0.77441
18	13	112	376	-0.34517
18	13	133	377	-0.4853
18	13	133	378	-0.37212
18	14	14	379	-0.56571
18	14	95	380	-0.69837
18	14	123	381	-0.84577
18	14	93	382	-0.21493
18	15	11	383	-0.55974
18	15	11	384	-0.62922
18	15	43	385	-0.93317
18	15	43	386	-0.89966
18	15	93	387	-0.67396
18	15	93	388	-0.76025
18	15	203	389	-0.63676
18	15	18	390	-0.20502
18	17	10	391	-0.89953
18	17	98	392	-0.88088
18	17	109	393	-0.90621
18	17	131	394	-0.70694
18	17	132	395	-0.98143
18	17	132	396	-0.90714
18	17	133	397	-0.84459
18	17	133	398	-0.90247
18	17	177	399	-0.35572
18	17	177	400	-0.6801
18	17	195	401	-0.98147
18	17	217	402	-0.097941
18	17	217	403	-0.5557
18	17	218	404	-0.98588
18	17	218	405	-0.91155
18	19	46	406	-0.2168
18	19	46	407	-0.93382
18	19	62	408	-0.63657
18	19	62	409	-0.76792
18	19	62	410	-0.76324
18	19	111	411	-0.38292
18	19	111	412	-0.21375
18	20	6	413	-0.91314
18	20	12	414	-0.49634
fixation duration(s)	8.500
Animal ID	Imaging Plane ID	Within-Plane Cell ID	Sample Index	normalized time of activity rise
5	5	94	1	-0.16475
5	5	94	2	-0.026022
5	5	144	3	-0.25294
5	5	144	4	-0.48651
5	7	107	5	-0.57401
5	7	151	6	-0.34022
5	7	114	7	-0.53747
5	7	139	8	-0.20227
5	7	207	9	-0.081402
5	7	210	10	-0.19893
5	9	47	11	-0.35923
5	9	47	12	-0.46792
5	9	83	13	-0.010405
5	9	83	14	-0.34956
5	10	20	15	-0.28128
5	10	20	16	-0.16768
5	10	20	17	-0.31348
5	10	43	18	-0.16494
5	10	43	19	-0.16796
5	10	43	20	-0.083808
5	10	132	21	-0.35532
5	10	132	22	-0.50104
5	10	132	23	-0.38648
5	11	9	24	-0.51176
5	11	9	25	-0.60462
5	11	23	26	-0.14617
5	11	23	27	-0.36762
5	12	15	28	-0.5987
5	12	15	29	-0.47001
5	12	15	30	-0.43052
5	12	33	31	-0.22743
5	12	33	32	-0.46606
5	12	33	33	-0.18447
5	12	46	34	-0.51443
5	12	106	35	-0.27786
5	13	10	36	-0.64835
5	14	68	37	-0.14399
5	14	68	38	-0.47152
5	14	80	39	-0.44063
5	33	3	40	-0.16623
5	33	3	41	-0.30499
5	33	3	42	-0.15331
5	33	3	43	-0.13161
5	33	11	44	-0.050492
5	33	11	45	-0.1884
5	33	11	46	-0.15588
5	33	11	47	-0.13435
5	38	132	48	-0.48305
5	38	132	49	-0.56663
5	39	23	50	-0.84415
5	39	23	51	-0.98938
5	39	23	52	-0.97561
5	39	23	53	-0.88632
5	39	27	54	-0.83787
5	39	27	55	-0.86341
5	39	27	56	-0.96927
5	39	27	57	-0.76628
5	39	50	58	-0.71582
5	39	50	59	-0.74359
5	39	50	60	-0.84608
5	39	50	61	-0.65211
5	39	60	62	-0.96525
5	39	60	63	-0.86866
5	39	60	64	-0.72831
5	39	60	65	-0.77129
5	39	95	66	-0.82651
5	39	95	67	-0.85226
5	39	95	68	-0.71145
5	39	95	69	-0.41318
5	40	97	70	-0.4317
5	40	97	71	-0.51159
5	40	97	72	-0.84255
5	40	146	73	-0.43596
5	40	146	74	-0.88288
5	40	146	75	-0.72115
5	46	22	76	-0.2254
5	46	25	77	-0.22588
5	46	58	78	-0.21586
6	2	100	79	-0.8292
6	2	100	80	-0.65401
7	6	129	81	-0.60774
7	8	12	82	-0.40345
7	8	22	83	-0.44119
8	1	13	84	-0.81485
8	1	13	85	-0.050212
8	1	29	86	-0.84994
8	1	29	87	-0.53982
8	2	66	88	-0.59331
8	5	2	89	-0.22033
8	5	2	90	-0.54537
8	5	2	91	-0.49559
8	14	10	92	-0.66636
9	11	51	93	-0.56333
9	11	51	94	-0.068573
9	13	5	95	-0.21263
9	13	97	96	-0.84514
9	13	144	97	-0.46067
9	14	10	98	-0.49213
9	14	10	99	-0.60237
9	15	58	100	-0.055142
9	15	97	101	-0.77918
9	26	41	102	-0.85046
10	19	21	103	-0.95073
10	19	61	104	-0.56356
10	19	69	105	-0.69879
10	19	69	106	-0.95459
10	19	128	107	-0.017726
10	24	5	108	-0.3365
10	25	35	109	-0.31009
10	25	35	110	-0.43582
10	25	35	111	-0.010356
10	28	50	112	-0.89822
11	1	4	113	-0.43868
11	1	58	114	-0.86392
11	1	59	115	-0.48133
11	1	73	116	-0.86635
11	1	86	117	-0.72987
11	1	93	118	-0.22821
11	1	126	119	-0.40754
11	1	132	120	-0.062749
11	1	142	121	-0.46855
11	1	53	122	-0.79641
11	4	19	123	-0.58159
11	4	19	124	-0.823
11	6	24	125	-0.40484
11	6	24	126	-0.095122
11	6	31	127	-0.49737
11	6	31	128	-0.30958
11	6	38	129	-0.039913
11	6	38	130	-0.57996
11	8	12	131	-0.35108
12	1	108	132	-0.17728
12	2	69	133	-0.52155
12	5	41	134	-0.70744
12	5	41	135	-0.51191
12	5	41	136	-0.59053
12	5	153	137	-0.47218
12	5	153	138	-0.051264
12	5	153	139	-0.33791
12	6	39	140	-0.93045
12	6	39	141	-0.9278
12	6	58	142	-0.91274
12	6	58	143	-0.78557
12	6	106	144	-0.66155
12	6	158	145	-0.90565
12	6	200	146	-0.40873
12	6	206	147	-0.25792
13	1	42	148	-0.88377
13	1	165	149	-0.66073
13	1	174	150	-0.88767
13	1	196	151	-0.90333
13	1	229	152	-0.15509
13	1	59	153	-0.37336
13	1	92	154	-0.82266
13	2	116	155	-0.89794
13	3	26	156	-0.39751
13	4	48	157	-0.62315
13	4	48	158	-0.93143
13	4	48	159	-0.81272
13	4	70	160	-0.63145
13	4	70	161	-0.58612
13	4	70	162	-0.80121
13	5	5	163	-0.37751
13	5	24	164	-0.29698
13	5	40	165	-0.30447
13	5	53	166	-0.86714
13	5	146	167	-0.63664
13	5	22	168	-0.89023
13	5	26	169	-0.37637
13	6	56	170	-0.47987
13	6	56	171	-0.62748
13	6	56	172	-0.60261
13	8	9	173	-0.60448
13	8	40	174	-0.36453
13	8	13	175	-0.080322
13	8	13	176	-0.35014
13	8	13	177	-0.46915
13	8	70	178	-0.84183
13	8	70	179	-0.95368
13	8	70	180	-0.69934
13	8	70	181	-0.4771
13	8	70	182	-0.86024
15	2	107	183	-0.84714
15	2	107	184	-0.70533
15	2	147	185	-0.73033
15	2	147	186	-0.82935
15	5	134	187	-0.2389
15	5	134	188	-0.5927
15	6	18	189	-0.87788
15	6	18	190	-0.59995
15	6	18	191	-0.85615
15	6	22	192	-0.88411
15	6	22	193	-0.72587
15	6	22	194	-0.61961
15	6	22	195	-0.30271
15	6	2	196	-0.7199
15	6	2	197	-0.68367
15	6	2	198	-0.92907
16	1	52	199	-0.80274
16	2	109	200	-0.43114
16	2	109	201	-0.37108
16	2	109	202	-0.46569
16	2	109	203	-0.17852
16	2	126	204	-0.45268
16	2	126	205	-0.39327
16	2	126	206	-0.36649
16	2	126	207	-0.57676
16	2	130	208	-0.67691
16	2	130	209	-0.74888
16	2	130	210	-0.46959
16	2	130	211	-0.6838
16	3	24	212	-0.96751
16	3	24	213	-0.5007
16	3	68	214	-0.85578
16	3	68	215	-0.50324
16	3	108	216	-0.74668
16	3	108	217	-0.5085
16	3	190	218	-0.85456
16	4	66	219	-0.75635
16	4	66	220	-0.89356
16	4	66	221	-0.92661
16	4	66	222	-0.70578
16	4	66	223	-0.80872
16	4	66	224	-0.79416
16	4	66	225	-0.50944
16	4	85	226	-0.87305
16	4	85	227	-0.32604
16	4	85	228	-0.82074
16	4	85	229	-0.91469
16	4	85	230	-0.618
16	4	24	231	-0.89708
16	4	77	232	-0.1742
16	6	1	233	-0.69798
16	6	2	234	-0.81543
16	6	3	235	-0.81492
16	6	4	236	-0.82937
16	6	7	237	-0.34003
16	6	10	238	-0.69216
16	6	14	239	-0.69395
16	6	22	240	-0.6979
16	6	25	241	-0.81318
16	6	26	242	-0.69454
16	6	32	243	-0.69739
16	6	37	244	-0.93495
16	6	53	245	-0.947
16	6	64	246	-0.2396
16	6	90	247	-0.5898
17	1	22	248	-0.2546
17	1	9	249	-0.14715
17	1	9	250	-0.2417
17	2	32	251	-0.16581
17	2	29	252	-0.77209
17	2	94	253	-0.65319
17	2	117	254	-0.51983
17	3	29	255	-0.45435
17	3	106	256	-0.11014
17	4	14	257	-0.48986
17	4	14	258	-0.27545
17	5	15	259	-0.59997
17	5	15	260	-0.43095
17	5	85	261	-0.59987
17	5	85	262	-0.80894
17	5	27	263	-0.55415
17	6	13	264	-0.6094
18	7	49	265	-0.97548
18	7	49	266	-0.9967
18	7	49	267	-0.8776
18	7	51	268	-0.83621
18	7	51	269	-0.86891
18	7	51	270	-0.86418
18	8	125	271	-0.44619
18	8	125	272	-0.3226
18	10	5	273	-0.33428
18	10	31	274	-0.0098655
18	11	56	275	-0.32129
18	11	154	276	-0.2908
18	11	177	277	-0.075109
18	11	219	278	-0.29393
18	11	60	279	-0.58533
18	11	65	280	-0.096041
18	12	207	281	-0.18266
18	12	207	282	-0.53759
18	12	207	283	-0.23933
18	12	122	284	-0.45899
18	12	122	285	-0.57442
18	13	58	286	-0.78206
18	13	58	287	-0.93883
18	13	112	288	-0.27767
18	13	112	289	-0.083887
18	13	133	290	-0.78455
18	13	133	291	-0.81804
18	14	14	292	-0.57126
18	14	14	293	-0.2975
18	14	14	294	-0.26504
18	14	14	295	-0.3602
18	14	95	296	-0.79346
18	14	95	297	-0.60002
18	14	123	298	-0.87858
18	14	123	299	-0.71896
18	15	11	300	-0.10001
18	15	11	301	-0.46329
18	15	11	302	-0.35191
18	15	11	303	-0.3561
18	15	11	304	-0.53715
18	15	11	305	-0.35727
18	15	43	306	-0.95191
18	15	43	307	-0.70914
18	15	43	308	-0.92659
18	15	43	309	-0.86468
18	15	43	310	-0.82148
18	15	93	311	-0.8273
18	15	93	312	-0.83065
18	15	93	313	-0.80878
18	15	93	314	-0.86199
18	15	93	315	-0.77368
18	15	93	316	-0.5858
18	15	203	317	-0.54641
18	15	203	318	-0.54455
18	15	203	319	-0.56942
18	15	203	320	-0.73867
18	15	203	321	-0.43536
18	15	18	322	-0.32555
18	17	10	323	-0.83809
18	17	45	324	-0.91827
18	17	45	325	-0.90482
18	17	74	326	-0.93907
18	17	74	327	-0.98188
18	17	98	328	-0.82093
18	17	98	329	-0.92786
18	17	98	330	-0.98531
18	17	109	331	-0.91258
18	17	109	332	-0.78384
18	17	131	333	-0.53927
18	17	131	334	-0.58355
18	17	132	335	-0.79186
18	17	132	336	-0.90024
18	17	132	337	-0.95636
18	17	133	338	-0.90911
18	17	133	339	-0.89611
18	17	133	340	-0.95203
18	17	143	341	-0.55142
18	17	175	342	-0.79011
18	17	177	343	-0.70243
18	17	177	344	-0.81522
18	17	177	345	-0.62497
18	17	195	346	-0.91349
18	17	195	347	-0.78469
18	17	217	348	-0.24301
18	17	217	349	-0.14634
18	17	218	350	-0.91755
18	17	218	351	-0.90413
18	17	218	352	-0.11245
18	19	46	353	-0.72378
18	19	46	354	-0.32941
18	19	62	355	-0.81869
18	19	62	356	-0.71661
18	19	62	357	-0.88628
18	19	76	358	-0.70039
18	19	76	359	-0.65283
18	19	111	360	-0.26328
18	19	111	361	-0.54704
18	19	111	362	-0.16514
18	19	111	363	-0.2173
18	20	6	364	-0.70374
18	20	6	365	-0.85344
18	20	12	366	-0.69591
18	20	30	367	-0.32239
18	20	30	368	-0.4849
fixation duration(s)	9.500
Animal ID	Imaging Plane ID	Within-Plane Cell ID	Sample Index	normalized time of activity rise
5	5	94	1	-0.53186
5	5	94	2	-0.22592
5	5	144	3	-0.19132
5	5	144	4	-0.41264
5	5	144	5	-0.23759
5	6	23	6	-0.25274
5	6	23	7	-0.55682
5	6	113	8	-0.17085
5	6	227	9	-0.28042
5	6	227	10	-0.47478
5	7	107	11	-0.32394
5	7	151	12	-0.22231
5	7	114	13	-0.38632
5	7	210	14	-0.52519
5	11	19	15	-0.39666
5	11	19	16	-0.42551
5	11	31	17	-0.52127
5	11	31	18	-0.23925
5	11	77	19	-0.4912
5	11	77	20	-0.31282
5	11	87	21	-0.44995
5	11	9	22	-0.60543
5	11	9	23	-0.64943
5	11	23	24	-0.61006
5	11	23	25	-0.34384
5	12	15	26	-0.51628
5	12	33	27	-0.30019
5	12	46	28	-0.46712
5	12	46	29	-0.6425
5	12	46	30	-0.43536
5	12	106	31	-0.36282
5	12	106	32	-0.43736
5	12	106	33	-0.12586
5	14	68	34	-0.43086
5	14	80	35	-0.44841
5	31	110	36	-0.80981
5	33	3	37	-0.21511
5	33	3	38	-0.14883
5	33	3	39	-0.30097
5	33	11	40	-0.32347
5	33	11	41	-0.32857
5	33	11	42	-0.2623
5	33	11	43	-0.1995
5	38	132	44	-0.36096
5	39	23	45	-0.83569
5	39	23	46	-0.97105
5	39	27	47	-0.8299
5	39	27	48	-0.96526
5	39	50	49	-0.94231
5	39	50	50	-0.85285
5	39	60	51	-0.72241
5	39	60	52	-0.97019
5	39	95	53	-0.8424
5	40	97	54	-0.66909
5	40	97	55	-0.81011
5	40	146	56	-0.67306
5	46	22	57	-0.56943
5	46	25	58	-0.36408
5	46	58	59	-0.76723
7	5	31	60	-0.90106
7	6	129	61	-0.56995
7	8	12	62	-0.37118
7	8	22	63	-0.51276
7	8	23	64	-0.37478
7	8	10	65	-0.50821
7	9	7	66	-0.28902
7	9	34	67	-0.39393
7	10	5	68	-0.20374
7	10	8	69	-0.73979
7	10	24	70	-0.84954
7	10	59	71	-0.35027
7	10	62	72	-0.23881
7	10	83	73	-0.64031
7	11	15	74	-0.21284
7	11	15	75	-0.32223
8	2	66	76	-0.60526
8	2	66	77	-0.80985
8	4	76	78	-0.73959
8	4	94	79	-0.79164
8	6	8	80	-0.59801
8	6	8	81	-0.41566
8	14	10	82	-0.7189
9	11	51	83	-0.053444
9	11	51	84	-0.018269
9	13	5	85	-0.4367
9	13	90	86	-0.2154
9	13	97	87	-0.98509
9	13	144	88	-0.32466
9	13	148	89	-0.61664
9	14	10	90	-0.7872
9	15	97	91	-0.2988
9	17	84	92	-0.37584
9	26	41	93	-0.98135
10	19	23	94	-0.24168
10	19	32	95	-0.13467
10	24	5	96	-0.37707
10	24	5	97	-0.4294
10	25	35	98	-0.35396
10	26	9	99	-0.26852
10	28	50	100	-0.47168
11	1	4	101	-0.62348
11	1	19	102	-0.23055
11	1	45	103	-0.54574
11	1	54	104	-0.46496
11	1	57	105	-0.40809
11	1	58	106	-0.55507
11	1	59	107	-0.55249
11	1	73	108	-0.55713
11	1	86	109	-0.22742
11	1	93	110	-0.33823
11	1	126	111	-0.27585
11	1	132	112	-0.62653
11	1	142	113	-0.43458
11	5	11	114	-0.43244
11	5	88	115	-0.32509
11	6	24	116	-0.22901
11	6	24	117	-0.49819
11	6	31	118	-0.30962
11	6	31	119	-0.017859
11	6	38	120	-0.2277
11	6	38	121	-0.27
11	8	12	122	-0.53789
12	1	108	123	-0.40688
12	1	108	124	-0.81995
12	2	69	125	-0.73082
12	3	232	126	-0.47337
12	5	41	127	-0.60016
12	5	153	128	-0.60183
12	6	58	129	-0.47315
12	6	106	130	-0.13411
12	6	200	131	-0.92311
12	6	206	132	-0.55969
13	1	42	133	-0.91124
13	1	165	134	-0.71751
13	1	174	135	-0.59955
13	1	190	136	-0.91277
13	1	196	137	-0.19306
13	1	225	138	-0.80472
13	1	229	139	-0.80343
13	1	59	140	-0.21076
13	1	59	141	-0.11838
13	1	92	142	-0.91808
13	1	92	143	-0.65495
13	2	104	144	-0.69287
13	2	104	145	-0.61099
13	2	104	146	-0.76406
13	2	104	147	-0.72503
13	2	104	148	-0.97289
13	2	104	149	-0.8957
13	4	70	150	-0.54959
13	5	5	151	-0.36978
13	5	5	152	-0.17127
13	5	24	153	-0.51248
13	5	24	154	-0.42731
13	5	40	155	-0.18873
13	5	40	156	-0.65794
13	5	53	157	-0.73346
13	5	53	158	-0.87421
13	5	146	159	-0.6484
13	5	22	160	-0.92704
13	5	22	161	-0.9489
13	5	22	162	-0.89389
13	5	22	163	-0.9287
13	5	22	164	-0.83924
13	5	26	165	-0.14608
13	5	26	166	-0.37861
13	5	26	167	-0.38827
13	5	26	168	-0.17507
13	7	1	169	-0.73937
13	7	8	170	-0.61902
13	7	29	171	-0.53635
13	7	42	172	-0.76515
13	7	3	173	-0.16761
13	7	3	174	-0.2372
13	8	9	175	-0.18674
13	8	9	176	-0.062509
13	8	40	177	-0.21412
13	8	40	178	-0.51312
13	8	40	179	-0.2482
13	8	13	180	-0.68623
13	8	70	181	-0.80297
13	8	70	182	-0.68484
13	18	8	183	-0.96457
13	18	8	184	-0.98603
15	2	107	185	-0.52983
15	2	107	186	-0.71347
15	2	147	187	-0.31413
15	2	147	188	-0.71147
15	5	134	189	-0.53876
15	6	2	190	-0.74434
16	1	52	191	-0.47864
16	2	109	192	-0.29785
16	2	109	193	-0.35586
16	2	126	194	-0.31784
16	2	126	195	-0.15785
16	2	130	196	-0.52592
16	2	130	197	-0.35938
16	3	24	198	-0.66465
16	3	24	199	-0.70246
16	3	68	200	-0.55882
16	3	68	201	-0.48416
16	3	108	202	-0.77991
16	3	108	203	-0.59939
16	3	190	204	-0.77395
16	3	190	205	-0.59331
16	4	66	206	-0.40475
16	4	85	207	-0.71921
16	4	24	208	-0.41555
16	6	1	209	-0.66318
16	6	1	210	-0.57522
16	6	1	211	-0.62064
16	6	2	212	-0.97985
16	6	2	213	-0.7874
16	6	2	214	-0.72712
16	6	3	215	-0.45003
16	6	3	216	-0.36067
16	6	3	217	-0.29689
16	6	4	218	-0.88643
16	6	4	219	-0.79993
16	6	4	220	-0.73975
16	6	7	221	-0.13163
16	6	7	222	-0.14676
16	6	7	223	-0.18867
16	6	10	224	-0.44623
16	6	10	225	-0.46342
16	6	10	226	-0.1856
16	6	14	227	-0.44783
16	6	14	228	-0.46502
16	6	14	229	-0.29466
16	6	22	230	-0.34549
16	6	22	231	-0.25545
16	6	22	232	-0.40569
16	6	25	233	-0.87197
16	6	25	234	-0.78537
16	6	26	235	-0.66011
16	6	26	236	-0.57213
16	6	32	237	-0.23916
16	6	32	238	-0.25499
16	6	32	239	-0.6201
16	6	37	240	-0.76901
16	6	37	241	-0.46861
16	6	37	242	-0.72803
16	6	44	243	-0.87102
16	6	44	244	-0.89098
16	6	44	245	-0.93899
16	6	53	246	-0.14454
16	6	53	247	-0.26631
16	6	53	248	-0.3092
16	6	64	249	-0.78302
16	6	64	250	-0.69585
16	6	90	251	-0.6724
16	6	90	252	-0.47793
16	6	90	253	-0.84487
16	6	5	254	-0.71444
16	6	6	255	-0.50501
16	6	17	256	-0.3975
16	6	18	257	-0.71362
16	6	31	258	-0.60605
16	6	33	259	-0.39737
16	6	35	260	-0.29114
16	6	46	261	-0.29419
16	6	49	262	-0.083246
16	6	66	263	-0.29278
16	6	67	264	-0.50363
16	6	68	265	-0.81623
16	6	86	266	-0.39724
17	4	14	267	-0.41015
17	4	14	268	-0.63455
17	5	15	269	-0.4045
17	5	15	270	-0.66066
17	5	15	271	-0.26449
17	5	85	272	-0.30185
17	5	85	273	-0.66058
17	5	85	274	-0.2644
17	5	5	275	-0.71092
17	5	27	276	-0.52334
17	6	13	277	-0.82368
17	6	13	278	-0.71376
18	4	13	279	-0.90472
18	4	13	280	-0.41174
18	4	35	281	-0.54352
18	7	49	282	-0.9607
18	7	51	283	-0.94815
18	8	125	284	-0.47052
18	8	125	285	-0.92924
18	8	125	286	-0.40431
18	12	207	287	-0.59466
18	13	58	288	-0.83287
18	13	112	289	-0.42744
18	14	14	290	-0.48257
18	14	14	291	-0.51508
18	14	95	292	-0.78736
18	14	95	293	-0.95787
18	14	123	294	-0.79188
18	14	123	295	-0.96277
18	14	93	296	-0.33205
18	15	11	297	-0.34701
18	15	11	298	-0.62642
18	15	43	299	-0.87608
18	15	43	300	-0.94099
18	15	93	301	-0.6614
18	15	93	302	-0.7277
18	15	203	303	-0.31192
18	15	203	304	-0.48602
18	15	18	305	-0.40828
18	15	18	306	-0.42241
18	15	66	307	-0.18273
18	15	66	308	-0.42134
18	17	10	309	-0.92761
18	17	45	310	-0.88946
18	17	132	311	-0.88502
18	17	133	312	-0.99306
18	17	175	313	-0.33013
18	17	177	314	-0.69058
[truncated: 1,909 more rows]
