# Supplementary material for: Ramp-to-threshold dynamics in a hindbrain population controls the timing of spontaneous saccades
Source: Nat Commun. 2021 Jul 6;12:4145. doi: 10.1038/s41467-021-24336-w (PMC8260785; doi:10.1038/s41467-021-24336-w)
Supplement: Supplementary file 3 — Source Data [file 41467_2021_24336_MOESM3_ESM.zip › Ramirez_Source_Data/Figure 5c.csv]

Panel
c
	Animal ID	Imaging Plane ID	Within-Plane Cell ID	Fixation Sample Index	slope(arb. units)
	3	8	54	1	2174.3
	3	8	54	2	899.3
	3	8	54	3	1275
	3	8	54	4	529.72
	3	8	54	5	1027.9
	3	8	54	6	244.44
	3	8	54	7	504.2
	3	8	163	8	82.652
	3	8	163	9	258.67
	3	8	163	10	64.679
	3	8	181	11	253.44
	3	8	181	12	269.33
	3	8	181	13	216.21
	3	8	181	14	182.38
	3	13	20	15	346.28
	3	13	20	16	482
	3	13	20	17	800.05
	3	13	20	18	93.464
	3	13	20	19	184.9
	3	24	52	20	213.38
	3	24	52	21	406.02
	3	27	135	22	-41.135
	3	27	135	23	-11.057
	3	27	135	24	-4.9924
	4	9	57	25	873.1
	4	9	57	26	2151
	4	9	57	27	1073.1
	4	9	57	28	729.62
	4	9	57	29	386.55
	4	9	57	30	252.53
	4	9	96	31	254.89
	4	9	96	32	177.03
	4	13	11	33	947.59
	4	13	11	34	1187.4
	4	13	11	35	581.28
	4	13	11	36	1382.4
	4	13	34	37	249.27
	4	13	34	38	647.91
	4	13	34	39	423.04
	4	13	34	40	443.94
	4	13	32	41	1812.5
	4	13	32	42	695.26
	4	13	32	43	777.77
	4	13	32	44	405.89
	4	13	32	45	1028
	4	13	32	46	848.44
	4	13	32	47	395.42
	4	14	39	48	65.213
	4	14	39	49	73.313
	4	14	39	50	232.71
	4	14	39	51	179.12
	4	14	39	52	139.96
	4	14	16	53	1731.6
	4	14	16	54	1222.5
	4	14	16	55	892.45
	4	14	16	56	540.51
	4	14	16	57	915.51
	4	14	16	58	1107
	4	14	16	59	1024
	4	14	16	60	1358.2
	5	5	94	61	222.57
	5	5	94	62	7.6201
	5	5	94	63	195.62
	5	5	94	64	1087.6
	5	5	94	65	194.01
	5	5	144	66	141.31
	5	5	144	67	264.18
	5	5	144	68	363.37
	5	5	144	69	668.66
	5	5	144	70	274.42
	5	5	144	71	351.48
	5	5	144	72	95.465
	5	5	144	73	99.574
	5	5	144	74	319.47
	5	5	144	75	104.67
	5	6	23	76	1582.8
	5	6	23	77	825.23
	5	6	23	78	1057.2
	5	6	23	79	377.94
	5	6	23	80	133.73
	5	6	23	81	1168.1
	5	6	23	82	919.28
	5	6	23	83	326.04
	5	6	23	84	606.36
	5	6	113	85	254.56
	5	6	113	86	66.027
	5	6	113	87	238.99
	5	6	227	88	122.76
	5	6	227	89	134.46
	5	6	227	90	270.68
	5	6	227	91	53.966
	5	7	107	92	282.07
	5	7	107	93	127.12
	5	7	107	94	353.48
	5	7	107	95	420.24
	5	7	107	96	179.42
	5	7	107	97	726.29
	5	7	107	98	256.52
	5	7	107	99	-60.699
	5	7	107	100	589.76
	5	7	107	101	378.55
	5	7	107	102	257.48
	5	7	151	103	1131.8
	5	7	151	104	1919
	5	7	151	105	424.82
	5	7	151	106	443.7
	5	7	151	107	273.94
	5	7	151	108	647.02
	5	7	151	109	604.25
	5	7	114	110	272.27
	5	7	114	111	320.75
	5	7	114	112	323.46
	5	7	114	113	282.85
	5	7	114	114	140.4
	5	7	114	115	867.38
	5	7	114	116	846.6
	5	7	114	117	247.48
	5	7	114	118	658.66
	5	7	114	119	301.3
	5	7	114	120	1061.9
	5	7	139	121	370.64
	5	7	139	122	637.41
	5	7	139	123	97.128
	5	7	139	124	84.148
	5	7	194	125	290.27
	5	7	194	126	125.08
	5	7	194	127	83.591
	5	7	194	128	165.57
	5	7	207	129	72.997
	5	7	207	130	63.445
	5	7	207	131	630.12
	5	7	207	132	123.5
	5	7	207	133	60.931
	5	7	210	134	716.82
	5	7	210	135	58.663
	5	7	210	136	77.106
	5	7	210	137	114.48
	5	7	210	138	120.35
	5	7	210	139	106.45
	5	7	210	140	64.638
	5	7	210	141	217.36
	5	8	11	142	393.48
	5	8	11	143	634.23
	5	8	11	144	1052.8
	5	8	11	145	829.47
	5	8	11	146	1116.5
	5	8	11	147	1696.9
	5	8	11	148	873.58
	5	8	11	149	1094.5
	5	8	11	150	1000.1
	5	8	15	151	616.48
	5	8	15	152	1396.6
	5	8	15	153	1079.9
	5	8	15	154	1792.8
	5	8	15	155	1452.3
	5	8	15	156	680.11
	5	8	15	157	1538.3
	5	8	34	158	260.89
	5	8	34	159	114.84
	5	8	34	160	150.95
	5	8	34	161	236.27
	5	8	34	162	239.17
	5	8	34	163	477.47
	5	8	53	164	-16.504
	5	8	53	165	137.94
	5	8	53	166	319.23
	5	8	53	167	499.1
	5	8	53	168	329.96
	5	8	53	169	364.28
	5	8	53	170	115.99
	5	8	56	171	144.87
	5	8	56	172	58.343
	5	8	56	173	256.68
	5	8	56	174	241.13
	5	8	56	175	124.58
	5	8	56	176	222.35
	5	8	56	177	125.06
	5	8	60	178	499.59
	5	8	60	179	203.31
	5	8	60	180	380.03
	5	8	60	181	152.81
	5	8	60	182	165.77
	5	8	60	183	125.69
	5	8	60	184	61.699
	5	8	83	185	-0.058975
	5	8	83	186	93.408
	5	8	83	187	427.49
	5	8	83	188	39.823
	5	8	83	189	760.3
	5	8	103	190	95.069
	5	8	103	191	276.04
	5	8	103	192	179.82
	5	8	144	193	238.4
	5	8	144	194	151.69
	5	8	144	195	320.97
	5	8	144	196	119.15
	5	8	144	197	275.57
	5	8	154	198	120.62
	5	8	154	199	144.54
	5	8	20	200	635.55
	5	8	20	201	641.17
	5	8	20	202	1027.9
	5	8	20	203	935.95
	5	8	20	204	444.63
	5	8	20	205	965.2
	5	8	20	206	803.72
	5	8	20	207	41.974
	5	8	35	208	305.66
	5	8	35	209	468.43
	5	8	35	210	240.22
	5	8	35	211	249.35
	5	8	35	212	390.1
	5	8	35	213	178.24
	5	8	35	214	138.23
	5	8	35	215	66.902
	5	8	35	216	305.74
	5	8	37	217	337.76
	5	8	37	218	528.93
	5	8	37	219	814.37
	5	8	37	220	256.84
	5	8	37	221	366.27
	5	8	37	222	313.13
	5	8	37	223	515.61
	5	8	37	224	540.32
	5	8	37	225	241.74
	5	8	37	226	304.13
	5	8	48	227	489.4
	5	8	48	228	322.05
	5	8	48	229	224.76
	5	8	48	230	193.96
	5	8	48	231	871.29
	5	8	48	232	321.17
	5	8	48	233	626.57
	5	8	48	234	232.4
	5	8	73	235	255.45
	5	8	73	236	1054.6
	5	8	73	237	480.11
	5	8	73	238	151.71
	5	8	73	239	95.327
	5	8	73	240	242.73
	5	8	73	241	81.075
	5	8	73	242	336.6
	5	8	73	243	271.06
	5	9	47	244	758.83
	5	9	47	245	698.99
	5	9	47	246	317.66
	5	9	47	247	257.62
	5	9	47	248	529.3
	5	9	47	249	1482.5
	5	9	47	250	647.45
	5	9	47	251	310.93
	5	9	47	252	532.78
	5	9	83	253	260.54
	5	9	83	254	456.4
	5	9	83	255	200.28
	5	9	83	256	579.2
	5	9	83	257	832.61
	5	9	83	258	538.25
	5	9	83	259	354.52
	5	9	83	260	687.18
	5	9	83	261	158.16
	5	10	32	262	587.71
	5	10	32	263	147.04
	5	10	32	264	671.2
	5	10	32	265	-581.33
	5	10	32	266	574.05
	5	10	32	267	334.15
	5	10	32	268	672.53
	5	10	32	269	194.79
	5	10	32	270	378.84
	5	10	32	271	368.05
	5	10	32	272	402.95
	5	10	32	273	311.7
	5	10	68	274	281.54
	5	10	68	275	355.08
	5	10	68	276	381.92
	5	10	68	277	159.9
	5	10	68	278	310.95
	5	10	68	279	225.26
	5	10	107	280	199.59
	5	10	107	281	-161.94
	5	10	107	282	239.6
	5	10	107	283	327.21
	5	10	107	284	108.51
	5	10	107	285	158.69
	5	10	107	286	121.14
	5	10	107	287	242.11
	5	10	107	288	191.35
	5	10	114	289	151
	5	10	114	290	93.24
	5	10	114	291	234.94
	5	10	114	292	150.03
	5	10	114	293	-192.49
	5	10	114	294	194.99
	5	10	114	295	110.54
	5	10	114	296	105.29
	5	10	114	297	117.06
	5	10	114	298	137.66
	5	10	114	299	150.1
	5	10	114	300	101.74
	5	10	20	301	354.25
	5	10	20	302	1691.4
	5	10	20	303	314.65
	5	10	20	304	519.96
	5	10	20	305	848.35
	5	10	20	306	1580.3
	5	10	20	307	108.03
	5	10	20	308	691.69
	5	10	43	309	218.53
	5	10	43	310	96.17
	5	10	43	311	780.77
	5	10	43	312	159.35
	5	10	43	313	368.92
	5	10	43	314	695.57
	5	10	43	315	167.09
	5	10	132	316	133.33
	5	10	132	317	248.17
	5	10	132	318	330.18
	5	10	132	319	307.21
	5	10	132	320	274.37
	5	10	132	321	183.22
	5	10	132	322	251.51
	5	10	132	323	203.37
	5	10	132	324	218.08
	5	11	19	325	146.23
	5	11	19	326	280.45
	5	11	19	327	1434.2
	5	11	19	328	348.71
	5	11	19	329	889.2
	5	11	19	330	323.49
	5	11	31	331	232.28
	5	11	31	332	269.54
	5	11	31	333	1202.8
	5	11	31	334	922.73
	5	11	31	335	291.4
	5	11	31	336	593.7
	5	11	31	337	409.32
	5	11	31	338	934.94
	5	11	31	339	154.83
	5	11	77	340	93.31
	5	11	77	341	216.23
	5	11	77	342	2296.1
	5	11	77	343	273.6
	5	11	77	344	107.88
	5	11	77	345	202.85
	5	11	77	346	47.257
	5	11	87	347	131.31
	5	11	87	348	278.05
	5	11	87	349	127.49
	5	11	87	350	102.93
	5	11	87	351	339.76
	5	11	87	352	213.94
	5	11	87	353	146.43
	5	11	9	354	1388.9
	5	11	9	355	1630.7
	5	11	9	356	1214.4
	5	11	9	357	666.09
	5	11	9	358	842.36
	5	11	9	359	1053.9
	5	11	9	360	382.29
	5	11	9	361	593.76
	5	11	9	362	382.19
	5	11	9	363	731.25
	5	11	9	364	164.81
	5	11	23	365	1111.5
	5	11	23	366	521.49
	5	11	23	367	914.28
	5	11	23	368	498.67
	5	11	23	369	855.87
	5	11	23	370	497.97
	5	11	23	371	216.94
	5	11	23	372	823.97
	5	11	23	373	1098.8
	5	11	23	374	203.11
	5	12	15	375	710.47
	5	12	15	376	1199.6
	5	12	15	377	859.15
	5	12	15	378	724.32
	5	12	15	379	937.77
	5	12	15	380	407.03
	5	12	15	381	600.42
	5	12	15	382	441.74
	5	12	15	383	619.96
	5	12	15	384	550.54
	5	12	15	385	737.02
	5	12	15	386	412.21
	5	12	15	387	572
	5	12	33	388	1042.3
	5	12	33	389	87.428
	5	12	33	390	422.52
	5	12	33	391	488.25
	5	12	33	392	209.33
	5	12	33	393	822.62
	5	12	33	394	518.54
	5	12	33	395	1056.5
	5	12	33	396	364.36
	5	12	33	397	520.56
	5	12	33	398	594.41
	5	12	33	399	263.49
	5	12	46	400	82.992
	5	12	46	401	331.51
	5	12	46	402	176.11
	5	12	46	403	181.01
	5	12	46	404	503.83
	5	12	46	405	178.72
	5	12	46	406	162.6
	5	12	46	407	73.297
	5	12	106	408	68.312
	5	12	106	409	174.55
	5	12	106	410	203.12
	5	12	106	411	183.33
	5	12	106	412	130.48
	5	12	106	413	75.355
	5	12	106	414	87.118
	5	12	106	415	19.832
	5	12	106	416	201.94
	5	13	71	417	132.46
	5	13	71	418	57.944
	5	13	71	419	107.64
	5	13	71	420	222.4
	5	13	71	421	100.29
	5	13	71	422	1288.6
	5	13	71	423	90.987
	5	13	71	424	153.31
	5	13	73	425	241.35
	5	13	73	426	66.555
	5	13	73	427	421.83
	5	13	73	428	210.36
	5	13	73	429	216.08
	5	13	73	430	214.84
	5	13	73	431	137.12
	5	13	73	432	343.78
	5	13	73	433	40.362
	5	13	73	434	270.68
	5	13	129	435	675.08
	5	13	129	436	59.411
	5	13	129	437	81.272
	5	13	129	438	276.24
	5	13	129	439	160.44
	5	13	10	440	548.82
	5	13	10	441	607.41
	5	13	10	442	475.68
	5	13	10	443	661.89
	5	13	10	444	446.38
	5	13	10	445	365
	5	13	10	446	455.64
	5	13	10	447	417.33
	5	13	10	448	419.35
	5	13	41	449	256.41
	5	13	41	450	88.024
	5	13	41	451	192.74
	5	13	41	452	200.59
	5	13	41	453	307
	5	13	41	454	70.507
	5	14	68	455	155.57
	5	14	68	456	108.22
	5	14	68	457	345.81
	5	14	68	458	277.01
	5	14	68	459	246.15
	5	14	68	460	185.09
	5	14	68	461	925.93
	5	14	68	462	703.73
	5	14	68	463	225.67
	5	14	80	464	83.56
	5	14	80	465	227.11
	5	31	110	466	-112.05
	5	31	110	467	96.132
	5	31	110	468	-121.87
	5	31	123	469	411.07
	5	31	123	470	-15.217
	5	31	123	471	155.69
	5	33	3	472	88.805
	5	33	3	473	2507
	5	33	3	474	144.97
	5	33	3	475	723.09
	5	33	3	476	574.65
	5	33	3	477	733.7
	5	33	3	478	810.56
	5	33	3	479	1105.8
	5	33	3	480	585.67
	5	33	3	481	1188.3
	5	33	3	482	1399.5
	5	33	3	483	1454.2
	5	33	11	484	2007.7
	5	33	11	485	553.46
	5	33	11	486	504.42
	5	33	11	487	2289.2
	5	33	11	488	1454.3
	5	33	11	489	1535.1
	5	33	11	490	1095.2
	5	33	11	491	1585.7
	5	33	11	492	1069.8
	5	33	11	493	1742.1
	5	33	11	494	710.6
	5	33	11	495	1331.8
	5	38	132	496	393.04
	5	38	132	497	158.82
	5	38	132	498	39.681
	5	38	132	499	125.56
	5	39	23	500	297.67
	5	39	23	501	237.56
	5	39	23	502	258.34
	5	39	23	503	298.3
	5	39	23	504	312.88
	5	39	23	505	116.92
	5	39	23	506	124.59
	5	39	23	507	416.48
	5	39	27	508	128.07
	5	39	27	509	226.59
	5	39	27	510	314.33
	5	39	27	511	103.33
	5	39	27	512	500.96
	5	39	50	513	190.76
	5	39	50	514	234.32
	5	39	50	515	167.83
	5	39	50	516	41.053
	5	39	50	517	111.32
	5	39	50	518	191.36
	5	39	60	519	107.69
	5	39	60	520	170.94
	5	39	60	521	84.235
	5	39	60	522	187.07
	5	39	60	523	119.2
	5	39	60	524	79.925
	5	39	95	525	-28.958
	5	39	95	526	55.064
	5	40	97	527	552.52
	5	40	97	528	205.8
	5	40	97	529	56.465
	5	40	97	530	147.47
	5	40	97	531	334.52
	5	40	97	532	189.61
	5	40	97	533	442.03
	5	40	97	534	308.49
	5	40	146	535	38.987
	5	40	146	536	378.35
	5	40	146	537	90.421
	5	40	146	538	160.74
	5	40	146	539	193.7
	5	40	146	540	123.67
	5	40	146	541	601.63
	5	46	22	542	196.94
	5	46	22	543	152.97
	5	46	22	544	124.1
	5	46	22	545	237.67
	5	46	22	546	200.53
	5	46	22	547	98.007
	5	46	22	548	190.66
	5	46	22	549	126.4
	5	46	25	550	344.2
	5	46	25	551	1063.7
	5	46	25	552	250.22
	5	46	25	553	121.75
	5	46	58	554	502.84
	5	46	58	555	-0.9357
	5	46	58	556	77.173
	5	46	58	557	34.947
	5	46	58	558	58.976
	5	46	58	559	1008.2
	5	46	58	560	43.814
	5	48	9	561	238.94
	5	48	9	562	766.07
	5	48	9	563	628.94
	5	48	23	564	562.27
	5	48	23	565	-66.249
	5	48	23	566	178.76
	5	48	40	567	160.26
	5	48	40	568	291.14
	5	48	40	569	165.06
	5	48	68	570	526.97
	5	48	68	571	443.14
	5	48	68	572	-151.79
	6	2	100	573	-3.0581
	6	3	122	574	68.714
	6	3	122	575	28.96
	6	6	12	576	2.0045e-15
	7	5	31	577	64.406
	7	5	31	578	14.428
	7	5	31	579	11.564
	7	6	129	580	6.9895
	7	6	129	581	2.5971
	7	7	2	582	365.85
	7	7	2	583	550.6
	7	7	2	584	331.93
	7	7	2	585	372.22
	7	7	2	586	47.966
	7	7	46	587	13.02
	7	7	46	588	3.8663
	7	7	92	589	2.7182
	7	7	96	590	5.9019
	7	7	102	591	-1.3866
	7	7	102	592	-1.8575
	7	7	102	593	21.628
	7	7	106	594	4.0891
	7	7	106	595	2.0636
	7	7	106	596	111.46
	7	7	107	597	13.647
	7	7	107	598	-0.3946
	7	7	116	599	9.5365
	7	7	126	600	2.6502
	7	8	12	601	80.387
	7	8	12	602	181.68
	7	8	12	603	130.87
	7	8	12	604	82.927
	7	8	12	605	13.671
	7	8	12	606	13.901
	7	8	12	607	112.42
	7	8	12	608	41.04
	7	8	22	609	10.808
	7	8	23	610	50.849
	7	8	23	611	32.117
	7	8	23	612	28.691
	7	8	25	613	4.5212
	7	8	10	614	15.785
	7	8	10	615	192.71
	7	8	10	616	91.829
	7	8	10	617	75.034
	7	8	10	618	28.314
	7	8	10	619	68.21
	7	9	7	620	196.35
	7	9	7	621	93.523
	7	9	7	622	265.16
	7	9	7	623	228.69
	7	9	7	624	217.81
	7	9	7	625	216.47
	7	9	7	626	247.42
	7	9	7	627	14.094
	7	9	7	628	161.4
	7	9	7	629	37.589
	7	9	34	630	39.441
	7	9	34	631	38.39
	7	9	34	632	90.977
	7	9	34	633	38.338
	7	9	34	634	40.892
	7	9	34	635	31.035
	7	9	34	636	90.34
	7	9	34	637	56.304
	7	9	34	638	62.434
	7	9	34	639	48.721
	7	10	5	640	34.447
	7	10	5	641	154.29
	7	10	5	642	88.037
	7	10	5	643	60.842
	7	10	5	644	124.3
	7	10	5	645	101.65
	7	10	5	646	230.03
	7	10	5	647	46.893
	7	10	36	648	5.4775
	7	10	36	649	14.052
	7	10	36	650	3.2057
	7	10	36	651	5.3099
	7	10	59	652	7.4536
	7	10	59	653	11.965
	7	10	59	654	76.506
	7	10	62	655	8.6577
	7	10	62	656	-4.315e-16
	7	10	62	657	28.739
	7	10	83	658	5.4858
	7	10	83	659	3.3793
	7	10	83	660	6.9441
	7	11	15	661	154.9
	7	11	15	662	143.13
	7	11	15	663	123.42
	7	11	15	664	43.069
	7	11	15	665	98.657
	7	11	15	666	76.041
	7	11	15	667	111.23
	7	11	15	668	120.87
	8	1	13	669	248.43
	8	1	13	670	227.56
	8	1	13	671	351.83
	8	1	13	672	142.06
	8	1	29	673	82.042
	8	1	29	674	81.842
	8	1	29	675	140.92
	8	1	29	676	52.254
	8	1	29	677	337.18
	8	2	66	678	249.44
	8	2	66	679	52.897
	8	2	66	680	86.825
	8	2	66	681	234.36
	8	4	76	682	63.504
	8	4	76	683	29.281
	8	4	76	684	91.984
	8	4	76	685	53.931
	8	4	76	686	151.63
	8	4	76	687	133.21
	8	4	76	688	176.33
	8	4	76	689	72.665
	8	4	76	690	239.39
	8	4	94	691	-0.99122
	8	4	94	692	-17.217
	8	4	94	693	21.405
	8	5	2	694	127.67
	8	5	2	695	621.35
	8	5	2	696	39.487
	8	5	2	697	478.29
	8	5	2	698	510.94
	8	5	2	699	340.34
	8	5	2	700	960.9
	8	5	2	701	1157.4
	8	5	2	702	715.89
	8	6	8	703	193.59
	8	6	8	704	138.63
	8	6	8	705	230.06
	8	6	8	706	219.34
	8	6	8	707	123.48
	8	6	8	708	205.81
	8	8	147	709	-44.972
	8	13	33	710	400.01
	8	13	33	711	417.44
	8	13	33	712	154.23
	8	13	33	713	293.97
	8	13	33	714	319.2
	8	13	33	715	353.66
	8	13	33	716	323.48
	8	13	33	717	135.36
	8	13	33	718	739.37
	8	13	44	719	38.466
	8	13	44	720	186.2
	8	13	44	721	20.346
	8	13	44	722	-8.6867
	8	13	44	723	69.087
	8	13	222	724	21.677
	8	13	222	725	37.421
	8	13	222	726	50.719
	8	13	222	727	17.465
	8	14	10	728	521.29
	8	14	10	729	601.08
	8	14	10	730	366.13
	8	14	10	731	343.97
	8	14	10	732	98.118
	8	14	10	733	218.09
	8	14	10	734	402.15
	9	4	65	735	311.3
	9	6	22	736	237.76
	9	6	22	737	244.06
	9	6	22	738	94.944
	9	6	22	739	545.76
	9	6	50	740	293.7
	9	6	50	741	206.37
	9	6	50	742	142.46
	9	6	50	743	267.27
	9	6	50	744	292.5
	9	6	50	745	744.37
	9	6	229	746	-42.865
	9	7	40	747	148.63
	9	7	40	748	83.545
	9	7	40	749	89.988
	9	7	40	750	-49.137
	9	7	40	751	277.36
	9	7	60	752	59.618
	9	7	60	753	-157.35
	9	7	60	754	47.01
	9	7	60	755	118.19
	9	7	63	756	68.897
	9	7	63	757	66.103
	9	7	63	758	1048.4
	9	7	63	759	185.81
	9	7	65	760	113.59
	9	7	65	761	146.5
	9	7	65	762	190.59
	9	7	65	763	263.1
	9	7	65	764	-38.931
	9	7	65	765	82.434
	9	7	65	766	241.02
	9	7	127	767	71.898
	9	7	127	768	34.38
	9	7	127	769	88.331
	9	7	127	770	-72.744
	9	7	127	771	-18.469
	9	8	7	772	252.14
	9	8	7	773	345.27
	9	8	7	774	327.82
	9	8	7	775	92.578
	9	8	7	776	456.78
	9	8	7	777	74.557
	9	8	7	778	142.43
	9	8	14	779	496.56
	9	8	14	780	363.05
	9	8	14	781	726.43
	9	8	14	782	367.41
	9	8	14	783	418.32
	9	8	14	784	94.971
	9	8	14	785	152.89
	9	8	52	786	247.15
	9	8	52	787	191.72
	9	8	52	788	115.64
	9	8	52	789	137.93
	9	8	52	790	195.85
	9	8	52	791	243.94
	9	8	73	792	285.82
	9	8	73	793	116.66
	9	8	73	794	492.92
	9	8	73	795	57.787
	9	8	73	796	88.237
	9	8	73	797	250.48
	9	8	83	798	139.79
	9	8	83	799	98.322
	9	8	83	800	154.54
	9	8	83	801	40.468
	9	8	113	802	72.701
	9	8	113	803	173.78
	9	8	113	804	46.387
	9	8	133	805	52.556
	9	8	133	806	65.025
	9	8	133	807	208.57
	9	8	133	808	148.87
	9	8	133	809	93.014
	9	8	133	810	88.594
	9	8	150	811	133.37
	9	8	150	812	204.4
	9	9	18	813	353.68
	9	9	18	814	211.47
	9	9	18	815	619.9
	9	9	18	816	452.06
	9	9	18	817	230.76
	9	9	18	818	-336.13
	9	9	18	819	525.17
	9	9	18	820	700.18
	9	9	20	821	105.9
	9	9	20	822	207.22
	9	9	20	823	225.72
	9	9	20	824	123.26
	9	9	20	825	336.03
	9	9	20	826	95.424
	9	9	21	827	460.85
	9	9	21	828	539.64
	9	9	21	829	505.3
	9	9	21	830	184.92
	9	9	21	831	512.15
	9	9	21	832	256.61
	9	9	21	833	352.57
	9	9	21	834	40.344
	9	9	21	835	351.73
	9	11	51	836	235.27
	9	11	51	837	24.625
	9	13	5	838	406.69
	9	13	5	839	647.83
	9	13	5	840	704.06
	9	13	5	841	775.89
	9	13	5	842	676.97
	9	13	5	843	1929.8
	9	13	90	844	129.27
	9	13	90	845	35.727
	9	13	97	846	137.73
	9	13	97	847	55.314
	9	13	97	848	70.395
	9	13	144	849	217.23
	9	13	144	850	65.891
	9	13	144	851	134.82
	9	13	144	852	101.57
	9	13	144	853	150.33
	9	13	148	854	29.487
	9	13	13	855	264.05
	9	13	13	856	88.352
	9	13	13	857	66.609
	9	13	13	858	132.82
	9	13	13	859	-29.934
	9	13	13	860	24.356
	9	14	10	861	638.7
	9	14	10	862	920.91
	9	14	10	863	752.19
	9	14	10	864	732.48
	9	14	10	865	504.06
	9	14	10	866	380.6
	9	14	10	867	88.22
	9	15	58	868	408.02
	9	15	58	869	197.43
	9	15	58	870	-98.37
	9	15	97	871	226.3
	9	15	97	872	23.236
	9	15	97	873	110.16
	9	15	97	874	82.802
	9	15	97	875	195.17
	9	15	97	876	32.925
	9	15	97	877	61.589
	9	15	97	878	106.06
	9	15	97	879	374.83
	9	15	97	880	92.361
	9	17	84	881	18.332
	9	17	84	882	42.419
	10	18	14	883	243.58
	10	18	14	884	273.29
	10	18	14	885	460.16
	10	18	14	886	172.82
	10	18	14	887	164.92
	10	18	14	888	85.305
	10	19	13	889	461.28
	10	19	25	890	128.88
	10	19	25	891	-32.099
	10	19	25	892	66.013
	10	19	28	893	155.37
	10	19	28	894	532.84
	10	19	52	895	-5.9434
	10	19	52	896	-0.21701
	10	19	61	897	-9.9305
	10	19	65	898	241.47
	10	19	23	899	263.35
	10	19	23	900	642.25
	10	19	23	901	410.75
	10	19	23	902	323.49
	10	19	23	903	730.06
	10	19	23	904	374.06
	10	19	32	905	426.79
	10	19	32	906	285.34
	10	19	32	907	243.62
	10	19	32	908	162.54
	10	19	32	909	583.11
	10	19	32	910	161.97
	10	19	32	911	98.249
	10	24	5	912	508.78
	10	24	5	913	696.32
	10	24	5	914	997.19
	10	24	5	915	1597.7
	10	24	5	916	0.31313
	10	24	5	917	1513.9
	10	24	5	918	1515
	10	24	5	919	1658.4
	10	24	5	920	1426.4
	10	25	35	921	476.19
	10	25	35	922	888.37
	10	25	35	923	543.02
	10	25	35	924	318.58
	10	25	35	925	381.8
	10	25	35	926	450.05
	10	25	35	927	712.91
	10	25	35	928	269.8
	10	25	35	929	453.31
	10	26	9	930	1256.4
	10	26	9	931	95.057
	10	26	9	932	444.67
	10	26	9	933	767.33
	10	26	9	934	537.43
	10	26	9	935	567.29
	10	26	9	936	904.96
	10	26	9	937	1871.1
	10	26	9	938	447.48
	10	26	9	939	126.74
	10	26	9	940	455.63
	10	26	9	941	343.23
	10	28	10	942	282.79
	10	28	10	943	764.68
	10	28	10	944	614.43
	10	28	10	945	833.81
	10	28	10	946	733.91
	10	28	10	947	492.61
	10	28	10	948	655.69
	10	28	10	949	850.69
	10	28	10	950	2431.2
	10	28	50	951	229.93
	10	28	50	952	-9.5867
	10	28	50	953	-6.3087
	10	31	11	954	214.45
	10	31	11	955	136.13
	10	31	11	956	236.88
	10	31	11	957	199.17
	10	31	11	958	395.2
	10	31	11	959	312.41
	10	31	11	960	320.17
	10	31	11	961	265.39
	10	31	11	962	177.94
	11	1	4	963	81.534
	11	1	4	964	105.22
	11	1	4	965	139.48
	11	1	4	966	72.08
	11	1	4	967	-4.406
	11	1	4	968	590.14
	11	1	4	969	43.423
	11	1	19	970	-16.081
	11	1	19	971	80.049
	11	1	19	972	-68.591
	11	1	19	973	166.34
	11	1	19	974	19.234
	11	1	45	975	-20.749
	11	1	45	976	62.197
	11	1	45	977	112.99
	11	1	45	978	35.274
	11	1	45	979	-10.229
	11	1	54	980	16.364
	11	1	54	981	37.085
	11	1	54	982	34.35
	11	1	54	983	23.434
	11	1	54	984	46.421
	11	1	54	985	-12.534
	11	1	57	986	-1.2827
	11	1	57	987	40.54
	11	1	57	988	-16.665
	11	1	57	989	36.551
	11	1	58	990	39.84
	11	1	58	991	20.665
	11	1	58	992	132.06
	11	1	58	993	207.49
	11	1	59	994	11.112
	11	1	59	995	31.32
	11	1	59	996	29.207
	11	1	59	997	57.256
	11	1	59	998	84.545
	11	1	59	999	34.631
	11	1	59	1000	9.9655
	11	1	59	1001	84.091
	11	1	73	1002	43.979
	11	1	73	1003	9.7752
	11	1	73	1004	39.636
	11	1	73	1005	-4.1049
	11	1	86	1006	17.486
	11	1	86	1007	22.833
	11	1	86	1008	18.503
	11	1	86	1009	18.456
	11	1	86	1010	116.27
	11	1	93	1011	24.189
	11	1	93	1012	6.9071
	11	1	93	1013	17.382
	11	1	104	1014	21.15
	11	1	104	1015	32.3
	11	1	126	1016	9.7178
	11	1	126	1017	29.702
	11	1	126	1018	17.155
	11	1	126	1019	20.66
	11	1	126	1020	73.741
	11	1	126	1021	41.288
	11	1	126	1022	30.847
	11	1	126	1023	33.955
	11	1	132	1024	245.09
	11	1	132	1025	17.135
	11	1	142	1026	11.091
	11	1	142	1027	36.799
	11	1	53	1028	109.73
	11	1	53	1029	79.453
	11	1	53	1030	60.804
	11	1	53	1031	103.34
	11	1	53	1032	49.986
	11	1	53	1033	95.329
	11	1	53	1034	50.757
	11	1	53	1035	36.529
	11	4	19	1036	71.116
	11	4	19	1037	54.02
	11	4	19	1038	139.32
	11	4	19	1039	16.973
	11	4	19	1040	63.965
	11	4	19	1041	8.0785
	11	4	19	1042	127.02
	11	4	19	1043	41.853
	11	5	11	1044	159.48
	11	5	11	1045	232.06
	11	5	11	1046	295.97
	11	5	11	1047	460.81
	11	5	11	1048	239.06
	11	5	11	1049	144.27
	11	5	11	1050	390.34
	11	5	11	1051	135.07
	11	5	11	1052	95.809
	11	5	11	1053	77.984
	11	5	46	1054	42.331
	11	5	46	1055	22.726
	11	5	46	1056	79.472
	11	5	88	1057	101.52
	11	5	88	1058	33.422
	11	5	88	1059	65.015
	11	5	88	1060	64.058
	11	5	88	1061	44.187
	11	5	88	1062	105.49
	11	5	142	1063	26.995
	11	5	142	1064	45.188
	11	5	142	1065	32.205
	11	6	24	1066	235.19
	11	6	24	1067	73.198
	11	6	24	1068	53.823
	11	6	24	1069	42.29
	11	6	24	1070	203.4
	11	6	24	1071	311.07
	11	6	24	1072	27.695
	11	6	24	1073	91.871
	11	6	24	1074	104.39
	11	6	24	1075	12.724
	11	6	24	1076	94.723
	11	6	31	1077	197.07
	11	6	31	1078	202.02
	11	6	31	1079	74.527
	11	6	31	1080	41.052
	11	6	31	1081	91.412
	11	6	31	1082	162.32
	11	6	31	1083	50.632
	11	6	31	1084	-11.192
	11	6	31	1085	41.635
	11	6	38	1086	148.91
	11	6	38	1087	83.379
	11	6	38	1088	229.1
	11	6	38	1089	40.818
	11	6	38	1090	42.442
	11	6	38	1091	46.346
	11	6	38	1092	39.913
	11	6	38	1093	362.29
	11	6	38	1094	162.21
	11	6	38	1095	87.08
	11	6	38	1096	66.009
	11	6	38	1097	247.88
	11	8	12	1098	25.987
	11	8	12	1099	231.16
	11	8	12	1100	233.37
	11	8	12	1101	133.44
	11	8	12	1102	159.05
	11	8	12	1103	155.64
	11	8	12	1104	180.28
	11	8	12	1105	121.15
	11	8	12	1106	176.41
	11	8	12	1107	98.937
	11	8	12	1108	236.17
	11	8	12	1109	74.353
	11	8	12	1110	283.88
	12	1	108	1111	269.72
	12	1	108	1112	418.89
	12	1	108	1113	214.03
	12	1	108	1114	473.26
	12	1	108	1115	784.48
	12	1	108	1116	282.81
	12	1	108	1117	262.87
	12	1	108	1118	248.42
	12	1	108	1119	568.37
	12	1	108	1120	125.62
	12	2	69	1121	294.77
	12	2	69	1122	96.939
	12	2	69	1123	264.49
	12	2	69	1124	415.18
	12	2	69	1125	362.27
	12	3	232	1126	114.46
	12	3	232	1127	11.237
	12	5	41	1128	271.11
	12	5	41	1129	395.45
	12	5	41	1130	442.8
	12	5	41	1131	690.9
	12	5	41	1132	506.41
	12	5	41	1133	336.65
	12	5	41	1134	293.73
	12	5	41	1135	186.14
	12	5	41	1136	306.35
	12	5	41	1137	188.88
	12	5	41	1138	803.19
	12	5	153	1139	144.97
	12	5	153	1140	119.54
	12	5	153	1141	334.55
	12	5	153	1142	257.59
	12	5	153	1143	57.241
	12	5	153	1144	252.26
	12	5	153	1145	418.77
	12	5	153	1146	361.56
	12	6	71	1147	106.45
	12	6	71	1148	73.007
	12	6	71	1149	28.192
	12	6	71	1150	294.93
	12	6	75	1151	111.52
	12	6	75	1152	80.734
	12	6	75	1153	528.46
	12	6	75	1154	128.49
	12	6	75	1155	136.87
	12	6	75	1156	120.51
	12	6	37	1157	-31.662
	12	6	37	1158	159.6
	12	6	39	1159	-10.379
	12	6	39	1160	-3.8913
	12	6	58	1161	676.27
	12	6	106	1162	252.39
	12	6	106	1163	338.32
	12	6	106	1164	20.604
	12	6	106	1165	115.93
	12	6	106	1166	-4.7482
	12	6	158	1167	322.31
	12	6	158	1168	154.61
	12	6	158	1169	33.3
	12	6	200	1170	24.036
	12	6	200	1171	-2.6057
	12	6	206	1172	67.326
	12	6	206	1173	685.57
	12	6	206	1174	51.654
	12	6	206	1175	289.27
	12	6	206	1176	70.239
	12	8	3	1177	748.15
	12	8	3	1178	949.23
	12	8	3	1179	1659.8
	12	8	3	1180	1042.1
	12	8	3	1181	540.99
	12	8	3	1182	1026.4
	12	8	3	1183	966.19
	12	8	148	1184	48.13
	12	8	148	1185	93.948
	12	8	148	1186	-4.2563
	12	9	46	1187	138.41
	12	9	46	1188	-49.378
	12	9	153	1189	4.1988
	12	12	7	1190	239.77
	13	1	42	1191	364.57
	13	1	42	1192	427.4
	13	1	42	1193	271.77
	13	1	42	1194	324.46
	13	1	42	1195	333.56
	13	1	42	1196	53.231
	13	1	42	1197	166.71
	13	1	42	1198	382.2
	13	1	42	1199	262.59
	13	1	42	1200	230.26
	13	1	42	1201	134.53
	13	1	42	1202	512.86
	13	1	151	1203	138.75
	13	1	151	1204	231.96
	13	1	151	1205	136.94
	13	1	151	1206	14.581
	13	1	151	1207	165.32
	13	1	165	1208	175.7
	13	1	165	1209	177.16
	13	1	165	1210	268.8
	13	1	165	1211	57.165
	13	1	165	1212	120.28
	13	1	174	1213	85.475
	13	1	174	1214	88.567
	13	1	174	1215	290.23
	13	1	174	1216	29.661
	13	1	174	1217	134.4
	13	1	174	1218	87.989
	13	1	174	1219	-1.593e-15
	13	1	190	1220	189.07
	13	1	190	1221	87.927
	13	1	196	1222	281.06
	13	1	196	1223	260.6
	13	1	196	1224	193.5
	13	1	196	1225	152.91
	13	1	196	1226	307.47
	13	1	196	1227	26.013
	13	1	225	1228	67.969
	13	1	225	1229	62.764
	13	1	225	1230	37.936
	13	1	225	1231	215.81
	13	1	225	1232	52.738
	13	1	225	1233	197.68
	13	1	229	1234	559.79
	13	1	229	1235	210.17
	13	1	229	1236	246.19
	13	1	229	1237	63.398
	13	1	59	1238	249.13
	13	1	59	1239	244.49
	13	1	59	1240	448.53
	13	1	59	1241	633.98
	13	1	59	1242	196.37
	13	1	59	1243	345.83
	13	1	59	1244	275.72
	13	1	59	1245	267.44
	13	1	59	1246	382.41
	13	1	92	1247	105.17
	13	1	92	1248	125.38
	13	1	92	1249	168.73
	13	1	92	1250	128.62
	13	1	92	1251	307.84
	13	1	92	1252	98.341
	13	1	92	1253	362.28
	13	2	116	1254	113.13
	13	2	116	1255	155.37
	13	2	116	1256	475.4
	13	2	116	1257	188.86
	13	2	116	1258	147.72
	13	2	116	1259	104.81
	13	2	116	1260	63.689
	13	2	116	1261	105.15
	13	2	116	1262	118.02
	13	2	116	1263	108.8
	13	2	104	1264	93.621
	13	2	104	1265	74.175
	13	2	104	1266	184.38
	13	2	104	1267	87.136
	13	2	104	1268	158.68
	13	2	104	1269	28.807
	13	3	26	1270	75.861
	13	3	26	1271	164.51
	13	3	26	1272	152.47
	13	3	26	1273	137.27
	13	3	26	1274	144.31
	13	3	26	1275	436.86
	13	3	26	1276	255.18
	13	3	26	1277	553.99
	13	3	26	1278	447.24
	13	4	48	1279	301.46
	13	4	48	1280	210.64
	13	4	48	1281	234.65
	13	4	48	1282	110.89
	13	4	48	1283	400.94
	13	4	48	1284	300.9
	13	4	48	1285	177.27
	13	4	48	1286	211.5
	13	4	48	1287	210.99
	13	4	48	1288	148.71
	13	4	48	1289	103.65
	13	4	70	1290	136.94
	13	4	70	1291	50.816
	13	4	70	1292	18.88
	13	4	70	1293	106.83
	13	4	70	1294	47.605
	13	4	70	1295	53.296
	13	4	70	1296	55.572
	13	5	5	1297	635.56
	13	5	5	1298	30.303
	13	5	5	1299	700.27
	13	5	5	1300	14.96
	13	5	5	1301	55.249
	13	5	5	1302	184.1
	13	5	5	1303	336.24
	13	5	5	1304	142.88
	13	5	24	1305	452.22
	13	5	24	1306	216.12
	13	5	24	1307	688.68
	13	5	24	1308	515.07
	13	5	24	1309	200.31
	13	5	24	1310	538.55
	13	5	24	1311	739.36
	13	5	24	1312	782.19
	13	5	24	1313	636.33
	13	5	24	1314	785.6
	13	5	24	1315	462
	13	5	24	1316	181.99
	13	5	40	1317	96.66
	13	5	40	1318	209.31
	13	5	40	1319	64.945
	13	5	40	1320	341.06
	13	5	40	1321	572.44
	13	5	40	1322	738.83
	13	5	40	1323	103.68
	13	5	40	1324	333.98
	13	5	40	1325	80.01
	13	5	40	1326	370.17
	13	5	40	1327	380.49
	13	5	40	1328	661.04
	13	5	53	1329	550.01
	13	5	53	1330	61.777
	13	5	53	1331	295.64
	13	5	53	1332	175.15
	13	5	53	1333	79.675
	13	5	53	1334	63.262
	13	5	53	1335	146.2
	13	5	53	1336	133.33
	13	5	53	1337	30.056
	13	5	53	1338	64.007
	13	5	146	1339	128.37
	13	5	146	1340	295.18
	13	5	146	1341	109.76
	13	5	146	1342	678.44
	13	5	146	1343	143.41
	13	5	146	1344	154.92
	13	5	146	1345	19.392
	13	5	22	1346	276.82
	13	5	22	1347	136.21
	13	5	22	1348	113.56
	13	5	22	1349	122.4
	13	5	22	1350	279.75
	13	5	22	1351	333.09
	13	5	22	1352	295.81
	13	5	22	1353	136.5
	13	5	22	1354	244.98
	13	5	22	1355	439.13
	13	5	22	1356	244.33
	13	5	22	1357	144.12
	13	5	26	1358	493.21
	13	5	26	1359	7.2065
	13	5	26	1360	256.01
	13	5	26	1361	341.38
	13	5	26	1362	667.59
	13	5	26	1363	394.94
	13	5	26	1364	399.37
	13	5	26	1365	467.84
	13	5	26	1366	462.49
	13	5	26	1367	428.3
	13	6	56	1368	227.34
	13	6	56	1369	246.43
	13	6	56	1370	426.33
	13	6	56	1371	184.79
	13	6	56	1372	184.48
	13	6	56	1373	193.15
	13	6	56	1374	123.42
	13	6	56	1375	186.5
	13	6	56	1376	232.84
	13	6	56	1377	334.24
	13	7	1	1378	752.55
	13	7	1	1379	532.31
	13	7	1	1380	558.65
	13	7	1	1381	457.63
	13	7	1	1382	383.46
	13	7	1	1383	773.36
	13	7	1	1384	435.44
	13	7	1	1385	688.75
	13	7	1	1386	489.06
	13	7	1	1387	575.74
	13	7	1	1388	426.13
	13	7	8	1389	105.86
	13	7	8	1390	132.37
	13	7	8	1391	313.25
	13	7	8	1392	25.531
	13	7	8	1393	278.28
	13	7	8	1394	195.34
	13	7	8	1395	129.82
	13	7	8	1396	61.781
	13	7	29	1397	719.93
	13	7	29	1398	291.51
	13	7	29	1399	267.28
	13	7	29	1400	58.218
	13	7	29	1401	232.96
	13	7	29	1402	276.77
	13	7	29	1403	136.22
	13	7	29	1404	285.72
	13	7	29	1405	91.909
	13	7	29	1406	820.27
	13	7	29	1407	392.81
	13	7	42	1408	261.24
	13	7	42	1409	200.68
	13	7	42	1410	146.08
	13	7	42	1411	108.47
	13	7	42	1412	39.554
	13	7	42	1413	120.11
	13	7	42	1414	152.31
	13	7	42	1415	88.797
	13	7	42	1416	127.77
	13	7	3	1417	241.19
	13	7	3	1418	744.76
	13	7	3	1419	581.15
	13	7	3	1420	413.76
	13	7	3	1421	462.43
	13	7	3	1422	83.044
	13	7	3	1423	176.47
	13	7	3	1424	243.66
	13	7	3	1425	268.02
	13	7	3	1426	1135.8
	13	8	9	1427	146.26
	13	8	9	1428	255.2
	13	8	9	1429	353.19
	13	8	9	1430	190.98
	13	8	9	1431	89.546
	13	8	9	1432	250.36
	13	8	9	1433	51.005
	13	8	9	1434	230.43
	13	8	9	1435	212.88
	13	8	40	1436	176.42
	13	8	40	1437	143.67
	13	8	40	1438	548.35
	13	8	40	1439	114.95
	13	8	40	1440	432.52
	13	8	40	1441	256.68
	13	8	40	1442	236.89
	13	8	40	1443	106.55
	13	8	13	1444	199.1
	13	8	13	1445	835.83
	13	8	13	1446	353.05
	13	8	13	1447	306.41
	13	8	13	1448	193.65
	13	8	13	1449	602.67
	13	8	13	1450	227.63
	13	8	13	1451	296.96
	13	8	13	1452	299.3
	13	8	13	1453	116.82
	13	8	13	1454	309.15
	13	8	70	1455	49.366
	13	8	70	1456	106.27
	13	8	70	1457	-12.958
	13	8	70	1458	-27.707
	13	8	70	1459	49.525
	13	8	70	1460	90.38
	13	18	8	1461	-23.738
	13	18	8	1462	-73.169
	13	18	8	1463	-69.728
	15	2	107	1464	113.26
	15	2	107	1465	166.38
	15	2	107	1466	126.61
	15	2	107	1467	67.264
	15	2	147	1468	133.07
	15	2	147	1469	111.64
	15	2	147	1470	121.6
	15	2	147	1471	143.79
	15	2	147	1472	263.24
	15	2	147	1473	184.35
	15	2	147	1474	150.22
	15	2	147	1475	176.25
	15	5	134	1476	105.05
	15	5	134	1477	91.775
	15	5	134	1478	124.13
	15	5	134	1479	88.496
	15	5	134	1480	146.78
	15	5	134	1481	54.023
	15	5	134	1482	141.97
	15	5	134	1483	187.26
	15	6	18	1484	325.7
	15	6	18	1485	316.6
	15	6	18	1486	396.23
	15	6	18	1487	413.04
	15	6	18	1488	202.8
	15	6	18	1489	203.1
	15	6	18	1490	130.84
	15	6	18	1491	174.34
	15	6	18	1492	350.75
	15	6	18	1493	284.22
	15	6	18	1494	577.06
	15	6	22	1495	85.078
	15	6	22	1496	21.668
	15	6	22	1497	268.86
	15	6	22	1498	389.45
	15	6	22	1499	64.919
	15	6	22	1500	99.235
	15	6	22	1501	372.47
	15	6	22	1502	204.6
	15	6	22	1503	188.92
	15	6	22	1504	198.52
	15	6	22	1505	181.13
	15	6	22	1506	413.68
	15	6	22	1507	271.75
	15	6	2	1508	494.65
	15	6	2	1509	1134.6
	15	6	2	1510	363.4
	15	6	2	1511	275.15
	15	6	2	1512	394.12
	15	6	2	1513	1021.5
	15	6	2	1514	466.13
	15	6	2	1515	2961
	15	6	2	1516	575.73
	15	6	2	1517	410.62
	15	6	2	1518	1975.2
	15	6	2	1519	680.04
	15	6	2	1520	308.74
	15	6	2	1521	134.11
	15	6	2	1522	1894.8
	16	1	52	1523	976.1
	16	1	52	1524	464.9
	16	1	52	1525	869.27
	16	1	52	1526	151.46
	16	1	52	1527	459.72
	16	1	52	1528	22.767
	16	1	52	1529	1463.8
	16	1	52	1530	455.33
	16	1	52	1531	64.592
	16	1	52	1532	423.11
	16	1	52	1533	280.67
	16	1	52	1534	790.31
	16	1	52	1535	340.73
	16	2	109	1536	397.56
	16	2	109	1537	908.81
	16	2	109	1538	434.27
	16	2	109	1539	530.93
	16	2	109	1540	83.196
	16	2	109	1541	481.23
	16	2	109	1542	411.37
	16	2	109	1543	310.72
	16	2	109	1544	171.01
	16	2	109	1545	437.38
	16	2	109	1546	455.43
	16	2	109	1547	539.16
	16	2	109	1548	430.84
	16	2	109	1549	366.72
	16	2	109	1550	178.92
	16	2	126	1551	180.11
	16	2	126	1552	356.52
	16	2	126	1553	129.91
	16	2	126	1554	110.2
	16	2	126	1555	715.87
	16	2	126	1556	529.05
	16	2	126	1557	423.9
	16	2	126	1558	279
	16	2	126	1559	233.05
	16	2	126	1560	133.66
	16	2	130	1561	257.36
	16	2	130	1562	107.49
	16	2	130	1563	182.9
	16	2	130	1564	153.28
	16	2	130	1565	119.15
	16	2	130	1566	338.91
	16	2	130	1567	175.92
	16	2	130	1568	164.03
	16	2	130	1569	169.65
	16	2	130	1570	231.37
	16	2	130	1571	574.07
	16	2	130	1572	203.89
	16	2	130	1573	214.6
	16	2	130	1574	151.39
	16	2	130	1575	513.69
	16	2	130	1576	94.38
	16	2	130	1577	120.11
	16	3	24	1578	1016.2
	16	3	24	1579	973.27
	16	3	24	1580	524.51
	16	3	24	1581	937.74
	16	3	24	1582	878.83
	16	3	24	1583	311.73
	16	3	24	1584	346.48
	16	3	24	1585	1114
	16	3	24	1586	830.58
	16	3	24	1587	319.96
	16	3	24	1588	621.21
	16	3	24	1589	481.73
	16	3	68	1590	230.88
	16	3	68	1591	805.26
	16	3	68	1592	256.5
	16	3	68	1593	434.58
	16	3	68	1594	453.01
	16	3	68	1595	280.52
	16	3	68	1596	127.27
	16	3	68	1597	517.09
	16	3	68	1598	367.88
	16	3	68	1599	209.46
	16	3	68	1600	319.51
	16	3	68	1601	459.28
	16	3	108	1602	-154.74
	16	3	108	1603	258.91
	16	3	108	1604	376.25
	16	3	108	1605	267.54
	16	3	108	1606	113.73
	16	3	108	1607	227.08
	16	3	108	1608	40.826
	16	3	108	1609	160.42
	16	3	108	1610	264.26
	16	3	108	1611	237.84
	16	3	108	1612	107.37
	16	3	190	1613	99.73
	16	3	190	1614	189.89
	16	3	190	1615	64.999
	16	3	190	1616	49.371
	16	3	190	1617	43
	16	3	97	1618	220.51
	16	3	97	1619	23.58
	16	3	97	1620	353.99
	16	3	97	1621	583.44
	16	3	97	1622	207.71
	16	3	97	1623	257.8
	16	3	97	1624	151.05
	16	3	97	1625	384.82
	16	3	97	1626	485.71
	16	3	97	1627	116.24
	16	3	97	1628	244.83
	16	3	97	1629	475.67
	16	3	97	1630	23.641
	16	3	139	1631	241.38
	16	3	139	1632	115.69
	16	3	139	1633	351.74
	16	3	139	1634	227.37
	16	3	139	1635	159.9
	16	3	139	1636	77.496
	16	3	139	1637	586.67
	16	3	177	1638	41.237
	16	3	177	1639	-10.091
	16	3	177	1640	189.06
	16	3	177	1641	152.16
	16	3	177	1642	293.88
	16	3	177	1643	109.46
	16	3	177	1644	-4.3309
	16	4	66	1645	163.73
	16	4	66	1646	221.81
	16	4	66	1647	296.75
	16	4	66	1648	227.81
	16	4	66	1649	157.31
	16	4	66	1650	52.568
	16	4	66	1651	470.01
	16	4	66	1652	278.62
	16	4	66	1653	-2.6074
	16	4	66	1654	101.42
	16	4	66	1655	226.89
	16	4	66	1656	186.04
	16	4	85	1657	199.52
	16	4	85	1658	166.45
	16	4	85	1659	166.45
	16	4	85	1660	268.08
	16	4	85	1661	107.35
	16	4	85	1662	40.495
	16	4	85	1663	110.56
	16	4	85	1664	59.08
	16	4	85	1665	154.35
	16	4	24	1666	757.76
	16	4	24	1667	840.93
	16	4	24	1668	834.84
	16	4	24	1669	837.99
	16	4	24	1670	566.63
	16	4	24	1671	389.45
	16	4	24	1672	582.46
	16	4	24	1673	504.15
	16	4	24	1674	293.16
	16	4	24	1675	702.37
	16	4	24	1676	939.57
	16	4	24	1677	402.5
	16	4	24	1678	498.76
	16	4	77	1679	1275.5
	16	4	77	1680	425.67
	16	4	77	1681	665.14
	16	4	77	1682	338.94
	16	4	77	1683	311.47
	16	4	77	1684	158.37
	16	4	77	1685	226.22
	16	4	77	1686	1270.9
	16	4	77	1687	86.765
	16	4	77	1688	111.58
	16	4	77	1689	512.31
	16	4	77	1690	33.737
	16	4	77	1691	326.68
	16	4	77	1692	159.61
	16	6	1	1693	918.4
	16	6	1	1694	1029.5
	16	6	1	1695	1085.9
	16	6	1	1696	1152.5
	16	6	1	1697	356.96
	16	6	1	1698	616.36
	16	6	1	1699	1212.5
	16	6	1	1700	556.62
	16	6	1	1701	1445.5
	16	6	1	1702	2810.9
	16	6	1	1703	922.51
	16	6	1	1704	920.42
	16	6	1	1705	899.51
	16	6	1	1706	749.78
	16	6	1	1707	1175
	16	6	2	1708	393.72
	16	6	2	1709	509.67
	16	6	2	1710	438.89
	16	6	2	1711	968.79
	16	6	2	1712	178.89
	16	6	2	1713	336.27
	16	6	2	1714	575.06
	16	6	2	1715	450.33
	16	6	2	1716	662.88
	16	6	2	1717	2621.7
	16	6	2	1718	957.28
	16	6	2	1719	2377.6
	16	6	2	1720	1078.8
	16	6	2	1721	1000.5
	16	6	2	1722	683.9
	16	6	2	1723	895.88
	16	6	2	1724	1077.8
	16	6	3	1725	856.28
	16	6	3	1726	710.01
	16	6	3	1727	770.37
	16	6	3	1728	1073.4
	16	6	3	1729	1130.2
	16	6	3	1730	1087
	16	6	3	1731	1170.2
	16	6	3	1732	1372.8
	16	6	3	1733	2728.4
	16	6	3	1734	1262.7
	16	6	3	1735	895.09
	16	6	3	1736	1437.8
	16	6	3	1737	948.65
	16	6	3	1738	1006
	16	6	4	1739	613.48
	16	6	4	1740	472.9
	16	6	4	1741	358.34
	16	6	4	1742	446.46
	16	6	4	1743	819.22
	16	6	4	1744	79.684
	16	6	4	1745	499.28
	16	6	4	1746	171.42
	16	6	4	1747	573.9
	16	6	4	1748	1474.3
	16	6	4	1749	295.93
	16	6	4	1750	971.48
	16	6	4	1751	1320.5
	16	6	4	1752	217.96
	16	6	4	1753	438.51
	16	6	4	1754	442.38
	16	6	7	1755	601.29
	16	6	7	1756	1666.2
	16	6	7	1757	577.11
	16	6	7	1758	2633.5
	16	6	7	1759	1062.6
	16	6	7	1760	792.09
	16	6	7	1761	2340.3
	16	6	7	1762	427.48
	16	6	7	1763	1059.9
	16	6	7	1764	1004.7
	16	6	7	1765	896.87
	16	6	7	1766	1377
	16	6	10	1767	661.1
	16	6	10	1768	188.53
	16	6	10	1769	486.12
	16	6	10	1770	1078.5
	16	6	10	1771	1061.2
	16	6	10	1772	273.73
	16	6	10	1773	1039.6
	16	6	10	1774	858.88
	16	6	10	1775	282.3
	16	6	10	1776	213.61
	16	6	10	1777	395.09
	16	6	10	1778	673.06
	16	6	14	1779	140.36
	16	6	14	1780	227.66
	16	6	14	1781	392.89
	16	6	14	1782	465.33
	16	6	14	1783	521.17
	16	6	14	1784	442.45
	16	6	14	1785	285.88
	16	6	14	1786	862.84
	16	6	14	1787	716.9
	16	6	14	1788	424.31
	16	6	14	1789	220.28
	16	6	14	1790	399.56
	16	6	22	1791	174.06
	16	6	22	1792	347.33
	16	6	22	1793	152.09
	16	6	22	1794	147.31
	16	6	22	1795	207.59
	16	6	22	1796	565.98
	16	6	22	1797	93.853
	16	6	22	1798	467.31
	16	6	22	1799	208.02
	16	6	22	1800	173.64
	16	6	22	1801	207.08
	16	6	22	1802	467.71
	16	6	22	1803	404.88
	16	6	22	1804	111.4
	16	6	25	1805	208.06
	16	6	25	1806	147.06
	16	6	25	1807	153.35
	16	6	25	1808	96.805
	16	6	25	1809	343.89
	16	6	25	1810	87.77
	16	6	25	1811	213.69
	16	6	25	1812	303.92
	16	6	25	1813	153.86
	16	6	25	1814	326.53
	16	6	25	1815	193.98
	16	6	25	1816	440.5
	16	6	26	1817	462.51
	16	6	26	1818	386.14
	16	6	26	1819	459.26
	16	6	26	1820	247.7
	16	6	26	1821	487.12
	16	6	26	1822	248.87
	16	6	26	1823	639.77
	16	6	26	1824	224.16
	16	6	32	1825	449.44
	16	6	32	1826	260.77
	16	6	32	1827	782.69
	16	6	32	1828	861.39
	16	6	32	1829	13.085
	16	6	32	1830	736.1
	16	6	32	1831	1365
	16	6	32	1832	413.49
	16	6	32	1833	1161.7
	16	6	32	1834	144.38
	16	6	32	1835	871.08
	16	6	32	1836	802.73
	16	6	37	1837	73.254
	16	6	37	1838	141.6
	16	6	37	1839	201.49
	16	6	37	1840	465.71
	16	6	37	1841	103.11
	16	6	37	1842	983.16
	16	6	37	1843	212.27
	16	6	37	1844	484.78
	16	6	37	1845	230.93
	16	6	37	1846	129.01
	16	6	37	1847	150.26
	16	6	37	1848	177.41
	16	6	44	1849	56.233
	16	6	44	1850	196.28
	16	6	44	1851	334.8
	16	6	44	1852	75.816
	16	6	44	1853	653.16
	16	6	44	1854	519.18
	16	6	44	1855	116.94
	16	6	44	1856	213.76
	16	6	44	1857	188.07
	16	6	53	1858	67.241
	16	6	53	1859	23.702
	16	6	53	1860	243.84
	16	6	53	1861	2.073
	16	6	53	1862	161.53
	16	6	53	1863	597.95
	16	6	53	1864	858.67
	16	6	53	1865	947.47
	16	6	53	1866	120.3
	16	6	53	1867	42.92
	16	6	64	1868	242.79
	16	6	64	1869	33.813
	16	6	64	1870	90.171
	16	6	64	1871	116.22
	16	6	64	1872	225.7
	16	6	64	1873	69.082
	16	6	64	1874	73.38
	16	6	90	1875	56.335
	16	6	90	1876	45.287
	16	6	90	1877	78.57
	16	6	90	1878	172.02
	16	6	90	1879	126.93
	16	6	90	1880	107.09
	16	6	90	1881	155.8
	16	6	90	1882	139.24
	16	6	5	1883	1028.9
	16	6	5	1884	1171.4
	16	6	5	1885	1119.6
	16	6	5	1886	1074.6
	16	6	5	1887	843.88
	16	6	5	1888	498.68
	16	6	5	1889	1019.9
	16	6	5	1890	1883.5
	16	6	5	1891	162.81
	16	6	5	1892	674.92
	16	6	5	1893	540.49
	16	6	5	1894	1041.8
	16	6	5	1895	931.62
	16	6	5	1896	1046.5
	16	6	5	1897	1349.2
	16	6	6	1898	1190.8
	16	6	6	1899	1179.5
	16	6	6	1900	1153.5
	16	6	6	1901	1631.2
	16	6	6	1902	1408
	16	6	6	1903	1544.9
	16	6	6	1904	657.25
	16	6	6	1905	741.91
	16	6	6	1906	1275.6
	16	6	6	1907	1409.8
	16	6	6	1908	2273.5
	16	6	6	1909	632.13
	16	6	6	1910	1041.2
	16	6	6	1911	746.87
	16	6	6	1912	575.76
	16	6	6	1913	1023.8
	16	6	6	1914	809.18
	16	6	6	1915	1000.2
	16	6	6	1916	1414.4
	16	6	6	1917	2267.7
	16	6	17	1918	395.74
	16	6	17	1919	495.69
	16	6	17	1920	805.75
	16	6	17	1921	777.81
	16	6	17	1922	605.81
	16	6	17	1923	452.45
	16	6	17	1924	773.88
	16	6	17	1925	298
	16	6	17	1926	576.55
	16	6	17	1927	390.5
	16	6	17	1928	610.61
	16	6	17	1929	1049
	16	6	17	1930	444.45
	16	6	17	1931	531.22
	16	6	17	1932	422.7
	16	6	17	1933	877.18
	16	6	17	1934	716.28
	16	6	17	1935	573.88
	16	6	18	1936	1059.6
	16	6	18	1937	523.39
	16	6	18	1938	936
	16	6	18	1939	1087.1
	16	6	18	1940	817.84
	16	6	18	1941	788.8
	16	6	18	1942	312.63
	16	6	18	1943	496.73
	16	6	18	1944	1235.8
	16	6	18	1945	1134.5
	16	6	18	1946	1368.2
	16	6	18	1947	402.06
	16	6	18	1948	377.21
	16	6	18	1949	691.7
	16	6	18	1950	487.11
	16	6	18	1951	425.98
	16	6	18	1952	423.34
	16	6	18	1953	888.12
	16	6	18	1954	1887.2
	16	6	31	1955	1065.5
	16	6	31	1956	209.43
	16	6	31	1957	228.62
	16	6	31	1958	295.53
	16	6	31	1959	342.96
	16	6	31	1960	206.95
	16	6	31	1961	362.61
	16	6	31	1962	674.1
	16	6	31	1963	1685.4
	16	6	31	1964	119.48
	16	6	31	1965	157.57
	16	6	31	1966	616.66
	16	6	31	1967	184.66
	16	6	31	1968	220.87
	16	6	31	1969	973.26
	16	6	33	1970	247.2
	16	6	33	1971	433.49
	16	6	33	1972	568.55
	16	6	33	1973	357.69
	16	6	33	1974	351.1
	16	6	33	1975	336.08
	16	6	33	1976	257.32
	16	6	33	1977	534.86
	16	6	33	1978	606.73
	16	6	33	1979	252.82
	16	6	33	1980	92.452
	16	6	33	1981	534.29
	16	6	33	1982	273.35
	16	6	33	1983	493.58
	16	6	33	1984	151.29
	16	6	33	1985	512.65
	16	6	33	1986	550.85
	16	6	33	1987	281.66
	16	6	33	1988	1457.9
	16	6	33	1989	360.23
	16	6	35	1990	192.9
	16	6	35	1991	215.17
	16	6	35	1992	339.94
	16	6	35	1993	252.94
	16	6	35	1994	192.58
	16	6	35	1995	171.79
	16	6	35	1996	105.7
	16	6	35	1997	252.43
[truncated: 718 more rows]
