# Supplementary material for: Ramp-to-threshold dynamics in a hindbrain population controls the timing of spontaneous saccades
Source: Nat Commun. 2021 Jul 6;12:4145. doi: 10.1038/s41467-021-24336-w (PMC8260785; doi:10.1038/s41467-021-24336-w)
Supplement: Supplementary file 3 — Source Data [file 41467_2021_24336_MOESM3_ESM.zip › Ramirez_Source_Data/Supplementary Figure 8a.csv]

Panel
a
Fixation Duration(s)
Hindbrain Before Ablation	Hindbrain After Ablation	Spinal Cord Before Ablation	Spinal Cord After Ablation
4.732	13.754	4.344	6.235
4.367	63.616	2.906	7.203
8.078	3.409	10.953	5.594
7.493	12.72	7.844	19.468
5.219	21.42	4.312	5.532
3.617	10.397	1.813	8.843
6.15	8.806	6.187	12.688
5.008	7.822	3.704	3.547
1.965	4.068	5.25	10.125
3.096	12.885	4.203	26.797
34.825	11.473	13.297	11.015
17.969	23.846	3.656	14.625
4.311	6.749	20.75	30.172
5.082	10.767	6.578	5.25
6.937	7.809	5.078	14.109
9.323	30.519	12.031	6.172
12.211	9.688	2.844	8.125
3.889	6.917	10.516	6.578
3.803	8.109	6.078	7.047
5.444	12.604	4.625	14.719
3.296	23.594	7.453	5.484
8.791	6.567	5.406	10.094
2.698	10.812	6.266	5.969
8.429	8.989	8.234	7.891
5.376	24.624	5.313	33.187
7.37	28.505	6.875	4.547
5.252	6.962	5.89	3.5
4.444	1.734	21.813	5.953
6.325	17.598	5.547	8.906
3.071	7.003	23.922	15.953
8.99	19.928	5.875	4.063
4.684	25.408	8.375	9.437
10.397	1.779	18.187	7.469
4.173	38.199	4.422	5.438
5.004	5.16	3.203	11.312
18.384	9.722	4.343	3.656
10.801	28.751	4.266	16.047
9.13	15.948	3.016	3.781
9.009	8.166	6.687	18.954
3.847	10.557	15.578	5.921
6.471	21.552	3.969	7.782
3.315	27.985	7.125	4.25
10.574	11.739	4.5	1.75
8.336	8.009	15.141	6.89
5.234	15.216	2.906	8.172
3.958	7.536	6.937	16.25
4.846	10.442	7.032	20.141
3.551	17.771	8.234	7.031
9.078	6.82	7.328	6.219
16.191	10.188	7.641	15.156
4.622	11.412	12.562	5.156
5.378	8.425	2.985	5.875
6.041	30.981	6.64	23.36
4.023	10.49	5.828	9.547
11.515	15.125	10.188	1.562
8.696	3.706	4.547	15.531
5.217	7.467	2.578	4.234
3.188	9.633	25.078	37.438
5.769	15.335	6.656	6.359
6.741	6.964	6.735	17.453
2.574	11.219	20.14	5.235
29.332	27.813	4.813	6.484
5.059	10.22	6.812	48.735
27.834	12.783	19.688	28.703
11.65	22.055	3.187	17.656
8.858	8.568	10.891	6.953
6.484	17.082	4.125	33.672
12.01	10.123	8.719	10.578
8.296	38.528	11.297	21.438
20.103	22.827	6.718	15.484
6.795	11.607	13.578	9.547
3.838	17.133	16.516	19.406
6.686	11.267	64.188	5.485
7.329	15.012	16.312	28.5
6.164	11.464	10.344	26.765
7.538	20.075	6.672	16.25
9.787	5.877	5.172	2.953
12.458	5.192	7.062	5.36
6.798	20.842	18.484	37.312
10.846	6.061	6.938	1.797
4.819	8.188	16.922	11.328
11.837	29.294	7.265	17.5
6.884	3.001	16.594	5.625
6.705	6.016	7.75	29.703
15.529	32.042	9.219	26.906
5.867	10.1	5.937	2.703
4.833	21.854	17.313	11.328
8.33	7.022	6.484	11.172
7.103	32.457	14.75	6.36
10.665	9.141	5.078	12.89
8.461	28.925	9.782	26.625
7.703	32.097	6.796	10
2.509	25.399	12.25	7.547
6.456	11.761	7.86	16.485
7.249	21.373	10.453	5.765
21.364	11.936	12.453	13.094
12.014	31.541	7.594	8.891
4.063	16.15	17.172	13.859
12.871	8.228	6.703	9
7.726	1.829	13.406	11.625
18.004	36.157	5.922	11.828
8.146	25.757	14.062	7.672
14.911	8.808	11.454	24.344
25.56	26.347	9.765	20.781
6.417	40.798	9.5	7.641
10.707	28.76	23.485	9.468
7.487	17.41	10.968	12.469
3.068	30.847	13.61	7.953
8.515	19.749	10.547	21.735
25.572	43.568	11.953	12.203
20.135	9.696	7.547	7.984
8.497	17.312	21.656	18.297
12.126	4.688	6.172	9.625
27.759	8.484	18.89	19.156
14.979	12.359	8.532	39.531
8.031	14.157	10.265	21.688
10.03	15.703	6.813	17.391
24.198	14.578	11.235	22.437
11.072	16.797	14.5	9.094
6.699	16.265	20.672	7.625
14.091	14.313	1.609	16.531
13.695	15.844	5.937	7.75
7.61	15.468	9.532	18.563
11.623	2.704	13.64	8.125
19.67	4.937	5.016	10.015
5.476	13.125	10.531	9.829
3.551	25.719	22.703	18.281
4.399	22.625	7.735	16.375
14.908	23.453	4.484	16.515
8.336	29.953	18.891	9.094
30.965	16.64	3.547	9.813
10.828	25.86	19.781	13.125
14.944	22.359	5.719	7.39
7.796	19.406	8.671	24.141
10.003	23.203	11.75	6.922
14.607	22.844	3.047	14.359
8.613	18.531	11.344	34.985
4.582	19.516	43.5	19
11.098	18.719	9.047	4.156
8.469	23.578	10.375	25.953
14.724	21.969	4.719	23.547
12.517	9.953	18.813	9.375
13.477	9.656	2.328	7.64
11.446	8.328	9.062	12.079
8.841	28.093	5.297	31.64
27.461	31.594	25.375	39.063
1.752	22.203	4.188	14.359
30.443	13.641	9.859	39.156
21.841	16.078	5.359	7.438
21.67	3.016	7.875	12.812
8.332	20.39	5.672	21.313
7.39	26.578	10.25	16.453
12.831	25.891	5.891	5.281
8.619	32.031	11.312	3.563
5.17	46.938	6.578	9.312
15.926	22.266	6.61	11.531
14.819	22.375	8.359	3.922
20.623	7.453	4.719	7.766
10.741	17.641	9.437	10.156
12.141	25.375	5.891	7.438
10.843	17.765	7.484	10.75
7.825	18.156	7.86	6.156
30.024	25.672	55.125	15.656
5.137	22.5	10.859	9.5
9.051	20.828	5.094	7.219
10.068	17.922	15.469	8.812
10.763	10.25	17.156	8.782
17.797	19.25	22.25	6.984
20.155	25.157	4.532	12.25
8.852	19.687	8.953	7.578
7.628	3.265	3.547	9.531
13.004	14.766	13.656	6.813
5.994	22.203	4.516	8.047
19.448	25.063	5.875	7.312
19.006	13.734	5.937	4.016
8.083	29.172	3.813	6.64
10.906	32.531	5.859	8.75
21.532	16.891	5.187	17.954
14.218	31.875	6.172	10.296
17.375	17.312	5.016	5.5
18.829	9.032	2.5	12.188
17.859	8.921	16.828	5.578
6.734	22.422	6.563	7.438
7.922	22.235	5.468	11.282
13.688	16.5	41.891	5.765
12.187	19.563	3.109	7.782
18.5	26	5.657	4.609
1.594	38.562	2.562	1.641
4.5	24.797	24.594	5.218
15.844	26.266	6.687	5.907
9.422	22.453	6.563	4.234
19.578	20.5	16.797	9.312
17.359	29.484	6.203	16.063
9.109	14.188	4.078	6.359
10.047	8.343	20.641	5.391
15.344	10.125	5.015	8.375
26.859	11.75	3.672	7.969
14.141	13.047	4.687	7.031
23.593	8.953	52.047	7.109
27.594	15.016	5.688	14.75
2.266	16.562	5.125	6.907
25.187	16.61	6.718	10.109
30.922	21.39	4.594	6.984
27.984	11.172	22.469	5.532
29.204	19.688	3.359	21.062
6.765	19.593	8.703	7.422
21.781	17.547	4.438	6.734
22	14.25	2.047	8.719
8.375	6.657	1.515	4.891
19.407	9.265	45.141	9.843
19.187	11.422	6.188	5.797
10.219	7.609	5.25	6.641
10.922	1.672	9	6.016
11.781	7.797	4.562	10.359
1.922	8.922	8.031	8.062
1.468	9.922	4.828	6.172
33.875	11.672	41.016	9.922
24.422	2.031	5.984	1.547
20.828	12.297	4.844	6.547
20.422	6.906	29.266	7.719
34.391	14.219	6.844	4.359
17.969	14.375	5.031	4.469
23.312	9.875	6.047	20.688
19.438	10.047	8.375	8.968
9.234	24.516	15.813	3.282
13.875	20.094	5.437	4.265
21.5	18.562	3.094	9.125
11.797	21.734	16.109	4.047
15.031	20.657	7.672	25.406
5.25	4.609	13.485	7
1.437	11.797	5.406	5.375
1.938	20.812	9.265	38.735
25.656	17.844	14.125	4.344
27.187	11.828	8.829	6.734
19.422	14.391	26.796	6.578
4.61	14.984	26.719	2.078
3.937	21.282	31.172	48.75
13.266	17.671	15.063	4.703
5.562	12.344	10.344	6.625
6.5	9.828	9.109	7.063
9.672	15.406	9.36	6.203
3.375	23.516	16.219	4.703
22.485	20.031	8.453	7.188
40.093	18.063	6.859	4.703
20.391	21.375	16.844	30.953
23.172	1.468	9.328	5.406
4.797	19.235	14.375	7.406
1.718	10.797	4.906	6.438
29.86	21.531	1.641	6.203
10.094	22.765	18.656	7.75
15.484	24.516	9.531	5.687
9.609	16.406	11.563	7.703
19.86	3.25	8.64	6.907
27.984	29.532	10.157	33.296
9.703	23.375	7.281	5.047
22.828	25.172	17.047	28.047
42.907	26.656	7.828	4.75
10.687	28.828	2.234	9.375
1.719	24.625	17.563	5.125
6.641	35.125	11.265	87.813
13.437	21.891	7.891	5.812
8.047	25.375	16.813	7.422
21.125	48.625	10.672	5.422
25.359	5.39	8.875	7.266
15.781	27.329	7	6.406
53.469	11.125	11.984	5.203
5.75	3.641	5.641	8.844
26.422	49.031	2.984	5.14
26.781	21.516	14.094	2.422
2.937	28.781	8.359	18.172
30.735	23.969	10.5	5.187
37.969	20.187	9.766	8.453
22.39	37.61	8.89	5.766
16.485	30.25	6.313	6.937
20.515	27.578	8.781	10.657
13.656	29.515	7.438	6.64
17.75	24.344	10.406	25.782
24.422	20.844	7.64	5.593
35.515	34.39	8.657	7.453
35.203	34.313	6.281	6.188
2.454	28.094	12.719	6.109
20.046	43.297	4.968	8.032
10.907	5.39	5.188	9.14
10.531	29.781	8.016	15.313
10.656	18.672	6.421	6.765
8.922	43.891	15.735	6.5
10.75	69.813	4.812	16.203
6.203	1.781	17.016	10.672
21.172	40.641	11.797	6.235
8.266	28.672	8.14	8.265
25.484	32.922	11.938	7.485
21.406	73.828	18.515	7.812
8.922	3.5	5.985	4.922
23.125	64.422	15.547	6.594
6.891	27.203	11.5	12.375
15.813	56.687	12.797	3.219
12.109	3	8.109	14
8.531	48.406	3	3.359
13.953	35.578	14.578	17.11
7.235	128.73	21.688	16.843
11.703	56.703	10.765	8.11
3.344	3.14	10.11	17.656
16.172	163.53	16.203	6.203
8.296	116.14	16.89	18.141
4.954	2.906	12.11	11.89
1.468	61.25	5.4041	1.907
2.328	80.813	4.0832	13.953
3.016	24.922	97.556	7.984
3.281	6.25	8.4065	7.266
12.797	3.641	19.896	8.5
21.203	19.906	21.817	20.812
13.485	6.984	11.969	15.282
1.687	4.094	5.3642	2.781
43.875	9.75	3.7228	7.547
4.125	3.938	14.051	8.36
4.328	17.468	26.861	12.312
3.047	5.547	6.1648	15.891
13.578	7.094	5.2841	7.875
16.125	5.094	6.7253	7.672
10.969	9.172	4.8839	7.468
7.031	28.546	1.6412	8.329
5.047	3.922	2.7622	6.39
13.984	12.391	13.531	6.641
16.719	3.453	4.5636	16.797
10.344	22.25	33.466	15.922
10.562	3.266	4.5636	5.531
6.672	19.922	8.4467	5.359
9.703	3.765	24.019	7.531
13.438	16.344	21.817	4.829
8.703	27.609	7.1657	8.984
7	4.594	13.33	5.469
7.219	10.734	17.574	4.875
6.484	3.079	28.142	5.468
5.063	3.875	65.331	6
13.593	23.125	83.706	5.532
7.891	25.109	25.42	7.062
9.672	7.094	45.596	8.656
12.141	21.453	2.2018	16.235
7.14	3.078	10.728	4.031
12.203	28.969	13.371	8.766
16.828	10.984	18.454	5.25
10.579	4.813	18.014	7.718
14.25	14.625	16.613	5.579
13.421	5.218	25.7	7.312
4.391	35.782	11.209	6.859
10.953	5.359	21.337	4.422
7.36	7.156	43.274	2.828
16.89	11.047	33.426	14.469
14.188	5.844	37.109	5.547
22.485	10.75	44.875	7.891
7.125	6.766	20.856	19.656
6.547	6.984	7.9662	9.109
9.296	3.766	33.867	10.516
6.516	38.015	34.347	5.516
13.75	7.922	37.349	5.015
13.766	9.875	20.096	19.844
13.593	5.219	23.779	24.844
20.094	12.469	29.663	9.859
20.5	5.453	34.147	6.328
13.188	31.797	44.155	8.703
8.843	12.828	23.298	7.766
6.313	7.578	24.659	6.094
11.516	6.938	41.673	7.625
2.531	42.562	7.0054	7.313
4.812	4.781	19.776	9.797
15.094	12.157	5.3241	7.125
7.016	4.546	14.972	7.859
22.515	27.641	7.8062	9.125
13.688	8.625	8.9269	7.266
5.265	7.266	6.6052	9.109
1.688	4.578	7.646	8.359
2.812	10.359	12.85	8.485
13.797	13.703	6.1648	7.39
30.296	4.172	8.7269	7.547
13.579	12.891	6.6052	9.61
15.625	5.594	12.37	8.343
15.437	22.156	13.13	9
2.484	4.531	25.94	9.282
15.657	4.297	7.9662	6.156
16.125	22.906	8.6467	9.984
4.734	4.469	23.258	9.328
1.969	8	6.9254	8.453
10.562	1.797	12.89	6
17.907	29.234	8.4466	8.469
17.109	6.016	16.973	9.719
9.391	17.312	4.8438	5.875
7.171	5.844	22.458	10.172
12.735	11.938	10.728	8.109
12.797	7.031	6.1648	6.594
14.562	33.094	9.0872	6.719
20.219	5.5	10.929	7.968
10.859	29.265	6.6452	9.312
27.532	9.703	9.8878	6.422
11.046	6.25	5.6444	7.547
8.578	13.625	12.73	6.813
8.218	6.188	17.254	6.39
10.813	8.625	52.121	7.719
9	15.203	6.1648	6.406
17.422	6.391	17.614	11.11
4.75	10.468	38.95	7.109
14.719	10.188	13.21	7.047
12.765	8.094	9.5275	7.687
12.016	7.297	19.495	9.563
10.672	7.297	6.7253	6.094
11.515	12	47.917	5.531
23.907	6.469	7.2857	4.953
24.765	7.671	31.825	12.156
23.438	6.469	110.37	5.922
19.281	8.078	12.21	9.063
14.766	8.078	4.344	6.906
9.75	6.579	2.906	8.484
9.593	4.906	10.984	10.782
13.219	20.406	3.516	8.671
8.422	6.391	4.297	6.922
11.594	8.343	4.312	12.188
6.797	7.563	1.782	6.703
15.266	9.375	6.218	12.781
6.828	8.719	3.704	6.766
9.109	8.625	5.25	9.812
14.016	7.031	4.203	54.016
6	11.484	6.64	3.594
17.344	26.594	6.657	10.047
9.75	14.031	3.687	4
9.406	6.938	20.719	1.609
6.938	9.515	6.578	1.484
17.515	5.844	5.109	19.11
6.141	8.453	12	3.609
11.64	7.688	2.844	5.266
13.61	9.922	10.516	10.359
12.25	6.75	6.078	2.531
8.062	17.031	4.625	12.86
23.438	7.422	7.453	34.234
29.828	10.75	5.406	1.531
23.406	7.141	6.266	1.657
22.469	15.187	8.234	3.515
24.203	3.266	6.641	5.828
9.844	6.703	5.547	3.5
24.562	5.203	3.297	3.454
22.735	16.61	2.828	3.421
28.562	8.609	21.578	3.719
5.688	34.156	5.547	2.75
25.25	6.063	23.984	15.891
29.921	9.234	5.813	22.39
20.329	7.672	8.375	10
24.75	9.922	18.187	9.641
18.625	5.922	4.422	8.719
5.406	10.906	3.203	1.672
26.687	4.625	4.343	12.625
28.828	10.063	4.266	19.781
10.078	7.468	3.016	17.172
8.64	8.563	6.687	13.875
17.344	8.047	15.578	15
23.125	7.468	3.969	20.14
14.953	7.094	7.125	16.016
7.219	9.141	4.5	17.109
30	5.875	1.938	9.61
36.719	13.406	13.203	19.797
26.953	4.781	2.906	37.156
27.141	16.516	6.937	52.481
28.937	5.328	7.063	80.863
17.422	10.828	8.203	70.255
16.891	5.141	7.359	33.506
9.625	10.484	7.61	59.767
19.39	5.156	12.562	42.393
8.063	14.696	2.985	7.726
22.375	31.451	6.64	23.899
3.219	21.82	5.828	37.069
18.343	16.757	10.188	31.425
12.922	16.702	4.547	18.815
9.407	15.974	2.578	35.988
12.218	20.007	25.078	16.133
8.719	21.289	6.656	11.169
24.016	30.172	6.735	21.297
44.093	10.81	20.14	10.248
29.813	18.141	4.813	14.491
15.656	61.558	6.812	2.0416
8.703	47.184	19.688	15.932
48.86	42.002	3.187	12.85
31.968	20.002	10.891	29.703
31.969	22.144	4.125	38.59
33.891	6.801	8.781	38.51
34.953	1.707	11.266	45.796
29.781	34.608	6.718	82.144
33.828	95.083	13.578	6.4451
5.157	59.061	16.516	2.602
17.546	25.256	39.063	8.3266
34.516	76.152	25.125	8.887
33.844	63.831	16.312	2.7221
15.843	24.073	17.016	17.414
8.11	83.649	5.172	1.7213
29.047	120.81	25.546	31.345
34.031	247.51	6.938	25.7
32.703	224.28	17	23.859
21.047	14.609	7.187	29.303
6.969	32.453	16.594	15.532
33.265	24.063	7.75	31.385
37.672	18.922	9.219	21.016
37.203	20.5	5.937	35.268
29.812	29	17.313	18.975
18.25	14.172	6.484	28.622
25.203	31.765	19.828	2.0816
26.25	27.531	9.782	40.151
41.907	21.141	6.796	27.261
38.062	18.438	12.25	30.944
40.25	24.031	7.86	42.874
46.031	20.109	22.969	40.952
31.703	16.547	7.531	43.034
37.391	25.188	17.172	13.851
32.062	6.312	6.703	9.9278
31.172	35.281	13.469	2.0816
38.453	22.891	5.859	21.497
4.078	46.641	14.062	14.571
14.172	7.343	11.454	13.17
3.516	68.414	9.765	27.381
16.656	38.67	9.5	12.17
4.516	46.156	23.485	7.0455
5.718	1.6813	10.968	25.42
4.907	2.2819	13.61	10.288
3.203	15.092	10.547	21.937
4.672	2.3218	11.953	12.33
4.343	53.322	7.547	3.1225
3.782	174.54	21.656	11.449
3.296	5.9247	6.172	22.858
3.719	28.822	18.89	13.25
5.219	66.492	8.532	10.608
3.016	10.488	10.265	18.054
17.843	36.428	6.813	30.064
13.422	47.677	5.547	9.007
3.547	17.454	3.765	18.054
5.844	4.4035	6.344	28.783
3.969	38.751	9.703	47.998
5.656	31.104	11.266	19.695
4.125	1.5213	14.469	29.943
3.437	4.3633	20.64	38.27
3.641	42.073	1.641	24.98
24.062	52.721	3.812	35.388
8.11	67.253	2.125	22.738
3.328	25.74	9.532	6.235
13.594	44.595	13.64	7.203
6.718	15.772	5.016	5.594
2.907	1.6012	10.531	19.515
8.297	3.4427	22.703	5.485
3.937	13.276	7.735	8.843
5.328	167.82	4.453	12.688
6.156	9.768	18.922	3.547
4.157	100.48	3.547	10.125
4.922	20.453	19.781	26.843
4.437	29.504	5.719	11
8.547	1.984	8.671	14.641
15.109	6.331	11.782	30.172
3.563	100.46	3.047	5.25
5.14	13.733	11.312	2.906
4.672	10.921	16.297	11.156
3.438	12.586	27.203	6.172
3.172	56.754	9.11	8.125
13.641	24.383	10.343	6.625
3.703	15.935	4.719	7
4.812	38.869	18.813	14.766
4	13.39	2.359	5.437
4.735	41.569	9.031	10.094
3.203	12.585	5.297	5.969
3.39	29.528	25.375	7.891
7.485	16.623	4.188	33.187
4.281	34.069	9.859	4.547
16.141	5.842	5.359	9.453
2.859	33.728	7.875	8.859
4.078	28.408	5.672	20.063
5.281	11.742	10.297	9.437
6.938	33.098	5.797	7.469
4.328	13.209	11.359	5.438
2.75	6.662	6.547	11.312
7.016	15.389	6.641	3.656
2.796	9.873	8.359	16.094
4.329	15.07	4.75	3.734
2.953	5.864	9.406	19
23.593	14.782	5.891	5.875
1.954	32.041	7.484	7.782
7.031	15.551	7.86	4.25
2.344	30.815	55.125	1.703
17.593	36.485	10.859	6.937
2.735	23.251	5.094	8.172
21.828	14.364	15.469	16.25
3.344	7.582	2.703	20.172
5.203	30.806	14.453	7
4.047	8.925	26.782	6.219
4.359	14.664	8.953	15.156
4.891	9.329	3.547	5.156
10.437	3.174	13.656	5.875
2.875	9.707	4.516	23.36
4.656	23.135	5.875	9.547
4.032	2.851	5.937	1.562
7.234	5.888	3.813	15.531
6.078	16.889	5.859	4.156
2.891	7.912	5.187	37.407
5.156	2.757	6.172	6.39
5.094	28.281	5.016	17.453
5.375	1.571	2.687	5.282
4.203	10.265	2.063	6.437
6.031	3.68	14.578	48.735
3.188	47.974	6.563	28.703
7.39	38.72	5.468	17.656
3.86	26.663	41.875	6.953
4	13.185	3.125	33.672
5.906	8.626	5.657	10.609
2.391	41.72	2.562	21.407
3.875	4.736	24.594	15.484
4.203	9.059	6.672	9.547
6.64	29.314	6.578	19.406
22.797	5.587	16.797	5.485
3.953	12.201	6.203	28.5
3.969	42.963	4.078	26.765
4.984	20.896	20.641	19.203
6.563	31.627	4.984	5.36
2.531	12.23	3.703	37.312
8.063	53.961	4.687	13.203
5.734	26.35	52.047	17.422
2.578	4.756	5.688	5.625
6.11	38.617	5.125	29.625
2.968	8.484	6.718	41.015
5.438	2.436	4.594	11.172
4.328	21.716	22.469	4.782
3.219	3.458	3.359	14.546
13.078	5.606	8.703	26.547
2.25	34.019	4.438	10
6.312	2.373	48.703	29.797
5.532	5.073	6.188	13.094
5.781	16.079	5.25	8.891
16.328	6.592	9	13.859
3.906	13.449	4.562	9
4.235	3.967	8.031	11.625
4.203	3.501	4.828	11.828
6.781	11.755	41.016	7.672
1.687	2.644	5.969	45.234
19.391	5.041	4.875	7.532
3.172	6.475	29.25	9.468
3.25	11.364	6.828	12.469
12.062	6.954	5.047	7.953
4.141	20.064	6.125	21.844
4.281	7.164	8.297	12.094
5.828	7.188	15.813	7.984
5.032	9.217	5.437	18.297
5.593	7.667	3.016	9.625
2.954	6.683	16.187	19.156
8.484	4.681	21.157	40.813
2.641	1.712	5.406	20.5
9.125	5.881	9.265	17.297
2.5	7.129	14.125	22.437
4.953	15.803	8.829	9.094
2.328	8.243	26.718	7.625
10.515	2.189	26.797	16.531
6.375	13.971	13.219	7.75
2.688	13.375	17.953	18.563
4.859	13.046	15.063	8.125
3.5	5.395	10.375	10.015
3.266	19.8	9.078	9.829
5.469	4.168	9.454	18.281
5.5	7.589	16.125	16.375
5.578	7.891	8.453	16.515
2.734	10.704	6.859	9.094
8.75	11.64	16.844	9.813
2.485	1.443	9.328	13.125
4.703	8.425	14.375	7.39
10.406	1.391	4.922	24.141
3.375	20.785	20.297	6.922
3.891	2.946	9.515	14.359
18.859	18.107	11.578	34.985
2.047	5.953	8.625	19
3.859	1.369	10.157	3.062
3.969	4.799	7.281	27.125
3.531	33.185	17.047	23.469
4.532	12.863	7.844	9.375
3.328	19.388	2.609	7.64
5.437	28.314	17.172	12.079
2.922	12.162	11.281	31.64
28.641	4.894	7.922	39.141
1.578	16.556	16.813	14.281
7.265	15.974	10.672	39.156
3.219	1.46	8.875	7.438
4.078	10.76	7	15.469
4.875	5.176	11.984	18.656
4.688	5.336	5.641	16.437
4.312	18.074	2.875	5.297
4.407	7.393	14.203	3.563
4.5	19.353	8.359	9.312
11.062	10.231	10.5	11.531
2.344	10.962	9.75	3.922
9.578	2.351	8.906	7.766
3.672	15.187	6.313	10.156
3.953	11.138	8.781	7.438
5.625	2.412	7.422	10.75
2.891	18.681	10.406	6.156
15.156	4.275	7.641	9.297
20.937	4.822	8.672	6.359
19.375	12.891	6.25	9.5
4.922	11.312	12.75	7.25
5.313	3.087	4.968	8.781
4.547	13.431	5.188	8.782
5.437	7.665	7.984	6.984
4.125	2.409	6.453	10.734
2.875	7.91	15.735	2.219
8.312	12.478	4.812	6.875
2.438	15.468	17.016	9.531
7.25	9.142	11.797	6.813
3.125	1.785	8.14	8.047
4.875	18.959	11.938	7.343
14.421	1.461	18.5	3.985
5.344	9.658	6	6.64
2.813	14.035	15.547	8.782
12.578	29.359	11.484	8.609
3.437	7.151	12.813	9.313
8.641	13.189	8.109	10.328
2.391	12.65	4.875	5.468
6.484	8.725	12.672	12.188
2.844	1.983	21.719	5.578
23.547	11.051	10.765	7.438
1.765	7.681	10.11	6.375
12.235	30.109	16.234	5.407
3.343	9.638	16.859	5.875
5.032	5.72	12.141	5.765
2.656	8.535	5.3641	3.391
8.672	15.347	23.579	4.422
1.75	11.297	4.8037	4.547
7.734	1.734	81.664	1.64
1.672	8.511	19.896	5.25
8.484	9.876	21.817	5.907
5.297	10.364	12.009	4.234
2.985	20.7	5.2841	5.859
13.828	2.973	3.763	3.485
3.797	6.885	6.8454	5.672
4.859	9.114	7.2056	10.39
4.297	9.493	1.7214	6.328
4.187	6.288	12.089	5.422
4.891	18.723	13.05	8.344
8.406	6.233	6.1648	7.969
7.469	3.259	12.009	7.031
9.672	11.001	6.5251	7.109
1.984	23.926	16.333	6.782
9.985	7.274	4.5236	7.968
2.421	18.396	38.03	6.922
12.329	18.667	8.4867	10.094
2.5	2.1	23.979	7.016
15.75	1.689	21.817	5.5
3.328	13.484	1.6012	8.968
6.219	17.591	5.5645	4.078
5.875	10.656	13.29	8.016
4.047	4.814	17.614	7.422
5.812	14.1	28.142	6.734
3.703	7.95	65.371	13.61
4.422	17.203	83.666	9.781
20.485	19.427	25.42	5.859
3.296	11.703	45.596	6.672
4.391	10.824	2.2417	5.985
3.359	11.931	10.728	10.359
3.454	1.727	13.37	8.062
5.078	19.037	18.454	6.172
3.734	9.423	17.974	9.922
20.219	16.058	16.613	1.547
4.469	1.572	25.7	6.516
3.187	9.459	11.209	7.75
5.031	15.621	21.377	3.765
3.266	3.226	43.234	4.469
11.437	2.571	33.426	20.688
3.782	18.284	37.149	8.968
3.484	15.741	44.835	3.235
12.734	29.986	1.6812	4.281
3	4.61	19.215	9.141
3.579	19.737	7.9663	4.093
4.75	17.16	33.786	18.719
3.046	21.687	34.387	6.656
13.625	19.389	37.349	7
5.454	14.563	20.096	5.375
5.609	9.307	23.819	38.719
5.453	2.284	29.663	4.36
5.109	27.69	34.147	6.718
4.266	15.007	44.155	6.61
4.625	20.207	23.298	2.14
4.172	8.14	24.659	48.672
5.156	5.6044	41.673	4.703
4.344	16.533	18.494	6.625
4.656	1.5212	94.234	7.063
23.11	3.0424	37.029	6.203
3.796	3.0023	45.756	4.703
3.625	2.6021	10.128	7.156
9.282	8.927	16.533	35.688
3.656	6.9655	45.996	5.375
5.844	7.1656	1.8013	7.437
3.828	4.1233	19.575	6.438
6.172	3.8029	8.5668	6.203
3.5	1.9615	24.739	7.75
6.765	1.7614	2.2417	5.687
3.61	7.0455	12.85	7.688
3.875	11.369	33.346	6.922
11.797	2.602	10.889	33.296
3.422	56.484	11.369	5.047
13.985	7.3258	11.049	27.969
6.265	28.262	38.91	4.828
2.75	9.7676	30.144	9.375
8.344	34.747	15.892	5.125
1.5	69.054	83.305	83.188
8.812	42.674	1.8414	4.625
4.875	207.56	9.007	5.812
3.875	47.357	30.544	7.422
4.938	27.782	1.5211	5.422
3.828	2.7221	3.2426	7.266
6.313	58.166	16.973	6.406
3.781	23.138	3.9632	5.203
10.547	38.39	24.459	8.844
7.89	118.33	98.637	5.14
1.969	8.8469	5.2041	2.344
18.766	2.602	4.0832	3.062
3.531	25.78	11.529	15.094
7.234	71.496	24.219	5.234
3.813	82.465	34.347	8.453
5.328	76.02	6.5652	5.766
3.234	47.437	1.5611	17.594
8.203	49.759	2.1217	6.64
2.563	80.383	2.0016	11.547
9.687	104.52	24.259	14.235
18.141	80.583	3.5228	5.593
4.5	76.3	18.815	7.453
5.109	16.573	24.339	6.188
5.485	2.8823	13.17	6.109
5.594	39.631	4.3635	8.032
5	49.479	3.4827	14
5.093	40.632	5.4843	10.453
4.578	36.108	22.137	6.718
5.547	41.953	39.591	22.719
6.532	76.7	2.7623	10.703
4.703	63.77	6.1248	6.235
7.406	34.947	4.5234	8.265
3.422	50.079	31.265	7.485
27.969	18.454	3.803	7.812
4.906	2.2017	7.0054	4.922
4.937	95.835	19.735	6.625
3.469	20.416	5.3642	12.375
14.125	8.767	14.972	3.219
2.438	35.428	7.8462	14
49.171	1.8815	8.8869	20.469
16.297	9.4474	6.6052	16.843
16.328	31.104	7.646	8.063
8.922	19.055	12.89	17.703
6.875	7.7261	6.0846	6.172
9.547	35.268	8.7669	18.172
44.875	2.482	6.6052	11.89
4.547	7.1255	25.5	15.86
4.016	41.192	25.94	7.984
8.765	11.209	7.9662	7.266
54.61	24.059	8.6467	8.5
18.703	9.6075	23.258	20.765
93.422	14.892	6.9254	15.297
6.859	35.908	12.89	12.86
8.719	2.522	8.4466	7.515
21.828	18.815	16.973	8.36
24.891	44.555	4.8438	12.343
11.781	19.615	22.458	2.219
19.297	16.853	10.728	13.641
8.875	33.626	6.1648	7.875
1.89	26.22	20.016	7.656
5.016	9.1672	6.6452	7.484
22.406	7.2857	9.8478	8.329
4.156	5.6044	5.6844	6.39
8.329	2.0816	12.73	5.094
2.125	6.8854	17.254	1.437
2.765	25.14	52.121	16.922
29.328	19.856	6.1648	15.907
44.063	24.339	17.614	5.531
56.281	24.099	38.95	5.359
4.859	26.14	13.21	7.531
8.094	35.468	9.5275	4.86
8.016	13.771	19.495	8.953
19.609	18.775	6.7253	5.469
18.125	29.743	47.917	4.875
4.078	22.378	7.3257	5.5
6.407	16.253	31.785	5.968
2.75	10.248	110.45	5.563
4.593	41.713	12.209	7.031
19.032	9.0472	NaN	8.656
6.843	45.315	NaN	16.235
3.938	34.107	NaN	4.062
20.393	18.214	NaN	8.735
24.767	18.134	NaN	5.25
14.079	16.493	NaN	7.765
8.323	26.941	NaN	5.532
10.87	33.066	NaN	7.343
12.998	22.898	NaN	6.828
11.582	43.194	NaN	4.422
21.219	15.972	NaN	17.297
5.945	15.612	NaN	5.594
11.861	12.13	NaN	7.844
22.964	4.5636	NaN	19.656
6.868	30.384	NaN	9.109
6.588	27.982	NaN	10.547
13.426	22.137	NaN	5.516
7.826	24.739	NaN	3.703
15.254	2.2017	NaN	2.453
20.973	30.544	NaN	18.672
19.793	1.7614	NaN	24.844
6.308	43.474	NaN	9.859
19.058	41.112	NaN	6.328
6.393	38.11	NaN	8.703
23.088	64.53	NaN	7.766
8.186	11.689	NaN	6.094
9.588	2.4419	NaN	7.656
6.026	60.768	NaN	7.313
10.995	33.266	NaN	9.797
6.822	2.1617	NaN	7.156
11.048	34.387	NaN	7.812
18.342	14.491	NaN	9.157
11.895	18.214	NaN	7.25
11.408	31.385	NaN	9.109
7.542	5.8445	NaN	8.328
9.805	35.508	NaN	8.484
29.43	14.972	NaN	7.422
9.46	21.457	NaN	7.532
21.79	16.173	NaN	9.625
11.198	21.537	NaN	8.343
8.329	18.935	NaN	9
16.303	12.25	NaN	9.282
8.963	15.252	NaN	6.156
16.755	16.012	NaN	9.984
7.996	22.898	NaN	9.297
16.024	23.018	NaN	8.484
11.108	17.694	NaN	5.985
7.7	11.649	NaN	18.203
18.036	19.856	NaN	5.875
10.72	25.46	NaN	10.141
40.863	18.494	NaN	8.109
18.773	37.069	NaN	6.625
16.126	28.703	NaN	6.687
5.691	22.297	NaN	8
23.006	18.855	NaN	9.312
10.844	3.2825	NaN	6.422
8.605	25.62	NaN	7.547
5.59	1.9615	NaN	6.813
15.066	28.142	NaN	6.39
17.349	12.129	NaN	7.719
10.223	18.775	NaN	6.406
8.704	31.785	NaN	11.11
44.874	39.231	NaN	7.109
32.422	33.026	NaN	7.031
9.329	14.571	NaN	7.703
6.625	2.2418	NaN	9.563
8.265	64.13	NaN	6.094
9.485	7.5659	NaN	5.531
16.453	49.639	NaN	4.922
6.172	57.445	NaN	12.156
38.39	31.585	NaN	5.953
10.531	54.603	NaN	9.063
14.266	27.188	NaN	6.875
29.797	55.984	NaN	8.515
12	9.016	NaN	10.782
9.844	10.125	NaN	8.671
9.093	25.89	NaN	6.922
19.094	41.672	NaN	12.188
11.453	9.485	NaN	6.703
6.328	10.703	NaN	12.781
34.204	12.609	NaN	6.766
12.703	7.953	NaN	9.844
10.906	11.594	NaN	54.016
14.359	7.156	NaN	13.656
39.556	28.547	NaN	4
39.573	6.813	NaN	1.594
28.759	57.39	NaN	20.688
11.823	10.969	NaN	8.828
15.906	13.813	NaN	2.39
43.401	4.625	NaN	7.922
9.423	3.671	NaN	2.594
26.077	9.079	NaN	12.797
11.103	11.156	NaN	34.234
27.981	34.14	NaN	12.531
13.517	9.219	NaN	3.5
11.639	10.563	NaN	3.469
11.601	4.25	NaN	9.875
28.411	11.422	NaN	15.891
67.621	12.39	NaN	23.781
7.05	11.063	NaN	2.578
29.049	4.718	NaN	6.031
18.569	3.313	NaN	9.672
44.351	6.687	NaN	8.703
15.358	26.516	NaN	14.282
10.622	10.797	NaN	19.797
15.991	11.562	NaN	17.156
39.059	10.75	NaN	13.875
39.019	11.469	NaN	15
37.561	7.875	NaN	20.14
26.198	10.208	NaN	15.969
18.689	29.663	NaN	17.156
40.164	16.973	NaN	1.625
26.897	7.4858	NaN	7.954
11.164	48.558	NaN	19.828
17.648	9.8078	NaN	37.156
70.992	11.689	NaN	133.34
19.056	13.651	NaN	70.255
15.86	17.534	NaN	33.506
5.5242	11.609	NaN	59.687
3.8429	23.378	NaN	50.199
26.901	43.754	NaN	23.939
48.517	14.892	NaN	37.069
9.9276	19.135	NaN	31.384
39.75	8.887	NaN	18.815
2.2017	52.802	NaN	35.988
60.086	13.491	NaN	15.452
6.7252	52.681	NaN	11.169
21.339	6.1248	NaN	21.257
49.205	8.967	NaN	10.288
4.2033	42.113	NaN	14.491
73.898	14.171	NaN	2.0816
3.5628	23.138	NaN	15.932
7.2057	11.169	NaN	12.77
9.087	21.577	NaN	29.783
5.8446	19.055	NaN	38.55
1.6814	13.25	NaN	38.51
1.7213	26.621	NaN	45.796
51.561	42.874	NaN	82.144
2.1217	56.124	NaN	1.4811
45.556	83.385	NaN	4.8838
56.364	68.053	NaN	2.602
1.8815	118.09	NaN	8.3266
6.2046	13.17	NaN	8.887
49.919	87.707	NaN	2.7221
53.482	4.4833	NaN	17.414
8.2865	186.59	NaN	1.7213
7.646	47.481	NaN	31.345
2.8822	63.41	NaN	25.74
26.301	18.615	NaN	23.819
4.4835	101.08	NaN	29.303
29.583	42.273	NaN	15.532
4.1233	7.5259	NaN	31.385
106.04	16.093	NaN	21.016
45.916	19.415	NaN	35.268
3.1625	19.255	NaN	18.975
18.094	13.971	NaN	28.622
67.212	34.227	NaN	2.0816
53.522	4.4434	NaN	40.151
56.885	38.79	NaN	27.221
47.317	43.834	NaN	30.984
37.269	11.009	NaN	42.834
12.25	37.99	NaN	40.992
32.746	17.173	NaN	42.873
1.7613	22.818	NaN	3.1225
10.808	14.011	NaN	13.891
14.291	11.129	NaN	9.9278
2.4819	46.717	NaN	2.0816
10.929	9.127	NaN	2.3218
6.6052	2.0416	NaN	19.135
41.072	50.76	NaN	14.611
2.7221	34.987	NaN	13.13
26.421	12.41	NaN	27.381
2.5621	4.688	NaN	12.129
12.69	2.359	NaN	7.0856
2.6421	4.594	NaN	25.42
42.633	18.125	NaN	10.248
54.323	6.64	NaN	21.977
14.571	6.5	NaN	12.33
31.265	19.797	NaN	3.1225
58.446	5.157	NaN	11.449
71.776	9.828	NaN	16.453
20.576	8.359	NaN	6.4049
6.0848	7.109	NaN	13.25
3.692	6.625	NaN	10.608
6.089	9.11	NaN	18.054
9.754	9.281	NaN	30.064
13.617	5.156	NaN	9.007
5.156	8.672	NaN	18.054
31.489	11.953	NaN	28.743
10.277	3.407	NaN	47.998
17.52	4.64	NaN	19.735
8.664	24.516	NaN	29.943
6.947	9.812	NaN	38.31
7.973	3.032	NaN	24.9
5.691	20	NaN	35.468
2.545	4.656	NaN	22.698
2.2	7.39	NaN	NaN
35.6	21.047	NaN	NaN
30.871	5.703	NaN	NaN
8.126	7.969	NaN	NaN
1.525	8.188	NaN	NaN
13.743	19.265	NaN	NaN
3.305	4.406	NaN	NaN
10.915	8.641	NaN	NaN
15.322	4.563	NaN	NaN
25.199	12.796	NaN	NaN
13.444	4.188	NaN	NaN
4.289	11.953	NaN	NaN
2.595	5.813	NaN	NaN
6.725	5.968	NaN	NaN
23.147	6.047	NaN	NaN
11.442	9.203	NaN	NaN
22.605	20.485	NaN	NaN
9.166	5.343	NaN	NaN
4.89	5.25	NaN	NaN
30.971	4.86	NaN	NaN
8.797	9.109	NaN	NaN
5.16	5.86	NaN	NaN
20.873	5.468	NaN	NaN
5.548	7.344	NaN	NaN
5.048	5.609	NaN	NaN
15.541	8.438	NaN	NaN
10.38	3.906	NaN	NaN
10.258	23.828	NaN	NaN
21.909	4.641	NaN	NaN
3.274	8.453	NaN	NaN
11.85	4.125	NaN	NaN
18.849	9.547	NaN	NaN
4.012	3.359	NaN	NaN
12.901	14.657	NaN	NaN
2.391	3.859	NaN	NaN
16.494	26.969	NaN	NaN
9.039	4.359	NaN	NaN
1.864	15.781	NaN	NaN
2.483	10.157	NaN	NaN
7.629	4.656	NaN	NaN
10.083	5.718	NaN	NaN
24.836	6.641	NaN	NaN
13.082	10.516	NaN	NaN
15.561	4.078	NaN	NaN
12.075	8.312	NaN	NaN
17.93	9.844	NaN	NaN
19.091	6.641	NaN	NaN
34.139	5.937	NaN	NaN
4.681	9.297	NaN	NaN
7.282	4.719	NaN	NaN
24.991	8.078	NaN	NaN
5.45	5.141	NaN	NaN
24.436	14.375	NaN	NaN
8.722	2.218	NaN	NaN
5.531	6.953	NaN	NaN
25.662	6.032	NaN	NaN
10.509	8.687	NaN	NaN
15.428	7.391	NaN	NaN
4.382	5.109	NaN	NaN
5.027	11	NaN	NaN
39.482	2.047	NaN	NaN
4.888	4.359	NaN	NaN
18.633	25.688	NaN	NaN
14.697	3.922	NaN	NaN
7.359	4.219	NaN	NaN
11.881	18.437	NaN	NaN
8.38	22.172	NaN	NaN
34.321	15.156	NaN	NaN
4.532	5.141	NaN	NaN
24.777	12.078	NaN	NaN
12.16	26.328	NaN	NaN
22.253	6.453	NaN	NaN
15.108	9.781	NaN	NaN
8.868	33.625	NaN	NaN
8.7	6.344	NaN	NaN
29.58	24.656	NaN	NaN
10.841	6.625	NaN	NaN
44.311	11.5	NaN	NaN
16.711	25.141	NaN	NaN
16.199	1.531	NaN	NaN
4.869	8.719	NaN	NaN
14.75	6.062	NaN	NaN
16.602	7.235	NaN	NaN
2.077	5.531	NaN	NaN
23.563	10.313	NaN	NaN
1.969	6.328	NaN	NaN
9.911	10.078	NaN	NaN
12.9	4.312	NaN	NaN
9.571	13.953	NaN	NaN
5.445	4.657	NaN	NaN
15.151	4.718	NaN	NaN
54.832	9.547	NaN	NaN
14.91	4.844	NaN	NaN
2.017	6.844	NaN	NaN
8.233	7.531	NaN	NaN
3.802	5.266	NaN	NaN
15.136	6.468	NaN	NaN
4.997	7.891	NaN	NaN
18.711	5.578	NaN	NaN
1.656	15.172	NaN	NaN
11.477	6.343	NaN	NaN
46.183	5.641	NaN	NaN
29.305	1.781	NaN	NaN
4.734	42.11	NaN	NaN
39.187	6.406	NaN	NaN
23.483	13.094	NaN	NaN
26.57	14.703	NaN	NaN
1.827	7.312	NaN	NaN
47.502	5.203	NaN	NaN
5.462	13.828	NaN	NaN
27.226	17.766	NaN	NaN
2.4	5.063	NaN	NaN
30.773	3.562	NaN	NaN
4.934	7.531	NaN	NaN
5.88	8.735	NaN	NaN
31.053	9.218	NaN	NaN
13.514	2.891	NaN	NaN
4.951	7.328	NaN	NaN
23.493	4.11	NaN	NaN
12.575	20.734	NaN	NaN
7.474	4.859	NaN	NaN
4.082	8.141	NaN	NaN
13.368	12.172	NaN	NaN
3.578	5.89	NaN	NaN
19.863	4.782	NaN	NaN
6.349	7.953	NaN	NaN
9.54	6.156	NaN	NaN
13.318	7.906	NaN	NaN
2.43	3.844	NaN	NaN
15.251	6.609	NaN	NaN
10.882	4.969	NaN	NaN
2.438	7.828	NaN	NaN
3.842	8.125	NaN	NaN
12.011	5.687	NaN	NaN
2.296	10.766	NaN	NaN
19.322	6.703	NaN	NaN
2.508	3.641	NaN	NaN
6.378	2.718	NaN	NaN
4.006	31.266	NaN	NaN
1.431	36.688	NaN	NaN
2.342	7.109	NaN	NaN
3.982	7.859	NaN	NaN
7.724	6.719	NaN	NaN
5.932	6.25	NaN	NaN
6.066	8.234	NaN	NaN
2.196	6.344	NaN	NaN
4.506	26.219	NaN	NaN
4.384	4.984	NaN	NaN
3.038	8.578	NaN	NaN
1.553	6.11	NaN	NaN
8.474	9.937	NaN	NaN
3.068	7.672	NaN	NaN
5.253	5.063	NaN	NaN
3.793	22.859	NaN	NaN
3.309	1.734	NaN	NaN
7.219	8.547	NaN	NaN
7	12.938	NaN	NaN
9.361	28.985	NaN	NaN
2.179	32.422	NaN	NaN
2.286	35.859	NaN	NaN
1.607	37.094	NaN	NaN
4.959	30.531	NaN	NaN
4.398	92.234	NaN	NaN
3.746	6.015	NaN	NaN
22.715	87.829	NaN	NaN
5.248	7.046	NaN	NaN
1.988	25.797	NaN	NaN
8.008	14.078	NaN	NaN
6.003	19.954	NaN	NaN
6.108	22.437	NaN	NaN
28.377	34.719	NaN	NaN
3.057	111.77	NaN	NaN
7.344	32.093	NaN	NaN
2.528	17.735	NaN	NaN
17.158	45.39	NaN	NaN
4.983	78.125	NaN	NaN
8.61	51.766	NaN	NaN
17.792	31.844	NaN	NaN
11.99	84.859	NaN	NaN
4.427	17.735	NaN	NaN
10.007	73.109	NaN	NaN
4.589	3.594	NaN	NaN
2.683	27.953	NaN	NaN
6.596	83.141	NaN	NaN
4.388	10.031	NaN	NaN
1.689	60.828	NaN	NaN
6.669	62.079	NaN	NaN
1.985	26.109	NaN	NaN
4.765	13.344	NaN	NaN
7.357	22.469	NaN	NaN
3.48	29.546	NaN	NaN
2.025	32.86	NaN	NaN
6.092	25.359	NaN	NaN
3.859	9.656	NaN	NaN
6.443	13.079	NaN	NaN
2.31	9.906	NaN	NaN
3.116	8.844	NaN	NaN
1.446	12.656	NaN	NaN
12.684	5.937	NaN	NaN
6.076	15.703	NaN	NaN
6.457	6.297	NaN	NaN
4.728	15.125	NaN	NaN
9.52	5.953	NaN	NaN
5.085	12.063	NaN	NaN
7.592	34.172	NaN	NaN
5.964	32.062	NaN	NaN
6.811	9.11	NaN	NaN
4.504	29.172	NaN	NaN
18.889	22.734	NaN	NaN
16.678	9.812	NaN	NaN
6.346	42.125	NaN	NaN
1.708	12.172	NaN	NaN
7.688	44.094	NaN	NaN
4.08	23.297	NaN	NaN
11.352	45.516	NaN	NaN
32.069	13.37	NaN	NaN
4.637	9.0872	NaN	NaN
11.388	16.173	NaN	NaN
3.277	9.9278	NaN	NaN
11.03	25.059	NaN	NaN
16.223	30.344	NaN	NaN
10.222	19.936	NaN	NaN
1.479	15.692	NaN	NaN
12.596	12.53	NaN	NaN
8.119	11.929	NaN	NaN
3.622	12.61	NaN	NaN
12.408	17.814	NaN	NaN
1.989	18.615	NaN	NaN
4.944	11.889	NaN	NaN
4.18	16.773	NaN	NaN
13.653	9.2873	NaN	NaN
2.16	25.14	NaN	NaN
2.283	8.7269	NaN	NaN
8.279	19.735	NaN	NaN
2.069	15.972	NaN	NaN
7.396	29.623	NaN	NaN
12.223	13.651	NaN	NaN
11.934	20.016	NaN	NaN
4.672	16.052	NaN	NaN
8.43	16.413	NaN	NaN
2.285	16.613	NaN	NaN
11.342	26.501	NaN	NaN
1.734	32.946	NaN	NaN
3.18	11.547	NaN	NaN
6.174	2.297	NaN	NaN
1.732	23.156	NaN	NaN
12.722	13.75	NaN	NaN
4.478	8.078	NaN	NaN
13.064	29.625	NaN	NaN
2.088	25.641	NaN	NaN
9.214	20.5	NaN	NaN
3.177	8.39	NaN	NaN
11.885	21.438	NaN	NaN
7.262	27.047	NaN	NaN
6.568	2.515	NaN	NaN
11.481	29.594	NaN	NaN
5.668	10.859	NaN	NaN
8.996	34.954	NaN	NaN
9.3	1.765	NaN	NaN
12.689	7.328	NaN	NaN
2.212	2.407	NaN	NaN
7.488	11.906	NaN	NaN
19.964	5.937	NaN	NaN
1.932	10.25	NaN	NaN
1.65	24.641	NaN	NaN
9.414	11.656	NaN	NaN
13.206	9.453	NaN	NaN
12.418	2.032	NaN	NaN
7.681	15.218	NaN	NaN
13.368	19.829	NaN	NaN
5.687	4.5	NaN	NaN
4.248	14.687	NaN	NaN
1.569	20.078	NaN	NaN
5.144	3.375	NaN	NaN
22.957	35.203	NaN	NaN
7.401	9	NaN	NaN
7.21	24.75	NaN	NaN
4.579	10.344	NaN	NaN
5.35	1.922	NaN	NaN
13.614	5.25	NaN	NaN
14.308	2.047	NaN	NaN
1.496	5.953	NaN	NaN
7.096	4.844	NaN	NaN
7.195	7.031	NaN	NaN
15.894	18.344	NaN	NaN
13.926	8.031	NaN	NaN
2.263	12.734	NaN	NaN
9.652	34.875	NaN	NaN
11.398	32.469	NaN	NaN
3.164	4.75	NaN	NaN
10.438	14.969	NaN	NaN
8.399	25.937	NaN	NaN
27.853	5.547	NaN	NaN
17.609	17.719	NaN	NaN
16.471	16.297	NaN	NaN
6.903	11.797	NaN	NaN
6.112	14.625	NaN	NaN
1.578	6.984	NaN	NaN
19.357	7.985	NaN	NaN
11.283	9.468	NaN	NaN
1.857	36.032	NaN	NaN
5.581	6.047	NaN	NaN
17.917	5.984	NaN	NaN
10.717	9.016	NaN	NaN
3.708	4.546	NaN	NaN
2.891	11.469	NaN	NaN
11.14	3.719	NaN	NaN
1.532	4.937	NaN	NaN
16.67	14.047	NaN	NaN
14.49	8.719	NaN	NaN
1.54	5.031	NaN	NaN
6.151	11.657	NaN	NaN
1.822	7.734	NaN	NaN
12.021	4.797	NaN	NaN
7.524	8.484	NaN	NaN
1.773	18.61	NaN	NaN
8.913	9.75	NaN	NaN
16.869	5.046	NaN	NaN
6.658	14.282	NaN	NaN
1.665	5.625	NaN	NaN
7.983	17.593	NaN	NaN
7.898	4.797	NaN	NaN
1.726	17.016	NaN	NaN
7.727	2.875	NaN	NaN
3.098	8.297	NaN	NaN
14.269	15.219	NaN	NaN
7.58	3.437	NaN	NaN
4.671	18.188	NaN	NaN
9.672	4.656	NaN	NaN
17.442	18.437	NaN	NaN
18.382	5.235	NaN	NaN
3.794	8.563	NaN	NaN
6.363	8.625	NaN	NaN
12.575	6.922	NaN	NaN
3.899	11.593	NaN	NaN
7.845	5.032	NaN	NaN
13.582	17.14	NaN	NaN
21.393	4.328	NaN	NaN
2.909	19.157	NaN	NaN
7.35	5.468	NaN	NaN
15.252	16.719	NaN	NaN
16.772	4.906	NaN	NaN
17.172	14.625	NaN	NaN
2.112	5.86	NaN	NaN
12.289	32.187	NaN	NaN
24.417	4.032	NaN	NaN
2.49	27.906	NaN	NaN
8.22	4.75	NaN	NaN
9.047	12.906	NaN	NaN
10.244	4.391	NaN	NaN
21.719	10.89	NaN	NaN
6.825	2.516	NaN	NaN
2.908	17.547	NaN	NaN
4.857	3.344	NaN	NaN
9.084	12.875	NaN	NaN
9.768	3.921	NaN	NaN
2.207	8.86	NaN	NaN
16.968	6.328	NaN	NaN
3.941	27.672	NaN	NaN
8.522	5.687	NaN	NaN
1.612	14.313	NaN	NaN
1.724	3.422	NaN	NaN
6.088	14.015	NaN	NaN
11.867	3.125	NaN	NaN
3.935	13.578	NaN	NaN
7.468	2.547	NaN	NaN
7.079	16.813	NaN	NaN
6.109	5.109	NaN	NaN
5.969	8.141	NaN	NaN
5.078	4.515	NaN	NaN
12.25	21.828	NaN	NaN
5.39	16.172	NaN	NaN
2.688	6.688	NaN	NaN
5.312	9.156	NaN	NaN
7.735	6.734	NaN	NaN
5.422	10.75	NaN	NaN
7.312	6.657	NaN	NaN
5.266	8.625	NaN	NaN
5.172	6.14	NaN	NaN
6.187	10.157	NaN	NaN
3.485	6.921	NaN	NaN
6.578	9.969	NaN	NaN
5.968	4.672	NaN	NaN
5.047	17.313	NaN	NaN
5.25	4.046	NaN	NaN
8.219	4.063	NaN	NaN
5.688	17.312	NaN	NaN
13.875	6.578	NaN	NaN
4.25	14.188	NaN	NaN
8.281	4.719	NaN	NaN
6.765	24.453	NaN	NaN
7.594	4.547	NaN	NaN
6.344	19.984	NaN	NaN
8.453	4.891	NaN	NaN
8.953	12.75	NaN	NaN
27.281	5.343	NaN	NaN
6.954	14.391	NaN	NaN
16.421	4.719	NaN	NaN
5.016	13.5	NaN	NaN
16.406	51.078	NaN	NaN
10.016	6.515	NaN	NaN
11.578	13.672	NaN	NaN
8.688	26.172	NaN	NaN
12	6.594	NaN	NaN
12	14.516	NaN	NaN
16	2.89	NaN	NaN
10.234	21.016	NaN	NaN
16.406	6.25	NaN	NaN
15.313	24.36	NaN	NaN
6.937	24.047	NaN	NaN
39.11	14.484	NaN	NaN
18.906	11.422	NaN	NaN
8.703	6.125	NaN	NaN
34.578	12.578	NaN	NaN
32.953	8.422	NaN	NaN
51.985	6.672	NaN	NaN
9.7676	18.265	NaN	NaN
7.8862	10.469	NaN	NaN
5.3242	7.734	NaN	NaN
10.488	12.5	NaN	NaN
10.088	5.672	NaN	NaN
9.007	5.969	NaN	NaN
1.6013	18.266	NaN	NaN
4.6036	6.578	NaN	NaN
5.4042	14.656	NaN	NaN
4.9238	10.25	NaN	NaN
6.0047	4.25	NaN	NaN
4.6837	13.75	NaN	NaN
4.3635	13.766	NaN	NaN
3.5227	4.015	NaN	NaN
2.8423	17.188	NaN	NaN
6.1648	7.375	NaN	NaN
2.1217	14.64	NaN	NaN
4.1232	12	NaN	NaN
4.8037	11.672	NaN	NaN
5.9247	4.094	NaN	NaN
3.1625	21.25	NaN	NaN
2.0416	16.906	NaN	NaN
2.8822	27.516	NaN	NaN
2.0016	5.984	NaN	NaN
2.2018	1.344	NaN	NaN
4.4434	5.719	NaN	NaN
3.9631	9.5	NaN	NaN
11.809	10.844	NaN	NaN
9.1672	8.984	NaN	NaN
13.971	10.641	NaN	NaN
10.608	8.921	NaN	NaN
4.0832	7.25	NaN	NaN
3.4827	6.891	NaN	NaN
21.377	5.531	NaN	NaN
10.608	12.938	NaN	NaN
2.2417	11.359	NaN	NaN
4.4434	7.672	NaN	NaN
2.2419	10.891	NaN	NaN
10.328	6.297	NaN	NaN
8.0863	5.046	NaN	NaN
11.969	10.516	NaN	NaN
6.0048	6.609	NaN	NaN
8.6468	9.813	NaN	NaN
8.4867	9.703	NaN	NaN
12.17	14.156	NaN	NaN
4.0432	7.766	NaN	NaN
2.8422	7.578	NaN	NaN
11.049	17.828	NaN	NaN
3.4427	15.797	NaN	NaN
3.3226	10.406	NaN	NaN
3.3626	10.828	NaN	NaN
9.6876	12.219	NaN	NaN
7.4458	7.703	NaN	NaN
18.975	5.11	NaN	NaN
5.6445	10.234	NaN	NaN
14.812	7.719	NaN	NaN
2.6021	10.656	NaN	NaN
2.1216	7.328	NaN	NaN
4.5236	9.656	NaN	NaN
4.2833	6.532	NaN	NaN
5.1641	7.781	NaN	NaN
32.305	6.844	NaN	NaN
30.144	7.953	NaN	NaN
19.455	6.828	NaN	NaN
10.608	7.031	NaN	NaN
13.01	17.563	NaN	NaN
16.973	6.234	NaN	NaN
24.379	7.578	NaN	NaN
12.41	10.985	NaN	NaN
16.693	7.671	NaN	NaN
12.61	14.641	NaN	NaN
14.011	27.984	NaN	NaN
15.572	14.875	NaN	NaN
18.414	10.688	NaN	NaN
20.656	2.734	NaN	NaN
17.894	1.578	NaN	NaN
15.172	15.954	NaN	NaN
12.69	31.328	NaN	NaN
16.173	16.203	NaN	NaN
11.049	22.39	NaN	NaN
16.453	19.657	NaN	NaN
13.811	28.968	NaN	NaN
24.939	5.157	NaN	NaN
32.625	5.609	NaN	NaN
17.774	11.016	NaN	NaN
3.1624	6.703	NaN	NaN
39.59	5.828	NaN	NaN
60.526	5.937	NaN	NaN
31.424	14.532	NaN	NaN
18.534	5.172	NaN	NaN
21.897	12.421	NaN	NaN
30.183	8.704	NaN	NaN
6.25	6.875	NaN	NaN
37.625	4.156	NaN	NaN
20.812	9.453	NaN	NaN
2.188	8.891	NaN	NaN
14.109	4.515	NaN	NaN
2.875	16.031	NaN	NaN
18.078	5.047	NaN	NaN
6.047	18.797	NaN	NaN
2.859	5.875	NaN	NaN
2.657	10.016	NaN	NaN
5.906	6.297	NaN	NaN
27.312	13.718	NaN	NaN
2.907	14.422	NaN	NaN
12.406	9.547	NaN	NaN
29.25	21.594	NaN	NaN
14.031	5.109	NaN	NaN
10.875	14.094	NaN	NaN
6.985	10.766	NaN	NaN
27.593	10.281	NaN	NaN
7.953	3.469	NaN	NaN
15.985	23.109	NaN	NaN
8.625	16.063	NaN	NaN
1.75	5.328	NaN	NaN
4.531	30.265	NaN	NaN
11.922	11.953	NaN	NaN
13.75	37.375	NaN	NaN
3.781	26.61	NaN	NaN
6.547	4.5	NaN	NaN
15.703	13.75	NaN	NaN
5.922	4.547	NaN	NaN
6.875	14.937	NaN	NaN
5.031	6.485	NaN	NaN
3.282	12.437	NaN	NaN
5.953	4.719	NaN	NaN
19.265	15.89	NaN	NaN
29.953	3.61	NaN	NaN
20.032	16.937	NaN	NaN
26.265	6.375	NaN	NaN
27.563	14.532	NaN	NaN
23.125	4.046	NaN	NaN
32.984	21.422	NaN	NaN
11.063	26.453	NaN	NaN
10.64	3.844	NaN	NaN
28.172	10.844	NaN	NaN
35.745	6.578	NaN	NaN
41.072	14.625	NaN	NaN
42.113	15.156	NaN	NaN
5.9647	37.282	NaN	NaN
31.064	7.375	NaN	NaN
16.733	4.313	NaN	NaN
20.456	18.515	NaN	NaN
23.499	2.922	NaN	NaN
51.52	17.344	NaN	NaN
46.957	24.359	NaN	NaN
57.285	18.594	NaN	NaN
12.89	4.235	NaN	NaN
7.6058	15.609	NaN	NaN
4.0031	4.391	NaN	NaN
3.883	10.062	NaN	NaN
8.3664	16.047	NaN	NaN
6.7652	7	NaN	NaN
16.172	9.562	NaN	NaN
3.803	4.766	NaN	NaN
19.775	23.359	NaN	NaN
6.405	6.813	NaN	NaN
2.7221	15.187	NaN	NaN
9.6874	6.047	NaN	NaN
8.3665	22.547	NaN	NaN
2.9223	24.844	NaN	NaN
5.0039	11.422	NaN	NaN
14.811	5.812	NaN	NaN
10.248	11.719	NaN	NaN
1.7613	2.766	NaN	NaN
44.717	4.781	NaN	NaN
8.6877	9.344	NaN	NaN
9.0479	12.734	NaN	NaN
6.7259	9.641	NaN	NaN
7.4865	6.734	NaN	NaN
2.122	22.156	NaN	NaN
1.8014	6.797	NaN	NaN
9.4874	9	NaN	NaN
5.4443	11.938	NaN	NaN
40.151	15.265	NaN	NaN
7.5659	29.813	NaN	NaN
28.743	23.125	NaN	NaN
12.49	10.953	NaN	NaN
9.6473	15.672	NaN	NaN
14.491	5.937	NaN	NaN
2.9623	15.969	NaN	NaN
42.353	6.391	NaN	NaN
26.261	10.625	NaN	NaN
2.0816	6.296	NaN	NaN
4.3234	11.954	NaN	NaN
27.261	10.921	NaN	NaN
6.9656	13.547	NaN	NaN
8.8469	7.375	NaN	NaN
8.0463	4.375	NaN	NaN
9.7277	6.265	NaN	NaN
10.408	28.86	NaN	NaN
24.979	21.437	NaN	NaN
10.208	8.313	NaN	NaN
18.575	11.046	NaN	NaN
11.569	6.532	NaN	NaN
38.95	21.437	NaN	NaN
11.769	5.25	NaN	NaN
8.6467	18.203	NaN	NaN
26.941	2.063	NaN	NaN
2.5621	10.453	NaN	NaN
10.128	10.094	NaN	NaN
17.734	5.547	NaN	NaN
27.221	12.828	NaN	NaN
30.984	5.062	NaN	NaN
4.5634	14.844	NaN	NaN
2.7222	24.984	NaN	NaN
3.6428	2.016	NaN	NaN
7.0054	15.047	NaN	NaN
35.828	15.656	NaN	NaN
2.8422	4.984	NaN	NaN
9.8476	16.813	NaN	NaN
25.22	8.453	NaN	NaN
11.219	17.438	NaN	NaN
8.937	7.14	NaN	NaN
4.954	19.313	NaN	NaN
19.328	5.984	NaN	NaN
5.39	13.594	NaN	NaN
3.563	6.422	NaN	NaN
50.344	13.203	NaN	NaN
7.656	8.578	NaN	NaN
12.39	12.297	NaN	NaN
5.329	5.594	NaN	NaN
12.5	16.703	NaN	NaN
12.953	8.062	NaN	NaN
5	17.188	NaN	NaN
22.172	6.312	NaN	NaN
7.015	16.11	NaN	NaN
12.813	17.078	NaN	NaN
10.062	11.531	NaN	NaN
10.078	13.094	NaN	NaN
9.922	4.609	NaN	NaN
11.531	21.282	NaN	NaN
10.735	4.562	NaN	NaN
6.625	22.922	NaN	NaN
4.062	5.469	NaN	NaN
11.391	6.516	NaN	NaN
10.125	16.969	NaN	NaN
11.703	5.765	NaN	NaN
11.75	37.485	NaN	NaN
10.938	10.859	NaN	NaN
8.921	6.969	NaN	NaN
9.407	11.89	NaN	NaN
15.609	5.86	NaN	NaN
8.344	16.406	NaN	NaN
12.203	8.734	NaN	NaN
8.078	6.547	NaN	NaN
3.375	6.375	NaN	NaN
6.391	16.594	NaN	NaN
16.672	8.969	NaN	NaN
6.625	23.906	NaN	NaN
6.234	8.437	NaN	NaN
5.203	11.407	NaN	NaN
15.906	17.734	NaN	NaN
4.438	19.078	NaN	NaN
2.719	8.172	NaN	NaN
11.171	10.422	NaN	NaN
9.641	16.812	NaN	NaN
10.266	3.704	NaN	NaN
17.343	15.372	NaN	NaN
6.188	11.129	NaN	NaN
7.031	25.54	NaN	NaN
7.422	12.089	NaN	NaN
48.469	18.695	NaN	NaN
11.812	5.3242	NaN	NaN
7.5	16.453	NaN	NaN
4.937	12.97	NaN	NaN
4.688	4.2433	NaN	NaN
8.859	15.332	NaN	NaN
6.766	3.0424	NaN	NaN
7.125	1.7214	NaN	NaN
9.172	7.4058	NaN	NaN
8.281	1.7214	NaN	NaN
8.062	6.3649	NaN	NaN
7.563	3.0423	NaN	NaN
8.016	15.292	NaN	NaN
8.578	4.0432	NaN	NaN
4.859	8.8069	NaN	NaN
9.75	7.1256	NaN	NaN
7.703	13.971	NaN	NaN
8.391	2.2817	NaN	NaN
13.578	15.892	NaN	NaN
15.141	18.054	NaN	NaN
23.765	20.656	NaN	NaN
12.031	17.774	NaN	NaN
28.204	10.128	NaN	NaN
35.25	6.8054	NaN	NaN
31.484	8.9269	NaN	NaN
37.219	12.73	NaN	NaN
31.531	13.09	NaN	NaN
36.312	20.496	NaN	NaN
26.329	17.213	NaN	NaN
44.218	4.5636	NaN	NaN
12.485	18.975	NaN	NaN
30.547	26.541	NaN	NaN
21.734	17.534	NaN	NaN
33.187	1.8013	NaN	NaN
40.579	21.457	NaN	NaN
29.583	4.0031	NaN	NaN
38.79	14.091	NaN	NaN
19.776	9.3273	NaN	NaN
27.782	4.6837	NaN	NaN
43.554	10.088	NaN	NaN
32.946	28.182	NaN	NaN
45.075	14.611	NaN	NaN
4.6437	20.336	NaN	NaN
40.872	6.8053	NaN	NaN
19.816	11.449	NaN	NaN
24.099	12.21	NaN	NaN
33.466	12.17	NaN	NaN
42.353	18.094	NaN	NaN
38.23	32.546	NaN	NaN
38.39	23.859	NaN	NaN
32.305	26.461	NaN	NaN
24.459	2.8422	NaN	NaN
28.783	6.8454	NaN	NaN
23.378	23.578	NaN	NaN
34.75	29.023	NaN	NaN
31.422	12.049	NaN	NaN
15.063	12.49	NaN	NaN
27.015	28.742	NaN	NaN
22.891	34.947	NaN	NaN
38.062	33.626	NaN	NaN
25.453	34.427	NaN	NaN
22.891	7.3258	NaN	NaN
46.219	24.419	NaN	NaN
4.125	26.341	NaN	NaN
31.625	4.2032	NaN	NaN
53.953	2.8422	NaN	NaN
3.578	31.985	NaN	NaN
4.188	19.135	NaN	NaN
22.703	9.3273	NaN	NaN
16.359	32.946	NaN	NaN
56.406	45.476	NaN	NaN
20.938	24.779	NaN	NaN
13.281	15.254	NaN	NaN
2.781	16.719	NaN	NaN
13.219	18.701	NaN	NaN
43.063	21.57	NaN	NaN
9.922	17.228	NaN	NaN
17.578	18.05	NaN	NaN
68.125	20.278	NaN	NaN
26.422	33.857	NaN	NaN
27.031	27.827	NaN	NaN
76.89	37.024	NaN	NaN
11.422	34.944	NaN	NaN
14.657	34.196	NaN	NaN
4.015	32.527	NaN	NaN
31.906	26.284	NaN	NaN
6.079	24.709	NaN	NaN
3.906	15.561	NaN	NaN
4.2032	28.643	NaN	NaN
87.268	15.633	NaN	NaN
11.249	13.608	NaN	NaN
29.143	16.879	NaN	NaN
8.6068	16.509	NaN	NaN
12.41	8.2399	NaN	NaN
20.216	19.318	NaN	NaN
5.0839	21.155	NaN	NaN
9.7677	20.031	NaN	NaN
8.2865	16.118	NaN	NaN
16.613	9.0436	NaN	NaN
6.6452	13.598	NaN	NaN
10.408	6.516	NaN	NaN
20.736	13.101	NaN	NaN
21.096	14.774	NaN	NaN
7.4058	4.4403	NaN	NaN
13.25	31.973	NaN	NaN
10.088	19.576	NaN	NaN
21.217	12.702	NaN	NaN
20.536	13.374	NaN	NaN
14.732	20.761	NaN	NaN
8.5666	37.533	NaN	NaN
4.5636	16.922	NaN	NaN
16.693	19.043	NaN	NaN
30.384	36.532	NaN	NaN
4.8037	2.1773	NaN	NaN
51.2	3.9599	NaN	NaN
8.0063	4.3629	NaN	NaN
2.4419	29.507	NaN	NaN
8.6868	12.796	NaN	NaN
6.8854	15.299	NaN	NaN
30.104	17.44	NaN	NaN
13.731	2.0602	NaN	NaN
46.756	6.1162	NaN	NaN
2.5219	23.177	NaN	NaN
35.427	16.493	NaN	NaN
24.539	14.574	NaN	NaN
18.214	29.768	NaN	NaN
15.171	19.961	NaN	NaN
32.905	15.194	NaN	NaN
4.0831	28.775	NaN	NaN
6.0846	26.377	NaN	NaN
24.939	31.688	NaN	NaN
9.9677	38.146	NaN	NaN
13.29	10.425	NaN	NaN
18.854	14.156	NaN	NaN
14.131	21.703	NaN	NaN
41.552	28.391	NaN	NaN
9.2469	8.875	NaN	NaN
23.898	14.359	NaN	NaN
9.2471	4.563	NaN	NaN
32.628	8.812	NaN	NaN
45.561	6.985	NaN	NaN
8.5667	30.484	NaN	NaN
11.649	49.719	NaN	NaN
1.9615	14.875	NaN	NaN
41.432	18.265	NaN	NaN
9.8878	14.625	NaN	NaN
47.157	14.016	NaN	NaN
18.534	13.922	NaN	NaN
15.612	22.984	NaN	NaN
16.373	7.953	NaN	NaN
15.292	12.563	NaN	NaN
20.136	23.797	NaN	NaN
44.114	17.426	NaN	NaN
21.337	12.472	NaN	NaN
23.258	8.127	NaN	NaN
15.212	6.11	NaN	NaN
30.544	9.268	NaN	NaN
43.674	6.001	NaN	NaN
32.185	12.206	NaN	NaN
17.093	5.595	NaN	NaN
29.223	16.379	NaN	NaN
5.044	5.595	NaN	NaN
19.455	14.691	NaN	NaN
36.228	15.378	NaN	NaN
6.565	5.861	NaN	NaN
23.458	18.379	NaN	NaN
39.511	5.751	NaN	NaN
16.773	18.161	NaN	NaN
22.137	6.985	NaN	NaN
20.936	27.444	NaN	NaN
13.651	6.845	NaN	NaN
26.621	11.878	NaN	NaN
12.57	6.205	NaN	NaN
14.811	13.565	NaN	NaN
11.569	11.94	NaN	NaN
15.652	14.113	NaN	NaN
26.741	18.176	NaN	NaN
19.615	11.112	NaN	NaN
11.625	6.751	NaN	NaN
13.812	9.862	NaN	NaN
1.485	7.548	NaN	NaN
6.531	8.94	NaN	NaN
7.828	5.079	NaN	NaN
8	34.148	NaN	NaN
10.109	107.71	NaN	NaN
17.266	10.846	NaN	NaN
6.766	24.615	NaN	NaN
54.14	5.142	NaN	NaN
8.922	16.895	NaN	NaN
12.078	5.126	NaN	NaN
9.156	26.787	NaN	NaN
14.704	17.176	NaN	NaN
10.296	23.067	NaN	NaN
7.672	24.959	NaN	NaN
14.766	22.552	NaN	NaN
9.844	17.051	NaN	NaN
14.609	11.627	NaN	NaN
7.422	7.768	NaN	NaN
12.953	8.048	NaN	NaN
5.516	12.237	NaN	NaN
12.828	7.158	NaN	NaN
7.422	9.159	NaN	NaN
8.625	5.345	NaN	NaN
5.328	18.754	NaN	NaN
10.437	17.691	NaN	NaN
18.735	4.751	NaN	NaN
7.172	33.242	NaN	NaN
24.125	22.474	NaN	NaN
8.515	14.909	NaN	NaN
9.906	14.846	NaN	NaN
22.422	9.487	NaN	NaN
4.172	3.766	NaN	NaN
15.375	3.313	NaN	NaN
12.828	24.802	NaN	NaN
10.469	28.708	NaN	NaN
14.953	20.707	NaN	NaN
8.516	23.942	NaN	NaN
24.906	27.958	NaN	NaN
8.891	17.8	NaN	NaN
12.14	9.33	NaN	NaN
8.828	14.346	NaN	NaN
29.282	5.595	NaN	NaN
12.484	11.674	NaN	NaN
18.297	17.269	NaN	NaN
18.014	15.206	NaN	NaN
14.051	10.408	NaN	NaN
22.338	8.455	NaN	NaN
13.29	25.051	NaN	NaN
30.984	10.377	NaN	NaN
12.53	10.268	NaN	NaN
30.824	18.894	NaN	NaN
30.904	18.66	NaN	NaN
14.531	11.283	NaN	NaN
17.694	20.535	NaN	NaN
12.61	6.939	NaN	NaN
25.14	16.753	NaN	NaN
18.775	7.454	NaN	NaN
24.82	25.927	NaN	NaN
11.609	28.474	NaN	NaN
31.705	12.268	NaN	NaN
48.598	8.141	NaN	NaN
17.173	16.875	NaN	NaN
15.219	9.687	NaN	NaN
2.844	15.328	NaN	NaN
12.515	14.063	NaN	NaN
4.828	13.75	NaN	NaN
[truncated: 6,792 more rows]
