# Supplementary material for: Ramp-to-threshold dynamics in a hindbrain population controls the timing of spontaneous saccades
Source: Nat Commun. 2021 Jul 6;12:4145. doi: 10.1038/s41467-021-24336-w (PMC8260785; doi:10.1038/s41467-021-24336-w)
Supplement: Supplementary file 3 — Source Data [file 41467_2021_24336_MOESM3_ESM.zip › Ramirez_Source_Data/Figure 3d.csv]

Panel
d
STA Coefficients in Spherical Coordinates (after unit normalization)
	STA Index	Phi	Theta
	1	-149.23	52.869
	2	108.87	28.718
	3	-149.3	-36.044
	4	-46.548	-12.109
	5	-103.44	78.683
	6	-103.44	78.683
	7	-103.44	78.683
	8	45.673	30.55
	9	-103.44	78.683
	10	36.294	22.174
	11	53.647	31.259
	12	71.845	13.605
	13	30.942	31.252
	14	48.784	22.094
	15	40.38	32.163
	16	7.8547	-7.6085
	17	-103.44	78.683
	18	70.004	11.66
	19	-159.12	36.812
	20	134.93	-39.023
	21	-157.05	34.848
	22	-139.35	45.232
	23	68.015	-41.439
	24	-11.04	-1.3197
	25	-177.24	-20.801
	26	-101.76	5.6279
	27	-47.69	-9.4822
	28	-163.47	12.692
	29	-128.01	-45.357
	30	-4.1484	8.2026
	31	6.3754	10.821
	32	-151.92	-79.91
	33	-168	-4.5181
	34	90.914	-19.355
	35	146.86	-12.387
	36	-103.44	78.683
	37	-103.44	78.683
	38	-103.44	78.683
	39	-175.5	-27.499
	40	-103.44	78.683
	41	40.588	31.566
	42	-103.44	78.683
	43	25.565	27.296
	44	115.95	-20.174
	45	42.566	31.349
	46	-103.44	78.683
	47	20.327	31.256
	48	-172.68	-20.266
	49	-103.44	78.683
	50	90.559	84.296
	51	77.072	7.0265
	52	-103.44	78.683
	53	177.2	-28.454
	54	58.868	29.628
	55	54.629	32.402
	56	59.937	26.384
	57	-103.44	78.683
	58	114.62	-20.657
	59	-42.721	-62.857
	60	49.54	-52.624
	61	-61.333	-16.436
	62	58.474	23.301
	63	98.172	-7.0071
	64	167	-22.686
	65	81.973	-2.1972
	66	71.858	14.781
	67	-103.44	78.683
	68	-103.44	78.683
	69	67.175	21.645
	70	118.13	-29.754
	71	82.552	5.6412
	72	76.492	7.7409
	73	70.804	10.302
	74	-103.44	78.683
	75	81.717	-2.8716
	76	-163.79	-46.079
	77	-103.44	78.683
	78	85.177	-13.9
	79	71.207	15.839
	80	-103.44	78.683
	81	-103.44	78.683
	82	37.036	30.902
	83	-156.2	29.567
	84	-103.44	78.683
	85	75.086	9.4019
	86	-92.282	14.771
	87	18.44	20.95
	88	-50.803	12.26
	89	9.6045	5.806
	90	13.444	10.611
	91	-34.521	-7.112
	92	45.153	21.911
	93	48.107	27.641
	94	-83.114	12.125
	95	29.537	29.226
	96	-14.579	21.682
	97	-21.979	20.687
	98	-16.467	-1.9126
	99	-56.371	-16.287
	100	7.2915	-24.653
	101	-103.44	78.683
	102	32.132	29.553
	103	159.14	-48.026
	104	-162.21	-60.983
	105	-1.9897	13.103
	106	42.121	26.41
	107	-174.53	-58.323
	108	56.222	29.418
	109	15.879	10.469
	110	-103.44	78.683
	111	10.501	18.847
	112	47.035	32.584
	113	13.861	13.859
	114	10.043	18.853
	115	-163.83	15.79
	116	-153.99	43.072
	117	-103.44	78.683
	118	-164.6	20.818
	119	-103.44	78.683
	120	47.688	30.69
	121	10.195	5.6666
	122	-166.31	14.53
	123	-149.66	52.105
	124	80.74	-0.25748
	125	18.115	16.586
	126	8.0673	10.942
	127	23.608	0.10843
	128	86.862	11.492
	129	-103.44	78.683
	130	13.707	12.694
	131	-163.04	17.881
	132	18.266	13.212
	133	134.65	-9.7753
	134	41.985	25.311
	135	-165.94	7.7436
	136	12.821	-23.149
	137	172.06	-23.571
	138	46.319	-47.785
	139	139.45	-43.029
	140	6.0558	6.394
	141	-157.3	35.828
	142	44.752	-48.799
	143	3.9401	7.8375
	144	-84.975	19.509
	145	-163.57	12.859
	146	-8.6934	7.0209
	147	-168.8	23.043
	148	35.154	21.207
	149	41.643	-51.652
	150	-148.37	33.505
	151	5.2282	10.286
	152	17.167	13.679
	153	-173.25	-33.352
	154	-59.407	-13.027
	155	-103.44	78.683
	156	10.037	13.845
	157	34.88	29.108
	158	54.579	18.024
	159	16.958	16.241
	160	-155.7	-51.287
	161	10.582	-44.15
	162	-43.333	-67.952
	163	5.7567	12.927
	164	21.976	17.782
	165	-39.67	-21.531
	166	7.9672	15.905
	167	-53.853	-56.258
	168	-130.85	-85.544
	169	-18.411	-15.757
	170	55.775	25.941
	171	43.733	20.269
	172	6.0208	12.126
	173	-69.685	-37.126
	174	-6.6954	6.9163
	175	139.77	-52.43
	176	59.233	23.366
	177	-0.37714	11.354
	178	11.225	11.035
	179	41.75	22.471
	180	12.607	14.85
	181	45.691	-56.722
	182	13.095	18.726
	183	68.238	-13.606
	184	-19.211	22.775
	185	-103.44	78.683
	186	165.12	-8.7831
	187	-41.938	-23.721
	188	21.338	18.688
	189	-72.484	-19.846
	190	-147.27	43.148
	191	64.535	16.048
	192	4.2326	8.6921
	193	-152.59	43.703
	194	-151.49	42.662
	195	-153.18	43.979
	196	62.565	6.0624
	197	-155.63	29.422
	198	-152.35	46.76
	199	-153.51	44.115
	200	-1.8785	17.495
	201	11.422	14.903
	202	31.021	25.619
	203	17.776	15.611
	204	-146.22	38.298
	205	-139.22	29.59
	206	16.442	18.441
	207	-174.36	0.47932
	208	-132	20.587
	209	-156.81	35.445
	210	8.5173	17.703
	211	-165.52	11.489
	212	-173.38	5.2388
	213	-173.68	0.75697
	214	79.775	1.4569
	215	10.105	14.259
	216	16.151	11.249
	217	-101.49	-8.4569
	218	-157.12	34.675
	219	-103.44	78.683
	220	-2.5567	10.447
	221	-171.81	-15.581
	222	1.431	11.227
	223	-2.8118	7.592
	224	33.559	29.221
	225	129.65	-45.907
	226	97.232	-31.054
	227	93.128	-25.088
	228	29.075	5.7674
	229	106.19	-44.28
	230	-21.614	0.3573
	231	20.992	9.996
	232	0.5343	9.8425
	233	38.61	31.678
	234	0.51541	3.2179
	235	76.819	-10.567
	236	30.085	7.7998
	237	116.25	-45.668
	238	-178.72	0.04605
	239	178.32	-18.146
	240	-6.8379	26.605
	241	-44.323	4.605
	242	21.904	37.86
	243	11.742	35.347
	244	-55.386	-19.548
	245	-24.877	-11.861
	246	-22.846	-45.436
	247	-3.498	27.234
	248	-56.122	-41.036
	249	-28.846	7.0071
	250	57.752	30.443
	251	-103.44	78.683
	252	-23.934	-4.4753
	253	120.67	-46.621
	254	-22.816	-2.0152
	255	-103.44	78.683
	256	67.444	8.2327
	257	45.72	28.446
	258	59.022	11.522
	259	151.82	-20.068
	260	-172.71	-17.785
	261	-103.44	78.683
	262	-13.539	5.4556
	263	25.642	19.869
	264	-168.04	5.9938
	265	-157.92	21.036
	266	-103.44	78.683
	267	-59.25	37.106
	268	27.179	16.712
	269	55.702	-0.60132
	270	61.858	26.942
	271	-151.64	48.251
	272	26.604	14.545
	273	-22.132	0.42897
	274	145.41	-32.788
	275	30.556	21.757
	276	168.61	-14.833
	277	-175.44	-18.78
	278	-171.01	-14.998
	279	143.11	-38.455
	280	141.92	-42.707
	281	140.26	-43.727
	282	154.94	-32.704
	283	-9.4386	0.34881
	284	25.711	26.272
	285	5.5293	20.673
	286	-21.261	-0.45967
	287	148.46	-35.713
	288	-168.08	16.775
	289	-103.44	78.683
	290	-103.44	78.683
	291	3.4629	-0.81282
	292	-103.44	78.683
	293	8.0337	34.886
	294	-17.024	-0.77688
	295	-103.44	78.683
	296	-103.44	78.683
	297	-161.1	26.23
	298	-137.65	-33.136
	299	-103.44	78.683
	300	136.48	-48.458
	301	28.301	39.855
	302	-103.44	78.683
	303	-103.44	78.683
	304	14.836	39.287
	305	69.945	18.403
	306	175	-22.372
	307	15.029	27.931
	308	40.562	42.397
	309	91.233	-20.083
	310	40.685	1.1843
	311	98.37	-45.216
	312	133.93	6.0723
	313	70.576	13.13
	314	-103.44	78.683
	315	16.778	31.166
	316	66.297	22.024
	317	179.56	-15.049
	318	-173.95	-3.6085
	319	-169.2	4.1368
	320	-164.26	21.416
	321	-6.5616	4.9276
	322	-86.069	-9.0124
	323	28.411	25.077
	324	1.2186	9.6138
	325	35.622	24.854
	326	63.118	23.651
	327	75.966	7.977
	328	28.023	20.677
	329	-150.65	50.238
	330	47.954	26.165
	331	169.55	-39.401
	332	84.612	17.68
	333	-103.44	78.683
	334	152.37	-71.199
	335	-174.48	0.86428
	336	-172.91	-67.126
	337	-150.55	50.436
	338	-103.44	78.683
	339	168.76	-6.7518
	340	119.55	-1.8859
	341	-161.53	22.229
	342	-158.5	31.382
	343	-172.16	-0.53899
	344	46.9	32.494
	345	14.052	21.614
	346	8.3457	19.616
	347	-162.72	24.819
	348	43.673	30.983
	349	13.597	22.928
	350	27.711	27.381
	351	-147.75	55.385
	352	-160.67	27.997
	353	18.38	22.169
	354	27.205	30.482
	355	15.619	23.943
	356	35.64	28.4
	357	18.895	22.043
	358	-156.98	35.007
	359	18.393	21.501
	360	11.815	24.136
	361	-171.38	7.352
	362	33.186	31.492
	363	19.526	25.603
	364	22.301	26.736
	365	1.024	15.17
	366	-153.96	43.269
	367	-103.44	78.683
	368	-161.03	20.744
	369	17.854	21.215
	370	51.52	34.6
	371	-12.138	5.6511
	372	-134.67	-24.211
	373	-153.1	45.092
	374	79.211	2.5015
	375	6.8974	11.648
	376	-103.44	78.683
	377	65.734	19.402
	378	27.913	31.614
	379	14.394	24.563
	380	-103.44	78.683
	381	-103.44	78.683
	382	24.913	20.734
	383	16.146	18.283
	384	28.992	19.535
	385	15.201	22.422
	386	38.303	32.6
	387	36.546	29.145
	388	-103.44	78.683
	389	12.161	15.457
	390	64.424	19.411
	391	28.581	21.824
	392	27.651	16.137
	393	-81.478	-37.879
	394	-103.44	78.683
	395	9.6518	16.995
	396	-149.18	-32.087
	397	17.802	14.066
	398	-103.44	78.683
	399	-166.01	2.3685
	400	77.182	6.3736
	401	-103.44	78.683
	402	-103.44	78.683
	403	57.822	28.853
	404	-169.13	10.379
	405	32.545	24.064
	406	33.358	28.704
	407	7.858	16.904
	408	28.26	22.344
	409	-27.37	-3.1453
	410	22.253	28.469
	411	28.84	27.046
	412	6.0329	10.488
	413	-31.757	17.461
	414	16.66	12.286
	415	-103.44	78.683
	416	-11.543	6.5284
	417	58.225	27.159
	418	-7.8854	8.0617
	419	47.121	29.573
	420	-2.384	9.3411
	421	36.936	22.604
	422	14.03	13.949
	423	-170.38	-10.133
	424	-4.5409	8.0333
	425	6.1531	14.116
	426	1.1593	10.435
	427	-40.293	-11.779
	428	-21.497	6.3411
	429	54.725	27.68
	430	26.036	39.633
	431	-24.509	3.8113
	432	55.932	43.85
	433	-173.79	21.21
	434	-160.7	31.209
	435	-103.44	78.683
	436	-50.462	-11.304
	437	-153.1	45.059
	438	49.638	32.294
	439	159.43	-12.493
	440	-162.78	20.03
	441	152.04	-17.038
	442	-103.44	78.683
	443	-169.51	7.5409
	444	-103.44	78.683
	445	167.87	-18.495
	446	14.6	28.527
	447	-167.03	23.32
	448	-58.186	-16.277
	449	-103.44	78.683
	450	61.527	26.995
	451	166.09	16.161
	452	-31.084	-3.6816
	453	44.284	2.9958
	454	74.948	11.629
	455	21.172	33.314
	456	-103.44	78.683
	457	-157.3	34.097
	458	-103.44	78.683
	459	-51.823	-16.399
	460	-52.93	-20.857
	461	-103.44	78.683
	462	-7.8938	7.5514
	463	-56.897	-16.5
	464	-54.574	-17.316
	465	-151.77	47.968
	466	-155.99	36.969
	467	-35.94	-6.5856
	468	42.639	35.116
	469	-51.954	-14.212
	470	88.862	-17.472
	471	-61.855	-20.566
	472	-50.839	-16.006
	473	-5.5351	20.82
	474	-103.44	78.683
	475	-49.847	-16.437
	476	7.4786	26.114
	477	-156.97	35.795
	478	-167.8	20.455
	479	-103.44	78.683
	480	46.833	36.006
	481	-17.043	7.1764
	482	54.993	30.618
	483	-141.11	34.575
	484	-103.44	78.683
	485	46.7	35.041
	486	51.104	34.703
	487	-179.16	43.677
	488	-177.54	-8.5366
	489	-17.746	23.774
	490	173.71	-5.2011
	491	-168.03	1.9499
	492	148.98	-23.422
	493	-177.36	-11.339
	494	-175.85	-3.917
	495	67.813	19.09
	496	171.82	0.95557
	497	178.98	-33.639
	498	-36.24	-8.3393
	499	-178.22	19.279
	500	-49.094	-15.758
	501	-173.99	1.0793
	502	6.2859	28.154
	503	-147.75	55.385
	504	-153.31	44.823
	505	-36.08	0.9729
	506	-168.68	25.96
	507	-162.64	15.852
	508	162.89	-42.563
	509	75.941	7.7454
	510	169.61	7.1699
	511	-172.22	1.7518
	512	67.193	21.554
	513	-161.29	35.576
	514	-149.84	75.24
	515	-172.07	19.894
	516	-103.44	78.683
	517	14.593	39.227
	518	77.111	6.5131
	519	153.08	-42.363
	520	-148.58	15.445
	521	-26.092	-3.1617
	522	-9.8324	-24.723
	523	-176.71	-2.6288
	524	-164.68	30.703
	525	-19.302	-4.0583
	526	-13.809	-18.296
	527	-160.16	30.87
	528	90.982	-3.5907
	529	-34.861	18.392
	530	66.583	37.614
	531	-38.616	-7.3662
	532	145.52	-29.845
	533	50.986	30.249
	534	-33.101	-19.842
	535	-23.499	-20.217
	536	-103.44	78.683
	537	91.042	-11.899
	538	-158.79	0.84881
	539	-154.37	42
	540	-155.93	38.155
	541	-50.621	-8.5112
	542	52.564	30.026
	543	-168.61	18.311
	544	-119.83	18.002
	545	60.158	-80.375
	546	170.45	-11.201
	547	-162.39	17.555
	548	168.17	-48.324
	549	-169.63	10.087
	550	96.104	-20.111
	551	134.99	-34.159
	552	-46.371	-12.003
	553	90.346	-23.31
	554	172.15	-24.97
	555	-14.538	-10.948
	556	-165.02	10.734
	557	-103.44	78.683
	558	-163.64	20.767
	559	-22.762	-11.207
	560	66.138	10.781
	561	104.19	-31.287
	562	-30.371	-4.4862
	563	-6.44	-5.0179
	564	152.99	-18.356
	565	-13.102	-17.804
	566	87.469	-5.3278
	567	-163.41	22.087
	568	-177.34	-1.1381
	569	-39.368	-19.362
	570	-34.029	-4.5601
	571	21.173	-24.985
	572	-175.04	34.231
	573	-150.63	-6.4258
	574	77.694	0.060931
	575	-158.39	30.602
	576	175.06	-12.667
	577	-169.99	20.246
	578	0.073961	-11.035
	579	-17.017	-18.325
	580	-167.29	22.863
	581	-11.357	-4.6377
	582	-162.6	26.384
	583	47.453	-13.231
	584	-172.47	12.776
	585	68.425	19.98
	586	131.35	-37.23
	587	-34.462	-7.35
	588	131.22	-38.078
	589	-152.61	46.184
	590	77.339	-8.108
	591	-28.081	-27.641
	592	-177.54	9.7345
	593	-152.21	47.043
	594	-171.31	-66.819
	595	-41.411	-6.4812
	596	-13.768	-32.048
	597	56.082	-15.581
	598	123.35	-50.037
	599	-1.2465	51.831
	600	-21.99	-30.274
	601	-170.09	-12.259
	602	81.319	-27.6
	603	-103.44	78.683
	604	2.3628	28.683
	605	-131.98	41.073
	606	-167.72	22.287
	607	113.41	-70.199
	608	-103.44	78.683
	609	164.61	-17.281
	610	-46.162	-14.116
	611	171.81	-4.8182
	612	-103.44	78.683
	613	69.242	-29.348
	614	-40.843	-10.299
	615	57.191	27.223
	616	67.008	-61.971
	617	-137.12	35.515
	618	-39.416	-8.7895
	619	-31.68	-16.625
	620	-14.037	19.199
	621	-170.13	-11.966
	622	26.829	39.63
	623	-169.83	0.15539
	624	-103.44	78.683
	625	67.453	25.442
	626	-179.84	12.938
	627	-4.8899	-2.9305
	628	-64.366	0.0049275
	629	122.2	-42.8
	630	129.88	-46.303
	631	135.74	-53.75
	632	-60.751	3.5702
	633	138.22	-33.226
	634	57.797	17.766
	635	-33.332	-4.1426
	636	-103.44	78.683
	637	-172.47	-19.638
	638	-35.147	-10.431
	639	-17.826	-9.3474
	640	172.8	19.771
	641	86.539	-8.0003
	642	-160.6	-49.016
	643	-103.44	78.683
	644	32.317	-2.8407
	645	118.76	-34.335
	646	15.728	-4.1226
	647	-16.101	-11.365
	648	48.63	-17.091
	649	-171.93	15.191
	650	-167.36	20.996
	651	104.11	-26.288
	652	-172.45	8.9839
	653	101.97	51.114
	654	-164.59	30.169
	655	-164.52	12.184
	656	-150.87	49.815
	657	-165.4	10.501
	658	35.481	39.707
	659	-176.62	20.409
	660	69.673	15.837
	661	-29.967	-4.1663
	662	139.82	75.801
	663	70.484	15.261
	664	-103.44	78.683
	665	-157.29	34.282
	666	103.1	-29.81
	667	-177.7	41.733
	668	-33.738	-17.613
	669	-103.44	78.683
	670	-103.44	78.683
	671	18.296	21.289
	672	-103.44	78.683
	673	35.484	33.937
	674	-179.18	-25.871
	675	60.014	-5.8402
	676	98.533	32.998
	677	118.25	-28.108
	678	43.646	29.989
	679	-159.99	26.637
	680	171.6	-45.684
	681	-103.44	78.683
	682	-103.44	78.683
	683	77.508	11.417
	684	30.199	6.0943
	685	42.439	-7.1647
	686	48.32	28.826
	687	-164.74	18.79
	688	-103.44	78.683
	689	88.93	-19.842
	690	-103.44	78.683
	691	-28.377	-1.4168
	692	50.55	34.048
	693	123.01	-28.17
	694	170.6	-21.547
	695	49.891	34.196
	696	-103.44	78.683
	697	41.761	21.772
	698	-150.48	50.568
	699	68.364	16.005
	700	-160.08	25.377
	701	96.203	16.975
	702	163.82	-31.297
	703	-25.656	-16.793
	704	-16.229	-27.183
	705	-103.44	78.683
	706	-5.089	8.9636
	707	-168.77	2.3521
	708	-157.56	26.152
	709	-103.44	78.683
	710	-103.44	78.683
	711	-123.1	-3.6197
	712	-103.44	78.683
	713	-22.017	-8.0063
	714	70.689	0.40416
	715	-171.21	2.8063
	716	-12.073	1.7707
	717	-154.65	41.426
	718	-103.44	78.683
	719	-67.618	10.598
	720	-110.33	31.887
	721	162.41	-35.044
	722	69.43	-16.648
	723	166.5	-25.7
	724	-16.194	-2.9572
	725	45.61	-3.6297
	726	40.715	6.108
	727	-103.44	78.683
	728	144.75	-39.476
	729	41.143	7.5782
	730	169.82	-24.685
	731	47.214	-14.577
	732	-171.47	-10.007
	733	-122.44	31.976
	734	119.98	-29.824
	735	-150.8	49.6
	736	-93.028	-6.1602
	737	161.72	-32.705
	738	-103.44	78.683
	739	-150.96	49.242
	740	-75.516	4.4995
	741	-71.116	16.017
	742	41.715	-23.901
	743	-136.65	4.0746
	744	-61.586	-7.5901
	745	-23.481	-25.678
	746	-149.53	52.336
	747	-147.65	44.232
	748	37.202	9.4882
	749	-154.65	16.827
	750	-103.44	78.683
	751	22.525	8.243
	752	71.182	12.408
	753	-150.18	51.143
	754	-103.44	78.683
	755	54.609	39.061
	756	151.98	-67.592
	757	18.728	31.429
	758	47.522	0.8512
	759	-43.996	-50.33
	760	147.55	-37.403
	761	32.664	-6.8143
	762	87.063	-25.7
	763	163.75	-6.228
	764	137.31	-40.947
	765	-19.32	-5.433
	766	152.2	-49.028
	767	-175.56	-40.996
	768	54.193	21.276
	769	-176.46	-55.26
	770	52.491	17.942
	771	49.218	30.259
	772	28.73	7.3702
	773	-164.38	-27.007
	774	27.833	16.785
	775	-173.31	-29.296
	776	-14.307	-23.592
	777	-103.44	78.683
	778	74.936	9.7609
	779	74.152	10.024
	780	75.376	9.4086
	781	-103.44	78.683
	782	-160.06	26.55
	783	178.94	-28.716
	784	-171.7	-26.108
	785	24.092	1.26
	786	43.889	17.546
	787	44.271	-9.6801
	788	35.521	0.34785
	789	-103.44	78.683
	790	69.033	4.391
	791	69.796	16.449
	792	68.867	13.859
	793	-17.395	-16.184
	794	70.668	6.3816
	795	-29.498	-3.8007
	796	36.098	40.095
	797	37.309	13.981
	798	171.95	-35.919
	799	-103.44	78.683
	800	22.77	23.817
	801	-22.381	-30.533
	802	-103.44	78.683
	803	30.819	19.999
	804	-61.861	-10.572
	805	10.5	-38.499
	806	-103.44	78.683
	807	83.971	56.335
	808	164.8	-25.552
	809	144.42	-40.858
	810	-152.63	46.155
	811	-103.44	78.683
	812	36.397	18.263
	813	19.851	26.465
	814	-52.167	-19.672
	815	69.624	16.629
	816	-103.44	78.683
	817	174.15	-13.983
	818	49.917	-11.734
	819	-163.63	25.608
	820	56.235	13.426
	821	4.4504	11.469
	822	150.06	-40.021
	823	39.445	3.5356
	824	88.709	13.31
	825	7.4523	21.013
	826	-103.44	78.683
	827	-155.07	40.265
	828	-2.8403	14.592
	829	17.647	22.246
	830	0.078525	-24.581
	831	3.3854	14.551
	832	-10.928	-0.63783
	833	-103.44	78.683
	834	3.6413	7.627
	835	138.93	-48.354
	836	99.843	-39.047
	837	176.49	-21.469
	838	-152.97	47.009
	839	76.422	7.4966
	840	135.38	-40.064
	841	-103.44	78.683
	842	-162.54	-2.5518
	843	176.71	-4.768
	844	-14.724	-27.615
	845	94.221	-10.638
	846	-5.6349	-23.696
	847	-5.7254	-25.101
	848	-148.76	53.688
	849	16.26	18.852
	850	-15.084	4.8189
	851	-103.44	78.683
	852	-1.2972	3.7493
	853	3.4127	10.876
	854	-25.532	-3.4981
	855	178.82	-0.86536
	856	15.074	22.757
	857	6.8028	20.612
	858	-19.984	-2.496
	859	-31.63	-11.202
	860	66.625	17.055
	861	-152.29	46.874
	862	14.949	22.47
	863	44.164	33.539
	864	65.514	21.563
	865	68.337	15.995
	866	12.679	30.249
	867	174.17	-43.56
	868	53.903	27.613
	869	-163.92	18.008
	870	72.026	12.495
	871	-103.44	78.683
	872	-29.229	-45.522
	873	63.516	21.4
	874	-7.7678	-17.014
	875	54.494	11.958
	876	71.589	15.142
	877	-9.1385	79.074
	878	-19.273	0.91298
	879	-155.09	40.204
	880	-14.01	0.95971
	881	80.091	-2.073
	882	-11.594	3.2279
	883	-18.49	0.84703
	884	-158.92	30.652
	885	9.8247	14.895
	886	178.42	-38.533
	887	30.599	25.134
	888	20.659	27.272
	889	-5.7107	9.7716
	890	64.978	7.6822
	891	7.6426	16.148
	892	-3.7792	9.6165
	893	-1.5219	10.153
	894	106.27	26.764
	895	60.888	27.733
	896	49.079	20.806
	897	33.592	35.063
	898	61.104	23.9
	899	14.013	27.775
	900	102.61	1.3195
	901	-64.122	-19.797
	902	-176.06	51.123
	903	31.112	30.516
	904	-103.44	78.683
	905	-103.44	78.683
	906	0.96638	-15.637
	907	27.925	24.356
	908	-161.37	24.352
	909	89.339	-20.617
	910	-6.7728	10.49
	911	-172.21	-17.154
	912	-18.357	0.85381
	913	13.622	-51.644
	914	177.62	-34.79
	915	-5.6032	9.8531
	916	10.27	15.359
	917	174.33	-29.848
	918	161.93	-14.938
	919	97.305	-35.538
	920	-103.93	38.688
	921	169.29	-10.831
	922	175.76	-7.7345
	923	-169.2	15.382
	924	-177.12	22.216
	925	-31.716	-3.7246
	926	-16.916	2.9942
	927	151.5	-26.028
	928	172.1	2.5547
	929	-172.59	3.9949
	930	-166.35	-43.051
	931	-159.87	27.648
	932	117.29	-33.91
	933	167.88	-21.863
	934	108.85	-31.686
	935	99.98	-29.595
	936	121.01	18.103
	937	173.72	-15.045
	938	-174.4	-7.4133
	939	-46.018	-13.21
	940	-142.57	46.612
	941	-45.947	-19.542
	942	-166.27	12.699
	943	-75.919	16.761
	944	157.71	25.096
	945	-160.31	24.407
	946	-103.44	78.683
	947	68.621	17.379
	948	-56.19	-25.474
	949	100.71	-27.626
	950	-9.9386	-6.1929
	951	64.393	10.568
	952	81.54	-1.8291
	953	-35.888	-8.2051
	954	-137.2	36.268
	955	85.684	-13.128
	956	-9.282	-9.4331
	957	-56.398	-12.024
	958	-122.44	41.949
	959	-24.543	-8.123
	960	69.034	14.7
	961	-33.446	-3.9331
	962	-34.184	18.182
	963	177.82	-25.08
	964	-51.347	-15.821
	965	-93.243	-42.394
	966	68.787	11.366
	967	-172.57	7.2498
	968	68.37	15.93
	969	64.002	21.332
	970	36.962	33.794
	971	-161.82	6.742
	972	-164.07	-5.8346
	973	134.72	-52.267
	974	-5.3522	27.267
	975	59.934	25.198
	976	-51.763	-59.997
	977	-29.833	-7.2663
	978	-103.44	78.683
	979	42.955	23.042
	980	69.771	17.638
	981	-157.02	35.101
	982	-103.44	78.683
	983	-161.69	29.907
	984	176.19	-27.416
	985	52.516	44.329
	986	4.6	18.508
	987	-103.44	78.683
	988	-103.44	78.683
	989	-103.44	78.683
	990	-103.44	78.683
	991	66.999	19.699
	992	31.045	12.769
	993	69.562	16.516
	994	-103.44	78.683
	995	-103.44	78.683
	996	-62.607	-8.1075
	997	60.784	-10.81
	998	35.059	30.714
	999	22.183	39.657
	1000	-160.09	24.997
	1001	73.749	6.596
	1002	65.235	22.172
	1003	168.79	0.75763
	1004	176.82	-40.394
	1005	51.057	28.135
	1006	-172.3	2.3565
	1007	-103.44	78.683
	1008	61.332	3.4306
	1009	-103.44	78.683
	1010	-167.98	-4.4536
	1011	-137.76	-7.3226
	1012	-41.83	-15.456
	1013	-103.44	78.683
	1014	-171.64	6.792
	1015	-103.44	78.683
	1016	-103.44	78.683
	1017	-103.44	78.683
	1018	63.913	33.742
	1019	-103.44	78.683
	1020	-103.44	78.683
	1021	-149.39	52.575
	1022	-23.028	-3.9703
	1023	89.655	-5.5787
	1024	-4.7249	-2.0721
	1025	118.01	-47.468
	1026	21.387	-24.749
	1027	69.455	15.468
	1028	-58.536	-9.5367
	1029	177.22	-12.532
	1030	-103.44	78.683
	1031	-103.44	78.683
	1032	111.5	-17.994
	1033	-103.44	78.683
	1034	-30.814	-9.5882
	1035	-103.44	78.683
	1036	-33.172	-10.125
	1037	-103.44	78.683
	1038	-103.44	78.683
	1039	-100.21	-55.43
	1040	-103.44	78.683
	1041	-43.339	-11.945
	1042	-103.44	78.683
	1043	-34.126	-13.468
	1044	-32.141	-12.239
	1045	-179.48	-14.233
	1046	-37.011	-11.111
	1047	60.914	24.362
	1048	-31.876	-6.9742
	1049	-103.44	78.683
	1050	-38.49	-12.552
	1051	-6.2903	10.703
	1052	-174.03	5.6169
	1053	-160.81	29.585
	1054	71.497	15.307
	1055	-57.546	-17.167
	1056	-179.48	-11.47
	1057	-178.07	-18.477
	1058	-170.89	0.070109
	1059	170.7	-2.4295
	1060	27.29	23.84
	1061	174.14	-11.663
	1062	-52.341	-16.235
	1063	-48.314	-15.062
	1064	-61.536	-11.469
	1065	-43.117	-11.375
	1066	171.91	-23.851
	1067	-50.732	-15.736
	1068	-35.06	-8.6054
	1069	-55.987	-14.062
	1070	115.72	-51.011
	1071	43.049	3.2859
	1072	109.34	-74.675
	1073	-47.375	-59.416
	1074	-151.11	49.32
	1075	8.8591	4.9846
	1076	-103.44	78.683
	1077	-44.828	-19.381
	1078	30.506	-31.062
	1079	139.04	-32.26
	1080	139.9	-28.927
	1081	-171.61	14.602
	1082	115.28	-35.138
	1083	-75.863	1.2952
	1084	1.6271	29.102
	1085	-12.888	-39.209
	1086	-152.43	12.919
	1087	132.77	-36.393
	1088	-57.519	-27.291
	1089	66.809	-33.308
	1090	119.28	-25.982
	1091	-37.38	0.91122
	1092	38.015	77.175
	1093	-0.99659	-7.5376
	1094	-29.254	-44.934
	1095	176.96	21.539
	1096	-9.4749	8.0094
	1097	-17.82	22.523
	1098	-41.988	-37.226
	1099	-53.87	54.9
	1100	148.37	-28.851
	1101	-64.366	0.0049275
	1102	-161.79	10.581
	1103	-103.44	78.683
	1104	-103.44	78.683
	1105	-158.29	31.113
	1106	81.083	61.237
	1107	-173.56	-20.921
	1108	5.6385	-52.788
	1109	-53.519	-18.605
	1110	131.48	49.767
	1111	-68.198	-81.592
	1112	-32.624	-28.559
	1113	-14.233	-45.519
	1114	6.0165	-16.981
	1115	166.02	-13.763
	1116	122.24	-43.967
	1117	-39.848	-24.12
	1118	-3.4718	-7.0974
	1119	-166.53	14.7
	1120	-144.94	3.9417
	1121	123.13	-56.497
	1122	152.33	-29.974
	1123	67.156	39.653
	1124	-103.44	78.683
	1125	-62.409	-14.709
	1126	-176.79	-8.1642
	1127	99.767	-15.433
	1128	129.18	16.552
	1129	98.483	-10.253
	1130	-49.716	-17.752
	1131	-175.67	-23.654
	1132	69.983	4.6139
	1133	-133.71	-28.306
	1134	-118.17	-31.323
	1135	80.563	-4.6954
	1136	85.963	1.2028
	1137	94.489	1.167
	1138	-49.216	-9.5857
	1139	-81.052	-38.87
	1140	83.374	14.71
	1141	-99.661	-24.732
	1142	-177.9	-38.459
	1143	78.773	5.7976
	1144	68.931	9.6122
	1145	141.7	43.599
	1146	80.512	-2.8738
	1147	77.847	1.5838
	1148	-133.11	-13.493
	1149	-165.92	-14.538
	1150	74.046	0.88961
	1151	76.169	-1.0867
	1152	122.06	-13.662
	1153	168.61	-26.217
	1154	-133.19	-62.154
	1155	88.106	-13.932
	1156	-118.76	3.4663
	1157	125.37	-28.842
	1158	-95.583	7.5018
	1159	80.41	-8.0039
	1160	75.711	-5.4236
	1161	69.945	-5.2257
	1162	-114.7	-25.423
	1163	76.176	0.41546
	1164	-14.779	-6.5147
	1165	81.844	-10.682
	1166	82.135	2.2841
	1167	-80.535	-64.778
	1168	-56.894	-16.144
	1169	-24.539	0.9241
	1170	73.796	-2.3787
	1171	-175.24	-46.754
	1172	69.906	28.843
	1173	-10.355	-38.68
	1174	-178.13	-17.31
	1175	35.128	-23.73
	1176	-155.86	25.988
	1177	163.6	-4.0261
	1178	-130.63	-42.29
	1179	-124.21	-25.4
	1180	86.187	0.76218
	1181	65.837	0.90279
	1182	68.63	4.2265
	1183	84.455	-22.925
	1184	100.58	-23.496
	1185	-138.78	-1.0104
	1186	116.8	-2.3352
	1187	101.92	7.9728
	1188	112.5	6.4951
	1189	84.153	0.12984
	1190	-48.925	-10.232
	1191	-104.75	35.302
	1192	-22.596	-22.708
	1193	-152.95	-5.8195
	1194	-43.799	-12.651
	1195	92.463	12.659
	1196	-50.526	-35.359
	1197	-58.386	-13.721
	1198	77.226	1.0655
	1199	82.474	5.4501
	1200	-58.259	-21.277
	1201	-72.986	-25.719
	1202	-37.717	-3.7589
	1203	-77.119	-29.404
	1204	-43.515	60.15
	1205	-57.892	-27.543
	1206	-55.055	-14.674
	1207	-73.392	-43.628
	1208	-71.417	-36.95
	1209	78.615	-0.81684
	1210	-74.544	-21.711
	1211	52.224	-5.6426
	1212	-23.119	-8.4819
	1213	-38.38	-4.641
	1214	-66.408	-40.643
	1215	-54.68	-15.063
	1216	78.811	-3.0026
	1217	89.656	-2.7565
	1218	-169.65	18.426
	1219	-33.23	-45.368
	1220	-34.096	-3.0084
	1221	-169.34	-4.8368
	1222	97.851	-27.368
	1223	-178.86	-3.2556
	1224	-48.829	-27.689
	1225	46.965	9.4636
	1226	-64.934	-31.688
	1227	77.432	2.7497
	1228	-50.784	-25.318
	1229	-37.161	-22.363
	1230	-175.66	-9.0724
	1231	-21.97	-4.7
	1232	163.27	-27.208
	1233	-17.865	-12.827
	1234	-62.392	-14.447
	1235	-11.374	1.0895
	1236	85.026	-23.418
	1237	-161.57	-14.419
	1238	34.694	14.265
	1239	83.59	-9.3481
	1240	-47.059	-23.674
	1241	152.91	21.816
	1242	-28.59	-8.7577
	1243	-40.62	-17.17
	1244	91.753	-18.725
	1245	-61.319	-12.103
	1246	94.224	-17.622
	1247	3.9428	-26.906
	1248	-164.89	6.6995
	1249	77.82	-4.0682
	1250	-152.08	-51.464
	1251	-77.558	-27.092
	1252	140.7	-16.493
	1253	-6.1009	15.133
	1254	166.63	-8.1966
	1255	-51.564	-13.835
	1256	69.342	15.568
	1257	-103.44	78.683
	1258	43.333	22.834
	1259	49.884	-2.7049
	1260	-54.958	-10.64
	1261	-167.75	14.382
	1262	79.489	1.691
	1263	-65.645	-21.484
	1264	-36.511	-9.6065
	1265	46.832	9.3997
	1266	-154.79	40.064
	1267	-28.53	8.7513
	1268	-155.69	39.214
	1269	-64.198	-10.395
	1270	-28.125	3.465
	1271	135.36	5.7546
	1272	-13.47	7.503
	1273	-159.36	30.946
	1274	80.759	-0.656
	1275	-64.366	0.0049275
	1276	162.42	8.6786
	1277	-125.66	-47.577
	1278	70.918	0.15702
	1279	77.481	2.7931
	1280	-159.97	25.438
	1281	69.335	8.4176
	1282	-163.2	28.237
	1283	77.851	4.6613
	1284	-103.44	78.683
	1285	-177.06	-15.678
	1286	28.788	1.5088
	1287	-36.203	-9.8948
	1288	-164.33	-10.145
	1289	-164.71	20.989
	1290	93.658	-38.121
	1291	-0.35853	6.6662
	1292	156.06	-61.116
	1293	82.499	-11.505
	1294	49	-53.344
	1295	60.952	-42.037
	1296	-20.809	-53.157
	1297	122.77	-45.287
	1298	139.89	-9.2701
	1299	26.993	-11.963
	1300	9.5097	14.325
	1301	84.972	-8.0614
	1302	46.686	0.99424
	1303	-170.54	-13.973
	1304	173.56	-19.101
	1305	64.311	-22.217
	1306	34.106	8.5374
	1307	-30.024	8.0783
	1308	123.78	8.1729
	1309	45.236	-0.49126
	1310	-45.873	-6.7723
	1311	-165.47	7.6292
	1312	-103.44	78.683
	1313	-43.054	-11.663
	1314	-12.693	-69.934
	1315	-157.11	39.188
	1316	-169.96	-49.373
	1317	16.931	33.061
	1318	21.61	22.442
	1319	67.019	-4.8871
	1320	3.9175	-31.18
	1321	-175.52	-10.556
	1322	-165.37	11.915
	1323	39.694	-5.3379
	1324	-48.918	4.2547
	1325	-170.39	-1.4106
	1326	-161.3	37.882
	1327	153.8	-26.235
	1328	172.11	-25.385
	1329	-47.71	-12.319
	1330	-0.90602	-61.078
	1331	41.037	4.9121
	1332	-178.05	-17.813
	1333	12.44	-10.356
	1334	-49.681	-15.668
	1335	4.4656	-2.8605
	1336	-39.416	-23.984
	1337	64.465	4.7032
	1338	176.72	6.1822
	1339	-177.58	-1.3517
	1340	-36.244	-18.35
	1341	-41.023	-15.922
	1342	-172.94	0.1301
	1343	-174.72	-12.44
	1344	-175.15	-26.216
	1345	41.524	4.7609
	1346	10.078	-0.22756
	1347	-157.58	33.573
	1348	-170.29	-5.6388
	1349	-169.42	-11.582
	1350	-169.45	-36.056
	1351	30.637	-0.77798
	1352	42.571	2.613
	1353	-161.36	-22.422
	1354	-166.35	22.123
	1355	39.661	-2.7083
	1356	12.267	0.39065
	1357	-75.685	-62.133
	1358	108.51	2.6897
	1359	-39.746	-13.139
	1360	-164.88	10.054
	1361	16.922	-4.1849
	1362	41.215	24.143
	1363	22.653	0.71991
	1364	11.576	-8.6476
	1365	29.827	-5.1544
	1366	-172.43	-15.489
	1367	22.217	-4.2152
	1368	-47.159	-7.8463
	1369	-103.44	78.683
	1370	-103.44	78.683
	1371	-103.44	78.683
	1372	-163.49	8.1274
	1373	36.12	0.83348
	1374	23.969	-5.4401
	1375	9.8971	-7.1016
	1376	-175.67	-15.975
	1377	-149.58	52.249
	1378	-164.33	20
	1379	17.85	-1.9611
	1380	26.282	11.649
	1381	-172.33	0.2717
	1382	165.09	-30.468
	1383	-170.69	-2.884
	1384	25.86	6.2508
	1385	35.207	10.311
	1386	43.075	22.38
	1387	18.043	-5.9546
	1388	-172.85	-1.3928
	1389	37.195	8.8221
	1390	160.58	24.931
	1391	156.96	-18.146
	1392	178.13	-22.406
	1393	23.122	19.518
	1394	-8.0432	-1.9663
	1395	21.006	15.259
	1396	174.96	-31.68
	1397	25.21	-6.4573
	1398	-165.52	12.662
	1399	-103.44	78.683
	1400	28.609	-7.6206
	1401	-36.729	-17.473
	1402	-166.1	-2.6354
	1403	28.151	3.7704
	1404	-173.88	-6.4511
	1405	-63.183	-78.485
	1406	-3.0023	5.7057
	1407	94.223	-57.511
	1408	-162.49	8.5168
	1409	39.32	-4.8904
	1410	-103.44	78.683
	1411	33.861	3.1782
	1412	25.526	8.6686
	1413	-169.26	-9.886
	1414	25.77	4.5709
	1415	-24.511	-5.3805
	1416	16.84	2.3976
	1417	-177.87	-15.425
	1418	-172.63	-8.6858
	1419	152.92	-13.13
	1420	-169.67	-4.6616
	1421	-154.34	42.139
	1422	-53.774	-23.973
	1423	-175	-20.536
	1424	-0.062094	-14.987
	1425	37.812	-6.8446
	1426	11.468	-15.223
	1427	-35.46	-4.5574
	1428	-14	-14.966
	1429	-9.3627	-14.533
	1430	27.334	-9.9234
	1431	-26.797	-0.82599
	1432	174.23	-24.078
	1433	145.02	-20.497
	1434	-175.01	-21.849
	1435	159.73	-15.612
	1436	-178.74	-18.732
	1437	149.71	-49.546
	1438	-103.44	78.683
	1439	8.2389	-5.7009
	1440	39.356	7.0043
	1441	7.4106	-9.8324
	1442	-159.94	-12.303
	1443	105.09	-20.931
	1444	29.828	-7.3264
	1445	-171.45	-16.039
	1446	-170.78	-11.9
	1447	10.862	-20.688
	1448	-169.64	6.8556
	1449	-4.6718	-6.9511
	1450	-165.69	-43.446
	1451	15.06	1.1569
	1452	166.77	-16.692
	1453	-0.10709	-11.176
	1454	-155.35	39.638
	1455	-60.757	-28.146
	1456	-103.44	78.683
	1457	132.65	-36.896
	1458	34.708	23.45
	1459	41.03	8.6562
	1460	63.075	35.116
	1461	-1.7686	-3.1865
	1462	33.787	27.25
	1463	1.0051	-1.8695
	1464	-3.2407	-17.684
	1465	5.3813	-19.953
	1466	9.683	-10.924
	1467	7.6694	-3.8626
	1468	-172.55	-9.3124
	1469	11.041	-9.9686
	1470	11.338	-5.0713
	1471	36.055	-1.6147
	1472	43.867	-1.7444
	1473	-166.85	-13.831
	1474	78.595	5.6873
	1475	24.071	-10.231
	1476	-156.34	22.88
	1477	-156.79	35.583
	1478	2.521	-6.5314
	1479	10.776	-8.47
	1480	-13.627	-12.192
	1481	-172.65	-15.265
	1482	106.14	-7.4796
	1483	18.996	-5.4384
	1484	15.7	-5.168
	1485	176.44	-22.707
	1486	4.78	-3.5208
	1487	10.505	-14.356
	1488	6.3809	-5.2311
	1489	-158.74	29.818
	1490	18.734	-2.1959
	1491	16.601	-5.3984
	1492	-174.37	-11.611
	1493	6.5232	0.43349
	1494	61.705	33.301
	1495	22.507	1.8978
	1496	11.041	-0.7229
	1497	10.971	-13.602
	1498	-11.542	-17.478
	1499	25.792	-8.3261
	1500	23.69	4.9497
	1501	68.942	22.977
	1502	-170.33	-4.6529
	1503	29.241	20.745
	1504	17.56	-8.2739
	1505	34.177	-19.618
	1506	11.911	-15.153
	1507	-0.80677	-11.132
	1508	57.88	4.2188
	1509	45.746	-0.69735
	1510	11.275	-9.1887
	1511	-171.8	-1.7469
	1512	8.2316	-4.9832
	1513	-169.1	-24.922
	1514	5.6999	-11.29
	1515	24.41	41.597
	1516	25.363	-12.08
	1517	16.237	-1.1981
	1518	-172.09	-4.6529
	1519	-179.3	-20.455
	1520	-49.662	-25.943
	1521	179.28	-15.084
	1522	-176.23	-12.314
	1523	13.722	-5.6947
	1524	-175.15	0.80119
	1525	-12.248	4.6356
	1526	-15.607	-16.16
	1527	-32.293	-18.587
	1528	177.61	-23.301
	1529	25.891	3.3149
	1530	27.877	-26.976
	1531	179.05	-12.118
	1532	-170.49	-5.3709
	1533	19.347	-8.8224
	1534	-1.1496	-6.0384
	1535	-4.5665	-4.648
	1536	-168.06	-2.6786
	1537	13.311	-6.3033
	1538	48.563	-7.9775
	1539	45.23	10.5
	1540	-2.2753	-8.4286
	1541	-171.45	-2.7061
	1542	149.72	0.74163
	1543	17.331	-10.224
	1544	24.818	-17.142
	1545	18.806	-16.676
	1546	54.996	-4.6412
	1547	-22.625	-20.295
	1548	32.532	5.8987
	1549	67.242	28.436
	1550	169.24	-40.316
	1551	5.1416	18.595
	1552	10.475	-0.95485
	1553	166.85	-45.249
	1554	29.882	-3.7336
	1555	39.899	-11.263
	1556	-173.01	-7.9896
	1557	-164.5	-9.0093
	1558	159.93	-29.713
	1559	-52.728	-16.726
	1560	19.653	17.581
	1561	113.09	-27.613
	1562	-162.75	11.719
	1563	144.1	-29.164
	1564	24.65	-17.359
	1565	-9.2522	13.302
	1566	-157.3	18.084
	1567	-163.8	16.616
	1568	-178.4	-17.362
	1569	164.86	-36.619
	1570	23.877	-8.5083
	1571	-169.81	-0.87385
	1572	154.96	-36.088
	1573	-154.51	41.74
	1574	24.847	-8.5868
	1575	27.064	-1.5792
	1576	12.439	-4.8574
	1577	28.618	-10.305
	1578	153.52	-11.656
	1579	49.408	22.715
	1580	41.502	-10.732
	1581	41.071	-18.355
	1582	29.432	-3.2884
	1583	34.929	-3.5882
	1584	-28.136	-6.3062
	1585	32.66	-4.6091
	1586	-175.91	-12.375
	1587	-22.476	-4.4856
	1588	-166.69	0.57904
	1589	79.105	2.6984
	1590	-171.62	0.28042
	1591	40.374	-0.62217
	1592	26.814	-2.9734
	1593	17.138	-3.587
	1594	-167.47	0.38417
	1595	35.767	-14.278
	1596	46.701	-17.788
	1597	31.897	-2.4562
	1598	32.492	-7.4507
	1599	43.262	-5.1132
	1600	158.42	-24.026
	1601	36.571	-18.492
	1602	29.181	-4.84
	1603	27.828	-7.2959
	1604	-168.42	-1.8162
	1605	133.47	-47.846
	1606	34.957	-5.5936
	1607	23.707	0.19902
	1608	-166.22	32.036
	1609	130.24	-11.844
	1610	-13.784	1.4067
	1611	-162.65	20.819
	1612	-14.211	-15.75
	1613	33.731	-3.6524
	1614	26.448	-1.8746
	1615	-160.01	25.353
	1616	-167.82	2.6805
	1617	40.671	-3.2615
	1618	19.647	-8.4767
	1619	128.38	-64.769
	1620	172.48	-12.86
	1621	50.921	2.8956
	1622	70.683	13.707
	1623	179.77	-19.719
	1624	25.561	16.885
	1625	33.741	-68.537
	1626	54.804	15.732
	1627	-161.61	3.4613
	1628	-169.83	9.5239
	1629	-161.47	22.559
	1630	-165.81	0.032072
	1631	-170.5	0.11479
	1632	7.5049	-11.457
	1633	-103.44	78.683
	1634	155.2	-43.489
	1635	87.001	10.005
	1636	47.194	1.4748
	1637	-172.8	0.55739
	1638	-26.011	-30.985
	1639	19.539	-3.9019
	1640	38.38	-3.5122
	1641	35.065	4.9655
	1642	46.839	2.1467
	1643	35.238	-22.702
	1644	11.678	-8.6218
	1645	-165.45	7.8602
	1646	-175.18	-11.809
	1647	38.163	29.167
	1648	-174.31	-16.718
	1649	47.977	-6.8023
	1650	-103.44	78.683
	1651	-165.48	9.1001
	1652	100.99	-31.013
	1653	-161.35	22.001
	1654	33.646	0.44644
	1655	-165.29	-31.808
	1656	178.78	-36.365
	1657	36.742	-1.2686
	1658	177.51	-19.912
	1659	-157.48	-12.6
	1660	-171.27	-12.391
	1661	140.52	-38.292
	1662	-9.1561	28.129
	1663	4.5162	-5.6454
	1664	37.162	-2.7941
	1665	-12.081	-34.329
	1666	-175.36	6.3849
	1667	-166.56	12.148
	1668	19.344	-0.93773
	1669	-171.75	-6.8553
	1670	-9.7572	5.5876
	1671	-54.803	-17.028
	1672	164.8	-9.8125
	1673	53.432	33.877
	1674	121.76	-35.65
	1675	-164.5	18.351
	1676	-152.37	-26.37
	1677	-30.765	-3.5617
	1678	-175.32	-23.449
	1679	179.42	-19.506
	1680	44.398	4.6169
	1681	2.7576	17.317
	1682	-103.44	78.683
	1683	-173.65	-6.8926
	1684	68.795	19.497
	1685	-169.5	-7.0218
	1686	-67.906	-22.477
	1687	11.135	5.0705
	1688	134.55	-35.441
	1689	-173.18	-46.987
	1690	-21.273	14.504
	1691	173.67	-14.744
	1692	86.603	-11.358
	1693	87.358	-12.807
	1694	36.658	2.285
	1695	86.003	-10.171
	1696	-148.71	-69.079
	1697	-45.326	-12.717
	1698	-150.54	50.439
	1699	21.673	35.179
	1700	173.47	-43.904
	1701	-39.287	-9.4194
	1702	38.377	4.5369
	1703	-160.36	-3.4024
	1704	122.4	-39.42
	1705	-166.9	-40.435
	1706	-177.92	-10.611
	1707	-103.44	78.683
	1708	-174.32	-8.2119
	1709	-103.44	78.683
	1710	39.416	8.619
	1711	-87.296	-10.019
	1712	82.421	-4.5276
	1713	-174.26	-20.393
	1714	74.116	-2.2747
	1715	-169.85	5.6526
	1716	-179.91	-9.848
	1717	-158.19	-20.895
	1718	60.858	12.43
	1719	35.684	5.3475
	1720	33.484	6.6395
	1721	-144.71	4.7723
	1722	170.25	-11.388
	1723	-169.98	-1.6194
	1724	37.181	10.072
	1725	86.269	-14.847
	1726	32.241	0.57831
	1727	26.724	-0.090149
	1728	-174.12	-4.8935
	1729	87.938	-13.586
	1730	154.58	-52.984
	1731	-178.8	-9.8919
	1732	-158.45	-10.205
	1733	17.861	-2.7217
	1734	52.122	5.9633
	1735	26.354	4.1516
	1736	82.374	-7.333
	1737	-167.12	2.1276
	1738	177.17	-4.545
	1739	67.643	12.84
	1740	80.218	-0.59561
	1741	-178.18	-34.296
	1742	51.47	-8.4479
	1743	178.54	-30.9
	1744	-171.72	-3.1664
	1745	-173.21	-2.6725
	1746	38.961	-1.2287
	1747	179.85	-29.514
	1748	170.34	-7.7264
	1749	-169.24	-1.3221
	1750	-78.041	-44.592
	1751	-176.49	-13.814
	1752	13.414	-1.2125
	1753	177.35	-32.254
	1754	-33.329	-9.9347
	1755	-171.41	20.491
	1756	143.92	-38.389
	1757	157.81	7.4442
	1758	25.671	-3.0899
	1759	-170.83	33.258
	1760	169.78	-21.649
	1761	14.06	-45.472
	1762	95.068	9.7512
	1763	27.098	3.0793
	1764	34.516	7.9297
	1765	-165.11	19.431
	1766	-118.81	-78.691
	1767	-63.084	-13.815
	1768	-58.246	-66.252
	1769	-173.71	-28.164
	1770	-37.757	-9.2064
	1771	59.142	22.064
	1772	-172.18	-40.954
	1773	33.492	4.2762
	1774	-1.463	-29.077
	1775	34.315	39.682
	1776	102.16	3.0225
	1777	-38.977	-10.578
	1778	47.182	0.97068
	1779	129.12	-33.06
	1780	-166.31	8.7905
	1781	44.772	0.076689
	1782	-103.44	78.683
	1783	48.023	-26.774
	1784	-21.144	1.1559
	1785	111.79	-12.248
	1786	40.054	-3.8679
	1787	166.95	-26.125
	1788	68.701	-18.742
	1789	-167.82	-10.596
	1790	79.591	-0.88204
	1791	-169.97	-3.5231
	1792	-53.664	-23.31
	1793	70.459	-2.1751
	1794	26.666	-7.8486
	1795	48.844	2.4406
	1796	56.844	-0.3789
	1797	86.834	-12.356
	1798	-171.63	0.4558
	1799	9.7209	-31.369
	1800	-172.63	-9.091
	1801	57.25	-3.0483
	1802	-170.21	4.4739
	1803	178.31	-9.5519
	1804	-36.454	-20.639
	1805	63.279	-10.674
	1806	-13.818	7.2677
	1807	29.35	-11.409
	1808	81.251	-1.1495
	1809	29.8	-7.1119
	1810	-167.82	-4.4038
	1811	11.124	21.498
	1812	170.27	-28.268
	1813	45.198	-3.5337
	1814	79.493	1.9831
	1815	-178.87	-4.2143
	1816	26.775	-8.0871
	1817	48.153	-1.8301
	1818	-167.47	6.5229
	1819	-42.162	-8.6968
	1820	51.114	19.447
	1821	42.343	-0.086616
	1822	52.054	8.1607
	1823	-160.24	-35.319
	1824	-124.44	23.408
	1825	26.895	-7.2032
	1826	-172.05	-8.4106
	1827	-4.7448	6.5028
	1828	71.566	5.575
	1829	36.975	-4.3757
	1830	25.202	-13.776
	1831	-175.45	-12.741
	1832	-164.19	15.815
	1833	-28.64	1.0557
	1834	16.969	-3.398
	1835	-160.35	3.4973
	1836	-28.303	-2.8283
	1837	32.634	20.581
	1838	51.052	6.2049
	1839	163.12	-7.6487
	1840	-18.224	-28.801
	1841	-177.39	5.0612
	1842	30.125	-8.1297
	1843	75.113	-1.0572
	1844	51.374	6.168
	1845	175.63	-42.019
	1846	-7.561	6.4434
	1847	150.57	-40.605
	1848	-161.59	-12.787
	1849	-8.9525	9.8554
	1850	-154.5	41.794
	1851	175.46	-19.853
	1852	-61.142	-12.564
	1853	24.271	3.745
	1854	-165.85	1.7752
	1855	-45.75	-13.453
	1856	58.948	28.578
	1857	-64.366	0.0049275
	1858	68.601	17.202
	1859	24.874	2.5219
	1860	32.441	-8.9382
	1861	31.377	12.998
	1862	-97.717	-31.264
	1863	52.186	18.267
	1864	-172.62	16.917
	1865	-147.25	25.185
	1866	52.242	-11.559
	1867	84.115	-10.312
	1868	176.97	-2.2132
	1869	-166.74	-23.86
	1870	108.99	-38.693
	1871	82.622	-5.104
	1872	-103.44	78.683
	1873	123.38	-39.671
	1874	-172.98	-8.9109
	1875	-163.48	66.108
	1876	-166.33	17.058
	1877	10.977	-17.386
	1878	-179.96	-8.6348
	1879	122	-33.708
	1880	37.91	5.4481
	1881	84.814	-9.2414
	1882	-61.113	-12.125
	1883	-169.94	-7.5618
	1884	-159.26	23.458
	1885	26.583	-28.55
	1886	-35.506	-10.145
	1887	-59.235	-15.821
	1888	-168.04	-14.314
	1889	74.332	-9.1045
	1890	-173.25	-24.86
	1891	-152.09	47.306
	1892	-103.44	78.683
	1893	-158.26	31.005
	1894	-159.55	27.514
	1895	159.17	-15.099
	1896	76.584	1.0138
	1897	39.072	-13.917
	1898	-171.14	0.82893
	1899	-165.86	19.289
	1900	-168.86	2.9222
	1901	174.24	-24.09
	1902	-19.833	-17.997
	1903	84.2	-7.0018
	1904	81.535	-7.1754
	1905	8.5882	1.4429
	1906	-46.243	-20.297
	1907	-147.89	55.16
	1908	-30.623	-1.4571
	1909	-103.44	78.683
	1910	78.283	-5.7208
	1911	53.267	-44.658
	1912	-103.44	78.683
	1913	61.116	26.145
	1914	-21.177	-9.9249
	1915	61.27	15.268
	1916	133.41	46.201
	1917	-158.17	31.464
	1918	-103.44	78.683
	1919	-161.69	20.166
	1920	167.72	-8.16
	1921	-64.366	0.0049275
	1922	-103.44	78.683
	1923	-103.44	78.683
	1924	51.721	22.082
	1925	175.52	-14.569
	1926	-179	-3.5403
	1927	149.08	-55.041
	1928	-58.402	-7.1111
	1929	-79.033	-3.1211
	1930	-83.765	6.8211
	1931	170.42	-22.182
	1932	-56.633	-13.688
	1933	170.98	9.0636
	1934	-173.62	-25.015
	1935	-103.44	78.683
	1936	-172.94	-12.156
	1937	-149.2	-72.18
	1938	-26.738	-11.91
	1939	-103.44	78.683
	1940	-96.611	80.078
	1941	-170.65	-47.385
	1942	-36.306	-5.9706
	1943	-2.288	3.228
	1944	4.1686	6.3721
	1945	-168.55	-11.872
	1946	167.54	-42.126
	1947	-3.567	3.5458
	1948	-164.6	36.131
	1949	-53.694	-11.38
	1950	153.17	-46.728
	1951	-54.092	8.3607
	1952	170.79	-26.386
	1953	159.97	-33.285
	1954	-25.123	-40.197
	1955	-30.438	-1.7101
	1956	-173.93	-21.192
	1957	-30.753	-12.996
	1958	-179.98	-39.045
	1959	-35.192	-11.565
	1960	172.38	-37.864
	1961	-11.445	44.7
	1962	-43.311	-26.201
	1963	-167.28	-31.653
	1964	-103.44	78.683
	1965	171.41	-24.137
	1966	-19.031	-26.267
	1967	-165.96	-14.071
	1968	-7.5332	23.388
	1969	30.465	28.846
	1970	-176.44	-22.946
	1971	-31.526	0.57862
	1972	-5.6679	-4.0819
	1973	-179.91	-2.0479
	1974	-162.24	-23.442
	1975	169.39	-9.0627
	1976	-103.44	78.683
	1977	44.878	32.027
	1978	26.585	23.136
	1979	-46.723	-13.154
	1980	-177.77	-8.2907
	1981	161.89	-39.226
	1982	-165.28	1.2983
	1983	-103.44	78.683
	1984	171.65	-6.6467
	1985	-67.843	-19.23
	1986	131.37	-48.119
	1987	-170.38	-24.818
	1988	-48.322	-24.802
	1989	-23.343	4.5177
	1990	-167.92	-25.036
	1991	-179.89	-8.4555
	1992	144.94	-25.324
	1993	-69.949	-27.296
	1994	-103.44	78.683
	1995	-54.746	-15.429
	1996	-170.25	10.523
[truncated: 11,428 more rows]
