# Supplementary material for: Ramp-to-threshold dynamics in a hindbrain population controls the timing of spontaneous saccades
Source: Nat Commun. 2021 Jul 6;12:4145. doi: 10.1038/s41467-021-24336-w (PMC8260785; doi:10.1038/s41467-021-24336-w)
Supplement: Supplementary file 3 — Source Data [file 41467_2021_24336_MOESM3_ESM.zip › Ramirez_Source_Data/Figure 3g.csv]

Panel
g
Saccade-triggered deconvolved fluorescence responses (a.u) at phi=-90
			time around saccade(s)	-4.6667	-4.3333	-4	-3.6667	-3.3333	-3	-2.6667	-2.3333	-2	-1.6667	-1.3333	-1	-0.66667	-0.33333	0	0.33333	0.66667	1	1.3333	1.6667	2	2.3333	2.6667	3	3.3333	3.6667	4	4.3333	4.6667	5	5.3333
Animal ID	Imaging Plane ID	Within-Plane Cell ID	Sample Index
3	24	1	1	1970.8	1764	1416.9	881.27	345.61	0	0	0	0	0	0	0	0	0	0	801.41	539.61	277.82	16.021	0	0	0	51.825	97.662	149.98	522.25	977.14	1432	1739.4	1990.2	2241
3	24	21	2	250.21	74.447	0	0	0	0	0	0	0	0	0	0	0	0	0	27.644	18.15	8.655	0	0	0	0	0	0	0	16.493	33.956	51.419	133.11	224.18	315.26
3	28	85	3	95.783	34.822	0	0	0	0	0	0	0	0	0	0	0	0	0	0	0	0	0	0	0	0	0	0	0	0	0	0	0	0	350.88
4	20	6	4	11.035	26.849	42.663	42.358	32.414	22.47	17.246	10.397	3.549	0	0	0	0	0	0	0	0	0	0	0	0	0	0	0	1.5008	61.75	51.496	41.136	41.288	49.708	92.12
5	11	81	5	69.518	72.919	73.761	50.117	41.634	25.851	11.862	12.049	19.948	25.452	19.855	14.257	8.9323	5.9214	2.9104	0	0	0	0	1.4456	7.3609	13.339	18.21	13.29	39.74	45.726	56.486	67.516	83.813	100.18	116.55
5	34	59	6	24.283	25.839	21.742	19.537	12.538	13.902	18.757	25.796	23.285	15.177	14.187	17.623	22.897	16.447	13.815	11.785	14.285	9.7039	4.4953	0.61706	0.64209	1.4057	2.1692	20.68	44.524	68.369	58.447	33.839	9.2307	2.4873	5.6243
6	5	50	7	8.6126	5.5151	2.4175	0.27007	1.8377	3.8704	5.4867	4.5528	2.5202	0.7308	0	0	0	0	0	0	0	0	0.076849	0.83734	1.5978	2.4826	3.5533	4.9718	6.1073	5.0023	3.5172	2.1528	2.202	3.2344	4.2543
7	9	76	8	7.1623	7.4867	6.0349	4.2643	3.3619	3.6691	3.8987	4.2348	4.6562	5.2739	5.335	4.4733	3.6269	2.8326	1.9241	1.1588	1.5117	2.9602	5.1986	5.7577	7.0154	6.6939	8.1871	7.0802	6.4912	3.528	3.1863	2.9906	4.0194	2.8524	1.493
8	1	29	9	112.08	116.39	90.586	61.825	32.178	17.835	6.0988	2.1998	0.83593	0	0	0	0	0	0	0	0	0.10717	0.65707	4.211	11.634	21.315	38.441	45.939	47.381	54.911	71.835	96.697	120.21	142.89	165.85
8	1	65	10	0.16894	0.96975	1.7846	2.4071	1.5923	0.77737	0	0	0.10998	0.34497	0.63268	0.68598	0.42963	0.17328	0	0	0	0	0	1.3014	3.3606	5.4197	0	0	0	0	0	0	0	0	0
8	2	17	11	116.04	80.07	45.659	11.249	0	0	0	0	0	0	0	0	0	0	0	0	0	0	0	0	0	2.9962	6.1206	9.245	18.805	26.712	36.329	44.347	49.601	62.014	93.68
8	3	28	12	31.969	28.201	15.309	5.2935	0	0	0	0	0	0	0	0	0	0	0	0	0	0	0	0	0	0	0	0	0	0	0	0	0	0	220.92
8	3	199	13	75.256	47.441	21.151	17.309	25.63	37.333	46.675	54.858	57.91	59.252	64.535	70.241	66.765	43.778	21.854	5.8469	5.5131	5.4452	7.5834	12.826	26.64	42.799	57.14	61.835	70.755	64.222	60.742	58.673	67.353	70.403	68.579
8	8	97	14	35.197	10.368	0	0	3.4426	10.7	17.957	19.374	12.117	4.8595	0	0	0	0	0	0	0	0	0	0	0	0	2.8867	17.892	32.897	44.289	29.284	14.279	0	0	0
8	13	53	15	395.43	433	404.76	306.9	213.05	153.9	163.03	151.55	135.96	125.68	107.8	84.254	50.134	38.103	35.631	43.157	43.311	77.157	140.09	227.5	281.28	313.69	325.62	314.42	304.4	320.16	298.4	260.07	223.12	196.34	229.29
9	2	49	16	40.657	51.999	57.91	57.136	37.582	35.097	24.485	17.097	14.354	12.124	17.903	24.981	30.237	28.891	27.538	22.46	18.194	13.167	10.005	9.5926	10.419	12.66	16.249	20.045	24.122	41.637	53.074	75.325	74.568	75.627	69.872
9	6	182	17	81.84	63.17	44.494	28.166	23.796	22.443	21.09	15.024	8.233	1.4422	0.26207	0.57976	2.0397	3.6537	5.1808	4.6541	3.7202	4.7402	7.4208	17.809	39.593	60.99	71.565	51.768	30.273	12.356	11.219	11.756	13.412	21.885	32.104
9	7	170	18	32.762	19.204	20.045	20.093	15.925	10.974	7.3975	6.0622	6.748	8.1436	7.9897	5.0468	2.1038	0.66709	3.0067	5.3463	6.6886	5.8698	6.5772	8.2004	8.6787	5.8871	6.5473	9.5191	14.225	13.898	14.082	14.267	23.297	25.659	30.456
9	9	65	19	10.844	0	0	0	0	0	0	0	0	0	0	0	0	0	0	0	0	0	0	0	0	0	0	0	0	0	0	0	0	6.0069	16.42
9	17	49	20	57.37	55.825	64.618	80.32	90.834	91.249	80.563	68.643	60.045	57.38	58.529	54.351	36.093	17.133	2.7613	1.3347	1.4971	4.2101	12.719	23.656	40.84	58.723	72.198	79.96	101.02	123.38	128.88	105.94	71.212	40.539	23.424
10	5	20	21	171.99	91.954	43.934	1.4261	34.603	73.419	123.46	96.181	53.482	10.784	5.2089	12.545	19.883	35.178	62.611	90.043	91.907	57.224	24.7	3.1683	6.7963	11.345	17.576	23.503	26.754	41.948	82.482	141.4	171.18	150.05	99.139
10	11	66	22	250.4	219.98	143.79	106.69	75.067	93.607	139.3	165.09	154.1	137.77	129	113.88	89.555	57.558	45.214	61.014	86.523	104.02	83.205	46.066	33.563	114.23	242.74	352.93	293.17	204.33	103.16	61.793	88.366	124.98	145.8
10	12	185	23	67.719	29.35	17.898	6.446	5.6244	3.3641	1.2615	0	0	0	0	0	0	0	0	0	0	0	0	0	0	0	10.1	27.403	44.707	44.304	27	9.6959	0	0	0
10	16	151	24	96.844	56.294	29.04	7.6888	2.5906	4.2567	4.3137	2.8683	1.0633	0	0	0	0	0	0	0	5.2292	11.9	18.571	15.744	9.0791	2.701	1.3321	10.074	18.67	28.439	33.102	37.828	44.036	37.822	26.803
10	17	77	25	132.62	113.28	93.131	69.483	79.232	87.076	81.613	72	49.301	25.648	7.2795	0	0	0	0	0	0	0	0	0	13.401	55.294	97.187	150.13	131.35	127.7	84.365	85.3	87.5	108.66	110.59
10	22	136	26	0	0.80103	3.2301	7.5984	5.8832	9.5288	9.2243	5.5786	1.933	0	0	0	0	0	0	0	0	0	0	0	0	0	0	0	0	0	0.062685	6.5514	13.583	21.371	24.639
10	37	17	27	5.9111	0	0	0	0	0	0	0	0	0	0	0	0	0	0	0	0	0	0	0	0	0	0	0	0	0	0	0	0	0	14.071
12	6	42	28	15.926	2.3659	0	0	0	0	0	0	0	0	0	0	0	0	0	0	0	0	0	0	0	0	0	0	0	0	0	0	0	8.7102	23.655
13	5	13	29	19.03	19.252	7.1827	53.841	34.392	17.43	0.46744	0	0	0	0	0	0	0	0	0	0	0	0	0	0	0	0	0	1.6033	12.255	29.553	44.661	50.292	50.988	53.683
13	7	25	30	34.832	32.569	66.537	123.79	185.35	206.64	198.47	182.49	197	237.41	276.46	285.58	257.91	198.37	135.3	72.911	30.558	6.1441	6.5578	15.31	25.439	37.515	63.357	97.837	171.89	236.32	294.54	298.13	311.62	335.77	395.55
13	18	14	31	0	11.759	44.257	71.639	84.389	54.057	23.725	0	0	0	0	0	0	0.37434	3.0516	5.7289	8.883	8.4082	15.138	21.999	34.99	40.559	43.522	37.572	25.147	14.68	18.492	28.798	39.953	29.524	14.829
15	3	5	32	1019.1	902.46	837.54	841.18	888.47	983.72	1127.8	1231.4	1302.6	1348.7	1364	1260.4	1104.1	958.54	873.04	910.23	899.73	810.99	716.5	669.72	621.28	648.29	651.4	817.81	1009.1	1187.5	1396.5	1422.4	1604.7	1685.3	1755.5
15	5	108	33	3.8681	5.7548	3.9501	2.0635	0.17683	0	0	0	0	0	0	0	0	0	0	0	0	0	0	0	0	0	0	0	0	0	0	3.0648	8.0867	17.875	0
16	2	13	34	198.6	233.59	326.63	433.96	447.71	458.35	523.43	608.2	650.55	650.42	569.78	431.86	308.4	230.3	180.34	126.78	66.731	35.013	18.941	38.004	67.309	94.569	121.07	144.17	216.84	303.62	466.41	705.67	1010.9	1330.1	1509
16	3	88	35	94.303	58.336	25.638	27.081	13.304	3.9485	0	0	2.2635	1.4012	0.39753	0	0	0	0	0	0	0	0	0	0	0	0	0	0	0	0	26.056	98.11	198.99	241.76
17	5	114	36	44.776	20.184	10.829	13.864	18.639	18.895	23.383	30.86	43.765	47.461	43.584	33.148	21.301	11.558	4.0008	1.7246	4.8074	9.8627	15.617	13.499	11.366	10.672	17.869	26.616	38.478	46.093	46.841	43.918	33.062	23.496	28.811
18	7	25	37	41.259	45.948	57.62	72.443	75.878	71.766	10.311	16.209	42.609	78.429	93.237	89.218	77.076	69.608	67.396	64.333	63.036	50.942	35.117	23.856	25.368	38.323	45.751	43.044	34.03	36.313	50.947	83.515	107.82	122.26	108.71
18	7	136	38	27.83	48.97	57.384	58.743	40.323	23.592	10.067	14.069	31.472	48.875	40.646	23.243	5.8401	5.1124	12.807	20.909	22.944	21.662	20.838	17.004	12.408	5.5915	2.9466	3.038	7.9436	20.022	36.967	69.56	105.25	132.18	100.17
18	13	37	39	155.43	152.72	125.63	85.357	102.67	100.11	118.99	117.98	97.313	57.384	28.855	15.045	11.334	7.2427	3.1512	0	0	0	0	0	15.013	33.392	51.772	96.495	150.24	219.68	228.33	213.02	197.72	0	0
18	14	7	40	63.424	85.687	106.3	135.28	164.26	239.31	352.7	466.09	439.53	268.83	98.12	0	0	0	0	0	0	0	0	10.271	46.67	126.54	200.24	287.34	389.84	515.4	493.34	318.98	144.98	23.239	1.7806
18	20	17	41	111.15	135.42	142.99	127.44	106.47	93.02	92.681	99.185	99.058	91.602	44.39	40.736	36.024	34.027	33.265	38.971	53.547	65.241	60.274	50.813	57.132	86.119	108.91	113.38	102.26	103.4	136.61	182.54	190.26	164.05	150.14
Saccade-triggered deconvolved fluorescence responses (a.u) at phi=-75
			time around saccade(s)	-4.6667	-4.3333	-4	-3.6667	-3.3333	-3	-2.6667	-2.3333	-2	-1.6667	-1.3333	-1	-0.66667	-0.33333	0	0.33333	0.66667	1	1.3333	1.6667	2	2.3333	2.6667	3	3.3333	3.6667	4	4.3333	4.6667	5	5.3333
Animal ID	Imaging Plane ID	Within-Plane Cell ID	Sample Index
3	29	107	1	0	0.047793	0.65215	1.2565	1.8523	1.2479	0.64359	0.49418	7.5544	12.822	19.034	12.921	6.7085	0.49645	0	0	0	0	0	0	0	0	0	0	0	0	0.14905	11.868	30.592	49.051	55.277
3	31	2	2	113.99	84.416	110.95	286.72	462.5	668.58	438.06	207.54	0	0	0	0	0	0	0	0	0	0	0	0	0	84.624	195.88	307.14	319.75	352.5	455.62	648.22	974.85	1154.4	1293.9
4	26	19	3	5.6707	20.706	35.74	41.599	26.564	11.529	5.7434	30.841	56.767	74.753	50.67	24.744	1.0147	0	0	0	0	3.9426	13.721	24.421	43.525	55.696	67.863	52.287	30.338	15.986	17.082	26.565	22.219	12.735	3.2512
5	11	5	4	154.24	134.02	80.27	26.521	0	0	0	0	0	0	0	0	0	0	0	0	11.615	25.45	39.284	31.88	18.046	4.2115	0	0	0	384.58	289.21	193.83	98.458	77.505	62.104
5	11	109	5	143.99	90.231	36.538	10.46	8.8971	8.2602	5.4767	2.6931	0	0	0	0	0	1.8187	7.6766	13.534	16.598	10.74	4.8826	0	0	0	0	0	38.758	91.373	143.99	196.6	148.46	98.205	47.95
5	11	111	6	56.052	41.282	26.512	0	0	0	0	0	0	0	0	0	0	0	0	0	0	0	0	6.2892	13.618	20.948	16.754	9.4248	43.695	46.343	50.878	55.412	38.38	20.309	2.2392
5	33	56	7	53.951	53.614	51.082	48.832	45.132	36.131	26.412	17.349	8.7017	3.5768	0	0	0	0	2.0553	4.5284	8.5649	17.174	25.026	36.693	31.981	28.047	28.566	38.835	59.064	66.36	72.563	60.482	42.557	24.394	14.555
5	47	6	8	32.487	20.056	7.6243	0	0	0	0	0	0	0	0	0	0	0	0	0	0	0	0	0	0	0	0	0	0	12.036	25.672	39.308	32.567	21.069	63.827
5	48	23	9	26.131	79.974	172.13	288.69	424.29	481.66	495.19	436.94	446.68	529.3	580.57	642.4	564.89	595.65	541.57	518.87	371.54	263.62	167.53	122.66	83.967	109.28	213.85	339.35	429.29	482.42	502.36	612.93	697.74	773.72	658.4
6	5	18	10	9.308	10.07	10.511	12.076	13.818	16.739	18.287	19.463	15.207	12.218	9.5448	7.1092	6.8417	6.763	6.6445	4.8022	2.4263	0.68601	2.7759	5.6471	8.9684	11.323	13.615	15.947	17.338	19.229	19.197	22.692	23.215	22.421	20.647
6	5	64	11	0.76422	0.068143	0.056007	0.12779	0.19958	2.4385	5.108	9.0476	9.7591	10.34	10.17	9.5903	7.5865	5.8905	3.949	2.3565	0.76401	0.20367	0.57148	0.94206	0.96422	0.59364	0.22305	0.79342	2.3895	3.999	5.5897	9.9864	14.827	17.606	14.999
6	7	14	12	27.153	35.327	42.766	41.409	32.606	25.181	36.156	49.001	61.846	63.909	42.016	20.124	3.0672	2.0538	1.0405	0.10159	1.6982	3.3219	8.4748	30.199	52.122	70.144	63.803	60.231	44.219	49.411	51.183	51.688	55.535	61.585	73.483
6	7	16	13	31.245	41.992	48.619	51.32	41.914	36.959	44.842	57.36	58.803	57.286	39.379	23.445	10.678	9.8843	9.0454	5.1351	5.5255	9.4085	15.056	24.846	34.089	44.247	56.783	73.231	81.06	73.422	68.087	62.561	58.992	61.128	58.973
6	7	21	14	4.3788	3.9652	3.9306	3.8989	10.38	18.029	33.726	35.435	29.918	24.089	18.939	12.8	5.8306	2.0695	0.77742	0.24465	0	0	0	3.7368	10.87	18.397	23.079	23.899	27.024	23.532	28.577	28.818	29.549	29.29	31.879
6	7	24	15	7.0402	8.9902	11.214	13.158	15.87	19.777	31.534	26.21	16.833	9.4531	10.373	11.927	12.811	7.8086	3.7646	0.3546	1.8578	3.3827	4.5258	8.0779	12.085	16.788	24.548	33.115	31.797	29.458	25.324	20.101	18.578	18.916	23.049
6	7	26	16	0.96328	5.4356	9.9078	13.098	8.7843	4.4788	0.89476	1.4143	2.1194	2.8244	3.1519	3.4361	3.7202	2.8033	1.5731	0.34297	0	0	0	0	0.17651	0.61319	1.0499	1.4121	1.462	8.242	19.705	30.69	31.406	22.496	13.981
6	7	80	17	4.5468	3.1379	1.6499	0.16396	2.4165	5.1345	10.208	9.3004	5.8691	2.4378	1.1083	0.61351	0.11873	0	0	0	0	0	0	0.35052	1.0131	1.6756	2.0651	2.6813	5.118	7.4721	12.152	13.851	13.028	9.466	7.5208
7	5	112	18	0.50532	0.28807	0.07082	0.87764	2.4485	4.3249	5.866	6.7306	6.9014	5.5923	3.1568	1.1096	0	0	0	0.39735	0.96631	1.9499	3.2558	4.2301	4.6058	3.0181	1.5134	0.15411	0.038585	0	0.8798	2.6866	5.6502	7.0496	6.6578
7	9	31	19	0.1804	1.8885	3.6755	5.4626	4.2405	3.6066	3.213	4.1745	3.2799	1.9506	0.44182	0.12368	0.3771	0.99401	1.6109	1.5625	0.94557	0.32865	0	0	0	0.94968	2.0772	3.2048	2.5953	2.6906	4.2084	10.311	19.17	29.333	33.799
7	9	149	20	0.35143	0.64795	1.007	2.0263	3.8698	5.6313	5.4577	3.8512	2.2446	2.6305	3.2602	3.8899	3.0051	2.3713	1.7375	1.1898	0.66023	0.1307	0	0	0	0	0	0	0.18358	5.4045	11.065	16.725	12.391	6.7311	1.0708
8	1	13	21	366.55	248.01	216.14	217.77	198.76	161.09	92.75	38.762	0	0	0	0	0	0	0	0	0	0	0	7.2138	41.142	81.175	121.2	155.44	181.25	210.32	307.28	400.75	488.78	616.19	646.61
8	1	164	22	0	0	0	0.9344	1.9194	2.9043	2.1623	1.1773	0.19239	0	0	0	0	0	0	0	0	0	0	0	0	0	0.98866	2.1933	3.398	2.7989	1.5942	0.38951	0.2569	5.4286	10.6
8	1	192	23	0	0	0.31681	3.9527	7.9124	11.389	8.5777	4.7171	1.1136	0.89392	1.4913	1.8989	1.2393	0.615	0	0	0	0	0	0.25573	1.0478	1.8398	2.1101	4.8833	7.6565	7.2594	8.8681	10.964	13.777	15.937	26.961
8	5	85	24	16.227	19.844	23.461	29.856	23.076	16.145	7.8982	4.7195	2.3089	0.37293	0.28404	0.14212	0.12641	0.97366	1.8469	2.6451	1.7719	0.91555	0.28785	3.8548	12.271	22.707	27.3	29.08	25.742	34.71	37.896	42.287	28.894	17.236	4.1489
8	5	104	25	5.0975	4.4847	6.8097	5.8985	14.212	26.121	38.901	35.238	24.885	20.683	32.175	47.015	53.544	46.498	25.296	9.9197	1.7865	3.539	10.971	19.39	24.616	19.176	10.682	4.8215	9.1553	22.069	43.081	54.01	54.712	44.008	52.386
8	6	115	26	19.084	13.024	5.8987	2.7644	1.216	1.9518	11.046	20.14	23.85	18.017	12.184	5.3007	5.4296	5.5586	6.4206	6.4264	7.8226	9.2189	9.8448	8.2	6.5551	10.461	15.219	20.129	16.225	10.835	5.3484	4.7181	9.4098	14.082	30.881
8	8	159	27	5.5421	12.702	19.861	16.967	9.8077	2.6483	0	0	0	0	0	0	0	0	0	0	0	0	0.032649	0.12809	0.22352	0.2674	0.17197	0.07653	2.1024	12.715	23.328	35.904	38.586	41.268	65.52
8	13	129	28	35.962	44.511	29.644	14.776	0.14376	2.3271	4.5104	7.3027	5.1044	2.6482	0.26988	0	0	0	0	0	0	0	0	2.1296	5.0267	9.8735	18.402	28.186	34.526	30.519	37.136	51.02	57.948	39.102	20.732
9	7	183	29	61.911	69.512	81.62	72.717	61.457	36.191	33.047	30.038	49.302	68.741	86.944	85.076	59.968	36.416	21.846	23.979	26.934	33.377	49.579	67.066	69.66	62.548	49.93	53.707	84.312	120.18	131.68	101.93	69.882	66.489	87.477
9	8	159	30	62.973	62.484	51.23	32.362	13.567	13.313	20.422	27.815	42.424	57.237	80.403	83.046	80.16	61.795	34.595	17.51	8.3431	8.9309	19.436	29.942	34.962	36.124	47.845	63.435	67.446	53.224	44.493	66.314	108.14	138.65	126.87
9	11	176	31	24.67	26.734	31.789	39.286	33.186	24.683	10.913	4.8338	0	0	0	0	0	0	0	0	0	0	1.9237	6.1812	10.439	16.646	26.035	35.425	44.449	48.887	53.325	51.52	38.846	26.171	16.66
9	12	201	32	36.308	56.967	78.318	65.765	38.665	11.862	2.1956	12.14	28.955	45.77	46.312	30.46	14.609	5.0902	6.757	14.982	24.496	9.9312	10.167	8.1227	10.12	18.964	38.023	60.545	80.411	99.317	100.18	98.568	70.507	67.953	72.265
9	13	90	33	35.44	33.111	36.734	42.697	63.13	87.733	128.58	149.13	152.72	139.08	118.9	100.29	80.849	71.662	68.112	46.348	23.439	1.234	0	0	25.127	68.944	112.76	126.05	133.1	142.35	155.06	138.17	122.32	123.05	130.13
9	25	59	34	6.7095	5.3268	7.6164	10.456	13.622	9.8499	5.908	1.8068	0.9882	0.47747	0.15121	0.14572	0.088001	0.030276	0	0	0	0	0	0	0	0	0	0	0	9.0311	21.998	34.964	31.735	18.769	5.8024
10	21	72	35	126.21	102.63	70.819	43.121	20.709	22.424	38.836	51.29	49.034	34.407	26.561	24.294	27.979	19.737	18.187	17.658	24.726	29.001	33.276	42.92	43.321	48.87	44.982	36.647	27.5	27.581	55.824	92.975	125.34	166.42	205.7
10	23	100	36	9.1087	13.731	22.859	32.496	39.123	29.732	16.491	3.2504	5.2444	15.038	26.741	38.519	45.964	53.409	45.558	29.863	10.372	0	0	0	0	0	0	7.0523	24.928	42.804	61.253	90.475	125.42	145.53	133.95
12	1	233	37	41.003	50.34	66.183	72.808	72.359	79.16	94.56	114.97	137.8	136.58	123.25	73.318	49.919	32.962	42.56	41.032	48.425	56.126	62.084	53.391	46.165	52.441	64.706	83.603	85.853	88.065	91.877	110.03	156.34	175.14	177.94
12	2	203	38	71.902	74.676	56.626	35.507	15.244	5.3339	0	0	0	0	0	21.496	55.566	89.636	85.619	45.822	15.537	4.152	16.274	34.448	48.023	49.988	46.213	40.852	35.634	20.83	9.7007	1.7179	22.28	54.548	84.341
12	6	105	39	8.8051	0	0	0	0	0	0	0	0	0	0	0	0	0	0	0	0	0	0	0	0	0	0	0	1.0583	3.8508	6.6432	7.7211	4.9287	2.1362	0
12	10	40	40	141.12	173.92	212.43	175.02	96.398	40.2	43.396	72.743	78.045	48.871	19.524	0.46695	0	0	0	0	0	0.41454	23.167	56.733	106.1	197.93	284.59	352.31	290.66	203.06	118.26	89.464	89.278	89.093	13.777
13	1	51	41	287.06	223.3	201.86	204.53	197.52	186.17	172.88	26.851	50.411	78.189	103.57	80.055	49.523	14.121	5.5331	1.2439	3.6038	19.06	34.516	51.879	79.928	110.3	158.45	257.84	392.07	519.08	542.78	582.77	611.6	704.92	816.79
13	1	145	42	27.524	17.638	29.48	41.897	43.569	36.215	29.297	0	0	0	0	0	0	0	0	0	0	0	0	0	0.56182	3.1649	6.0248	14.029	19.797	27.977	51.55	93.641	135.96	169.67	180.58
13	7	84	43	57.865	51.923	46.35	40.907	40.489	41.372	46.894	40.256	35.023	25.425	22.486	22.238	25.284	28.903	28.411	18.979	9.6965	7.7663	15.169	30.033	34.919	40.448	47.016	70.015	87.961	88.47	80.447	71.478	68.252	79.209	95.478
15	6	68	44	97.156	72.69	77.489	60.787	34.288	8.3536	0	4.5245	2.5326	0.54069	0	8.0349	7.5981	6.8526	7.721	9.7896	11.972	12.976	19.821	41.64	65.993	85.493	77.835	64.628	27.272	46.882	62.454	51.75	57.058	60.098	73.181
17	1	29	45	512.84	270.52	148.65	133.88	74.042	28.401	11.055	4.7306	3.7712	5.673	8.6719	12.384	10.721	6.3193	1.9178	2.1863	7.3674	12.597	15.57	19.831	30.272	53.401	95.283	149.43	197.58	227.64	259.45	320.67	304.94	394.8	436.69
17	1	104	46	109.42	106.27	63.896	78.454	82.577	87.307	51.078	24.131	4.6771	0.9692	0.0017316	0	0	0	0	1.4959	8.3498	17.239	24.375	21.956	22.422	40.225	70.958	95.416	90.016	81.719	104.51	181.46	252.18	285.29	296.04
17	3	98	47	57.884	57.739	34.585	15.959	2.0912	30.173	19.693	9.6257	2.3171	7.3914	8.6181	8.4171	9.505	8.1586	5.0344	1.9898	0	0.21265	1.1705	5.8732	14.173	22.834	28.61	38.164	58.454	89.929	112.88	86.107	57.348	34.2	41.17
18	4	22	48	228.12	432.49	413.09	370.41	298.44	233.37	142.08	69.313	37.615	48.716	63.545	88.078	112.26	137.28	156.64	149.27	142.29	134.88	180.03	229.16	279.47	251.15	222.05	205.86	240.44	275.5	304.47	361.96	420.74	505.63	465.12
18	7	63	49	178.83	159.06	133.6	110.95	96.869	84.838	95.271	102.79	108.51	78.548	60.863	43.179	40.225	28.746	17.047	18.905	26.345	34.222	31.42	28.764	30.467	49.63	84.011	133.58	166.02	206.97	210.5	216.81	238.24	268.56	312.48
18	7	116	50	96.581	90.614	72.958	48.829	58.096	67.919	77.762	78.756	74.016	69.276	49.477	28.259	7.101	0	3.3584	7.0458	25.594	48.996	71.209	62.613	40.629	24.884	27.086	68.976	123.17	165.55	158.78	124.27	97.188	90.473	110.27
18	19	13	51	96.689	138.08	183.72	196.84	166.68	118.65	81.119	62.916	59.895	60.853	73.335	86.892	88.105	71.018	58.779	56.628	64.315	60.362	39.196	19.322	15.003	20.124	65.554	110.45	159.73	206.75	262.88	307.04	305.43	301.06	290.36
Saccade-triggered deconvolved fluorescence responses (a.u) at phi=-60
			time around saccade(s)	-4.6667	-4.3333	-4	-3.6667	-3.3333	-3	-2.6667	-2.3333	-2	-1.6667	-1.3333	-1	-0.66667	-0.33333	0	0.33333	0.66667	1	1.3333	1.6667	2	2.3333	2.6667	3	3.3333	3.6667	4	4.3333	4.6667	5	5.3333
Animal ID	Imaging Plane ID	Within-Plane Cell ID	Sample Index
3	13	28	1	0	0	88.148	48.968	9.7871	5.6183	15.026	24.434	23.959	14.552	5.144	0	0	0	4.2315	15.332	26.432	30.668	19.567	8.4672	2.5199	14.806	27.092	35.677	23.822	11.535	5.4854	78.231	154.39	270.92	260.64
3	24	52	2	0	0	0	0	0	0	0	0	0	0	0	0	0	0	0	0	0	0	0	0	0	0	0	0	0	1.686	10.667	19.648	26.55	17.569	8.5883
3	28	141	3	3.368e-06	1.2988e-06	0	0	0	0	0	0	0	0	0	0	0	0	0	0	0	0	0	0	0	0	0	0	0.5295	1.6505	2.7715	2.9949	1.8739	24.338	15.363
3	29	71	4	1.8845	0	0	0	0	0	0	0	0	34.071	62.379	90.687	92.754	57.844	22.933	2.0647	8.0829	14.101	16.856	10.838	4.82	0	0	0	48.652	27.415	6.1781	37.513	91.703	148.86	147.67
4	2	50	5	0	0	0	0	0	0	1.8534	30.013	57.864	85.401	57.55	29.699	1.8483	0	0	0	0	0	0	0	0	0	78.515	215.39	352.26	484.33	535.18	831.47	1123.1	1284.6	1202.2
4	2	109	6	27.337	30.689	34.04	79.085	182.86	286.63	315.21	233.36	98.981	20.927	93.871	166.81	210.58	137.28	63.977	0	0	2.0937	15.912	130.4	250.55	372.41	345.31	299	216.23	165.7	163.9	190.61	186.9	180.91	161.18
4	9	126	7	96.396	35.769	0	0	0	0	0	0	0	0	0	0	0	0	1.5915	14.637	27.683	39.424	26.378	13.333	0.28702	0	0	0	14.063	31.773	55.102	58.209	51.473	35.08	17.909
5	3	61	8	0	0	0	0	0	0	0	0	0	0	0	0	0	0	0	0	0	0	0	0	0	0	0	0	3.4871	10.35	17.213	28.704	46.222	63.74	92.794
5	4	12	9	0	0	0	0	0	0	0	25.131	52.985	88.922	88.227	81.125	74.022	54.459	30.922	7.3849	0	0	0	1.9323	45.608	89.284	181.15	296.39	419.78	564.89	834.54	1105.9	1309.5	1162.4	941.53
5	4	27	10	0	0	0	0	0	0	0	0	0	0	0	0	0	0	0	0	0	0	0	0	0	0	0	32.625	83.615	134.6	200.77	249.92	306.19	514.8	738.87
5	4	28	11	0	0	0	0	0	0	0	0	0	0	0	0	0	0	0	0	0	0	0	0	0	11.214	59.664	135.68	234.13	448.98	726.58	1005	1162.9	1109.1	1004.2
5	4	58	12	6.3674	24.603	42.838	65.203	98.336	131.47	161.99	105.49	48.98	0	0	0	0	0	0	0	0	0	0	0	0	0	17.979	40.617	131.32	285.08	516.61	717.69	828.21	908.13	804.86
5	8	136	13	0	0	0	0	0	0	0	0	0	0	0	0	0	0	0	0	0	0	0	0	0	0	0	0	0	0	0	0	0	0	2.8403
5	8	150	14	23.64	20.782	13.871	6.9594	0.16763	2.8326	5.5458	8.2589	5.6976	2.9844	0.27123	0	0	0	0	0	0	0	0	0	0	12.518	32.937	53.357	55.979	43.502	31.026	20.676	12.733	6.3042	12.254
5	11	121	15	37.428	28.282	19.285	0.95764	0.41311	0	0	0	0	0	0	0	0	0	0	0	0	0	0	0	0	0	0	0	44.291	84.063	123.83	153.52	106.64	59.765	16.499
5	13	41	16	0	0	0	0	0	0	0	0	0	0	0	0	0	0	0	0	0	0	0	0	0	0	0	0	0	0	0	0	0.82751	3.9789	7.1303
5	24	26	17	56.024	31.564	7.1039	6.207	14.955	23.702	33.959	45.074	56.189	49.784	29.922	10.059	0	0	0	0	5.2773	11.431	17.585	29.205	42.317	55.428	50.243	37.713	25.183	38.531	66.335	94.14	86.435	51.894	17.354
5	33	86	18	4.7405	11.965	19.19	17.973	21.346	27.011	36.376	29.927	17.038	4.152	0.010723	0.017772	0.099242	4.2795	11.064	17.715	19.24	16.485	13.786	12.572	15.064	18.585	20.366	17.189	15.894	32.928	53.736	78.202	71.436	78.588	80.664
5	34	17	19	57.789	38.819	13.18	3.949	0	0	0	0	0	0	0	0	0	0	0	0	0	0	0	0	0	0	5.3309	75.908	146.49	216.88	234.59	252.29	270	188.97	100.69
5	36	72	20	0	0	0	0	0	0	0	0	0	0	0	0	0	0	0	0	0	0	0	0	0	0	0	0	0	0	0	0	0	0.64829	1.5035
5	38	165	21	57.627	70.197	64.906	59.615	56.168	58.706	61.243	65.239	47.887	30.534	13.182	8.3601	4.4537	0.54719	6.4348	15.498	26.273	44.721	61.714	74.808	73.497	69.893	69.419	74.177	76.071	78.527	88.644	107.78	125.91	131.39	135.75
5	40	27	22	0.13587	0.22516	0.65473	3.5913	6.5279	9.0927	6.0669	3.041	0.015149	0	0	0	0	0	0	0	0	0	0	0	0	0	0	0	9.6402	34.615	59.591	69.865	48.02	26.175	9.9319
5	40	106	23	0	0	0	0	0	0	0	0	0	0	0	0	0	0	0	0	0	0	0	0	0	0	0	0	0	0	0	0	6.0441	13.506	26.665
5	41	110	24	0	0	0	0	0	0	0	0	0	0	0	0	0	0	0	0	0	0.90755	2.7005	4.4935	4.7296	2.9366	1.1436	0	0.0083369	0.052931	4.4611	21.107	49.537	71.151	77.061
5	47	36	25	8.8892	8.5326	5.507	2.4815	0	0	0.61013	2.0622	6.6062	13.05	18.189	17.029	10.714	4.2681	3.9324	6.7394	10.285	7.9533	4.4077	0.86219	0	0	0	0	0.12041	24.789	50.555	89.678	88.516	82.251	51.411
5	47	70	26	6.5439	23.239	47.843	60.402	54.502	30.715	12.429	2.182	1.3652	0.54851	0	0	0	0	0	4.5842	15.128	34.992	46.903	47.326	27.462	10.967	0.57148	14.714	28.857	42.999	35.126	26.535	17.944	15.62	14.319
5	47	92	27	0	0	0	0	0	0	0	0	0	0	0	0	0	0	0	0	0	0	0	0	0	0	0	0	0	0	0	0	0	0	0.40138
5	48	21	28	4.8813	0	0	12.312	46.414	80.516	94.905	60.803	26.701	0	0	0	0	0	0	0	0	0	4.1277	23.728	43.328	63.551	104.49	146.94	262.51	323.1	388.75	338.7	352.33	362.51	390.19
6	2	100	29	20.724	26.298	25.392	22.579	21.929	22.168	22.404	18.995	15.18	13.341	12.498	12.016	7.741	4.8914	0.86369	3.1354	11.047	20.206	25.717	24.501	22.253	22.672	25.062	25.427	23.082	23.14	27.34	32.848	37.575	41.498	44.723
6	5	65	30	0	0	0	0	0	0	0	0	0	0	0	0	0	0	0	0	0	0.034249	0.078403	0.12256	0.10457	0.060415	0.016262	0	0	0	1.0968	3.0564	5.016	5.3447	3.7673
6	7	6	31	28.765	30.59	32.415	32.874	28.287	23.699	27.957	29.233	30.51	30.617	21.678	12.738	4.6438	3.003	1.3621	0.43743	2.181	3.9246	9.2812	35.87	62.586	84.521	64.919	49.559	29.127	47.812	62.745	74.36	73.694	75.71	96.201
6	7	10	32	31.971	25.809	19.536	13.427	17.262	21.199	31.807	31.825	26.542	21.933	17.826	15.243	12.786	9.9928	6.1453	2.0092	5.0016	10.436	16.032	15.345	16.143	21.387	44.748	76.444	99.191	79.291	69.822	64.411	60.638	65.763	73.8
6	7	18	33	18.706	17.444	16.182	15.251	12.937	10.623	9.9688	12.514	14.017	16.644	16.963	19.251	21.915	18.696	11.789	3.6922	1.1388	0.69479	1.6778	14.05	27.81	41.321	41.526	39.385	29.842	26.427	24.313	23.961	33.017	43.04	53.492
6	7	19	34	13.852	9.6648	5.8953	4.0091	7.1265	9.3434	14.007	13.784	12.618	11.372	7.5336	3.6948	0	0	0	0	0.59545	1.253	3.3732	12.368	22.511	31.266	28.627	24.36	14.7	17.84	22.499	27.668	32.736	35.246	40.5
6	7	30	35	4.0997	3.9569	3.2322	2.442	1.4255	0.67758	0.54413	6.5668	12.529	17.908	12.178	6.2162	0.39754	0	0	0	2.1279	4.2679	6.4079	4.6004	2.4604	0.32033	1.4997	3.6976	6.3135	10.604	9.6485	8.7385	13.536	19.87	26.336
6	7	34	36	12.946	9.9235	6.8174	4.1107	4.834	5.8253	8.9808	10.152	10.326	10.486	7.2568	3.8424	0.42796	0	0	0	0.46717	0.99583	2.0365	7.886	13.828	19.587	23.715	31.176	32.487	36.242	36.234	34.427	30.179	28.931	30.179
6	7	47	37	9.7722	9.3126	8.1323	6.952	7.5177	8.8263	11.977	13.977	12.378	10.78	9.6408	8.3337	7.3365	6.1081	4.4178	2.0478	1.17	2.394	3.9878	5.6962	9.1603	12.624	16.467	16.691	19.998	17.394	21.32	23.359	24.958	26.919	26.838
6	7	58	38	10.563	10.311	8.4844	6.1944	3.8974	2.2952	1.1904	4.2851	7.5326	10.784	8.1486	4.7866	1.5289	0.99384	0.83986	0.44049	1.0968	2.4657	4.1343	6.783	8.2468	9.3522	9.2234	11.894	14.971	17.177	19.109	17.946	13.934	10.826	9.4101
6	7	72	39	0	0	0	0	0	0	0	0	0	0	0	0	0	0	0	0	0	0	0	0	0	0	0	0	0	0	0	0	0.34162	0.75549	1.2757
6	11	20	40	4.0475	3.4457	3.6636	2.4256	1.1875	0	0.016225	0.24196	0.4677	0.69343	0.46876	0.24404	0.019313	0.0018962	0.0010118	0.00012746	0	0.36113	1.1766	2.4269	3.5092	5.4176	8.0163	12.39	12.23	8.9378	5.102	12.433	23.165	33.967	27.981
6	11	38	41	3.1894	4.6536	3.1289	2.8774	4.8811	8.33	10.023	7.1949	4.3672	2.0007	1.3	0.59924	0	0	0	0	0	0.25814	0.6885	1.1189	1.0949	0.66455	0.23419	2.9847	10.308	17.742	26.903	26.52	26.448	27.71	36.425
6	11	57	42	0.7119	0	0	0	0	0	0	0	0	0	0	0	0	0	0	0	0	0	0	0	0	0	0	0	0	0	0.17615	0.47184	2.2358	3.6243	4.8771
6	11	79	43	0	0	0	0	0	0	0	0	0	0	0	0	0	0	0	0	0	0	0	0	0	0	0	0	0	0	0	0	0	0	0.0096737
7	6	97	44	7.0848	5.2074	3.5196	1.3751	0.6842	1.0366	2.9785	5.0467	7.3191	9.7883	15.266	19.848	24.478	23.539	20.82	12.031	5.6258	0.90856	0.82166	0.77225	0.52826	1.7956	5.1025	9.6445	11.242	9.3043	5.8391	7.6374	14.089	24.842	31.375
7	6	129	45	0.96995	0.26158	0.69635	1.1299	1.1054	0.67058	0.23613	0	0	0.00040807	1.3452	2.8808	4.4165	3.4829	1.9473	0.41161	0	0	0	0.22869	1.6288	3.029	4.3484	4.8646	5.9112	7.3691	7.617	6.9431	5.6692	13.861	25.794
7	6	187	46	0	0	0	0	2.9363	6.097	9.2577	7.001	3.8403	0.67957	0	0	0	0	0	0	0	0	0.9449	2.0411	3.1372	3.9292	4.6403	5.3515	4.9634	4.1436	6.0258	8.247	10.409	7.6199	4.05
7	8	10	47	0	0	0	0	0	0	0	0	0	0	0	0	0	0	0.06942	0.19887	0.32832	0.33758	0.20812	0.078673	2.3697	8.4109	17.636	29.43	44.174	61.01	77.703	96.728	113.62	124.97	121.25
7	9	1	48	0	0	0	0	0	0	0	0	0	0	0	0	0	0	0	0	0	0	0	0.251	0.66334	3.1117	5.4916	7.4896	10.787	20.04	35.713	50.227	60.487	65.842	72.856
7	9	174	49	1.036	0.82465	0.61335	0.46794	0.3079	0.14786	0	0	0	0	0	0	0	0	0	0	0	0	0	0	0	0	0	0	0	0	2.9205	6.0809	9.2413	9.3076	8.7958
7	9	175	50	0.36637	0.023553	0.43088	0.86815	1.4031	2.0422	2.6138	3.687	5.9517	9.3192	11.965	10.743	7.1867	4.0459	2.5047	2.0998	1.2245	0.69081	0.23377	0	0.52276	4.1138	8.2489	11.42	8.8869	4.9237	2.5063	4.3176	6.8741	8.1903	7.2491
7	10	25	51	2.6254	2.1515	1.9729	2.1198	1.3243	0.52864	0.013097	0.59287	3.6421	6.6067	8.6754	5.9184	3.1613	0.78025	1.5808	2.3814	3.0088	2.0007	1.1085	1.8313	3.4933	5.5019	8.0214	10.532	13.107	15.909	23.311	27.642	31.465	36.48	52.913
7	10	107	52	0	0	0	0	0	0	0	0	0	0	0	0	0	0	0	0	0	0	0	0	0	0	0	0	0	0	0	0	0.57317	1.1982	1.8231
7	10	114	53	0	0	0	0	0	0	0	0	0	0	0	0	0	0	0	0	0	0	0	0	0	0	0	0	0	0	0	0	0	0	1.2825
7	11	33	54	0	0	0	0	0	0	0	0	0	0	0	0	0	0	0	0	0	0	0	0	0	0	0	0	0	0	0	0.70078	1.8977	3.0946	7.6098
7	11	45	55	0	0	0	0	0	0	0	0	0	0	0	0	0	0	0	0	0	0	0	0	0	0	0	0	0	0	0.79104	3.6578	6.7456	9.2511	10.784
7	11	153	56	0	0	0	0	0	0	0	0	0	0	0	0	0	0	0	0	0	0	0	0	0	0	0	0	0	0	0	0	0	0	0.9444
8	1	12	57	259.03	110.74	38.243	9.9762	0	0	0	0	0	0	0	0	0	0	0	0	0	0	0	10.279	46.085	81.892	148.48	225.83	285.39	306.66	343.56	382.63	451.02	424.69	455.27
8	1	35	58	56.868	55.928	56.974	65.317	58.656	35.992	13.328	0	0	0	0	0	0	0	0	0	0	0	0	3.8909	19.341	57.611	97.882	186.34	266.44	348.08	389.9	409.51	418.29	424.37	413.7
8	1	95	59	32.363	19.031	9.2302	7.3145	7.6772	13.313	13.363	10.041	4.4052	1.2656	0	0	0	0	0	0	0.13922	0.38606	0.80926	1.227	20.825	50.075	81.984	98.63	87.215	68.329	70.394	91.849	124.86	135.88	167.04
8	1	98	60	6.8454	11.286	14.489	9.4786	4.4679	0	0	0	0	0	0	0	0	0	0	0.35786	1.4957	4.2484	5.9758	7.3652	10.844	14.578	12.151	8.3909	5.0777	6.8821	17.381	27.858	25.036	15.511	5.6632
8	1	198	61	5.9308e-06	4.5039e-06	2.5715e-06	6.3901e-07	0	0	0	0	0	0	0	0	0	0	0	0	0	0	0	0	0	0	0	0	0	7.7832	18.913	30.043	27.208	14.292	4.3992
8	1	210	62	1.2507	2.0641	2.1198	1.3064	0.49308	0	0	0.55757	1.4027	2.511	2.4062	1.5533	0.57251	0.069043	0	0	0	0	0	0	0	0	0	0	2.9358	11.785	20.634	22.12	14.255	6.3888	0
8	2	2	63	0	0	0	0	0	0	0	0	0	0.88376	2.8076	4.7314	5.1648	3.2409	1.3171	0	0	0	0	0	15.606	84.418	159.81	219.76	312.42	417.63	480.97	589.7	677.13	804.29	976.36
8	2	5	64	5.4217	0	0	0	0	0	0	0	0	0	0	0	0	0	0	0	0	0	0	0	0	0	0	3.7848	31.769	65.421	85.715	116.22	154.91	202.12	312.01
8	2	25	65	0	0	0	0	0.078645	0.48223	0.88582	1.1902	0.78664	0.38306	0	0	0	0	0	0	0	0	0	0	8.5872	19.493	38.533	52.483	61.271	91.531	173.47	271.22	338.33	422.39	465.99
8	2	30	66	456.51	485.09	528.05	511.75	493.04	455.75	466.74	479.85	565.78	623.27	633.18	567.62	507.23	451.14	339.65	271.51	273.44	385.22	503.28	595.93	626.77	616.61	575.77	636.91	797.66	919.06	979.54	905.01	817.12	757.43	776.9
8	4	39	67	26.475	21.207	18.743	23.444	29.542	39.237	31.851	24.466	17.398	11.248	5.7757	16.374	31.844	47.225	42.238	36.653	31.119	21.627	11.682	1.7367	0	8.0476	21.854	47.993	60.466	75.235	81.5	90.957	101.73	130.89	185.19
8	4	90	68	0	0	0	0	0	0	0	0	0	0	0	0	0	0	0	0	0	0	0	0	0	0	0	5.7453	19.77	51.538	96.96	171.88	215.23	225.21	135.69
8	4	120	69	0	0	0	0	0	0	0	0	0	0	0	0	0	0	0	0	0.0028307	0.017891	0.032952	0.15304	1.0739	1.9947	2.8639	5.2754	13.923	23.097	36.447	41.221	48.308	44.423	55.616
9	4	134	70	21.794	29.837	60.726	96.138	112.36	97.939	74.266	55.16	48.688	41.823	32.354	20.583	13.85	10.092	6.2009	5.5662	12.659	24.443	35.566	40.953	48.112	56.939	85.919	115.32	149.61	138.66	131.38	101.19	78.737	68.635	73.746
9	6	138	71	25.787	35.509	48.529	61.571	0.10061	0.10922	0.068433	4.4244	11.116	19.181	24.961	26.843	26.68	18.808	10.207	2.3049	7.6856	25.218	42.75	48.534	34.303	20.072	15.793	38.16	63.697	102.5	104.82	105.28	97.293	117.5	136.23
9	6	192	72	14.377	8.9249	3.473	0	0	0	0	0	0	0	0	0	0	0	0	0	0	0	0	0	0	3.397	15.078	30.277	39.263	35.683	19.102	5.5931	7.8181	21.248	34.677
9	8	128	73	0	0	0	0	0	0	0	0	0	0	0	0	0	0	0	0	0	0	0	0	0	0	0	0	0	0	0	1.7733	8.3913	15.363	25.084
9	9	40	74	0	0	0	0	0	0	0	0	0	0	0	0	0	0	0	0	0	0	0	0	0	0	0	0	0	0	0	0	0	1.1151	3.0964
9	9	171	75	0	0	0	0	0	0	0	0	0	0	0	0	0	0	0	0	0	0	0.71839	1.4659	2.2134	11.579	22.14	44.747	118.27	202.07	281.7	282.79	261.79	253.7	329.34
9	10	86	76	11.799	27.695	45.277	47.629	34.947	22.265	12.939	11.138	12.719	17.44	20.371	16.622	9.8549	3.3464	0.95701	0	0.54957	6.3541	12.734	19.471	30.42	40.97	64.924	72.854	88.793	150.54	209.88	252.75	180.93	107.28	43.868
9	11	13	77	0.80957	1.5384	2.135	11.64	27.488	43.357	47.64	41.568	35.497	27.346	16.841	6.3364	0	0	0	0	0	0	0	0	2.3541	7.1115	11.869	27.572	58.215	88.859	111.41	118.97	126.54	121.22	82.559
9	12	58	78	78.2	90.401	102.6	80.722	46.251	11.78	1.6321	4.1116	6.5911	11.545	18.246	24.947	27.613	26.468	25.323	26.78	31.517	40.282	44.024	47.422	59.592	72.707	74.748	63.569	52.477	61.91	72.118	72.962	52.117	35.068	25.973
9	12	90	79	17.902	7.842	22.544	44.804	67.064	70.589	67.318	64.047	49.563	29.085	8.6074	4.5513	12.403	20.254	21.49	17.222	13.801	13.541	18.031	36.088	58.212	78.485	94.16	137.75	232.8	365.87	451.02	489.67	433.04	385.98	332.18
9	13	94	80	74.452	108.31	128.79	149.27	113.37	81.154	48.937	48.494	52.154	55.813	73.218	96.44	119.66	108.29	74.949	41.806	39.761	73.381	108.77	135.51	121.58	104.35	78.124	84.846	97.934	121.88	132.99	136.37	134.81	146.8	163.55
9	13	155	81	0.076993	6.7097	13.342	19.975	14.144	7.5108	0.87812	0	0	0	0	0	0	0	0	0	0	0.4086	1.0494	5.2579	11.747	18.096	28.007	43.702	63.637	70.435	58.898	51.88	74.982	119.31	144.07
9	14	5	82	7.5471	27.045	46.543	53.754	34.256	14.758	0	0	0	0	0	0	0	3.5071	16.303	29.099	36.724	23.928	11.132	1.2541	10.895	23.471	39.019	30.9	22.78	72.273	119.65	177.39	263.48	363.92	480.51
9	14	63	83	9.7983	16.734	28.395	44.638	55.278	57.94	49.932	36.346	17.189	10.16	5.2798	6.0238	3.9768	1.9297	0	0	0	0	0.64546	2.2421	15.1	45.689	71.718	84.846	74.669	191.5	167.79	151.66	138.77	137.39	157.26
9	14	73	84	112.7	88.242	63.78	39.952	33.559	30.632	32.395	40.838	40.432	51.819	55.063	55.329	38.002	25.429	15.483	15.802	15.4	21.338	32.533	34.592	35.022	72.186	125.27	246.44	269.39	305.04	339.21	378.13	421.31	460.54	448.97
9	21	51	85	29.524	32.601	23.206	19.314	15.421	20.579	16.351	11.834	15.91	24.489	33.345	26.039	15.922	12.518	19.308	32.217	32.353	30.452	21.238	17.215	10.369	8.7189	7.4755	10.493	15.715	25.894	38.546	50.808	55.78	52.445	36.633
9	23	53	86	18.293	9.4437	0.59492	1.424	2.9506	4.4773	3.0007	1.6437	0.28664	0	0	0	0	0	0	0	0	0	0	0	0	8.1003	23.613	39.126	20.456	17.47	15.674	14.123	11.862	10.694	13.749
10	4	35	87	6.0293	5.572	3.5718	1.143	0	0	0	0	0	0	0	0	0.88344	3.6323	6.9612	8.4643	5.4656	2.4668	0	0	0	0	0	0	0	0	66.134	43.464	129.09	77.732	45.165
10	11	172	88	132.17	171.54	192.66	198.22	178.91	173.91	149.42	106.61	74.54	37.101	37.514	72.762	148.83	216.22	213.11	170.46	136.05	136.95	133.12	101.4	85.682	89.187	123.07	135.73	157.36	182.16	213.31	219.11	240.61	252.46	237.29
10	12	174	89	140.58	149.68	102.25	52.635	13.24	15.195	47.379	77.392	78.079	50.779	23.479	6.7519	5.0968	3.4417	12.991	55.231	97.472	124.36	82.817	47.606	10.558	20.296	30.613	69.399	124.57	180.03	192.32	162.29	141.14	142.25	179.72
10	16	89	90	70.954	21.584	10.186	6.5465	8.9505	8.2502	4.6796	1.7309	0	0	0	0	0	0	0	0	0	0	0	0	0	0	0	0	0	116.75	107.23	97.699	117.95	173.28	215.5
10	17	84	91	0	0	0	0	0	0	0	0	0	0	0	0	0	0	0	0	0	0	0	0	0	0	0	0	0	0	1.8949	10.959	20.022	26.601	17.538
10	19	153	92	0.075197	0.021161	0	0	0	0	0	20.334	43.132	65.93	51.342	28.544	5.7463	0	0	0	8.6605e-06	2.1291e-05	3.3921e-05	3.105e-05	1.8419e-05	5.7887e-06	19.174	48.509	79.974	81.881	50.417	20.745	3.6316	6.1442	12.092
10	21	3	93	260.24	274.81	400.96	487.2	481.09	373.66	324.15	332.33	409.84	433.99	400.22	355.47	361.86	381.84	338.23	202.99	96.565	154.33	320.47	531.77	564	550.23	530.26	554.31	653.06	735.98	822.38	832.34	980.18	940.99	970.91
10	21	34	94	0	0	0	0	0	0	0	0	0	0	0	0	0	0	0	0	0	0	0	0	0	0	0	0	0	0	0	0	0	1.5042	3.8868
10	21	47	95	0	0	0	0	0	0	0	0	0	0	0	0	0	0	0	0	0	0	0	0	0	0	0	0	0	0	5.6613	11.882	19.612	15.055	8.3159
10	21	77	96	118.84	71.345	37.893	31.806	33.095	39.647	31.547	35.124	55.155	82.899	90.035	61.84	28.779	5.2734	1.001	0.61984	8.403	29.329	68.265	104.42	123.65	105.74	83.389	87.934	122.89	161.53	173.82	162.92	166.24	128.03	117.19
10	21	105	97	1.2593	0	2.2152	4.9367	7.1478	6.3415	3.6199	0.89833	0	0.6609	2.3602	4.0595	4.6818	2.9824	1.2831	0	1.1931	2.5145	3.8359	2.9613	1.6399	0.31855	0	11.359	32.298	53.238	98.68	123.38	160.41	117.71	70.316
10	21	133	98	0.19013	5.5454	8.9085	13.627	18.017	23.535	28.647	23.365	13.295	3.4649	0	3.383	9.0094	14.636	14.306	8.6798	3.0535	0	0	0	0.61403	17.834	43.668	77.958	72.309	54.124	27.901	16.83	13.692	14.648	9.787
10	21	222	99	20.457	10.178	4.9173	1.0395	9.5792	32.627	60.067	70.234	53.647	26.206	6.5588	1.0151	1.9314	2.7819	3.7152	9.8946	16.495	21.012	14.688	7.1713	3.8651	16.543	34.477	44.888	40.347	31.809	24.991	58.662	93.096	96.615	73.047
10	21	225	100	0	0	0	0	0	0	0	0	0	0	0	0	0	0	0	0	0	0	0	0	0	0	0	0	0	0	3.1857	12.452	23.263	27.01	18.804
10	22	4	101	82.766	79.152	81.808	74.367	28.752	12.369	52.289	109.3	166.31	142.12	82.329	26.423	28.636	53.383	73.916	49.169	24.422	0	18.66	57.606	104.6	112.43	64.839	30.926	63.41	126.47	185.33	240.15	287.75	361.8	384.97
10	23	159	102	42.949	42.336	42.118	40.666	36.413	38.882	45.62	52.358	52.741	41.545	32.682	20.65	16.246	12.724	10.859	9.3283	5.0233	8.0818	23.693	39.935	48.78	48.057	46.853	47.249	56.159	65.436	87.345	107.65	121.11	139.88	138.54
10	24	104	103	85.685	88.376	97.658	72.499	40.19	7.8808	0	0	0	0	0	2.1321	4.6732	7.2142	5.8569	3.3158	0.77481	0	6.1976	23.127	56.56	93.635	132.14	146.6	120.25	126.95	140.19	153.08	126.57	100.45	73.357
11	5	159	104	0.21777	1.2118	4.5215	8.8039	12.875	12.996	11.729	8.9324	9.5264	11.587	14.708	13.56	8.2658	2.9718	0	0	0	2.0804	4.2798	6.4791	9.8426	13.374	16.906	16.777	17.068	15.96	13.836	11.311	8.8441	6.3598	4.5252
11	6	124	105	9.5504	8.305	6.1602	5.3856	3.6064	2.6034	1.7892	2.5985	2.8004	4.2001	8.0478	13.367	16.586	12.867	6.7258	1.3617	1.2551	2.7658	4.2765	4.5198	5.9361	9.5651	12.332	12.768	7.5027	5.4687	6.8094	12.153	11.303	9.948	9.6674
11	7	21	106	0	21.253	13.259	8.8677	6.7628	10.2	11.176	11.864	12.552	12.261	11.761	11.261	16.86	23.243	29.625	24.668	14.358	4.0483	0	0	0	4.1403	11.874	21.26	4.8809	7.2964	12.83	35.157	76.729	90.274	82.929
11	7	26	107	0	0	0	0	0	0	0	0	0	0	0	0	0	0	0	0	0	0	0	0	0	0	0	0	0	0	0	0	0	3.1421	6.3921
11	7	87	108	7.4205	25.344	22.467	13.391	6.1267	3.1998	10.185	17.722	25.26	18.737	10.208	1.6789	3.8987	9.41	15.657	15.439	11.202	6.0998	5.9086	9.4957	13.739	19.108	25.189	33.076	10.216	12.893	17.625	25.678	41.7	24.352	42.839
12	1	241	109	0	0	0	0	0	0	0	0	0	0	0	0	0	0	0	0	0	0	0	0	0	0	0	0	0	0	0	0	0	0	2.9025
12	1	246	110	0	0	0	0	0	0	0	0	0	0	0	0	0	0	0	0	0	0	0	0	0	0	0	0.45189	1.4728	2.4938	5.2334	10.892	16.55	20.582	13.161
12	2	68	111	123.33	122.83	121.83	119.73	116.39	129.15	128.32	126.44	101.9	70.995	63.402	53.941	39.236	19.642	3.5002	0	12.545	39.218	69.859	107.99	151.5	214.71	241.94	226.43	185.2	161.25	201.55	280.72	363.83	413.45	437.97
12	2	92	112	248.75	165.1	110.03	149.51	194.99	289.96	302.43	277.44	243.59	200.77	156.04	83.451	96.816	122.49	212.73	211.01	191.15	101.71	44.976	6.4785	42.665	99.961	174.62	252.62	343.33	475.66	582.91	611.77	693	671.9	784.78
12	2	200	113	5.962	13.352	27.005	40.658	41.354	35.981	34.009	0	0	0	0	0	0	0	0	0	0	0	0.10073	0.23385	0.36696	0.3178	1.0249	1.9426	22.416	72.594	126.5	165.8	177.89	185.13	218.01
12	5	5	114	386.7	557.13	749.13	941.13	965.58	933.68	901.78	850.86	739.36	570.78	521.59	574.5	627.58	613.17	497.84	382.24	342.46	365.64	446.55	699.04	1026.6	1368	1634.9	1845.4	2034.3	2142.7	2341.1	2531.6	2676.1	2616.8	2538.2
12	10	26	115	0	0	0	0	0	0	0	0	0	0	0	0	0	0	0	0	0	0	0	0	0	0	0	0	0	0	0	0	0	0	3.8444
13	1	9	116	539.84	487.56	441.24	412.14	369.1	333.63	301.24	162.39	147.3	130.29	117.12	155.8	209.85	254.01	213.07	175.75	146.25	189.56	192.59	208.93	269.47	398.77	551.3	731.93	904.28	1053	1069	1093.1	1213.2	1261.3	1395.3
13	2	113	117	13.6	57.814	58.841	62.496	56.256	35.321	14.386	0	0	0	0	0	0	0	0	0	5.3894	17.508	29.626	32.711	24.966	23.357	28.749	46.91	63.106	81.974	89.851	102.72	118.55	150.11	189.83
13	2	134	118	0	0	0	0	2.4886	8.3241	14.16	15.858	10.023	4.1871	0	0	0	0	0	0	0	0	0	0	0.19836	1.4705	2.8805	9.5087	15.071	22.498	20.857	21.594	19.04	20.305	16.21
13	4	15	119	63.049	92.927	124.21	115.19	77.736	40.281	27.286	48.231	69.176	80.454	55.418	30.381	9.3997	13.695	17.99	22.283	26.547	30.811	38.327	36.887	36.096	34.61	74.008	127.76	187.96	237.21	285.97	343.04	494.37	667.82	838.98
13	5	26	120	51.059	57.094	22.888	32.82	16.88	8.2729	0	0	0	0	0	0	0	0	0	0	0	0	0	0	0	0	0.24682	0.62903	5.2523	40.313	94.599	148.51	205.57	271.95	357.39
13	7	75	121	32.019	37	31.486	17.57	6.8563	1.5572	1.9128	1.2382	0.56363	0	0	0	0	1.2413	5.5894	9.9375	12.429	8.0811	3.733	6.991	19.92	35.376	46.684	48.937	51.189	40.416	24.245	8.0688	18.588	61.036	105.27
13	7	153	122	0	0	0	0	0	0	0	0	0	0	0	0	0	0	0	0	0	0	0	0	0	0	0	0	0	0	0	0	4.4746	8.9641	13.454
13	14	21	123	5.2656	0	0	0	0.92301	3.4822	6.5146	8.0987	6.0419	3.1112	0.79478	3.4359	6.5035	9.7344	7.0764	4.3004	1.4513	0.7751	0.38186	0.0001834	0.27701	0.55383	0.83065	0.59332	0.3165	0.44289	8.104	18.902	29.135	34.659	39.198
15	2	112	124	82.451	79.834	68.403	43.979	24.115	12.192	6.9394	2.1764	0	0	0	0	0	1.0673	3.4995	6.7377	9.4376	9.8278	12.554	18.431	28.93	44.164	72.496	126.38	166.15	37.519	34.141	50.281	74.61	97.906	149.37
15	2	141	125	28.703	18.896	10.764	2.4446	0	0	0	0.04843	0.12181	0.19775	0.19285	0.11692	0.040986	0	0	0.20028	0.6803	1.1603	1.3089	0.82888	9.8208	20.022	37.032	20.824	38.816	39.539	55.9	67.503	86.627	106.62	142.08
15	3	56	126	44.389	32.094	15.792	3.9055	4.1014	6.1481	5.7629	3.4474	1.1319	0	0	0	0	0	0	0	3.2842	9.0131	17.176	25.238	27.519	25.803	16.993	10.536	4.9681	6.0287	12.37	29.872	78.318	124.12	124.58
15	4	92	127	63.492	53.009	48.696	48.27	55.611	62.953	50.767	28.722	9.8506	0	3.918	6.5046	9.0911	12.319	17.026	21.733	27.057	27.546	29.577	36.457	69.025	103.1	127.44	124.91	132.65	153.86	229.68	306.96	372.63	404.25	419.81
15	6	70	128	63.822	26.303	3.0662	4.0666	6.8676	7.5411	4.4767	1.9389	0	0	0	0	0	1.1532	4.9493	8.7454	10.782	6.9856	3.1895	0	0	0	20.684	52.681	85.813	89.752	89.377	83.544	83.022	70.522	95.58
16	1	80	129	11.541	5.4909	0.1619	1.8759	3.6101	7.9582	10.164	11.994	9.3216	5.3387	1.6755	0	0	0.0057787	0.028297	0.050816	0.06502	0.042501	0.019983	0	0	5.5584	23.926	36.622	42.365	54.335	80.717	118.98	167.79	249.73	439.63
16	1	122	130	68.731	46.244	88.81	114.9	67.735	35.329	18.36	12.089	9.1137	6.472	3.5259	2.4185	1.9477	1.2314	0.78528	4.2819	16.652	28.643	35.499	42.319	67.27	112.37	180.86	207.42	290.44	281.84	273.69	267.85	358.41	498.75	591.32
16	2	174	131	0.020245	0.063101	0.10596	12.949	8.6264	4.0645	0.70824	10.901	21.094	30.953	21.145	10.952	0.75953	0	0	0	0	0	1.2281	12.712	14.8	16.528	19.776	19.356	15.971	8.5265	5.0537	4.7897	4.911	3.5836	1.1649
16	2	196	132	25.986	15.179	4.371	0.02553	21.14	13.129	19.052	8.6129	3.0293	0	0	0	0	0	0	0	0.21059	1.7176	3.5306	7.2539	14.358	30.586	49.561	62.8	96.717	127.43	132.46	98.626	102.84	96.939	148.46
16	3	116	133	0	0	0	0	0	0	0	0	0	0	0	0	0	0	0	0	0	0	0	0	0.69964	1.6901	2.6806	5.2418	7.6914	9.188	18.386	30.864	44.837	29.662	0
16	3	208	134	5.4327	1.6562	0	0	0	0	0	0	0	0	0	0	0	0	0	0	0	0	0	0	0	0	0	0	0	0	0	20.451	47.996	88.132	0
16	4	136	135	63.896	57.647	49.807	39.161	29.472	18.553	8.2516	4.5638	12.165	19.766	24.317	17.588	14.344	13.935	21.36	21.069	17.978	12.555	11.363	14.146	20.051	32.819	82.285	129.57	141.93	129.43	166.86	223.11	193.08	174.79	185.99
16	6	81	136	4.6077	2.6562	1.156	0.0052438	0	0	0	0	0	0	0	0	0	0	0	0	0	0	0	0.86223	2.1697	3.4773	5.7499	8.8098	18.317	22.15	36.061	21.374	70.77	144.86	0
17	1	36	137	57.977	29.097	7.0126	21.294	9.4444	1.519	27.451	14.41	2.4681	0	0	0	0	0	0	0	0	0	0.54378	1.9857	7.4076	20.076	41.781	72.388	95.234	67.38	74.247	92.485	113.76	93.218	112
17	1	60	138	202.59	100.38	39.237	11.695	18.263	10.725	10.123	5.1323	3.5085	4.5064	6.8757	9.7816	14.402	18.603	22.654	24.251	27.632	33.54	38.905	49.393	65.968	89.88	113.79	122.64	128	137.97	146.27	178.88	168.66	240.04	310.11
17	1	87	139	78.856	66.769	95.87	79.607	63.277	44.541	22.605	6.8718	2.8331	1.7134	0.59358	0.3038	0.73724	1.1707	2.4376	5.469	10.879	18.488	29.163	41.784	63.627	89.682	114.99	136.96	163.96	189.87	161.73	153.26	126.15	116.72	84.647
17	1	92	140	56.908	29.579	9.2763	3.4292	12.679	7.7461	9.5382	6.5071	4.6095	6.0888	8.0246	6.7781	3.941	1.1118	0.1117	1.2199	3.3926	7.2532	10.924	15.024	22.533	37.303	60.196	90.952	114.73	102.87	107.92	117.11	108.48	107.2	69.497
17	1	129	141	13.477	8.1142	42.6	24.716	10.417	17.694	9.7142	3.8581	0	0	0	0	0	0	0	0	0	0	0.33101	3.5934	9.0185	19.318	28.543	40.039	43.706	53.603	53.464	62.302	51.722	49.288	23.3
17	1	137	142	18.715	97.238	71.38	30.033	6.5101	0.42485	3.4604	1.8716	0.45761	0	0	0	0	0	2.7154	8.3704	14.561	22.488	31.946	42.736	47.934	40.332	41.147	53.105	73.746	86.205	102.59	122.35	122.04	124.46	140.85
17	1	163	143	98.25	58.738	26.719	5.5617	2.0147	13.512	20.663	11.22	2.8936	0.48698	4.313	8.3302	12.152	9.8912	7.272	5.6515	5.8865	10.361	22.569	35.62	47.818	44.218	48.543	51.614	63.585	63.143	57.383	49.03	54.777	64.575	100.81
17	2	46	144	63.825	71.831	31.363	11.335	3.2618	14.421	12.76	13.093	14.263	13.138	9.2601	4.2214	1.5124	0.20831	1.0769	2.0447	5.171	10.517	21.063	36.211	53.828	73.907	100.35	150.49	202.83	222.21	247.1	222.91	221.53	297.04	281.48
17	2	94	145	80.924	102.79	92.219	43.976	12.298	11.797	6.4507	1.1041	0	0	0	0	1.7674	3.6532	5.86	8.3903	10.771	13.996	12.268	14.087	24.709	53.413	92.909	130.71	168.5	201.82	241.33	256.5	280.28	348.06	399.36
17	3	39	146	235.69	110.31	24.407	6.9607	16.872	14.858	45.859	25.751	8.2534	2.4914	3.6047	4.8328	3.2031	1.6392	0.2835	0.87445	1.532	1.8982	1.426	5.5903	28.21	59.163	96.129	115.18	127.05	163.5	222.87	312.64	173	200.36	228.4
17	3	106	147	37.011	39.098	43.748	36.074	36.995	30.492	25.615	22.146	20.057	51.366	67.359	91.126	107.97	98.695	73.034	41.5	24.075	14.957	14.331	13.067	12.828	17.474	27.646	37.734	53.979	73.404	110.95	147.07	139.72	133.38	115.84
18	4	175	148	7.8061	36.632	22.383	10.317	0	0	0	0	0	0	0	0	1.0195	4.1552	7.3382	8.9312	7.1426	8.2199	10.176	12.948	14.835	16.465	18.572	17.218	18.361	19.914	30.239	46.9	69.115	89.349	88.833
18	7	64	149	115.35	93.312	112.54	93.5	58.477	21.057	4.6987	0.45177	0	0	0	0	0.5218	5.462	10.402	27.565	43.042	58.52	51.347	44.453	48.548	57.904	69.235	81.752	102.89	146.27	211.61	282.18	310.09	284.9	239.81
18	8	84	150	0	0	0	0	0	0	0	0	0	0	0	0	0	0	0	0	0	0	0	0	0	0	0	0	0	0	0	0	0	0	19.938
18	8	126	151	27.877	58.271	94.713	126.21	114.82	70.656	26.782	3.4107	1.0086	0.66567	0.54386	0.33064	0.11743	0	0	0	0	10.574	28.262	47.328	53.967	55.062	70.925	123.99	178.93	210.26	181.26	141.03	127.5	198.76	298.2
18	8	222	152	22.188	4.5243	0.0099728	0	0	0	0	0	0	0	0	0	0	0	0	0	0	0	0	0	0	9.9777	20.311	35.837	45.787	72.514	104.87	118.16	98.312	59.509	31.57
18	9	131	153	27.28	42.669	56.958	47.682	30.831	17.408	8.212	4.5236	0.83523	0	0	0	0	0	0.70676	4.0476	7.3885	11.285	12.36	18.608	24.761	35.046	61.651	103.57	150.64	174.06	157.02	115.57	71.424	65.039	75.321
18	12	20	154	0	0	0	0	0	0	0	1.5504	18.226	34.902	50.879	34.203	17.527	0.85091	0	0	0	0	0	0	0	0	0	0	125.41	320.14	514.88	589	588.07	588.25	585.24
18	13	137	155	0	0	0	0	0	0	1.5396	4.3179	7.0963	7.1956	4.4172	1.6389	0	0	0	0	0	0	0	1.1631	3.8766	13.055	22.918	34.793	55.208	100.23	136.69	160.27	150.84	167.14	188.88
18	14	65	156	0	0	5.1912	29.78	54.715	75.1	73.512	81.459	89.385	78.484	45.602	12.72	0	0	0	0	0	0	0	2.8875	28.297	74.625	120.47	110.04	90.182	65.34	64.929	54.531	51.04	108.63	239.48
18	14	183	157	4.2398	2.313	0.66882	0	0	0	0	0	0	0	0	0	0	0	0	0	0	0	0	0	0	0	0	0	3.2033	9.5042	15.805	21.908	22.076	22.243	26.608
18	15	54	158	4.0874	2.64	1.4409	3.7964	7.3446	10.893	23.837	36.8	49.763	35.434	18.923	2.4111	2.1132	4.5877	7.0622	5.6667	3.1922	0.71768	2.3316	5.6156	8.9367	16.579	32.941	62.095	95.154	140.97	194.01	239.93	312.27	352.22	394.7
18	15	63	159	92.665	87.3	79.85	68.1	71.063	72.437	62.613	40.022	18.286	10.521	15.981	23.025	30.068	37.045	44.005	50.964	40.896	24.448	11.075	16.462	31.193	53.449	84.347	112.77	134.54	140.05	152.58	199.92	212.19	271.75	298.76
18	17	21	160	323.43	282.49	253.54	189.88	134.77	105.65	90.905	66.412	44.924	32.952	44.193	58.649	72.911	94.846	117.58	115.03	96.11	74.776	81.064	120.3	214.23	294.79	363.74	362.21	334.09	277.67	285.3	328.61	385.72	425.48	468.36
18	17	89	161	20.41	11.255	1.9379	0.31621	0.67474	1.2714	1.993	4.349	7.7453	11.43	11.473	8.0177	4.0848	1.1801	0.49527	0	0	0	0.70775	2.2271	3.7465	4.7425	8.2925	18.731	34.583	43.827	52.318	58.111	75.294	95.572	117.94
18	17	174	162	31.446	16.352	3.9363	0.8084	3.9231	7.5076	10.931	7.7037	4.93	2.1564	2.1921	1.3813	0.57045	0	0	0	0	0	0	3.4086	13.524	28.618	41.814	43.907	35.545	34.363	42.425	72.372	107.92	150.08	189.23
18	18	18	163	12.531	43.684	87.461	131.24	127.12	98.614	99.397	95.697	99.694	96.757	69.559	44.693	23.152	21.472	17.701	13.55	8.2722	11.46	18.198	27.144	58.446	144.08	260.75	433.37	559.34	651.93	663.14	612.09	561.26	435.07	361.15
18	18	47	164	87.38	77.604	71.43	67.773	61.618	51.784	43.052	41.253	38.427	29.059	15.486	5.4521	1.0724	3.8964	11.986	21.244	30.312	34.037	42.258	57.407	91.609	120.28	132.91	122.12	114	112.77	124.33	140.27	145.27	148.69	139.64
18	18	72	165	60.52	68.92	83.742	98.724	117.47	113.09	108.71	87.022	85.785	86.139	107.99	103.67	99.691	69.497	58.259	47.02	50.112	51.266	53.144	52.331	61.159	74.634	108.88	167.2	237.01	281.67	278.55	257.38	257.75	308.2	364.52
18	18	206	166	48.664	46.579	46.026	45.953	45.091	42.257	38.517	41.146	37.153	34.345	24.865	15.493	8.8968	5.5505	5.0095	2.9566	1.8013	3.8524	9.2397	17.539	28.474	40.131	48.635	63.325	92.768	129.64	158.42	186.49	216.59	245.57	255.39
18	19	184	167	11.472	24.505	38.007	36.177	32.729	29.788	27.659	24.023	17.87	17.429	17.286	17.205	12.468	10.16	10.781	13.87	17.423	18.283	18.607	16.6	15.476	19.785	26.878	35.956	44.596	53.506	61.663	67.147	68.96	81.848	101.6
18	20	83	168	0	0	0	0	0	0	0	0	0	0	0	0	0	0	0	0	0	0	0	0	0	0	0	0	0	0	0	0	0	0	1.1409
18	23	53	169	55.083	39.174	30.795	24.339	27.791	31.561	34.278	21.59	9.8071	0	0	0	0	0	0	0	0	13.037	27.891	46.086	46.269	55.799	76.363	119.06	160.49	189.1	202.6	200.49	207.46	220.6	249.99
18	25	23	170	0.066673	0	0	0	0	0	0	0	0	0	0	0	0	0	0	0	0	0	0	0	0	0	0	0	0	6.234	35.217	64.2	86.208	68.329	50.45
19	5	122	171	0	0	0	0	0	0	0	0	0	0	0	0	0	0	0	0	0	0	0	0	0	0	0	0	0	0	0	1.5528	14.307	27.202	39.131
Saccade-triggered deconvolved fluorescence responses (a.u) at phi=-45
			time around saccade(s)	-4.6667	-4.3333	-4	-3.6667	-3.3333	-3	-2.6667	-2.3333	-2	-1.6667	-1.3333	-1	-0.66667	-0.33333	0	0.33333	0.66667	1	1.3333	1.6667	2	2.3333	2.6667	3	3.3333	3.6667	4	4.3333	4.6667	5	5.3333
Animal ID	Imaging Plane ID	Within-Plane Cell ID	Sample Index
1	26	31	1	0	0	0	0	0	0	0	0	0	0	0	0	0	0	0	0.00344	0.038569	0.073698	0.10701	0.071877	0.036748	0.0016186	0	0	0.039332	0.35418	0.66902	0.95054	0.6357	0.32085	0.0060062
2	20	23	2	0	0	0	0	0	0	0	0	0	0	0	0	0	0	0	0	0	0	0	0	0	0	0.69146	14.665	35.139	56.93	51.403	33.372	11.581	2.4431	0
3	13	20	3	0	0	0	0	0	0	0	0	34.513	99.815	165.12	194.95	182.56	170.17	143.01	92.194	41.38	9.397	18.841	28.285	32.681	21.139	9.5971	7.6969	53.028	98.36	142.09	172.02	201.96	233.46	363.6
3	24	3	4	450.85	238.6	26.339	0	0	0	0	0	0	0	0	0	0	0	0	0	83.325	141.93	200.54	224.78	194.79	171.07	149.83	116.98	64.418	61.703	216.26	374.51	513.55	518.38	523.2
3	29	50	5	36.263	27.95	34.273	42.477	49.637	29.584	15.054	0.52349	0	28.252	84.088	139.92	166.67	155.46	145.53	123.78	80.692	35.29	2.0505	0.50182	0	0.89621	5.0078	9.1194	106.71	132.03	157.35	158.95	154.98	151.02	180.92
3	29	57	6	30.605	10.365	16.414	18.503	14.271	23.837	35.263	48.858	33.049	19.013	9.872	13.37	8.9661	5.3704	11.054	32.179	69.071	85.951	84.324	47.268	19.656	0.085155	0.18899	0.29282	77.364	126.94	179.17	183.81	172.98	158.54	165.26
3	30	43	7	19.864	6.3126	0	0	0	0	2.1206	8.9171	16.067	20.712	15.311	13.198	11.823	14.088	9.0512	4.0139	1.047e-06	0	0	2.1055	18.159	34.213	48.716	38.687	33.246	30.022	31.535	24.037	12.101	4.152	0.89419
4	2	4	8	1281.2	1431.9	1188.9	945.92	719.42	665.64	491.95	324.89	215.45	106.02	0	0	0	0	0	0	0	372.77	829.26	1102.1	2048.3	3124.5	4200.7	5632.7	4897	4161.2	3420.8	2672.1	1923.4	1377.8	659.12
5	2	24	9	1.4009	2.7767	4.1526	2.9249	1.549	0.7835	3.4719	6.4467	8.4996	5.8808	2.906	0.59375	2.6879	8.5193	34.982	67.386	96.303	114.13	138.47	166.46	276.64	420.18	568.79	701.05	834.83	963.85	1026.7	977.57	905.23	750.6	744.42
5	3	11	10	242.05	149.95	57.852	0	0	0	0	0	0	0	0	0	0	0	0	0.73085	3.3971	6.0634	27.899	113.68	246.72	381.31	458.41	600.79	813.11	1044.1	1138.8	1129.6	1154.9	1198.7	1242.6
5	4	9	11	0	0	0	0	0	0	0	0	0	0	0	0	0	0	0	0	0	0	0	8.1308	60.956	116.1	226.51	411.66	596.81	866.21	1094.5	1321.3	1397	1341.1	1274.2
5	4	52	12	43.585	28.25	12.915	0	0	0	0	0	0	0	0	0	0	0	0	0	0	0	0	0.55154	2.9723	20.386	117.04	238.42	356.31	387.07	405.79	418.9	409.26	401.82	379.1
5	4	59	13	0	0	0	0	0	0	0	2.009	4.4076	7.4868	6.0854	3.447	0.80853	0	0	0	0	0	0	0	62.607	126.37	213.58	248.04	277.58	362.52	513.36	667.61	729.4	712.17	675.48
5	4	79	14	0.68166	0.23212	0	0	0	4.0401	13.854	23.668	26.815	18.701	7.9059	0	0	0	0	0	0	0	0	0	39.625	83.041	157.13	219.81	276.89	325.63	391.3	449	489.68	393.55	300.26
5	5	95	15	0	0	0	0	0	0	0	1.4141	6.298	11.904	15.392	12.259	6.2653	0.91751	0.12206	0	0	0	0	0.64429	14.145	27.645	64.336	154.47	276.78	367.4	352.31	303.47	257.72	219.79	151.06
5	6	159	16	11.385	8.9884	7.1864	4.2331	1.2799	0	0	0	0	0	0	0	0	0	0.044716	6.4357	14.794	26.351	66.47	118.48	211.24	306.42	391.23	416.31	407.34	421.61	453.72	441.12	353.52	293.78	321.57
5	6	217	17	2.3278	0	0	0	0	0	0	0	0	0	0	0	0	0	0	0	0	0	0	0	0	0	0	3.4097	13.013	22.617	26.785	17.181	7.577	0	0
5	7	104	18	0.36754	5.3501	10.333	15.298	10.315	5.3325	0.34995	0	0	0	0	0	0	0	0.10872	0.46311	1.9107	6.5538	21.958	56.009	102.32	152.1	182.04	195.25	187.59	183.72	185.01	236.02	315.15	422.61	450.95
5	7	187	19	0	0	0	1.8283	12.182	22.536	31.225	25.666	20.106	14.911	20.505	26.099	31.693	25.341	18.498	11.656	10.305	10.193	11.303	38.862	73.337	114.15	132.3	136.65	126.59	99.879	77.613	72.349	98.381	132.81	185.86
5	8	51	20	0	0	0	0	0	0	0	0	0	0	0	0	0	0	0	0	0	0	0	0	0	44.766	90.59	136.41	119.34	95.648	71.96	57.032	43.861	30.69	31.981
5	8	95	21	0	0	2.6743	7.1275	11.581	11.327	6.8733	2.4201	0	0	0	0	0	0	4.0025	10.981	19.883	26.549	26.468	27.574	35.926	48.466	66.278	77.822	89.848	90.612	97.603	111.8	156.92	239.76	317.05
5	8	104	22	0	0	0	0	0	0	0.41179	0.89247	1.3731	1.0994	0.61877	0.1381	0	0	0	2.6295	10.932	30.871	60.918	100.9	156.07	220.19	276.98	287.06	268.26	289.74	332.63	387.46	385.56	388.16	382.67
5	8	118	23	0	0	0	0	0	0	0	0	0	0	0	0	0	0	0	0	0	14.047	45.026	76.916	102.56	116.45	146.48	179.57	215.33	240.08	251.63	222.66	180.67	155.46	196.6
5	12	14	24	272.57	262.16	285.68	298.86	281.79	246.01	223.73	235.9	244.21	245.78	284.9	377.54	476.47	478.31	417.07	374.66	368.87	386.88	321.58	272.09	208	183.88	199.2	298.36	459.37	577.91	651.72	695.15	795.27	874.7	927.15
5	13	96	25	13.024	25.276	36.555	25.499	13.246	2.701	11.329	24.251	33.649	24.602	12.813	2.8331	9.8218	19.664	28.573	22.925	14.741	6.5986	7.0339	11.659	35.11	65.269	97.367	99.571	81.44	66.845	72.126	130.35	198.84	239.82	210.82
5	33	35	26	2.1291	5.2764	8.4236	7.7658	4.6186	1.4713	0	0	0	0	0	0	0	0.20657	1.9352	3.6638	7.7623	16.843	30.852	40.564	49.352	84.021	151.64	218.05	261	262.76	280.14	302.12	334.36	333.39	301.21
5	33	47	27	81.512	59.876	45.793	47.134	62.869	57.286	42.53	25.354	18.239	23.424	37.384	51.909	58.194	46.172	35.07	26.726	31.784	47.596	73.878	93.518	92.016	61.417	46.218	62.392	98.95	133.92	126.26	117.26	98.314	105.98	101.49
5	34	53	28	0	0.49215	1.2438	1.9954	1.871	1.1194	0.36774	0	0	0	0	0	0	0	0	0	0.51513	2.2628	7.0419	7.4308	4.5161	15.189	37.397	68.827	76.409	71.544	96.955	133.74	179.45	171.69	186.27
5	35	178	29	184.01	173.1	161.83	138.91	138.63	151.46	160.92	162.77	141.98	180.44	217.88	249.87	250.19	253.03	254.77	201.83	129.12	81.658	112.08	185.49	223.93	232.37	208.66	219.34	225.23	203.31	207.34	230.71	286.02	362.37	435.44
5	37	51	30	0	0	0	0	0	0	0	0	0	0	0.95592	5.7121	10.468	13.998	9.2414	15.602	24.97	42.18	45.419	47.586	44.662	40.319	52.613	69.316	104.9	137.79	178.1	221.12	239.37	239.91	202.7
5	39	50	31	0	0	0	0	0	0	0	0	0	0	0	0	0	0	0	10.011	21.527	59.175	94.371	162.94	232.99	354.87	534.03	687.47	796.72	852.14	914.11	946.96	889.96	838.17	830.82
5	39	95	32	0	0.41453	1.7442	29.165	59.787	88.386	81.942	68.83	66.169	61.943	23.958	6.1354	0	0	0	16.445	44.616	79.115	119.63	198.4	287.28	342.16	305.2	264.42	245.59	320	380	423.65	418.78	435.97	482.36
5	40	97	33	0	0	0	0	0	0	0	0	0	0	0	0	0	0	0	0	0	8.034	24.284	45.146	63.42	95.305	126.02	170.24	262.9	402.79	582.43	791.61	931.37	1034.5	1056.2
5	40	101	34	0	0	0	0	0	0	0	0	0	0	0	0	0	0	6.5757	13.796	21.139	26.787	39.129	57.722	81.128	120.38	152.53	201.02	249	302.6	363.94	469.52	587.4	681.93	700.79
5	40	107	35	0	0	0	0	0	0	0	0	0	0	0	0	0	0	0.39817	4.1665	10.338	35.751	99.376	193.3	294.81	452.9	612.88	737.56	772.06	741.33	756.94	823.1	941.77	1010.1	992.27
5	40	146	36	0	0	0	1.0759	2.5552	4.0346	3.5753	2.0959	0.61653	0	0	0	0	0	1.6196	3.3892	5.1588	5.493	19.706	33.919	56.061	72.515	102.27	139.45	202.12	252.01	317.38	399.88	490.76	557.23	616.34
5	44	14	37	575.33	655.87	685.1	637.13	582.71	532.02	482.93	471.73	446.02	489.28	507.93	568.27	562.97	586.12	543.69	564.54	515.29	521.49	526.81	568.44	631.13	646.81	656.19	648.81	721.65	763.77	788.3	760.4	668.09	592.72	563.61
5	45	11	38	188.92	74.249	19.719	7.67	1.1261	0	3.0433	8.7008	14.358	49.517	118.49	210.9	225.4	142.8	60.196	11.027	32.278	57.695	74.267	61.111	141.56	274.81	469.2	494.15	456.96	331.81	439.65	550.14	639.56	500.24	316.34
5	47	64	39	5.1198	13.004	44.504	73.267	96.269	75.548	49.125	28.094	27.17	41.124	56.964	72.804	78.222	77.06	75.897	70.645	72.956	78.158	80.107	58.09	35.241	39.15	77.331	128.19	144.68	142.14	141.35	184.93	228.73	264.71	241.45
5	48	50	40	188.08	161.74	141.62	142.28	172.7	187.27	199.72	179.03	168.29	134.59	94.556	54.522	36.33	59.9	88.915	115.06	135.77	184.99	235.33	251.2	202.18	149.19	145.02	174.7	207.32	200.95	207.68	216.66	236.59	201.61	167.09
6	3	101	41	2.1467	3.7387	4.6429	4.9438	3.9052	3.6165	3.7548	5.0488	5.7006	6.1543	3.8414	1.9396	0.037904	0	0	0	1.9307	4.0568	6.1829	6.3582	6.151	5.9437	7.1235	8.8317	10.662	9.4673	7.2092	4.6745	6.0685	10.288	14.661
6	5	17	42	2.9916	4.5165	6.4767	8.437	6.516	3.644	0.77197	0	0	0	0	0	0	0.0051044	0.1329	0.27388	1.4164	4.7108	7.9967	9.6994	9.3254	8.7744	13.794	21.31	28.736	27.778	22.34	18.54	26.621	42.283	56.673
6	6	115	43	0	0	0	0	0	0	0	0	0	0	0	0	0	0	0	0	0	0	0	0	0	0	0	0.36515	1.418	2.4708	2.9449	1.8921	0.83927	0	0
6	6	142	44	0	0	0	0	0	0	0.45551	0.97425	1.493	1.1754	0.65668	0.13794	0	0	0	0	0	0	0	0.67297	2.7782	4.8964	8.5345	11.246	13.773	12.059	8.6106	6.9262	7.6864	8.6989	6.2236
6	7	5	45	21.214	21.191	21.898	21.337	18.11	13.879	9.8326	11.495	12.405	13.314	15.788	19.774	23.761	25.979	25.766	25.553	23.297	21.541	19.784	18.908	15.661	12.415	11.649	15.475	20.362	44.322	55.47	71.324	78.865	76.788	64.59
6	7	15	46	1.4875	4.1964	6.9053	9.0499	9.5648	10.08	11.722	7.1368	2.9402	1.3629	2.2784	2.3507	1.757	0.76996	0.23764	0.97909	3.7561	6.5331	8.8447	10.304	15.745	23.658	38.808	46.657	37.397	27.206	19.514	13.461	13.118	12.662	13.244
6	7	17	47	0.90125	0.94634	0.57845	0.23139	0	0	0	0	0	0	0	0	0	0	0	0	0	0	0	0.54589	1.2292	1.9124	1.6023	0.91905	0.17683	0	0	0	0	0	0
6	7	29	48	3.1669	3.0073	2.8478	3.242	4.863	6.4841	10.291	6.7038	3.1168	0.12179	0.079869	0.037944	0	0	0	0.045009	2.0051	3.9651	8.3043	20.234	32.522	41.57	33.818	25.053	15.01	15.83	17.706	20.447	30.788	41.322	50.541
6	7	44	49	12.684	10.548	7.2908	4.0332	4.259	5.7259	8.5005	12.192	14.183	16.175	15.908	13.373	11.014	7.8572	5.0346	1.8227	1.7605	5.0541	8.9063	12.982	16.851	21.237	25.591	29.045	31.736	29.86	27.703	26.231	24.604	23.774	22.19
6	7	49	50	6.149	5.7046	4.2271	2.7497	3.7442	7.496	11.248	16.704	11.386	6.0686	3.1234	4.6286	6.1338	6.4099	4.2801	2.1503	1.3682	5.2133	9.9493	14.356	13.601	11.43	9.2613	12.207	15.991	20.935	28.545	36.898	42.734	37.444	30.816
6	7	65	51	1.6126	0.98039	0.34821	1.1464	3.6986	6.2507	10.552	8.504	6.4558	4.6681	3.4737	2.2793	1.2599	0.81609	0.37228	0	0	0.45839	2.6522	8.5924	13.688	15.973	10.215	4.881	0.52821	1.232	4.0138	7.6929	11.674	12.467	12.774
6	7	69	52	5.16	6.0247	6.8893	6.4586	5.4263	5.1928	4.8849	3.9195	2.954	2.7085	2.4557	2.2029	2.9769	4.125	5.2732	5.382	6.0986	6.8153	7.3629	6.6285	5.8942	6.7171	11.144	16.498	17.017	19.189	19.889	17.824	13.386	10.201	9.8876
6	7	86	53	2.3679	2.1366	1.9161	1.7954	1.8926	1.9898	2.8468	2.0847	1.3227	0.62876	0.4114	0.19404	0.037481	0.38689	0.7363	1.0611	0.71165	0.36224	0.060394	0.30692	1.9492	4.3578	9.4803	12.484	14.15	13.415	13.23	13.329	11.797	9.9678	7.4843
7	4	148	54	1.6335	0.94965	0.26581	0.08874	0.049927	0.011114	0.051475	0.1236	0.19573	0.17529	0.10317	0.031039	0	0	0.040251	0.097944	0.15564	0.31273	0.54938	0.78864	1.3254	3.3676	5.5323	6.8387	5.2036	3.7375	2.6926	4.059	4.7747	5.8859	6.7743
7	5	10	55	0	0	0	0	0	0	0	0	0	0	0	0	0	0	0	1.0066	2.929	6.4818	10.747	14.824	18.439	27.839	44.171	60.898	67.479	59.194	47.384	50.867	70.403	92.843	90.664
7	5	38	56	13.704	7.4984	4.0248	3.8283	3.8985	3.3531	1.9476	1.8688	2.1744	3.246	2.2663	1.1947	0.12308	1.1092	2.3623	3.6154	4.1935	4.6164	5.0394	6.9767	9.457	12.226	11.268	8.4663	7.1247	7.056	7.8199	7.906	10.011	13.913	18.886
7	5	49	57	2.6873	3.2744	2.7761	1.9656	0.73114	0.22912	0	0	0	0	0	0	0	0	0	0.16493	0.57052	2.1653	4.8152	8.1724	11.646	15.76	22.131	28.7	34.397	35.362	39.367	42.612	51.671	56.752	64.895
7	5	67	58	0.92893	1.4164	2.0008	2.6046	3.2084	2.6725	1.7799	0.88738	0.47336	0.27466	0.5534	0.95743	1.4374	1.0317	0.80162	0.77968	1.1986	1.8926	2.8105	3.6681	5.2317	8.7273	14.905	21.339	24.156	23.041	25.259	30.26	39.116	42.902	46.643
7	5	70	59	5.245	3.7181	2.2471	0.79991	0.66334	2.114	4.8148	7.2086	7.4161	5.2628	2.5765	1.8671	3.128	5.6955	6.7647	6.542	5.8336	6.11	8.5447	9.8275	10.268	9.2235	8.9477	9.9481	11.939	16.231	21.098	25.2	26.911	27.44	26.642
7	5	76	60	1.3358	0.82233	0.30888	0	0	0	0	0	0	0.62871	2.4076	4.1865	4.9642	3.1853	2.4001	2.2397	3.5547	5.2818	7.2074	10.668	11.685	11.804	13.757	18.122	25.146	26.331	30.657	34.1	40.452	39.878	36.312
7	5	118	61	0	0	0.14056	0.3548	0.69238	1.2807	1.8917	2.6445	2.5802	2.2429	1.1525	0.48786	0	0	0	0	0.16927	0.84636	1.649	2.8226	4.1247	6.7321	9.4979	11.463	11.64	10.388	8.9393	6.8108	5.2855	5.0311	6.6795
7	6	24	62	1.7635	2.6437	1.884	1.0038	0.12363	0	0	0	0	0	0	0	0	0	0	0	0	0	0	2.6124	5.921	9.5986	8.4748	7.433	7.9455	12.304	15.264	13.298	11.27	10.653	13.679
7	7	105	63	0.44002	1.759	4.0707	6.4362	8.5112	8.7664	7.9414	4.5474	1.9805	0	0	0	1.3632	5.6587	9.9543	12.633	9.0184	5.404	1.8078	2.0235	2.4259	4.4979	7.4396	10.678	16.174	24.311	30.987	33.192	33.049	36.123	46.908
7	9	46	64	0	0	0	0	0	0	0	0	0	0	0	0	0	0	0	0.2354	1.152	2.0685	7.0895	19.346	34.837	53.051	64.526	70.31	73.824	84.512	98.665	118.13	126.92	134.83	128.41
7	9	54	65	0	0	0	0	0	0	0	0	0	0	0	0	0	0	0	2.3478	5.1056	7.9132	11.542	21.553	33.78	51.361	64.763	74.397	79.038	79.553	81.32	81.429	77.544	73.909	67.38
7	9	181	66	0	0	0	0	0	0	0	0	0	0	0	0	0	0.0030661	0.28581	0.672	1.2537	2.3102	3.1104	3.6903	4.386	7.3786	10.66	14.261	14.238	14.571	12.966	12.03	10.846	10.39	14.678
7	10	3	67	0	0	0	0	0	0	0	0	0	0	0	0	0	1.4731	3.2837	5.0944	7.176	27.093	55.044	78.901	68.887	39.126	19.78	46.304	116.1	175.84	180.45	167.58	156.65	166.27	136.02
7	10	68	68	0	0	0	0	0	0	0	0	0	0	0	0	0	0	1.976e-06	5.6699e-06	9.3637e-06	9.6374e-06	5.9436e-06	2.3035	6.4555	10.909	11.326	7.5472	8.722	15.727	22.973	23.737	14.656	6.9698	2.7775
7	10	112	69	2.1854	2.7014	1.7514	0.80141	0	0.08948	0.98055	2.3395	3.39	2.6014	1.3284	0.055477	0	0	0	0.1763	2.0239	3.8715	5.6326	3.785	5.724	9.904	22.114	28.31	33.822	30.02	35.87	40.95	37.745	31.4	32.028
7	11	112	70	0	0	0	0	0	0	0	0	0	0	0	0	0	1.1132	2.8491	4.585	4.5099	3.0648	1.6196	0.74858	0.45784	0.16709	0.38328	1.2845	2.186	10.996	10.902	10.807	14.912	22.766	31.301
8	1	117	71	37.756	30.312	27.666	32.851	43.04	47.188	40.728	29.586	23.122	32.96	41.336	46.214	45.122	44.167	43.677	30.144	26.553	24.582	42.513	58.505	61.13	65.129	82.971	120.19	165.25	162.34	134.52	87.772	86.543	106.11	126.77
8	1	152	72	0	0.82128	3.3159	5.8789	7.3053	4.7423	2.1792	0	0.10667	2.0555	4.0044	6.4944	4.4418	2.3158	0.18978	0	0	0	0	0.60839	7.5758	17.354	26.271	13.022	8.161	3.5831	2.5431	6.0447	9.5464	11.149	7.6443
8	1	172	73	0	0	0	0	0	0	3.1385	7.3142	11.49	10.898	6.343	1.7876	0	0	0	0.14265	0.36968	0.56501	3.1478	6.2525	9.3573	2.7903	9.9159	17.042	19.613	12.487	5.3614	0.86771	11.229	22.392	36.005
8	2	3	74	0	0	0	0	0	0	0	0	0	0	0	0	0	0	0	0	0	0.1748	2.6676	5.1605	7.6533	31.792	55.971	81.125	105.49	115.47	143.05	160.2	168.69	163.41	154.32
8	2	66	75	0	0	0	0	0	0	1.2985	7.6896	30.812	56.336	77.308	68.824	51.135	25.266	11.182	2.1458	0.55537	15.776	41.866	72.569	78.963	74.782	68.731	67.982	74.433	108.67	130.64	178.66	247.88	317.77	385.46
8	2	172	76	36.335	32.952	20.654	16.457	22.216	32.184	27.594	18.657	10.125	8.929	7.1159	7.5788	18.49	30.831	38.125	26.078	16.459	11.839	21.036	31.706	40.534	48.48	54.19	70.372	80.541	81.963	67.173	49.051	42.945	44.392	67.098
8	4	1	77	0	0	0	0	0.02309	32.375	74.035	115.69	135	130.56	126.12	80.637	43.413	6.1893	0	0	0	17.879	54.688	98.829	151.81	233.39	395.78	514.54	624.41	637.35	631.14	633.59	616.29	503.12	327.85
8	4	42	78	0	0	0	0	0	0	0	0	0	0	0	0	0	0	0	0	0	0	0	0	12.77	56.605	110.13	155.91	160.25	169.65	201.65	279.73	354.04	403.12	373.9
8	4	72	79	29.434	38.572	52.075	65.578	71.636	71.209	70.782	71.125	55.409	39.693	26.286	16.484	6.6811	0	0	0	8.2528	26.711	45.735	60.192	80.753	108.76	153.23	185.2	207.85	205.51	156.48	141.91	132.4	168.31	206.48
8	4	80	80	0	0	0	0	0	0	0	0	0	0	0	0	0	0	0	0.13823	3.049	6.9384	17.465	39.669	63.543	81.867	109.98	139.65	165.51	208.06	190.79	188.47	211.61	233.44	237.03
8	4	98	81	0	0	0	0	0	0	0	0	0	0	0	0	0	0	0	0	0	0	1.4067	9.2332	23.591	44.171	55.228	56.011	72.659	79.788	99.688	126.22	146.83	150.65	149.99
8	5	102	82	0	0	0	0	0	0	0	0	0	0	0	0	0	0	0	0	0	0	0	0	6.1766	18.567	35.342	43.008	36.463	24.52	18.774	22.935	29.109	23.149	12.031
8	9	227	83	11.58	18.092	15.406	8.8937	3.1669	10.112	19.553	28.959	31.941	34.44	36.938	22.649	11.903	1.2603	0.78434	1.4662	2.0414	8.452	16.476	43.131	68.956	106.16	115.34	128.21	119.2	130.9	176.36	267.21	355.34	412.92	376.11
8	13	113	84	0	0	0	0	0	0	0	0	0	0	0	0	0	0	0.49167	10.508	23.606	35.854	32.991	44.505	84.787	175.71	270.71	340.13	343.09	355.2	389.44	464.23	528.39	560.61	507.66
8	13	205	85	58.02	22.359	0	0	0	2.8463	11.738	20.629	32.15	55.279	81.152	104.58	84.525	58.397	24.531	19.306	19.454	24.484	29.179	39.944	53.167	66.96	73.108	76.343	106.46	104.15	121.04	108.18	96.554	84.927	70.398
8	13	237	86	4.2615	6.2565	5.5606	3.2816	1.0485	0	0	0	0	0	0	0	0	0	0	0	0	2.1661	27.23	52.57	78.847	98.622	123.46	168.12	175.14	202.24	194.64	200.73	190.4	178.79	137.54
8	14	92	87	18.048	19.491	19.085	12.21	5.6587	0	0	0	0	0	0	0	0	0	0	34.831	19.21	3.5895	0	0	0	6.8869	16.75	26.614	31.221	32.691	34.161	30.973	24.038	17.103	11.391
8	14	99	88	14.569	17.803	19.177	18.602	20.02	19.854	12.826	7.6423	4.5638	7.2838	9.8016	15.975	22.148	25.649	20.573	27.423	40.363	57.356	56.354	58.082	78.026	111.12	153.76	173.51	188.61	192.25	185.13	187.94	188.01	216.01	246.08
8	14	185	89	25.694	22.873	18.309	13.744	10.776	6.4486	2.1216	7.3456	22.698	41.081	49.414	40.003	24.664	12.198	13.673	18.976	22.675	15.998	19.52	27.124	53.812	64.126	77.206	78.428	88.246	104.05	127.88	137.72	124.93	81.738	50.04
8	14	213	90	0	0	0	0	0	0	0	0	0	0	0	0	0	0	0	0	0	0	0	0	4.623	11.75	24.515	32.891	35.4	30.161	24.566	24.518	26.168	27.412	30.19
9	5	54	91	1.2253	0.47053	0	0	0.25176	0.64085	1.0299	94.535	74.087	53.64	33.014	24.758	16.503	11.206	7.868	5.3362	3.4953	5.2509	8.3756	19.988	63.89	101.45	126.56	83.565	47.975	13.289	33.764	56.332	81.154	63.211	42.804
9	6	10	92	28.538	0	0	0	0	0	0	1.3945	9.3914	17.388	29.103	73.413	117.72	161.41	185.09	208.77	232.46	160.61	88.894	20.1	117.4	237.68	359.52	477.44	664.71	818.4	883.04	936.59	971.5	1106.9	1277.8
9	6	13	93	0	0	0	0	0	0	0	0	0	0	0	0	0	0	0	0	0	0	30.438	80.132	129.82	154.73	175.31	219.79	316.45	363.07	426.46	528.01	644.02	749.49	908.6
9	6	102	94	122.78	109.61	96.446	91.448	81.44	79.053	76.518	54.969	33.162	11.355	6.7035	3.6154	0.52728	4.7837	12.336	19.889	40.764	77.28	118.93	140.8	127.33	110.42	107.22	135.71	190.73	287.88	380.51	429.01	425.63	353.28	291.01
9	6	146	95	16.876	12.53	6.8137	1.0971	8.8081	22.421	36.035	37.903	30.989	24.075	20.818	20.604	20.391	16.722	10.237	3.7518	8.8425	29.206	49.569	55.875	42.527	29.443	22.345	27.156	42.26	65.341	87.464	90.394	105.36	121.09	142.77
9	6	201	96	33.288	36.378	41.65	38.696	27.6	12.634	5.7048	10.302	17.566	21.264	13.715	6.1667	0	1.8155	9.9546	18.094	24.899	25.479	26.295	35.011	59.952	84.894	97.364	79.646	62.706	59.163	63.331	67.568	68.862	66.398	62.053
9	6	227	97	20.248	4.0447	0	0	0	0.23611	1.2973	2.3585	3.1003	3.0748	8.1243	13.257	18.176	12.066	5.9549	0	0	0	0	6.3523	13.014	19.676	16.33	13.159	9.9883	11.038	8.4146	5.7909	9.7801	18.106	26.432
9	6	230	98	17	12.585	8.1696	4.9981	5.9421	7.3026	8.7525	8.2994	7.8464	7.3933	5.7085	4.1275	2.5466	4.1607	6.6292	9.0977	7.7821	4.5232	2.1328	5.1566	12.802	22.923	33.503	43.143	53.365	72.667	85.73	87.796	73.698	60.458	57.645
9	7	160	99	207.13	174.1	162.43	164.39	184.73	191.76	228.62	246.53	265.9	258.92	260.43	256.95	240.25	209	178.27	145.72	135.8	142.97	196.31	245.34	316.99	363.47	420.31	448.62	452.26	427.44	396.89	377.33	373.24	391.84	450.62
9	8	1	100	659.06	681.17	561.8	426.45	291.1	286.7	326.88	367.05	336.69	249.28	195.47	184.72	212.1	240.98	308.18	344.57	383.16	476.79	631.93	883.68	1219.1	1798.8	2372.6	2788.6	3000.8	3234.7	3664.9	4335.4	5022	5468.9	5791.9
9	8	66	101	37.95	9.0803	5.4511	13.48	21.508	20	12.555	7.3048	8.0038	11.694	12.718	11.071	9.79	9.7439	12.619	14.411	16.813	20.891	44.254	73.078	119.73	180.45	256.1	340.95	390.49	422.68	390.03	402.19	463.8	572.43	663.5
9	8	154	102	4.0058	3.4902	2.033	0.57573	3.5059	9.3015	15.097	14.715	8.9199	3.1243	0	0	0	0	0	0	12.574	31.569	50.565	56.538	70.432	94.65	117.9	118.38	102.68	103.08	117.83	138.02	145.21	157.74	178.51
9	8	168	103	28.723	24.885	21.046	23.492	27.764	32.037	32.715	31.872	31.028	32.623	35.645	38.666	32.725	19.704	6.6831	0	0	0.056007	11.253	32.191	60.245	83.074	97.202	121.47	157.3	195.98	208.99	185.49	169.71	162.3	162.1
9	9	137	104	0	0	0	0	0	1.4608	3.8972	7.2707	8.0473	6.7598	3.9396	7.6301	32.633	57.649	77.558	60.845	59.824	59.818	67.431	69.148	99.451	180.07	251.22	301.87	277.96	268.02	328.88	400.92	447.69	438.88	440.57
9	9	239	105	0.12342	0.045246	0	0	0	0	0	0	0	0	0	0	0	0.4316	0.90628	1.381	1.0608	0.58612	0.11144	3.7277	8.7035	13.703	11.948	12.054	16.114	29.928	46.321	61.734	67.034	61.804	44.665
9	10	64	106	0	0	0	0	0	0	0	0	0	0	0	0	0.30195	3.1929	7.4998	25.024	45.503	70.896	92.976	140.4	199.05	254.83	254.37	240.15	214.77	253.06	313.07	390.78	455.61	486.26	505.94
9	10	131	107	0	0	0	0	0	0	0	0.22057	1.3233	2.4261	3.2465	2.1437	1.041	0.14268	2.6899	5.2371	17.632	29.547	59.327	80.725	111.47	152.13	182.8	216.96	249.54	292.32	316.54	318.14	324.17	350.54	354.37
9	10	143	108	0	0	0.81232	2.4276	4.0429	4.2661	2.6508	1.0356	0	0	0	0	0	0	0	22.532	22.234	26.468	57.533	87.764	142.78	202.59	311.04	397.82	449	457.8	498.22	562.4	646.11	682.56	669.78
9	10	203	109	0	0	0	0	0	0	0	0	0	0	0	0	0	0	0	0	0	5.0536	28.776	57.384	85.653	100.36	113.9	125.99	127.13	115.22	108.71	127.55	174.85	198.28	173.79
9	11	52	110	0	0	0	0	0	0	0	0	0	0	0	0	0	0	0	3.2171	13.647	24.078	29.576	19.145	8.7151	0	0	0	6.2726	74.13	141.99	207.07	139.21	71.356	3.4989
9	11	107	111	28.638	36.539	27.972	19.405	12.654	16.497	20.34	23.318	15.539	7.7601	0	0	0	0	1.4995	3.1112	6.1145	16.067	30.99	47.667	63.588	75.59	104.71	117.99	127.38	95.551	79.083	77.483	108.18	123.02	115.73
9	11	122	112	162.86	155.57	126.55	115.04	115.37	146.05	164.39	181.78	184.12	177.54	180.42	199.97	238.01	257.14	260.39	220.09	174.96	114.06	89.1	81.099	118.32	159.03	202.49	248.5	277.91	292.43	255.16	231.61	239.95	263.41	273.28
9	12	64	113	221.73	216.79	215.15	210.96	205.2	184.69	160.89	145.12	141.43	147.04	147.98	139.46	117.38	97.682	85.968	94.832	116.46	163.71	254.36	370.72	478.83	545.48	581.62	619.3	629.32	677.14	676.39	684.62	637.17	633.63	611.99
9	12	71	114	173.87	139.26	155.33	178.55	216.23	185.62	143.56	100.36	130.31	179.46	224.71	198.85	142.74	96.383	105.3	160.07	207.37	258.41	336.77	429.42	489.85	525.23	529.11	553.38	591.48	637.84	667.58	730.04	787.18	844.61	824.7
9	12	93	115	15.431	10.3	6.7815	3.914	1.9858	0.8805	0	0	0	0	0	2.4936	7.6569	15.351	20.256	25.921	33.969	41.323	4.637	3.6096	2.7018	1.4749	0.2479	4.4143	26.066	67.399	102.09	118.01	114.95	118.2	116.59
9	12	138	116	84.271	84.96	88.016	91.551	78.848	58.638	33.774	23.65	20.625	21.03	17.544	11.963	8.9791	21.801	45.672	67.944	77.683	100.24	138.95	188.94	250.38	287.17	321.88	340.42	360.78	377.52	403.26	424.91	445.69	425.19	414.22
9	12	145	117	10.716	9.2393	10.267	6.384	3.0748	0.9822	1.5916	1.5433	2.688	5.9452	9.4874	10.402	6.5359	2.6693	0.62841	4.1159	8.6463	16.26	36.492	55.829	90.662	127.4	172.03	180.07	172.1	160.43	173.91	203.99	227.72	261.09	268.17
9	12	232	118	0	0	0	0	0	0	0	0	0	0	0	0	0	0	0	0	0	0	0	0	0	0	4.2038	8.8995	13.595	10.56	5.8638	1.1681	0	0	0
9	13	61	119	0	0	0	0	0	0	0	0	0	0	0	0	0	1.0615	3.4782	9.2419	19.928	35.613	70.092	110.42	159.99	207.2	243.06	262.69	266.84	280.8	301.98	371.91	452.43	550.82	605.73
9	13	63	120	56.479	72.535	47.455	22.374	4.8478	12.069	19.29	19.262	14.01	8.7591	4.831	8.1534	14.642	22.253	30.597	34.274	37.95	37.347	47.647	83.877	163.73	232.97	272.53	253.83	247.88	259.4	263.04	237.58	179.09	161.55	169.21
9	13	117	121	0	0	0	0	0	0	0	0	0	0	0	0.46476	1.1986	1.9324	11.091	26.834	42.576	45.136	33.431	23.443	44.334	85.089	136.97	146.02	144.26	148.22	175.72	200.37	215.23	225.62	259.35
9	14	9	122	33.741	48.08	61.702	75.324	81.766	53.574	29.007	54.243	101.6	155.74	122.74	72.573	38.002	43.097	57.906	41.086	24.266	12.137	75.228	158.08	240.95	267.97	294.08	282.72	170.4	91.413	174.24	408.59	655.37	675.35	533.58
9	14	57	123	3.8274	2.7505	1.4718	0.19301	3.1244	6.8043	11.982	9.6514	5.3141	7.662	12.604	18.636	24.851	31.067	37.282	26.016	13.773	3.7602	47.101	111.45	178.27	188.02	183.99	168.62	158.83	187.95	237.63	281.86	315.83	363.68	386.26
9	14	157	124	6.3287	12.635	18.35	14.142	7.713	1.5632	0	0	0	0	0	2.4536	6.0885	9.7234	18.118	27.182	36.245	38.289	42.483	48.057	33.987	74.06	109.34	125.71	107.46	75.72	92.736	159.39	218.42	234.61	166.15
9	15	157	125	24.566	22.68	17.289	11.949	7.9348	9.6674	12.318	16.808	20.938	25.487	30.036	25.53	15.142	5.383	2.6641	6.4483	10.723	18.213	50.323	80.564	113.27	131.11	171.39	209.78	206.13	207.81	204.69	191	183.59	180.76	186.08
9	16	29	126	26.623	27.881	34.405	40.929	41.204	26.378	11.553	0	0	0	0	0	0	0	0	0	0.094387	20.027	39.959	64.763	64.732	71.684	83.057	138.72	210.3	279.88	310.14	310.26	301.75	289.39	284.53
9	16	54	127	39.354	39.778	32.546	25.314	24.211	29.835	35.459	40.046	43.163	46.28	48.358	48.857	49.355	48.862	44.599	40.336	41.301	72.036	115.85	163.63	182.5	192.15	198.68	233.84	284.88	356.89	412.11	444.03	440.3	429.68	435.53
9	16	109	128	8.7644	5.3478	12.553	19.759	24.641	20.213	15.785	11.444	8.4969	5.5493	2.7617	1.839	0.91626	0.0078145	1.8072	6.3433	10.879	12.484	26.44	42.957	61.004	62.21	67.609	75.794	85.658	85.836	84.183	88.203	97.512	110.04	117.17
9	16	145	129	0	0	0	0	0	0	0	0	0	0	0.68859	3.1547	5.6207	7.0647	4.5987	2.1326	1.3094	10.993	21.211	31.46	43.068	58.758	83.235	99.269	114.63	124.47	132.44	142.83	147.86	143.02	124.29
9	16	175	130	0	1.8274	4.0585	6.2895	5.187	2.9559	0.72488	0	0	0	0.50042	1.3875	2.2747	3.294	4.4497	5.9251	7.1594	7.4237	7.5365	8.8594	12.409	17.242	30.335	49.785	68.048	72.095	63.698	55.897	51.65	46.645	42.228
9	16	177	131	0	0	0	0	0	0	0	0.77939	2.0926	3.4058	3.3493	2.0361	0.72292	0	0.66908	5.6741	12.562	22.626	24.525	33.124	43.121	60.661	67.523	70.903	69.8	75.549	94.368	114.04	132.2	118.55	111.7
9	16	184	132	14.73	11.078	7.4132	3.7484	2.4298	1.2973	0.16477	0	0	0	8.4632	18.64	29.11	23.881	14.276	3.8062	5.9616	13.83	22.271	22.55	20.266	21.833	32.657	44.642	50.034	50.579	51.811	57.812	59.688	52.3	46.149
9	17	100	133	0	0	0	0	0	0	0	0	0	0	0	0	0	0	5.1219e-07	1.1993e-06	1.8863e-06	1.648e-06	9.6091e-07	3.855	21.453	38.729	51.76	38.764	39.755	46.451	64.327	55.173	31.27	13.568	17.53
9	17	124	134	0	0	0	0	0	0	0	0	0	0	0	0	0	0	0	0	0	0	0	0	0	1.4359	7.564	13.692	17.831	11.703	5.5747	0	0	0	0
9	18	46	135	0	0	0	0	0	0	0	7.0191	18.394	29.769	28.744	17.369	5.9939	0	0.031281	0.12871	0.22614	1.1778	9.0476	16.917	27.897	54.396	98.555	133.45	151.19	157.19	183.95	181.73	170.78	123.45	89.674
9	20	31	136	0.52996	0.72753	1.1933	1.6063	1.0621	0.51782	0	0	0	0	0	0	0.038364	5.7871	12.115	18.404	19.203	18.995	18.788	16.505	15.015	13.989	14.14	13.482	14.307	36.709	71.275	102.61	114.71	114.13	133.1
9	21	10	137	100.84	89.538	78.33	66.331	73.87	83.098	89.926	81.228	70.344	67.74	98.602	133.61	158.27	128.05	89.002	55.824	62.721	76.215	92.761	101.42	112.35	106.42	142.78	186.2	289.61	377.55	478.86	502.03	515.97	506.43	530.46
9	23	62	138	8.1902	10.016	11.281	9.6749	6.0817	2.5623	0.26194	1.3332	3.2495	5.1658	4.6918	2.7755	0.85913	0	0	0	2.2095	7.9868	19.505	30.779	36.864	45.176	57.591	75.643	96.094	111.94	130.94	153.16	149.46	123.4	102.53
9	23	68	139	0	0	0	0	0	0	0	0	0	0	0	0	0	0	0.36773	0.87453	1.3813	2.0402	3.2852	4.5303	11.169	25.419	45.267	58.656	65.467	56.369	58.257	74.368	90.456	84.929	61.337
9	25	48	140	0	0	0	0	0	0	0	0	0	2.1431	5.2234	8.3037	7.5414	4.8828	2.8655	2.5477	2.9203	1.8573	3.0241	7.5653	15.454	21.551	24.18	36.676	53.321	70.842	64.286	43.557	22.32	8.3806	7.0947
10	21	67	141	0	0	0	6.0485	15.791	29.08	51.223	86.044	127.8	138.45	108.85	58.475	22.217	6.1225	7.4336	15.703	29.88	58.769	89.492	112.92	111.82	93.088	89.843	114.92	186.66	289.06	434.7	490.73	438.94	303.37	196.46
10	21	110	142	5.0826	6.3937	9.934	21.315	33.662	44.9	52.047	56.505	58.966	41.335	22.728	2.9687	1.18	0	0	3.0301	8.547	14.064	20.183	36.247	52.311	87.489	125.88	177.97	165.71	107.83	47.802	69.122	149.04	249.33	215.13
10	21	164	143	0	0	0	0	0	0.56145	1.3231	2.0847	2.3335	2.4155	2.819	3.0484	2.7797	1.9508	0.91115	0.33622	0	3.6927	11.397	20.507	23.283	17.247	8.762	2.4697	3.3178	9.2568	31.374	42.352	59.762	47.323	37.529
10	21	181	144	118.26	80.736	62.399	71.266	73.883	57.552	45.797	32.806	31.507	29.612	29.357	24.846	22.956	20.645	25.796	29.635	37.368	50.802	71.623	108.23	120.56	138.24	147.38	177.89	203.31	176.83	150.68	135.36	135.15	128.38	102.66
10	21	184	145	0.73158	2.7808	4.2445	5.3283	3.2362	6.2582	18.989	33.326	40.424	26.383	16.619	9.4424	14.015	9.5083	4.9352	0.36219	12.831	26.765	40.7	34.379	39.356	44.333	0	0	1.3485	13.63	25.911	66.366	88.671	105.81	78.573
10	22	71	146	40.819	39.294	37.545	56.704	62.296	56.936	31.34	12.037	5.034	23.898	48.986	74.716	82.316	86.37	84.097	64.286	35.144	9.0699	0	11.83	26.726	66.104	106.91	204.29	175.69	122.15	79.842	63.637	67.478	80.886	105.67
10	22	135	147	2.417	4.8109	7.2047	5.1093	2.9094	0.37104	0	0	0	0.8019	3.89	7.5255	10.532	8.5223	5.5729	1.7639	0.68596	0	0	0	0	2.4088	5.1818	36.839	23.498	9.5176	1.3806	1.1242	0.92306	0.52507	0.12709
10	23	14	148	108.09	77.834	44.182	37.011	25.243	13.476	3.3937	4.7743	6.1549	4.7249	2.636	0.58916	0	14.87	32.591	50.873	51.734	49.589	56.878	105.92	260.18	440.61	669.86	773.26	840.96	873.33	938.5	1050	1057.9	1027.8	869.18
10	23	36	149	127.7	129.9	130.29	94.627	61.491	28.356	18.38	9.7361	1.0926	10.584	22.7	37.495	44.008	54.921	67.325	80.496	80.521	85.208	85.304	119.07	182.78	267.8	407.5	553.19	643.13	690.42	749.81	842.47	808.6	662.57	456.63
10	23	76	150	66.827	58.084	44.607	35.235	24.039	12.623	1.2061	1.818	3.7041	5.5903	5.7287	6.5879	8.0199	7.5544	4.5979	1.6414	9.6326	25.038	55.306	89.757	136.67	151.58	159.74	171.71	220.22	320.24	442.51	520.39	509.85	447.97	367.25
10	23	169	151	0.35848	0	0	0	0	0	0	0	0	0	0	0.10122	0.33827	0.57532	0.86047	3.2513	5.5705	9.8356	14.19	17.65	28.89	51.921	79.705	114.7	127.15	135.64	115.44	87.892	113.28	62.161	26.294
10	24	1	152	0	0	0.13714	62.904	125.67	188.44	134.44	71.668	9.6431	0	0	0	0	0	0	0	39.15	90.313	150.83	145.16	250.88	540.53	856.22	960.04	853.25	746.71	847.59	819.61	712.93	612.56	720.83
10	24	99	153	102.59	77.876	73.552	57.14	37.247	16.381	13.768	16.254	12.416	8.3488	2.9956	0.78577	0	0	2.6453	11.992	32.112	71.266	126.1	190.1	230.62	259.13	288.86	359.04	426.91	461.02	447.96	421.03	401.71	385.34	414.57
10	26	78	154	8.6966	4.8486	1.0007	1.6056	9.6364	18.929	25.341	16.807	8.2725	0.21185	0.14161	0.25401	0.46917	0.75344	1.4367	2.6089	8.1386	15.223	21.082	27.206	45.976	66.156	80.439	88.575	65.566	49.791	58.12	74.469	85.263	83.594	83.179
10	27	19	155	141.15	152.93	138.11	117.08	94.653	35.813	39.286	43.089	49.663	54.672	59.729	74.532	101.02	127.59	129.22	96.796	65.41	69.368	128.78	213.22	285.99	320.02	349.24	419.56	501.65	557.2	549.25	583.83	560.42	536.91	539.23
10	27	23	156	121.75	136.68	134.52	122.27	105.35	52.808	71.213	85.349	87.839	88.92	96.388	112.51	117.87	118.74	105.01	103.89	108.06	126.91	186.19	276.01	385.33	457.01	513.26	541.14	564.41	530.29	544.84	561.46	592.33	602.39	523.24
10	27	38	157	88.476	124.93	133.55	142.16	146.35	83.207	39.634	4.7812	15.754	26.663	35.824	58.179	81.74	101.3	79.161	54.684	34.707	69.615	136.17	212.08	253.59	318.61	431.88	548.86	525.05	425.52	369.74	330.17	320.8	263.06	215.43
10	28	100	158	25.965	8.5405	3.8838	1.535	0	0	0	0	0	0	0	5.7292	14.931	26.507	27.558	23.843	19.286	19.808	28.809	35.185	55.33	80.701	107.56	120.14	116.87	116.52	120.82	130.1	148.6	142.65	117.15
10	31	93	159	20.536	20.999	13.492	11.526	32.237	66.3	88.193	58.159	25.001	0	0	0	0	0	9.4913	22.289	35.087	37.957	35.32	32.684	29.392	27.676	37.409	56.99	71.568	75.045	48.708	30.547	17.713	25.616	35.548
10	34	14	160	14.998	18.789	12.429	6.0694	0.14958	3.6869	7.2128	10.739	7.3983	3.8725	0.34663	0	0	0	0.82495	1.8192	2.8135	9.2239	17.797	26.979	29.893	29.224	27.185	20.765	81.384	50.49	25.511	22.066	18.671	23.019	53.22
10	38	14	161	67.334	49.389	26.698	4.0069	0	0	0	0.037326	1.96	4.2062	6.2891	4.4253	2.3424	0.2595	0.63382	2.6371	36.853	75.419	114.4	90.11	53.955	18.223	17.549	30.765	48.52	76.77	110.9	162.55	174.78	180.76	170.24
11	1	38	162	0	0	0	0	0	0	0	0	0	0	0	1.2567	2.6838	4.111	3.2303	6.9784	12.386	26.144	70.751	98.681	121.92	132.98	154.75	183.49	231.33	270.57	323.8	361.1	383.5	411.59	378.1
11	1	53	163	5.0107	3.4751	2.3618	1.2484	3.2981	4.6359	5.9736	6.5311	7.4476	8.3837	6.445	3.6457	0.84644	3.3276	8.0975	15.915	17.15	14.488	8.5762	11.16	20.327	38.179	34.65	55.129	63.285	58.199	57.279	69.201	73.332	82.489	77.616
11	1	64	164	0	0	0	0	0	0	0	0	0	0	0	0	0	0	0	0	0	0	6.243	14.845	23.545	8.3619	6.8894	8.9072	20.52	36.18	54.092	36.831	55.152	0	0
11	1	121	165	0	0	0	0	0	0	0	0	0	0	0	0.5619	1.2652	1.9684	1.6491	1.6129	3.0491	5.3997	6.9363	8.1805	10.02	16.183	32.307	44.926	51.729	49.962	54.954	53.776	50.436	73.164	84.597
11	1	141	166	1.1024	1.5984	1.0733	1.1395	3.0809	5.5241	7.4708	6.8382	6.5324	7.1672	6.9266	6.0855	3.325	2.7997	4.9256	10.016	12.864	13.32	12.234	14.639	16.471	20.046	19.952	26.681	42.867	63.101	70.745	63.778	48.497	30.788	35.868
11	3	155	167	10.542	7.6934	7.7138	10.839	20.304	25.086	22.57	13.464	5.45	0.9852	0	0	0.66114	2.4596	4.258	1.4972	4.5919	9.0304	14.029	24.193	39.625	52.124	56.092	51.98	52.445	50.654	41.259	24.685	13.707	22.902	34.739
11	4	19	168	15.508	3.181	0.03215	0	0	0	0	0	0	0	0	0	0	0	0.94987	3.1508	5.3517	7.8306	12.42	17.695	23.935	28.193	34.49	44.313	71.254	109.81	141.62	164.61	189.71	211.7	188.72
11	4	82	169	2.0839	1.6348	2.9385	3.7678	2.4641	1.1604	0	0	0	0	0	0	0.63653	2.0329	4.0284	6.5821	8.6918	10.514	12.733	16.7	25.816	35.804	44.07	54.094	63.934	73.656	75.904	74.52	83.659	62.901	65.167
11	4	121	170	4.9943	5.0134	4.5055	6.3093	8.9724	12.351	14.236	16.343	18.267	15.432	16.077	16.548	19.513	12.286	5.6913	1.3009	8.5894	16.768	26.533	29.298	31.622	34.412	34.02	33.04	23.091	24.198	30.075	58.183	75.276	74.844	53.327
11	5	172	171	0	0	0	0	0	0.076119	2.2143	4.3524	6.4905	4.5081	2.3699	0.23177	0.74646	2.0756	3.4048	3.5141	2.3413	2.9068	7.7952	13.929	17.125	16.556	20.164	29.038	36.142	50.601	57.461	55.869	50.868	51.639	39.392
11	6	48	172	0.024328	0.58145	2.854	5.4903	7.2579	5.4347	2.7984	0.44941	0	0	1.5577	5.0445	8.5313	10.235	8.9633	7.6916	6.1343	3.9192	1.704	0.5161	3.2175	6.5101	11.876	14.078	17.234	20.283	42.193	65.713	85.955	56.123	49.139
11	6	62	173	2.8073	4.9835	6.911	8.8386	11.375	15.346	19.097	15.191	10.374	5.145	6.1763	9.6928	13.718	15.568	12.694	9.4069	12.766	28.395	46.988	60.653	65.873	83.435	95.366	109.78	111.07	117.53	116.23	131.6	138.83	153.89	167.11
11	6	88	174	0	0	0	0	0	0	0	0.37545	0.99396	1.6125	1.5691	1.481	2.2259	3.7287	5.7611	6.7423	8.5779	10.269	12.344	14.715	19.013	29.908	35.524	35.089	27.164	28.493	40.773	59.953	66.495	65.192	60.115
11	6	101	175	0	0	0	0	0	0	0	0	0	0.29843	0.66678	1.0351	0.85965	0.4913	0.12296	0	0.10841	1.3951	3.8771	6.3809	10.449	13.13	15.895	20.938	27.973	40.953	46.008	50.579	47.501	36.313	19.579
11	8	63	176	0	0	0	0	0	0	0	0	0	0	0	0	0	0	0.07653	0.18886	0.30118	1.2345	5.9862	14.354	22.969	28.354	23.489	20.129	23.54	41.69	65.679	68.214	81.402	80.062	71.161
12	1	29	177	0	0	0	0	0	0	0	0	0	0	0	0	0.19813	3.2715	6.3448	9.4182	6.3911	27.969	76.204	127.27	160.54	167.69	174.84	202.49	270.57	338.65	392.94	408.88	424.82	468.59	376.51
12	1	41	178	68.506	40.668	23.019	14.055	5.0912	0	0	0	0	0	0	39.04	88.707	138.37	125.7	88.066	50.429	29.232	17.202	5.1724	0	0	0	0	0	0	23.621	62.597	101.57	168.4	234.62
12	1	58	179	0	0	0	0	0	0	0	0	0	0	0	0	0	0	0	0	0	0	0	0	0	0	0	0	6.2755	15.877	25.478	23.911	14.31	4.7084	0
12	1	134	180	103.06	96.91	92.24	94.425	78.965	68.373	60.496	51.077	40.141	50.327	68.776	87.1	66.774	41.298	28.838	42.497	69.506	87.342	104.72	119.6	135	156.77	180.84	182.96	159.07	137.12	139.72	170.94	191.83	225.26	292.36
12	1	156	181	0	0	0	0	0	0	0	0	0	0	0	0	0	0	0	0	0	0	0	0	0	0	0	2.6159	18.029	33.443	45.844	30.43	15.017	0	0
12	2	215	182	0.033722	0	0	0	0	0	1.6187	6.8858	11.951	14.103	9.0378	3.9731	0	0	0	3.5801	11.517	23.327	52.676	72.467	90.135	90.476	145.05	222.22	318.31	310.94	309.81	256.69	197.33	139.46	138.83
12	2	224	183	1.3962	4.1753	6.9544	7.3412	4.5621	1.9812	0	0	0	0	0	0	0	0	0	0	0	0	1.3408	18.689	36.844	58.663	46.301	39.2	23.641	30.818	38.14	68.857	92.299	111.82	71.23
12	5	80	184	39.793	19.646	0	0	0	0	0	0	0	0	0	0	0	0	0	0	0	0	0.93341	27.469	57.328	88.024	130.33	176.43	233.1	252.24	260.5	261.51	243.01	224.88	195.45
12	5	203	185	0	0	0	0	0	0	0	0.17602	0.43344	0.69085	0.6333	0.37588	2.2322	4.5551	9.7625	11.358	14.667	18.659	32.574	49.825	72.905	129.22	182.92	240.17	228.93	219.45	208.99	215.41	227.7	204.24	177.84
12	6	158	186	193.84	239.36	184.75	130.68	80.776	137.04	184.51	231.97	199.55	168.26	136.98	126.57	121.74	116.92	139.22	174.5	209.78	240.31	285.8	349.41	484.94	580.07	655.95	623.42	607.25	617.25	710.12	782.66	826.39	813.76	825.8
12	6	197	187	13.636	25.048	38.128	51.208	50.192	37.022	24.479	17.65	13.176	7.1838	1.4913	1.5708	2.8414	4.4185	6.0081	7.9472	16.535	46.239	76.766	97.004	100.94	116.3	161.03	204.4	235.49	226.83	222.82	191.17	179.91	119.18	98.325
12	8	2	188	0	16.154	35.25	54.346	0	0	0	0	0	0	0	0	0	0	0	0	0	0	0	0	0	0	1003.3	798.9	694.83	598.5	523.08	447.66	397.32	448.6	555.43
12	8	5	189	9.0562	0.25013	0	0	0	0	0	0	0	0	0	0	0	0	0	0	0	0	0	0	0	0	973.47	816.4	756.69	657.56	493.18	328.8	224.32	256.57	320.92
12	8	6	190	0	0	0	0	0	0	0	0	0	0	0	0	0	0	0	0	0	0	0	5.3399	84.87	165.59	261.77	326.29	419.96	449.1	547.81	649.88	817.81	885.75	1072.3
12	8	7	191	27.938	29.95	37.784	47.808	63.686	66.556	50.996	36.529	24.551	20.834	18.573	26.262	36.094	41.961	38.201	22.506	9.3209	0	0	0	0	0	537.21	512.39	541.3	563.7	480.74	397.78	314.82	283.55	281.11
12	8	11	192	6.2422	1.2207	0	0	0	0	0	6.0985	13.385	20.672	25.336	29.193	33.05	26.513	15.369	4.2246	0	0	0	0	0	0	415.39	419.62	465.39	478.71	324.05	169.39	31.232	60.079	98.807
12	8	30	193	0	0	0	0	0	0	0	0	0	0	0	0	0.84168	3.9874	14.697	35.81	66.522	104.33	117.77	125.65	155.74	233.28	346.6	394.69	442.69	478.23	539.67	607.7	673.16	463.21	548.6
12	8	69	194	0	0	0	0	0	0	0	0	0	0	0	0	0	0	0	0	0	0	0	0	0	0	0	2.0866	5.8897	9.9014	10.735	6.7233	3.0128	2.0577	5.1002
12	8	109	195	0	0	0	0	0	0	0	0	0	0	0	0	0	0	0.014418	6.2524	20.851	37.805	44.024	35.555	40.104	69.011	125.6	158.16	134.68	124.87	168.4	230.98	279.46	177.3	187.5
12	10	27	196	0	0	0	0	0	0	0	0	0	0	0	0	0	0	0	0	8.5361	43.615	78.693	109.35	130.21	157.66	191.78	301.13	422.75	539.04	502.46	506.55	510.64	341.64	276.47
12	12	51	197	0	0	0	0	0	0	0	0	0	0	0	0	0	0	0	1.9116	23.907	56.65	92.953	109.7	139.77	161.85	222.05	274.55	332.92	342.89	330.79	320.41	334.72	347.44	356.79
13	1	3	198	1.3744	3.9276	6.2476	6.9491	4.3836	1.8182	10.393	24.786	39.371	35.085	21.07	8.9032	7.8199	13.434	14.965	11.398	5.4058	1.4568	1.2929	3.9682	7.8053	9.9088	10.774	11.537	236.32	284.9	330.1	351.4	266.17	161.97	30.012
13	1	74	199	20.577	14.419	8.3224	3.2154	0.071464	0	0	0.095363	2.3524	4.9898	7.4843	13.317	32.965	52.661	62.688	40.403	20.651	10.508	20.27	41.731	115.25	196.56	276.28	329.81	381.77	431.9	470.02	540.92	646.65	613.46	569.87
13	1	92	200	71.034	59.095	33.242	11.453	8.17	19.703	31.236	42.157	47.346	52.536	51.237	40.785	30.333	26.389	34.92	43.452	56.68	74.007	98.779	110.59	109.55	111.14	149.39	257.95	380.47	464.34	482.61	482.62	431.58	434.4	528.58
13	1	103	201	30.006	27.506	21.893	18.113	16.632	24.112	31.591	19.68	13.898	8.1162	5.0199	9.9295	16.791	20.859	17.615	17.664	21.836	35.621	46.997	58.963	71.204	86.408	103.21	113.2	107.99	88.367	191.44	183.89	194.05	220.5	233.99
13	1	122	202	12.425	0	0	0	0	0	0	0.72695	4.1127	7.6708	10.227	7.6912	4.6295	3.0294	9.3678	16.06	24.121	46.892	72.903	100.39	96.72	86.997	75.598	78.51	89.553	107.99	152.2	201.12	260.89	260.47	271.36
13	1	136	203	53.661	47.091	41.9	40.301	38.811	35.885	32.959	32.707	30.777	28.847	27.242	25.971	24.7	22.03	17.544	13.421	13.314	22.457	32.078	49.257	67.748	92.509	106.02	113.3	124.92	142.73	194.71	227.38	245.16	196.58	186.73
13	1	140	204	13.969	7.6926	4.3946	2.0269	6.0969	3.5205	0.94405	0	5.6786	13.004	20.329	17.879	13.694	10.236	11.717	11.75	10.651	13.015	24.356	48.699	109.41	162.9	211.2	228.52	247.08	257.39	216.33	194.13	178.53	236.9	312.09
13	1	168	205	0	0	0	0	0	0	0	0	0	0	0	1.2096	6.8351	12.461	16.477	10.852	6.4238	9.298	28.517	52.607	96.743	136.68	179.34	228.8	277.2	322.91	312.53	312.7	303.69	310.41	323.24
13	1	194	206	0.37975	0	4.411	9.6076	13.879	11.182	6.3099	1.5339	0	0	0	0	0	0	0	0	0	3.6066	12.167	26.646	54.328	83.934	109.1	119.36	131.23	142.97	159.9	181.94	206.13	224.67	218.79
13	2	43	207	0	0	0	0	0	0	0	0	0.23033	0.73754	1.2447	3.8361	9.7975	15.759	17.866	15.831	19.647	31.31	64.677	95.714	141.39	192.45	267.29	329.58	336.95	313.39	278.42	260.19	266.28	293.8	328.21
13	2	46	208	44.509	55.478	28.971	10.351	0	0	0	0	0	0	0	0	0	0	11.922	37.441	68.099	141.02	234.69	362.78	399.69	424.47	442.95	583.79	765.45	902.81	966.13	946.95	963.54	970.74	1025.9
13	2	104	209	25.148	94.135	54.645	16.236	3.0125	1.893	0.77355	0	0	0	0	0	0	0	0	1.5788	10.342	28.969	55.361	73.309	82.311	100.3	123.97	158.73	174.2	187.42	223.87	293.4	380.81	447.7	449.24
13	2	170	210	0	0	0	0.34861	5.274	10.199	15.125	11.228	12.475	14.252	21.597	21.428	20.535	15.696	11.331	7.1603	5.1353	3.4776	1.8397	0.81404	9.7802	37.781	87.382	150.2	192.6	197.78	166.48	131.38	120.71	127.08	131.76
13	3	27	211	48.155	39.997	30.788	30.575	33.278	38.639	35.294	27.053	10.971	4.4946	0	0	0	0	0	3.6499	13.109	37.659	61.546	79.546	98.009	123.17	144.92	201.23	259.38	329.8	394.88	449.38	495.95	467.49	440.65
13	3	31	212	117.16	86.933	61.717	76.639	89.787	106.87	95.378	87.616	96.875	142.29	185.96	196.99	149.39	95.308	57.272	55.569	59.125	65.148	101.66	146.33	193.63	208.55	213.2	211.22	180.15	152.74	148.51	203.03	286.76	350.77	343.98
13	3	32	213	57.387	41.275	38.583	46.797	55.011	57.741	46.719	37.909	31.378	30.838	25.188	20.627	26.943	36.157	45.221	51.003	58.983	76.097	101.3	133.46	168.18	183.79	190.83	257.78	343.59	445.93	430.91	391.13	344.43	420.24	517.44
13	3	70	214	14.981	26.421	35.157	29.802	24.395	18.987	19.453	20.396	21.339	20.541	19.442	18.74	19.668	19.545	19.422	11.973	6.2037	0.43406	9.6032	19.988	70.842	114.72	162.44	166.29	180.33	189.01	190.06	172.86	175.02	223.97	260.99
13	3	144	215	3.0764	5.6887	7.1956	4.9926	3.14	1.3691	1.5793	1.0061	0.43294	1.4906	3.0407	4.5908	4.5334	4.2766	4.0199	2.9156	1.6223	0.32896	0.1082	3.8852	7.6623	16.829	22.996	47.437	68.001	85.13	93.385	99.844	109.37	83.061	76.01
13	4	16	216	2.2013	0.25948	0.15504	0.050602	0	0	0	0	0	0	0	0	0	0	0.03669	4.0905	15.811	45.397	85.416	154.43	238.03	333.04	424.93	518.44	605.64	690.96	762.63	835.47	928.58	1027.7	1125.1
13	4	18	217	10.215	12.182	18.388	24.235	58.326	99.292	138.4	124.48	77.535	33.19	12.062	37.402	72.323	107.79	95.21	59.409	44.518	53.744	75.405	64.056	101.85	170.88	291.23	392.14	464.11	576.7	648.68	696.85	648.83	588.8	519.23
13	4	183	218	0.85568	0	0	0	0	0	0	0	0	0	0	0	0	0.13296	1.7468	3.4626	5.9703	7.2104	8.4185	11.493	21.612	41.785	81.457	111.42	136.38	135.44	141.45	146.32	161.17	179.77	161.38
13	5	22	219	0	15.397	9.0519	2.5381	0	0	0	0	0	0	0	0	0	0	0.39422	7.2722	27.556	76.79	132.41	222.48	350.09	507.89	668.79	835.99	983.96	1118.2	1189.6	1243.3	1265.7	1284.7	1318.1
13	5	35	220	0	0	0	0	0	0	0	0	0	0	0	0	0	0	0	0	4.3058	10.177	20.49	35.615	50.668	69.672	89.447	111.81	132.98	156.7	197.87	246.38	259.78	190.35	124.61
13	5	78	221	0	5.6091	3.4081	1.1316	0	0	0	0	0	0	0	0	0	0	0	0.051071	3.7522	18.565	38.628	64.555	88.185	103.52	112.71	120.42	170.75	247.86	351.48	391.29	362.76	326.6	329.46
13	5	98	222	0	4.7924	9.0895	13.686	9.9591	5.3624	0.76573	0	0	0	0	0	0	0	0	0	0	1.9586	7.0167	15.175	24.541	40.438	58.991	78.829	100.26	113.27	138.32	160.36	187.8	195.52	200.46
13	5	117	223	36.075	29.331	21.132	16.36	19.755	23.282	38.04	65.432	96.97	99.557	73.682	37.991	15.505	10.16	10.631	13.531	27.415	42.169	62.583	74.313	86.018	86.95	80.301	71.357	69.763	81.241	100.61	124.75	116.57	80.298	41.257
13	6	33	224	0	0	0	0	0	0	0	0	0	0	0	0	0	0	0	1.4361	26.713	65.436	122.26	98.79	131.18	176.37	266.53	365.06	449.53	458.98	468.89	451.83	447.2	426.87	450
13	6	56	225	2.3944	0.12913	0	0	0	0.21927	6.0336	11.848	17.662	16.193	15.233	14.273	20.915	40.255	61.966	70.137	55.895	35.982	24.34	1.8818	4.2046	8.3994	12.594	23.192	59.772	112.92	160.09	183.09	194.37	133.96	176.84
13	6	61	226	0.99339	2.0247	3.0561	2.2491	1.2178	0.18646	0	0	0	0	0	0	0	0	0	0	0	0	0	0.48106	1.0591	1.7541	5.0739	13.989	25.518	32.699	29.305	21.179	14.413	18.832	22.39
13	6	130	227	0	0	2.2522	6.6743	12.344	19.933	34.227	46.172	49.973	32.223	14.537	4.5648	15.84	28.01	34.727	27.777	22.526	19.007	17.809	29.177	39.434	61.002	71.286	87.486	100.48	114.04	115.59	125.09	103.18	97.069	84.359
13	7	30	228	0	0	0	0	0	0	0	0	0	0	0	0.25952	0.54902	0.83852	0.65067	0.36117	0.071667	12.285	34.358	62.228	83.56	96.991	127.21	185.75	243.99	284.75	247.75	217.06	186.63	202.45	209
13	7	51	229	65.502	99.694	129.24	149.08	160.4	166.81	159.27	140.14	124.25	123.48	130.22	126.05	119.72	116.8	121.7	140.89	135.13	136.85	125.93	172.59	238.87	330.91	382.27	410.15	419.53	458.65	493.76	499.62	488.98	456.75	440.17
13	8	34	230	0	0	0	0	0	0	0	0	0	0	0	4.759e-07	2.632e-06	4.788e-06	6.3028e-06	4.1467e-06	1.9906e-06	0	0	0.0038789	1.7689	3.8303	9.4901	29.416	51.314	68.451	51.735	46.424	41.679	61.97	79.595
13	8	80	231	0	0	0	0	0	0	0	0	0	0	0	0	0	0	0	0	0	0	1.9082	7.1529	12.542	18.73	22.821	26.265	14.741	18.02	22.689	26.585	21.806	16.05	17.915
13	8	81	232	0	0	0	0	0	0	0	0	0	0	0	0	0	0	0	0	0	0	0	0	0.0019054	2.6635	14.37	32.475	53.017	49.768	36.801	21.199	15.047	9.5781	6.1069
13	10	1	233	0	0	0	0	0	0	0	0	0	0	0	2.2715	4.6784	7.5971	10.279	20.45	36.987	61.544	90.242	156.58	282.24	400.13	469.08	447.64	429.31	448.23	554.01	666.51	743.15	695.31	621.27
13	10	21	234	7.3213	0	0	0	0	1.0155	2.0668	3.118	2.2898	1.2385	0.1872	0	0	0.032222	0.095534	0.15885	2.4039	6.6104	10.817	11.187	6.9173	2.6475	1.4642	13.098	30.503	46.467	45.222	31.576	18.44	11.486	10.332
15	1	67	235	349.62	307.99	234.27	169.38	92.327	52.446	40.592	65.701	72.693	70.535	80.2	84.293	85.835	77.82	80.004	108.36	151.67	182.81	179.73	165.96	165.98	223.45	315.61	395.39	429.29	451.22	403.7	415.45	471.49	474.55	526.41
15	2	33	236	275.82	253.32	195.41	150.88	111.27	101.69	114.58	128.08	133.65	119.35	117.36	105.37	114.82	112.22	120.36	128.12	141.14	156.37	207.76	264.07	316.68	187.9	214.72	262.36	332.4	362.49	519.24	642.14	788.19	788.49	1057.2
15	2	135	237	5.1303	1.3051	2.6848	4.1578	10.576	19.735	27.817	24.893	14.228	4.8727	1.3187	3.9629	6.6072	8.3933	8.3646	8.3359	13.399	31.5	60.754	98.276	138.43	178.59	255.66	315.62	371.26	324.57	325.61	323.84	357.56	328	291.12
15	2	163	238	13.191	0	0	0	0	0	0	0	0	0	0	0	0	0	0	0	0	4.0857	9.5976	20.505	42.473	61.106	75.625	25.511	22.017	40.276	79.62	113.56	79.929	82.799	92.954
15	3	18	239	3.8506	8.7341	13.618	11.503	6.6197	1.7362	0	0	0	0	0.6111	1.4454	2.153	5.4475	10.03	20.861	44.852	71.501	98.835	127.38	166.85	220.2	268.06	311.18	323.85	329.84	347.27	396.66	608.76	809.78	992.44
15	3	39	240	68.686	58.762	43.18	22.08	9.0166	0	0	0	0	0	0	0	0	3.9109	9.2056	21.467	34.955	46.014	63.253	83.748	105.26	149.11	220.97	310.94	368.78	419.15	481.64	497.16	651.65	708.86	622.72
15	3	115	241	8.433	3.6437	1.1568	1.9181	1.998	1.2367	0.47543	0	0	0	0	0	0	0.71086	5.4156	21.564	35.185	48.284	47.021	51.506	52.025	58.445	76.328	94.52	119.93	129.15	144.58	169.94	207.21	215.09	187.66
15	4	64	242	0	0	0	0	0	0	0	0	0	0	0	0	0	0.0015626	0.18048	0.35939	23.425	112.09	211.79	335.44	346.31	357.81	377.83	450.87	515.77	510.29	612.96	758.19	902.7	955.45	962.41
15	4	202	243	0	0	0	0	0	0	0	0	0	0	0	0	0	0	0	0	1.8928	10.862	20.259	32.784	36.224	42.974	44.972	54.379	84.673	124.22	162.24	191.32	200.92	189.38	147.56
15	4	208	244	0	0	0	0	0	0	0	0	0	0	0	6.6268	3.7202	1.3777	3.7116	7.3419	11.071	19.649	37.27	64.85	91.207	127.88	175.36	265.85	344.1	370.65	415.04	445.9	524.63	539.58	540.36
15	4	231	245	0	0	0	0	0	0	0	0	0	0	0	0	0	0	1.5851	5.4713	9.497	16.167	19.453	25.35	21.957	23.172	27.267	47.417	57.876	67.545	61.528	93.615	141.3	227.3	239.49
15	5	27	246	0	0	0	0	0	0	0	0	0	0	0	0	0	0	0.52564	17.157	69.917	157.71	324.89	533.65	718.28	841.03	946.05	1083	1372.3	1694.6	1889.9	1722.3	1775.7	1878.1	1973.4
15	5	60	247	0	0	0	0	0	0	0	0	0	0	0	0	0	0	0	0	0	0	0	0	0	0	0	0	2.3559	5.331	7.787	7.4977	4.31	1.1224	0
15	5	79	248	0	0	0	0	0	0	0	0	0	0	0	0	0	0	0	0.52845	7.7176	22.464	66.731	130.33	187.46	220.06	256.45	311.86	402.07	487.78	535.92	513.16	431.17	420.5	410.08
15	5	102	249	2.2118	3.7987	4.3642	2.7773	1.1904	0.14889	0.60702	1.0552	1.105	0.67499	1.4599	3.7657	6.3902	7.1102	4.4857	1.8612	0	0	0	8.6874	24.498	41.287	44.944	35.267	29.04	37.427	50.493	48.572	67.853	164.28	237.41
15	6	2	250	78.869	34.099	0.36004	0	0	0	0	0	0	0	0	0	0	0	0	0	9.5273	55.531	178.37	314.22	463.9	654.22	873.94	1061.1	946.11	1208.5	1507.3	1279.3	1168.9	963.59	942.12
15	6	14	251	507.08	348.76	210.05	96.087	55.057	29.315	12.774	7.1228	1.6075	0	0	0	0	2.3499	5.2242	10.834	38.669	115.09	206.58	315.16	382.87	465.87	550.04	668.99	730.95	809.47	900.56	1056.9	1171.3	1282.1	1341.5
15	6	16	252	15.984	8.1117	0.83669	0	0	0	0	0	0	0	0	0	0	0	0	1.3704	6.2721	34.27	89.043	149.13	177.57	223.02	268.85	357.73	352.89	551.28	694.72	525.34	507.5	391.49	394.64
15	6	17	253	59.402	10.003	26.091	15.614	6.6728	0	0	0	0	0	10.605	26.654	42.704	42.033	34.09	26.146	31.291	48.676	66.062	88.042	108.51	132.37	142.53	154.14	164.68	196.44	260.48	325.01	353.37	392.02	477.04
15	6	21	254	0	1.4191	5.291	8.6239	10.122	6.4775	2.8333	0	0	0	0	0	0	0	0	2.6115	10.192	17.773	31.312	41.156	65.652	106.48	162.35	202.5	133.41	220.69	288.23	192.58	209.72	88.885	102.81
15	6	45	255	12.489	26.302	38.063	34.222	28.834	18.75	10.121	4.1625	2.7248	6.3077	9.365	8.3058	4.6142	1.3598	0	3.112	11.334	19.556	23.421	22.711	38.854	57.42	82.663	82.651	83.247	85.532	116.93	136.44	134.45	123.18	115.88
15	6	90	256	12.034	4.8246	0	0	0	0	0	0	0	0	0	0	0	0	0.43984	4.2181	9.8433	16.237	16.73	15.002	22.853	50.711	86.446	111.88	103.44	109.86	98.68	78.717	89.619	96.829	88.606
16	1	142	257	0.12144	0.37333	0.58614	0.59161	0.34884	0.13162	0	0	0	0	0	0	0	0	0	0	0	0	0	0	0.5201	1.8397	5.3175	5.6754	10.064	0	0	0	0	0	0
16	1	152	258	15.972	3.3186	5.8483	8.7684	5.5944	2.9817	0.369	0	0	0	0	0	0	0	0	0	0	0	3.1796	12.374	34.56	69.777	124.85	163.57	123.99	80.307	79.029	76.051	97.116	29.742	34.28
16	1	177	259	8.5514	3.0295	0.85128	0.46197	0.11592	0	0	0	0	0	0	0	0	0	0	2.2805	7.3453	13.166	17.505	26.604	37.631	65.553	96.89	117.44	73.905	70.455	74.215	74.274	119.22	101.41	119
16	1	194	260	20.22	14.787	12.693	22.763	19.79	11.832	7.5587	6.9086	8.227	5.2846	2.3422	0	6.3938	19.88	33.404	37.789	29.578	22.007	19.234	19.977	16.284	14.073	30.174	50.636	111.99	164.14	193.34	168.58	173.19	173.59	24.722
16	1	215	261	10.501	2.8173	0.16037	18.287	11.662	5.5284	0.81426	1.097	4.2439	12.473	20.605	23.092	16.507	8.0749	1.736	3.2423	11.121	19.566	23.27	30.407	42.593	55.418	54.514	49.372	74.808	117.91	158.31	179.6	83.309	55.047	25.218
16	2	9	262	45.2	49.033	49.126	49.535	39.239	28	20.143	31.231	41.225	45.26	29.155	14.021	2.2243	3.4773	10.649	20.321	50.739	100.19	147.3	182.94	182.54	170.44	152.48	130.74	88.137	391.04	459.35	489.4	425.46	382.49	344.99
16	2	28	263	0	0	0	0	0	0	3.1096	7.0124	11.053	15.094	10.991	5.929	0.86703	0	0	4.1596	21.509	47.24	72.351	123.62	192.35	263.7	357.05	523.6	767.18	778.21	687.27	798.38	568.05	417.21	378.96
16	3	67	264	0	0	0	0	0	0	0	0	0	0	0	0	0	0	0	0	0	0.94936	4.3142	10.357	17.285	22.039	23.197	35.864	49.659	77.589	49.67	114.72	178.96	254	107.93
16	3	77	265	0	0	0	0	0	0	0	0	0	0	0	0	0	0	0	0	0	0	0.015498	2.2553	4.4973	6.9195	13.168	45.025	124.52	183.37	0	0	0	0	0
16	3	83	266	0	0	0	0	0	0	0	0	0	0	0	0	0	0	0	0	0	0	0	0	6.0393	22.483	38.927	36.298	58.437	76.103	39.653	50.786	59.571	77.054	25.603
16	3	97	267	0	0	0	0	0	0	0	0	0	0	0	0	0	0	2.7804	8.9784	15.668	26.939	42.461	60.852	94.132	138.19	204.49	316.26	316.3	379.7	230.62	304.69	351.33	166.83	178.64
16	4	14	268	0	0	106.78	66.431	26.083	0	0	0	0	0	0	0	0	0	0	0	41.736	103.95	214.12	391.27	624.15	946.19	1204.2	1411.3	1645	1854.8	2107.9	2195.7	2023.5	1998.9	2175.9
16	4	32	269	56.903	40.238	90.629	51.433	21.59	2.7982	0.3028	0	0.20392	0.93309	5.2079	10.03	13.696	10.904	5.8782	1.4828	17.893	43.814	80.224	142.08	219.82	311.74	380.13	430.11	587.98	719.6	913.73	1011.8	902.36	914.08	976.32
16	4	72	270	0	0	0	0	0	0	0	0	0	0	0	0	0	0.51122	1.09	1.9462	26.996	61.963	99.994	154.75	210.46	288.59	327.66	355.16	413.19	477.34	582.44	693.54	527.21	573.41	622.38
16	4	77	271	0	0	0	0	0	0	0	0	0	0	0	0	0	0	0	1.3349	10.332	21.673	34.443	63.019	102.3	186.94	275.59	356.19	329.26	389.67	494.99	439.78	220.19	244.07	327.03
16	4	106	272	4.9983	10.775	21.722	21.693	22.183	20.97	12.916	6.1468	0	0	0	0	0	0.080401	0.86131	1.6422	8.7859	17.458	29.811	47.776	84.147	143.89	208.41	247.33	298.07	326.24	416.02	564.53	506.25	570.54	635.19
16	4	150	273	5.7977	1.8169	0	0	0	0	0	0	0	0	0	0	0	0	0	0	0	0	0	0	0	0.012598	5.6099	14.61	34.368	70.118	107.69	51.863	5.7831	0	0
16	6	5	274	41.62	13.341	2.8013	1.3726	0	0	0	0	0	0	0	0	0	0	10.198	56.351	169.18	406.67	828.05	1433.1	2053.6	2516	2713.6	2858.1	3027.5	3494	3679.2	3750	3745	3348.3	3104.6
16	6	6	275	2.2668	15.26	9.7882	4.8254	0	0	0	0	0	0	0	0	0	0	0	0.013998	0.29018	6.7733	49.22	233.98	522.02	917.1	1280.8	1650.6	1879.2	2193	2213.7	2429.2	2555.1	2043.1	2295.1
16	6	17	276	54.891	14.58	0	0	0	0	0	0	0	0	0	0	0	0	0.23884	1.2632	3.0297	10.483	40.035	135.68	261.9	418.11	587.03	776.61	975.63	1068	1196.7	1345.6	1352.7	1473.4	1498.6
16	6	18	277	15.285	3.5297	0	0	0	0	0	0	0	0	0	0	0	0	0	1.0147	11.286	45.808	121.2	237.15	406.76	647.83	971.19	1286.5	1412.5	1566.7	1634.7	1751	1723	1244.3	1561.5
16	6	31	278	8.7772	2.5266	0	0	0	0	0	0	0	0	0	0	0	0	0	0	0	0.52912	4.2479	31.691	70.929	139.15	219.99	337.33	465.17	542.69	397.02	339.14	346.43	386.87	479.72
16	6	33	279	22.955	6.1346	0	0	0	0	0	0	0	0	0	0	0	0	0	0	9.4687	19.674	31.128	35.941	51.556	85.698	169.25	264.69	397.08	476.29	617.72	724.76	819.69	936.25	1093.9
16	6	35	280	3.5841	4.4914	6.3787	9.5131	6.6104	3.293	0.32355	0	0	0	0	0	0	0	1.6004	8.821	31.526	59.965	93.468	126.29	164.62	203.21	251.4	310.37	404.44	517.48	510.76	540.02	706.49	794.71	946.53
16	6	42	281	3.7363	2.138	0.95498	0	0	0	0	0	0	0	0	0	0	0	1.8559	7.565	27.696	49.353	74.784	95.965	119.81	161.94	203.47	245.28	266.11	296.71	305.66	328.78	420.18	473.15	349.91
16	6	46	282	12.268	3.0625	0	0	0	0	0	0	0	0	0	0	0	0	0	0	0	6.5249	15.524	27.277	31.582	35.909	98.198	199.72	303.78	389.38	383.06	412.22	572.07	637.78	683.12
16	6	49	283	57.781	40.555	23.904	13.543	6.9332	3.869	2.3507	0.8325	0	1.6288	8.1007	15.574	22.687	19.182	19.249	19.908	38.979	57.178	82.039	123.19	182.53	284.68	377.57	461.6	514.04	527.32	531.49	637.62	609.78	578.25	649.01
16	6	55	284	44.721	29.336	15.206	7.1053	3.0435	1.583	0.90756	0.23212	0	0	0	0	0	0	0	0.10982	5.9548	13.647	24.277	36.938	58.206	88.941	72.876	79.908	95.533	153.85	217.65	196.89	246.28	227.94	88.602
16	6	66	285	0	0	0	0	0	0	0	0	0	0	0	0	0	0	0	2.0232	7.1621	13.89	24.254	35.883	46.246	55.719	79.77	125.34	218.55	358.9	415.66	358.43	279.84	255.23	242.72
16	6	67	286	5.2172	1.2744	0	0	0	0	0	0	0	0	0	2.2441	7.7843	13.325	18.202	19.112	20.749	21.391	38.688	75.996	118.52	156.55	198.57	258.76	303.74	407.85	448.67	436.21	372.06	303.8	231.69
16	6	68	287	5.749	1.4787	0	0	0	0	0	0	0	0	0	0	0	0	0	0.31357	8.6023	36.574	77.149	126.89	157.73	206.24	251.17	318.06	361.24	425.85	409.31	451.35	419.19	496.85	525.55
16	6	82	288	0	0	0	0	0	0	0	0	0	0	0	0	0	0	0	0	0	0	0	0	0	0	17.147	52.748	107.87	89.296	14.004	0	0	0	0
16	6	100	289	6.5485	4.351	5.4567	7.5418	4.7509	2.357	0	0	0	1.2828	8.5128	15.743	21.448	14.218	7.5632	1.3632	3.3165	5.587	10.224	23.972	37.398	47.646	44.907	41.748	46.254	51.127	56.928	52.966	55.607	72.316	77.955
17	1	95	290	2.8575	7.048	48.342	34.425	20.591	10.816	5.9137	4.6584	5.5424	8.5673	9.325	5.9019	2.4103	0.43514	1.9062	5.4728	15.148	24.212	31.897	40.837	58.697	93.732	127.83	141.89	138.28	104.24	87.086	55.037	62.595	70.397	129.35
17	1	111	291	41.255	55.776	35.702	28.286	48.106	33.078	16.957	4.1663	2.5664	1.404	0.24172	0	0	0	0.21981	1.0404	5.271	18.76	52.1	88.658	120.61	130.88	149.82	180.31	219.98	234.46	217.8	190.86	211.74	259.82	288.55
17	1	130	292	4.1289	6.3778	7.2899	12.747	17.166	20.812	12.141	5.9677	0	0	0	0	0.29513	0.60503	0.96312	4.0935	9.919	15.984	21.216	27.992	41.499	68.455	101.54	137.8	155.44	146.93	134.16	119.56	131.42	141.27	104.32
17	1	144	293	59.932	31.005	10.716	7.7251	27.458	16.483	5.2761	0.54585	0.86808	1.2634	1.7053	2.1472	2.9544	4.0837	5.2131	7.4448	13.779	29.183	57.325	86.255	110.65	139.07	169.39	196.45	182.93	166.72	153.84	167.15	167.14	192.83	140.48
17	2	29	294	191.3	162.61	118.47	55.138	15.242	22.805	13.199	3.5921	0	0	0	0	0	2.1813	6.5882	15.492	35.668	67.33	130.1	206.21	295.46	368.35	451.54	511.51	586.06	638.21	714.51	764.02	803.59	915.14	1009.8
17	2	61	295	44.252	78.605	46.184	38.301	17.233	12.915	9.3141	6.6656	6.5817	10.513	14.762	15.984	13.752	11.956	10.459	11.609	13.4	32.535	91.216	177	272.18	345.81	419.05	473.56	521.95	520.86	545.96	600.02	650.65	558.92	453.6
17	2	79	296	19.377	65.829	37.694	16.46	0.14348	0	0	0	2.9593	10.55	18.141	20.907	13.316	5.7248	2.705	13.798	25.013	32.885	24.79	23.677	30.51	66.096	93.691	121.82	122.06	127.6	140.71	163.57	191.28	226.63	192.6
17	2	84	297	28.673	12.094	2.605	0	7.6892	13.453	19.389	20.677	16.128	11.287	6.9929	4.2591	2.5952	3.1018	5.2546	8.2742	13.736	24.114	35.962	50.621	76.977	124.75	189.54	238.83	269.01	252.82	235.25	208.83	129.31	163.96	217.35
17	2	88	298	21.287	17.877	10.549	3.8588	0	7.21	4.5027	1.7955	0	0	0	0	0.68157	1.3815	2.0814	1.5189	1.6274	3.7243	12.979	21.281	30.799	28.975	27.632	25.06	37.476	53.611	68.594	64.8	75.246	75.328	121.65
17	2	90	299	5.6577	4.147	2.8311	1.6955	0.71887	0.43688	0.65179	1.0801	1.7208	1.5749	0.93424	0.29355	0	0	0	0	0.034014	1.8475	4.1325	6.7512	8.2531	15.201	25.369	48.038	56.481	27.77	28.416	44.658	74.42	84.03	88.923
17	2	108	300	2.5375	4.4741	3.0869	1.8202	1.2501	26.071	16.197	7.6563	2.5276	5.8013	7.3873	8.8747	6.6952	3.8253	1.3125	8.0494	16.68	28.457	28.937	36.379	44.473	62.047	74.049	104.91	150.77	202.24	245.5	250.79	176.72	143.76	144.7
17	2	109	301	1.3528	0	0	0	0	0	0	0	0	0	0	0	0	0	0	0	0.78939	2.1476	5.9662	13.099	22.889	40.377	66.044	100.26	118.97	98.061	85.119	76.469	36.417	32.862	101.07
17	2	116	302	7.4909	4.1287	1.7971	3.0492	1.284	9.3379	5.6268	2.0045	0.69042	2.2364	3.7823	4.17	2.6241	1.0781	0	0	0.26379	2.621	14.076	31.687	55.952	75.095	101.95	119.67	130.05	121.76	107.91	103.72	124.3	110.23	53.148
17	2	129	303	0	0	0	0	0	0	0	0	0	0	0	0	0	0	0	0	0	0	0	0	0.56328	1.794	3.9492	5.1721	6.7827	8.723	10.374	10.76	7.9642	3.2872	0
17	3	5	304	208.34	65.649	13.889	74.51	249.03	310.18	308.93	286.91	277.86	268.95	225.31	181.67	155.07	146.27	144.05	163.84	223.95	328.88	481.11	635.69	784.83	917.32	1027.3	1139	1279.4	1442.1	1582.5	1701.5	1692.5	1567.9	1422.4
17	3	42	305	131.04	69.458	45.787	34.405	23.681	16.636	37.88	39.962	40.282	48.436	36.263	23.354	16.002	30.269	47.716	68.813	67.972	64.439	63.56	68.548	74.512	100.12	135.34	178.56	189.35	180.84	152.04	131.98	136.88	186.83	239.34
17	3	55	306	93.558	107.51	72.4	47.36	84.668	91.584	108.61	102.66	92.084	73.601	62.068	60.863	74.25	88.287	98.179	78.642	80.015	88.052	95.637	123.15	148.56	182.53	186.76	197.27	206.23	229.16	238.7	247.05	241.74	182.91	194.71
17	3	128	307	23.095	26.812	30.986	25.33	13.161	4.1946	2.9966	15.056	21.013	15.597	9.388	5.197	3.4217	2.2286	3.4428	4.3558	5.4415	12.344	22.855	37.446	50.659	60.299	63.592	53.197	38.32	28.666	30.434	38.513	37.472	55.632	58.573
17	4	17	308	244.5	111.39	63.401	36.937	10.473	3.9693	2.0696	0.16979	21.247	11.64	3.0961	0	0	0	2.466	17.712	51.973	97.155	147.97	212.18	297.87	389.15	458.22	478.21	482.72	522.83	608.81	655.99	672.6	694.85	666.39
17	4	31	309	59.29	20.752	15.029	14.983	13.61	9.5557	5.3322	7.2757	5.0295	2.5126	0.24727	0	0	0	0.04858	0.61722	1.7781	5.1516	15.748	34.226	50.468	74.482	108.1	143.89	173.88	176.49	176.47	166.62	203.04	223.24	247.6
17	4	46	310	27.52	8.2198	4.4724	1.9757	0	0	0	0	0	0	0	0	0	0.016595	3.9748	14.052	32.273	72.61	125.93	188.58	205.05	243.98	281.57	373.66	460.33	461.64	493.92	527.26	610.57	681.13	762.5
17	4	111	311	24.837	8.0501	3.5931	0	0.019946	0.36029	0.70064	0.9862	0.67241	0.33247	7.5	19.897	32.32	31.585	19.162	6.7383	0	4.3029	11.404	20.634	40.457	65.793	102.13	116.9	119.19	114.99	112.7	100.37	82.318	62.538	42.462
17	4	138	312	0	0	0	0	0	0	0	19.2	10.873	3.5059	0.13325	0.097903	0.13903	0.18017	0.25953	0.1748	2.8	13.194	24.793	33.965	35.843	36.693	47.384	67.995	95.061	70.988	76.02	71.191	67.177	68.323	90.043
17	5	5	313	114.67	45.717	4.8619	2.8756	1.1752	0	0	0	0	0	0	0	0	0	0.57134	12.787	43.719	90.906	132.05	176.68	231.78	332.22	491.23	773.04	1031.7	1114.7	1200.2	1330.7	1440.9	1526	1596.6
17	5	11	314	0	0	0	0	0	0	0	0	0	0	0	0	0	0	0.46122	7.6866	45.76	86.322	133	165.6	206.8	278.79	348.66	412.19	314.06	377.65	454.59	599.73	598.87	737.31	862.39
17	5	29	315	0.15124	10.553	85.561	55.265	24.969	0	0	0	0	0	0	0	0	0	3.9674	27.405	72.795	120.96	107.1	155.31	194.76	228.46	239.62	273.49	270.06	327.13	373.68	455.9	557.28	656.6	765.78
17	5	37	316	1.8421	0	11.245	8.9677	8.2309	10.201	8.7974	5.1041	1.4108	0	0	0	0	0	0	0.47544	6.8876	19.132	34.105	48.245	53.548	49.548	36.156	20.003	22.33	37.271	60.794	70.416	89.51	113.06	137.32
17	5	98	317	0	0	0	0	0	0	0	0	0	0	0	0	0	0.71448	1.5522	2.3898	2.03	1.4132	0.84605	0.84219	1.5765	2.8399	5.1578	6.9049	7.9304	8.2435	9.1664	12.489	13.435	9.9797	7.3049
17	6	3	318	292.77	205.45	147.82	175.72	263.69	335.99	273.29	209.93	149.25	156.6	168.29	181.15	160.48	135.15	108.82	127.74	227.23	414.3	626.64	824.1	974.54	1095.3	1238.1	1362.5	1494.6	1506.9	1526.8	1528.9	1623.4	1635.1	1610
17	6	5	319	45.78	33.133	24.443	15.7	14.724	14.354	19.848	24.792	30.125	27.968	28.318	28.002	23.557	13.613	5.4927	16.472	44.145	77.331	88.313	90.954	86.729	98.698	137.52	195.71	267.15	269.57	293.4	292.3	223.71	239.55	324.92
17	6	6	320	17.686	0	0	0	0	0	0	0	0	0	0	0	0	0	11.143	23.451	50.25	74.663	101.49	180.89	295.36	411.84	510.84	632.49	788.06	836.67	1002.4	1240.6	1018.6	1289.9	1085.1
17	6	20	321	0	0	0	0	0	0	0	0	0	0	0	0.078744	0.55234	2.4477	5.4058	13.359	22.616	34.302	36.35	32.815	21.453	20.858	53.224	96.916	140.44	139.56	139.57	143.05	132.34	207.61	200.41
17	6	21	322	0.3885	0	0	0	0	0	0	0	0	0	0	0	0	0	0	0	0	0	0.12161	13.194	28.711	44.227	82.139	133.79	185.44	99.196	161.56	263.87	158.68	256.88	209.9
17	6	23	323	0.27017	0	0	0	0	0	0	0	0	0	0	0	0	0	0	0	0	0	0.95737	2.2635	3.5697	3.1493	16.746	31.277	65.157	81.875	89.644	68.335	66.36	73.852	76.77
17	6	30	324	0	0	0	0	0	0	0	0	0	0	0	0	0	3.3768	21.2	39.024	52.66	34.837	17.013	0	0	0	0	0	61.247	152.24	238.52	205.31	140.67	53.214	0
17	6	31	325	23.577	0	0	0	0	0	0	0	0	0	0	0	0	0	0	0	0.022439	9.3768	20.111	36.574	55.551	87.786	133.96	200.73	291.55	374.66	477	535.53	609.14	489.8	557.09
17	6	36	326	65.048	63.516	56.359	57.306	67.387	81.302	73.455	69.852	68.632	73.218	70.702	62.592	56.054	53.009	53.124	49.913	56.462	67.718	101.44	122.67	143.8	131.92	149.83	186.84	261.44	324.57	334.59	313.62	292.48	307.96	379.7
17	6	41	327	2.23	5.1553	8.0806	6.9672	4.0419	1.1166	0	1.001	2.3774	3.7537	3.3262	1.9499	0.57353	0	0	0	0	3.8547	7.9345	16.659	18.249	19.018	31.216	52.668	74.833	62.338	100.19	156.67	69.142	5.4801	37.514
17	6	94	328	0	0	0	0	0	0	0	0	0	0	0	0	0	0	0	0	0	0	0	0	0	0	16.813	34.678	56.056	52.179	39.538	19.999	9.9801	2.8098	0.31656
18	3	6	329	252.81	256.76	256.58	274.2	243.64	200.21	140.62	148.19	155.9	172.98	144.53	124.33	108.12	84.133	48.189	12.244	58.883	132.43	207.77	259.43	439.81	607.39	745.89	745.87	779.34	805.9	843.7	928	1061.5	1240.9	1287.7
18	3	69	330	68.354	75.958	85.181	61.154	32.902	12.512	33.005	64.285	90.617	95.61	86.836	76.115	75.522	88.181	96.811	86.553	85.427	86.427	102.81	92.26	93.029	141.77	205.19	254.32	252.19	377.24	531.69	715.28	724.46	680.12	560.92
18	3	80	331	0	0	0	0	0	0	0	0	0	0	0	0	0	0	0	0	0	0	1.3864	6.8976	19.827	37.248	81.634	154.97	223.39	261.09	219.19	174.19	131.33	116.14	110.32
18	3	150	332	0	0	0	0	0	0	0	0	0	0	0	0	0	0	0	0	0	0	0	0	1.9439	9.1334	34.241	60.638	107.28	118.62	121.59	72.046	35.593	4.2805	0
18	4	147	333	0	0	0	0	0	0	0	0	0	0.42931	2.323	4.2168	5.5246	3.6309	1.7371	0	0	0	0	1.1302	2.5157	3.9012	3.2259	1.8404	0.65102	1.5587	4.8636	7.9243	9.9358	6.2178	5.986
18	5	99	334	24.314	17.59	10.083	2.8259	0.97466	0.56977	0.16487	5.3241	14.305	23.287	24.372	17.7	11.028	5.8014	3.4921	1.1828	0	0	17.181	45.084	76.917	76.871	80.501	80.17	107.55	109.51	104.25	80.815	77.265	64.695	51.646
18	5	144	335	0	0.038141	0.19724	21.293	60.316	99.075	103.39	69.199	35.156	13.505	8.6299	3.755	0	0.44197	2.2878	4.1723	10.149	33.61	65.329	102.63	122.22	149.52	155.8	182.42	196.92	220.53	221.33	173.6	126.84	79.599	56.968
18	6	137	336	0.50507	0.19487	0	0.18979	0.79557	1.4013	1.7148	1.109	0.50322	0	0	0	0	0	0	0.084109	3.4078	6.7315	10.055	10.663	13.622	17.896	19.134	18.728	17.65	23.051	30.471	49.182	63.302	71.612	50.379
18	7	43	337	0	0	0	0	0	0	0	0	0	0	0	0	0	0	0	0	1.8545	8.5583	18.156	51.63	80.523	110.68	93.129	134.39	167.78	224.69	205.53	196.88	192.21	193.74	139.97
18	8	230	338	3.2905	5.6058	6.4511	4.1072	1.7633	0	0	0	0	0	0	0	4.202	9.2605	14.319	11.702	6.6434	1.7068	0	0	0	3.7262	7.9239	12.122	20.506	32.322	42.43	34.122	19.467	4.8116	0
18	9	79	339	107.41	102.83	98.128	84.13	66.623	49.128	73.847	110.62	147.39	129.98	94.226	59.169	38.903	24.466	9.4402	26.159	69.221	131.06	173.81	207.33	253.87	323.01	407.25	508.72	597.34	660.74	734.53	776.1	809.74	755.85	715.18
18	9	160	340	14.821	21.632	31.533	24.507	24.106	27.409	36.672	31.828	17.87	8.4301	6.2879	9.5565	10.282	11.727	13.172	13.968	13.071	21.21	38.666	63.892	86.887	114.74	161.66	222.26	262.03	262.78	229.97	204.79	199.38	223.56	255.57
18	9	219	341	38.35	55.137	80.93	99.361	88.954	76.254	56.833	37.218	18.427	7.8045	17.871	28.693	47.563	62.152	75.47	72.096	56.352	49.297	68.278	83.525	90.955	76.162	80.78	81.027	87.721	89.988	113.42	141.69	156.07	141.5	124.91
18	10	8	342	3.4412	0	0	0	2.2377	16.933	31.628	43.964	29.269	14.573	0	0	0	0	0	0	0	0	0	70.838	269.72	483.52	623.4	701.69	768.73	837.92	796.16	739.47	714.78	700.3	717.21
18	10	46	343	347.88	304.97	249.57	208.8	202	196.44	191.77	186.76	179	166.15	136.11	112.81	94.353	91.935	97.453	90.837	128.92	192.64	291.69	391.95	462.39	494.62	459.32	432.61	403.69	445.92	506.16	591.08	624.54	611.7	572.61
18	10	47	344	97.393	79.983	56.807	61.568	79.356	99.51	85.268	66.737	49.341	50.466	48.565	44.104	36.42	36.112	61.318	72.28	94.92	136.35	231.72	359.34	455.83	558.34	633.45	725.71	778.32	839.48	891.95	959.06	965.14	963.75	790.31
18	10	50	345	86.054	53.598	68.341	107.72	148.54	154.27	140.64	126.93	110.22	93.194	70.52	56.414	46.101	42.787	49.188	65.009	86.372	93.622	113.79	137.4	175.42	194.29	199.1	195.74	197.76	216.53	229.22	243.1	241.67	273.41	291.89
18	10	82	346	16.062	9.599	2.7925	0.60912	0.26069	0.057278	0.051631	0.030459	0.0092866	0	1.1719	6.6388	12.106	16.016	11.362	15.04	27.901	51.509	70.987	78.144	76.484	89.414	103.62	120.24	124.51	138.76	160.39	205.3	239.39	266.07	222.48
18	11	40	347	0	0	0	0	0	0	0	0	0	0	0	0	0	0	0	9.8242	31.565	59.888	144.9	306.92	459.77	648.28	801.01	962.93	1025.5	1148.2	1293.3	1455	1618.9	1555.4	1388
18	11	175	348	0	0	0	0	0	3.2537e-06	1.351e-05	3.0425	6.932	11.164	9.8545	6.3725	2.1408	0.40747	1.12	4.4312	7.7424	6.3285e-05	4.0097	28.031	68.11	107.6	155.91	192.1	236.99	257.5	289.99	349.08	343.26	294.44	258.15
18	12	93	349	8.5583	3.4593	1.8184	0.31976	0	0	0	0	0	0	0	0	0	0	0	0	7.7895	23.821	39.853	67.864	112.52	173.36	224.86	246.27	246.23	224.44	209.49	234.31	274.77	302.89	259.55
18	12	134	350	233.53	174.82	89.867	36.657	18.227	11.785	4.9498	0.26323	1.4457	3.0178	5.0564	8.6471	11.758	15.593	15.573	17.232	22.767	59.924	103.46	142.13	218.17	325.35	449.78	457.97	399.82	321.79	337.51	348.81	371.76	288.14	225.3
18	12	135	351	0	0	0	0	0.99192	2.4638	3.9357	3.6357	2.1638	0.69192	4.0382	18.727	33.416	42.144	29.743	13.83	2.832	24.466	46.099	77.87	72.413	82.706	99.834	177.61	231.49	303.14	319.71	386.97	436.94	489.62	489.68
18	12	187	352	1.28	0	0	0	0	1.6779	3.6382	5.5984	5.6466	5.8455	6.0443	10.318	19.206	29.709	33.196	18.488	8.3906	4.7341	17.712	37.486	60.067	66.241	65.667	82.161	140.31	201.48	236.18	233.15	230.92	234.98	236.82
18	13	21	353	0	0	0	0	0	0	0	0	0	0	0	0	0	0	0.03484	0.082556	0.13027	1.3729	3.9145	12.915	40.722	94.874	252.29	437.02	658.86	717.05	721.05	617.86	535.61	422.92	293.27
18	13	56	354	131.63	90.468	70.36	77.702	107.77	123.3	111.1	85.958	60.396	54.58	53.072	52.342	39.439	23.402	9.2936	12.408	31.596	73.275	105.95	131.14	160	184.15	200.43	194.13	200.21	234.34	237.23	225.51	207.5	84.669	71.709
18	13	81	355	120.19	123.25	105.26	95.372	107.57	117.54	123.13	90.091	48.946	12.24	2.3563	9.3294	16.303	25.219	42.996	66.718	100.08	128.94	158.26	176.48	198.92	268.16	376.87	446.73	451.87	432.43	506.02	569.03	597.82	529	325.29
18	13	111	356	124.74	118.77	89.121	38.579	39.402	25.089	27.069	32.183	39.943	43.618	50.582	59.29	62.615	61.487	52.572	49.113	41.381	30.805	27.966	47.91	91.548	127.96	176.71	224.73	307.41	373.04	393.95	394.62	319.82	240.19	132.69
18	13	122	357	43.087	80.873	116.36	112.47	102.96	97.709	99.108	82.242	58.672	31.09	16.374	13.78	30.898	68.198	109.45	140.87	132.92	124.46	139.87	214.84	290.67	328.25	346.07	405.33	493.67	567.42	549.2	532.87	539.31	589.21	553.1
18	13	161	358	70.748	44.656	16.85	1.0857	1.4801	3.7302	5.9803	5.5941	3.344	1.0939	0	0	0	0	0.45726	0.96599	1.4747	2.2868	9.0302	19.818	59.302	108.84	152.15	143.05	104.19	72.527	55.862	48.608	39.896	37.308	32.629
18	14	92	359	0	0	0	0	3.525	8.4875	13.45	16.028	17.255	18.481	15.508	9.319	3.1298	5.7582	21.02	37.501	53.296	55.33	72.235	107.36	191.53	272.58	357.63	439.77	513.65	563.28	539.63	538.98	538.78	611.75	680.97
18	14	96	360	0	0	0	0	0	0	0	0	0	0	0	0	0	0	0	0	0	1.1772	26.059	75.39	165.74	238.84	302.65	360.68	467.06	537.58	506.49	447.46	335.33	317.61	381.6
18	14	125	361	16.629	17.727	17.312	18.078	16.577	13.971	11.7	13.054	19.647	25.475	26.314	16.498	7.1093	0	0.99051	4.8635	8.7366	11.186	17.928	32.03	49.785	39.887	64.773	90.985	118.45	166.16	208.28	216.64	225.05	201.7	167.27
18	14	136	362	17.258	24.433	35.983	48.754	32.069	15.832	0.4961	7.3957	15.437	24.274	20.076	13.43	5.393	5.6299	8.4055	11.776	9.6772	6.0464	21.07	42.516	99.175	155.86	227.42	307.08	327.14	314.59	281.66	283.25	261.94	238.46	236.27
18	14	169	363	0.40466	4.2356	8.0934	11.751	7.8936	4.0357	0.17785	0	0	0	0	0	0	0	0	0	0	5.686	24.246	51.321	111.02	190.69	291.27	353.02	370.29	276.35	177.71	143.63	152.39	175.31	160.83
18	14	177	364	20.216	10.077	0	0	0	0	0	0	0	0	4.4261	9.4841	14.542	16.388	17.447	18.506	14.319	11.283	18.111	33.101	44.429	35.619	34.961	49.423	88.921	146.54	200.55	254.16	258.06	231.4	173.39
18	14	204	365	0	1.9581	4.821	7.1717	6.5735	3.9014	2.4463	3.8571	6.4972	7.5866	11.483	15.38	20.06	15.736	11.411	7.0868	4.7329	2.5206	0.30829	0.024755	0.17171	2.6622	14.388	60.665	123.59	187.71	175.37	137.78	96.41	93.795	106.71
18	15	27	366	1.1183	0.42236	0	0	0	0	0	0	0	0	0	0	0	0	0	3.3474	61.696	148.29	283.02	363.89	415.44	427.54	448.29	499.45	562.94	700.21	816.26	916.08	977.29	931.78	864.03
18	15	28	367	0	0	0	0	0	0	0	0	0	0	0	0	0.0056697	3.1053	6.2049	9.3044	13.382	27.179	52.167	107.86	188.72	291.33	417.93	504.7	587.11	657.99	721.16	754.78	807.7	770.78	712.45
18	15	35	368	48.795	44.889	42.077	43.572	55.86	78.394	90.677	96.678	75.776	62.181	39.611	36.201	32.79	37.403	37.964	38.526	50.144	77.134	120.46	168.73	230.3	318.15	423.57	550.02	642.29	677.87	603.04	512.6	428.92	417.26	380.14
18	15	39	369	48.482	40.676	34.419	32.252	26.383	20.026	11.882	5.4552	0	0	3.7563	8.2936	12.917	10.667	11.692	19.254	33.844	53.5	75.495	104.68	159.65	219.4	288.07	327.28	386.41	440.54	468.76	528.43	596.31	612.36	643
18	15	46	370	0	0	0	0	0	0	0	5.0888	11.939	18.789	16.531	9.8051	3.4396	6.5923	12.67	24.156	46.105	75.558	164.96	296.59	480.01	639.39	773.9	847.28	874.48	894.07	931.27	970.89	1011.1	887.08	713.14
18	15	56	371	0	0	0	0	0	0.5798	22.661	44.742	66.823	46.762	31.875	18.695	24.997	26.556	25.206	23.856	18.492	17.346	23.45	66.676	183.78	325.54	454.65	481.91	486.53	473.52	436.05	359.89	303.44	249.48	243.24
18	15	62	372	0	0	0	0	0	0	0	0	0	0	0	0	0	0.011871	0.058009	0.10415	0.22499	0.6743	4.506	34.696	106.42	199.54	303.72	380.26	458.83	530.41	585.5	600.24	640.5	687.69	712.84
18	15	85	373	0	0.73964	1.9225	3.1054	5.6722	9.3564	13.041	12.64	7.8042	2.9688	5.353	14.709	25.66	32.245	30.502	27.771	23.734	22.007	23.52	34.893	56.781	78.31	102.74	129.91	169.87	222.47	278.78	328.28	401.01	455.78	462.42
18	15	104	374	14.805	11.304	8.3844	9.4415	6.3512	3.2608	0.17046	0	0	1.1434	5.5296	15.046	22.586	24.798	18.317	12.669	12.296	15.941	19.585	21.277	19.878	18.459	14.738	11.738	8.9453	20.651	50.24	80.627	122.28	130.46	131.41
18	15	105	375	9.8533	6.1432	2.438	0.10603	3.2952	7.2876	11.28	16.492	22.688	29.874	27.73	19.394	9.1251	3.2612	2.013	7.4101	23.786	50.372	81.268	124.91	174.18	269.87	391.6	496.96	556.47	562.97	590.53	595.97	624.06	514.27	368.23
18	15	119	376	6.3431	12.692	24.941	31.129	34.834	25.631	15.72	7.3965	4.0653	2.4776	0.88989	0	0	16.28	33.445	50.609	37.684	20.52	3.3554	1.0817	3.9461	22.571	61.907	117.76	164.55	179.02	165.43	121.24	105.53	92.402	63.913
18	15	171	377	17.469	26.278	29.558	18.547	8.2457	0.45385	2.7286	5.0034	6.6981	4.4233	2.1485	0.87419	16.622	32.37	48.117	32.889	17.141	1.4868	13.851	33.31	55.885	65.553	79.978	91.248	109.71	106.19	97.372	77.752	78.196	79.827	77.103
18	16	47	378	160.74	112.24	143.51	184.69	220.47	208.89	191.72	167.92	149.71	135.17	137.66	166.5	195.19	199.67	171.45	148.08	154.13	232.9	310.38	379.06	427.81	478.38	579.22	651.56	748.23	856	957.61	1012.8	954.61	900.24	992.2
18	16	71	379	80.779	98.143	101.36	83.556	61.052	50.472	71.578	92.684	109.47	93.543	77.617	62.988	86.091	109.35	123.77	101.98	78.875	56.928	75.043	98.428	106.44	165.36	238.49	313.92	340.43	363.77	383.9	370.04	364.34	356.33	363.58
18	16	111	380	11.607	9.7598	20.855	32.601	33.769	31.815	29.861	24.867	17.865	10.864	16.294	24.772	33.032	29.289	24.915	21.571	20.65	15.955	9.3246	4.9198	22.298	49.993	86.166	105.69	114.78	126.38	134.85	157.56	188.25	223.61	224.44
18	16	131	381	39.585	40.322	58.308	78.981	83.818	77.683	71.549	84.308	110.54	136.78	126.59	87.819	49.043	29.944	35.145	41.058	61.417	107.36	153.38	239.77	351.57	514.7	627.57	655.39	626	613.83	600.47	569.42	547.79	515.99	543.24
18	16	140	382	0	3.8495	12.816	22.04	28.454	26.964	25.473	23.801	23.684	26.684	27.692	24.006	13.799	4.8751	1.1356	0.41838	0.022985	0.80114	1.5793	13.505	93.06	183.78	213.3	185.53	150.76	113.74	113.11	84.147	60.838	59.886	114.71
18	17	5	383	0	0	0	0	0	0	0	0	0	0	0	0	0	0	0	0	0	0	0	11.864	25.737	40.131	41.669	44.246	48.445	62.157	88.125	114	123.46	106.61	82.817
18	17	34	384	23.313	25.954	28.565	35.444	39.268	42.336	47.877	55.86	64.722	60.446	54.707	48.969	42.477	35.83	29.182	37.877	64.069	90.262	110.28	113.87	131.67	158.23	189.68	272.03	311.56	347.23	387.06	395.57	393.79	370.84	386.01
18	17	36	385	9.2367	45.482	81.388	108.52	72.216	47.363	18.637	12.435	7.1309	5.3523	9.3709	13.318	16.363	20.673	25.503	39.831	58.689	78.158	129.49	194.2	300	359.68	426.75	560.27	618.17	632.68	587.04	516.8	466.16	473.25	479.94
18	17	53	386	21.833	25.625	28.017	31.35	36.195	41.039	37.111	28.074	19.038	24.114	41.876	59.638	59.453	42.837	26.22	24.448	55.16	102.07	176.33	271.8	409.28	579.3	778.11	1095.6	1185.5	1209.2	1233.6	1260.6	1244.1	1144.6	984.29
18	17	60	387	1.9786	0	0	0	0	0	0	0	0	0	0	0	0	0	0	0	1.1436	7.5823	25.971	121.41	299.66	521.05	647.11	707.11	729.68	799.72	874.8	851.19	806.44	727.84	684.8
18	17	85	388	0	6.9569	13.958	21.494	17.272	9.7355	2.1995	0	0	0	0	0	0	0	0	2.4579	24.752	62.952	123.91	190.31	290.61	398.52	484.95	548.25	518.65	497.86	504.86	512.71	533.08	545.19	540.32
18	17	87	389	17.984	30.407	37.643	31.889	15.96	6.0248	4.0447	7.2773	9.6301	7.9538	6.2774	4.6139	3.0577	1.5461	0.44276	1.1362	1.9378	1.9753	22.152	52.35	87.588	109.53	131.65	260.28	259.69	238.16	205.21	188.76	179.36	174.57	158.26
18	17	103	390	6.2503	9.5556	7.4466	3.5497	0.71667	0.28614	2.1753	4.0425	5.5623	3.6951	1.8279	0	0	0	0	0	0	0	7.9147	54.169	122.38	193.82	226.79	239.44	242.27	252.32	239.86	228.83	173.83	144.59	114.6
18	17	105	391	0	0	0	0	0	0	0	0	1.7707	5.7146	9.6585	10.629	6.6849	2.7411	0	0	0	0	4.8024	22.053	39.303	51.631	39.942	37.001	34.003	182.84	188.89	201.88	222.68	197.72	161.89
18	17	108	392	0	0	0	0	0	4.5961	10.244	15.892	13.162	7.5134	1.8653	0	0	0	0	0	0	0	0	2.5012	13.08	38.276	65.913	90.48	209.1	236.66	262.64	217.52	172.69	125.46	119.69
18	17	114	393	0	0	0	0	0	0	0	0	0	0	0	0	0	0	3.7814	9.7666	15.844	25.339	32.665	47.375	99.869	177.18	257.84	309.87	330.09	357.14	383.07	423.17	437.7	439.3	367.47
18	17	147	394	16.18	12.855	16.157	24.405	30.262	36.514	28.7	19.557	10.101	5.5679	2.0459	3.0923	6.7652	10.438	8.4836	6.467	7.664	18.086	28.012	39.93	65.08	111.17	170.15	209.13	228.44	209.9	181.45	160.82	170.34	167.97	147.09
18	17	170	395	85.636	107.76	104.49	107.42	98.918	73.586	50.489	31.902	29.372	27.384	25.855	29.947	28.01	23.801	20.649	22.127	29.191	47.171	64.209	100.43	139.59	204.35	227.09	266.64	278.04	328.51	343.35	320.92	273.54	228.9	204.12
18	18	33	396	217.8	236.45	216.1	188.93	142.81	114.01	65.603	41.479	81.565	59.271	40.525	21.728	22.469	19.617	19.989	13.995	9.8746	19.238	90.362	213.32	414.86	654.41	855.59	986.05	987.3	951.44	891.68	867.95	880.55	881.72	801.22
18	18	99	397	58.667	41.356	43.072	50.76	60.019	60.619	58.467	67.125	66.268	59.003	41.157	28.057	16.667	9.376	3.2878	16.159	35.942	78.258	113.37	158.53	198.34	262.03	337.79	436.95	488.34	495.91	436.85	429.52	432.51	457.21	425.57
18	18	121	398	21.853	30.54	38.112	41.125	28.39	14.061	2.0251	2.2851	7.3568	12.429	15.76	16.235	16.711	16.267	13.791	11.406	11.302	15.6	19.726	26.816	60.065	100.12	134.44	127.56	108.1	93.126	96.245	115.08	137.71	179.76	209.55
18	18	147	399	24.656	17.49	14.331	13.23	13.328	14.353	21.449	33.989	47.851	45.878	40.053	19.674	9.453	0.5848	0.11424	5.3924	11.251	19.328	21.902	30.521	49.108	70.895	86.903	107.42	138.2	168.79	171.31	160.01	149.91	167.79	175.63
18	18	194	400	20.352	32.22	47.293	52.365	44.062	39.13	37.842	35.091	27.687	20.46	15.395	12.052	8.3671	3.9695	16.092	29.752	45.334	34.818	22.471	39.832	83.804	135.41	142.78	149.19	154.25	192.8	197.28	188.06	145.34	129.97	131.04
18	19	105	401	10.637	12.817	14.997	17.138	14.373	11.607	8.4362	5.6095	2.8212	0.15529	0.6333	1.3303	2.0273	1.5581	1.1482	2.068	14.508	29.984	45.941	39.842	26.799	42.646	73.778	114.42	65.347	72.651	85.369	109.97	122.88	143.33	144.55
18	19	109	402	0.81117	4.1176	7.424	9.5841	6.2777	2.9905	0.084733	0.1503	0.18697	0.11534	0.053048	0	0	1.7705	3.9012	10.529	14.334	17.736	17.431	32.278	71.232	123.61	161.3	176.72	174.46	159.89	141.89	135.78	141.02	118.48	106.63
18	19	117	403	3.7977	1.4176	0.44321	2.7998	6.9923	10.643	10.128	10.136	13.813	21.46	25.533	24.585	17.555	13.51	8.936	8.0595	12.06	35.814	75.811	115.56	139.37	143.02	141.98	155.78	211.65	264.36	302.14	309.98	297.75	280.59	258.52
18	19	129	404	1.7323	0.86351	0.42448	0	0	2.5411	5.8405	9.1399	7.8322	4.5328	1.1718	0	3.0723	6.7956	11.278	10.26	7.898	9.0911	15.215	24.584	30.247	38.227	50.598	61.799	64.857	70.911	81.662	98.981	116.51	140.41	148.1
18	19	151	405	9.6202	13.857	13.578	13.299	9.6999	5.8701	2.0403	0.92856	2.5438	20.702	21.349	20.474	15.302	13.905	14.416	18.005	17.904	17.047	10.244	12.998	18.588	21.956	32.412	53.261	92.177	116.34	115.37	87.991	61.816	54.327	68.039
18	20	25	406	33.694	45.13	41.082	40.044	42.642	62.119	81.596	95.845	71.417	50.316	21.12	31.904	47.361	66.247	50.988	31.221	12.471	20.135	33.124	47.886	67.766	111.06	167.64	200.85	188.4	164.05	160.09	198.66	223.31	241.27	222.48
18	20	38	407	48.003	37.928	28.888	33.83	55.101	87.126	108.26	117.05	103.48	81.128	64.409	66.452	68.055	64.208	63.173	66.384	62.849	57.066	58.222	64.662	105.74	150.49	206.86	215.09	194.13	165.38	149.8	131.77	128.97	135.44	175.24
18	20	71	408	5.6248	8.0377	10.826	14.374	21.296	28.218	33.832	29.528	25.732	23.442	19.92	18.189	17.786	19.011	12.023	5.036	0.88449	6.1313	19.204	36.272	51.802	54.905	57.117	53.581	63.331	72.819	103.7	139.02	164.87	155.2	133.39
18	21	29	409	50.859	45.838	40.751	35.258	28.282	24.263	54.333	85.763	118	99.172	78.671	54.761	43.482	32.708	24.158	26.721	40.113	69.051	153.92	277.76	411.83	546.4	649.49	727.17	742.23	769.24	805.47	840.19	784.57	691.23	613.53
18	21	53	410	62.588	76.969	62.141	44.237	26.409	25.02	32.878	46.443	69.35	79.301	74.759	55.016	36.055	24.269	20.078	19.593	22.901	34.929	56.748	103.81	156.07	234.5	310.4	391.06	436.96	476.86	497.51	517.81	466.48	401.63	349.18
18	21	63	411	36.748	42.309	47.768	29.572	12.204	0.30001	2.588	6.7058	14.01	17.009	17.963	13.502	12.136	10.619	9.4202	12.79	17.221	23.54	23.619	28.191	55.185	99.347	147.2	172.93	187.91	191.45	193	191.71	193.73	189.49	192.49
18	21	74	412	0	0	2.6214	5.2543	7.8872	5.6563	5.9819	7.996	12.572	13.297	10.706	7.5301	4.8213	2.7645	0.97378	0	3.6654	7.3505	11.036	8.5208	7.2586	18.983	47.019	86.228	108.23	108.39	87.585	68.091	49.732	35.57	21.721
18	21	81	413	0	0	0	0	0	0	0	0	0	0	0	0	0	0	0	0	0	0	0	3.1462	13.413	24.35	29.796	20.973	10.073	1.5328	7.0553	18.387	30.874	30.064	23.494
18	22	93	414	3.1891	0.96694	0	0	0	0	0	0	1.1832	6.1305	11.078	14.442	10.629	5.7833	1.9469	7.704	13.461	19.93	42.794	67.622	97.713	108.27	124.98	142.76	153.07	159.61	168.88	194.24	213.07	225.3	236.72
18	22	106	415	47.32	43.625	43.818	41.914	40.844	38.485	38.837	46.782	55.542	65.047	76.944	88.842	94.393	70.478	39.821	13.809	37.073	64.199	96.284	121.01	170.81	235.24	302.89	324.66	311.72	277.36	278.9	306.06	339.18	342.16	330.34
18	22	154	416	37.085	24.796	13.513	4.5453	3.1295	3.2908	3.6378	5.4117	8.3351	11.827	12.992	12.682	9.0412	9.0121	9.8265	12.865	11.242	8.1442	12.48	35.996	74.688	112.85	122.86	107.48	82.268	92.917	129.13	162.66	145.72	98.328	61.754
18	23	27	417	77.89	66.524	34.035	14.226	0.78803	0.50185	0.21567	0	0	0	0.95346	6.4214	11.889	16.238	10.77	5.3019	5.497	27.537	80.982	171.74	265.55	335.78	368.07	398.54	414.91	405.54	393.5	424.31	473.26	474.74	441.37
18	23	38	418	17.316	7.5963	4.0759	4.2699	4.4639	4.2878	2.7854	1.2829	0	0	0.10817	1.6498	3.1914	4.7331	3.1971	1.7539	4.1094	13.538	23.502	40.856	64.851	131.21	191.49	237.69	235.36	240.22	266.97	313.24	330.91	332.43	270.9
18	23	57	419	39.492	36.299	20.771	10.083	4.2782	2.7805	1.2828	1.2719	10.419	21.216	30.745	23.647	14.448	5.2485	13.043	29.785	46.526	48.986	32.997	18.384	14.51	42.652	96.655	170.79	223.63	235.59	205.91	168.49	156.33	181.83	198.12
18	23	59	420	64.476	20.455	4.2108	0	0.94779	8.0965	15.245	21.885	20.63	19.376	18.121	14.632	11.117	7.602	5.3613	6.1286	10.614	19.246	31.436	52.609	95.653	148.67	197.83	207.79	215.96	215.48	249.71	261.87	257.97	231.43	199.78
18	24	86	421	0.83625	1.5627	2.1741	1.3442	0.62506	0	0	0	0	0	0	0	0	0	0	0	0	0	2.976	18.634	38.828	62.205	71.265	69.205	72.567	94.053	133.06	160.13	150.71	121.2	91.304
18	25	25	422	14.521	13.524	16.553	23.452	39.934	49.027	61.629	65.822	74.629	64.287	51.978	38.943	28.921	31.484	37.716	57.99	63.27	59.068	57.237	73.483	100.61	120.4	141.78	186.34	226.99	230.26	217.75	205.92	205.5	201.49	208.44
18	25	42	423	13.336	11.008	8.6808	6.6573	4.0708	1.9964	0.040876	5.0843	10.407	15.731	11.652	6.3285	1.0054	4.0245	8.9862	13.948	11.575	6.6132	1.6516	3.5918	8.9757	14.36	13.52	8.6882	4.178	9.0088	22.071	35.133	36.064	22.613	9.1622
19	1	27	424	97.765	57.563	23.178	16.747	17.563	42.315	81.427	0	0	0.79831	4.0936	7.3888	9.562	6.2667	2.9715	47.195	146.58	245.96	266.33	207.63	148.93	128.73	229.68	334.47	395	357.36	315.79	331.78	524.4	791.35	1002.4
19	5	2	425	47.895	33.619	92.264	150.91	192.29	158.41	130.63	51.195	70.677	76.236	51.145	49.582	72.155	104.09	114.66	71.259	31.82	76.111	325.4	580.5	778.13	728.4	703.07	692.42	731.29	751.17	1582.5	1789.7	2684.1	3996.9	3886.8
19	5	34	426	80.395	98.731	76.582	54.433	25.145	21.745	20.178	25.039	16.217	7.3958	0	0	1.8964	23.343	50.846	77.951	103.09	118.87	165.75	353.25	574.61	828.51	1033.5	1261.3	1454.8	1413.9	1407.7	1246.4	1194.7	1252.2	1295.8
Saccade-triggered deconvolved fluorescence responses (a.u) at phi=-30
			time around saccade(s)	-4.6667	-4.3333	-4	-3.6667	-3.3333	-3	-2.6667	-2.3333	-2	-1.6667	-1.3333	-1	-0.66667	-0.33333	0	0.33333	0.66667	1	1.3333	1.6667	2	2.3333	2.6667	3	3.3333	3.6667	4	4.3333	4.6667	5	5.3333
Animal ID	Imaging Plane ID	Within-Plane Cell ID	Sample Index
3	24	6	1	0	0	0	0	0	0	0	0	0	0	0	0	0	0	0	0	97.842	198.82	299.8	268.36	221.7	175.04	122.06	59.274	11.744	104.77	243.92	383.07	555.72	744.07	932.43
4	2	51	2	295.95	212.86	153.86	153.93	172.37	178.51	153.86	159	149.48	192.05	263.38	334.82	396.79	450.72	517.08	659.22	768.47	874.97	975.62	1160.2	1336.7	1663.3	1834.6	2036.6	2205	2195.5	2110	2022.3	1850.4	1614.4	1415.2
4	2	54	3	26.728	55.875	85.022	169.66	264.48	359.3	495.99	562.86	629.73	636.67	618.04	599.41	602.06	617.27	695.18	701.53	628.36	446.51	404.6	583.2	861.39	915.48	903.83	854.04	814.59	865.1	1029.5	1211.1	1289.9	1304.3	1256.2
4	2	143	4	29.751	22.933	16.114	10.769	6.4171	2.0651	0	0	0	0	0	0	0	0	0	0	0	0	28.804	203.24	377.69	451.42	399.52	347.62	299.01	451.93	321.62	191.26	98.831	65.345	31.86
4	9	55	5	1001.6	990.16	984.79	1031.8	1071.2	1113.2	1154.2	420.53	430.54	450.41	543.1	650.03	819.6	869.83	918.43	1029.8	1555.2	2083.3	2798.7	3455.9	4110.8	4625.2	4781.2	4921.1	4756.5	4447.9	4162.4	3957.9	3546.9	3060.5	2476.2
4	9	60	6	0	0	0	0	0	0	0	0	0	0	0	0	0	0	39.492	467.17	1111.2	1736.1	2237.4	2690.8	3113.2	3179	2929.5	2723	2867.2	3185.7	3479.2	3484.7	3357.8	3235.1	3098.6
4	27	22	7	1.7011	3.6667	5.6323	4.4788	2.5132	0.54756	0	0	0	0	0	0	0	0	0	35.644	112.85	212.06	282.96	298.57	323.85	349.31	444.02	443.22	497.84	649.93	619.04	711.68	509.46	307.24	118.14
4	27	61	8	3.292	3.9283	5.9287	4.3611	2.3608	0.36042	0	0	0	0	0	0	0	0	0	0	0	0	0	0	15.764	43.517	71.835	72.162	42.611	18.617	3.3558	0	0	0	0
5	2	71	9	0	0	0	0	0	0	0	0	0	0	0	0	0	0	0	3.6207	7.4256	11.231	8.3419	4.537	0.73209	0.35231	19.3	38.248	57.195	40.272	21.324	2.3762	0	0	0
5	3	82	10	0	0	0	0	0	0	0	0	0	0	0	0	0	0	0	0	0	74.133	150.59	266.93	254.94	228.46	152.58	175.2	211.08	247.6	299.44	351.29	410.83	303.91	178.27
5	4	36	11	0	0	0	0	0	0	0	0	0	0	0	0	0	0	0	6.5935	44.691	105.17	160.9	229.62	366.41	505.22	621.1	692.69	800.1	896.94	833.91	711.62	571.27	467.4	392.89
5	5	87	12	37.981	26.898	15.103	3.3086	0	0	0.72011	24.934	59.889	94.05	14.694	15.027	15.441	11.452	6.2239	8.1993	41.389	77.321	142.95	241.47	348.11	420.45	431.17	443.34	470.54	563.24	629.19	674.43	537.01	392.96	264.89
5	5	129	13	88.082	86.083	52.226	18.368	0.6048	1.8012	2.9976	3.1567	1.9603	0.7639	0	0	0	0	0	0	17.614	58.937	130.83	199.27	248.1	261.15	305.11	388.77	455.1	492.8	443.9	399.95	292.39	170.33	60.981
5	6	74	14	0	0	0	0	0	0	0	0	0	0	0	0	2.1853	6.7361	44.884	157.31	310.58	507.14	745.29	965.02	1100.9	1152.5	1201	1305	1413.7	1455.8	1491.6	1409.5	1301.7	1117.6	898.28
5	6	152	15	11.01	24.75	38.49	32.19	18.45	4.7092	0	0	0	0	0	0	0	0	0	0	0	14.346	32.448	50.55	46.08	48.753	51.425	71.524	72.541	74.524	59.28	40.036	17.278	2.7436	0
5	6	182	16	354.66	327.99	286.53	275.86	271.47	220.63	220.78	241.45	366.91	425.83	457.19	428.03	377.37	323.87	288.93	294.13	348.13	501.09	624.62	695.32	730.67	903.31	1141.2	1338.9	1349.1	1293.5	1230.9	1185.5	1135.3	1006.7	787.93
5	6	183	17	258.69	235.56	284.98	284.24	298.02	299.29	323.07	352.84	327.15	272.92	219.06	249.34	269.58	280.23	253.25	247.79	264.73	376.2	488.43	603.66	648.86	728.03	778.86	811.38	712.05	624.6	556.16	570.07	538.87	472.57	367.38
5	7	140	18	0	0	0.906	8.0135	19.19	30.744	58.654	89.925	165.47	215.88	260.65	264.48	290.67	335.37	360.75	389.46	434.26	566.64	742.39	994.42	1268.4	1517.3	1626.6	1639.3	1648.6	1739.9	1771.7	1640.7	1347	1066.3	875.7
5	7	159	19	0	0	0	0.33772	2.8938	5.4499	7.6987	5.1426	2.5865	0.030361	0	0	0	0	1.3249	9.0578	23.439	37.863	52.396	83.918	120.61	149.21	146.43	128.98	109.87	98.834	100.67	124.3	145.33	150.1	156.37
5	7	188	20	0	0	0	0	0	0	0.70941	1.5738	2.4383	2.0083	1.1439	0.27949	0	0	1.7178	4.3659	8.8865	36.769	86.019	159.37	213.33	240.04	282.78	332.62	411.9	428.78	410.17	327.46	227.4	158.49	155.68
5	8	13	21	0	0	0	0	0	0	0	0	0	0	0	0	0	0	2.5073	15.983	48.593	101.19	179.16	235.91	291.02	295.35	305.16	290.37	308.49	322.03	359.99	394.98	468.74	514.64	582.2
5	8	34	22	355.49	411.85	433.16	533.9	631.33	767.47	741.02	665.54	582.89	638.68	775.32	883.39	994.28	1034.1	988.98	826.81	709.3	837.45	1129.9	1499	1681.1	1852.2	1909.6	2034.6	2151.4	2365.3	2520.3	2508.8	2182.4	1799.1	1439.9
5	8	119	23	1.8707	4.1027	10.455	16.083	19.654	15.724	9.2573	6.0787	9.2078	14.473	15.983	12.31	28.543	48.158	72.437	81.641	95.118	121.87	130.93	125.93	89.519	97.711	121.83	164.12	145.61	139.67	144.73	198.25	301.84	399.6	535.75
5	8	159	24	0	0	0	0	0	1.6156	3.3423	5.0689	3.8129	2.0863	0.35963	0	0	0	0	0	0	24.227	74.781	150.87	206.19	237.48	230.67	218.37	192.2	193.51	198.69	215.47	210.25	215.66	243.1
5	8	175	25	30.991	39.47	38.19	31.325	28.332	31.282	28.255	20.368	15.792	25.616	38.986	47.245	35.85	25.718	13.813	13.476	14.813	43.168	94.334	150.05	159.72	135.54	105.37	109.97	155.79	193.39	205.35	184.83	171.84	160.77	130.38
5	9	167	26	7.2525	13.398	14.154	11.995	6.5168	2.3923	0.19926	0	0	0	0	0	0	0	2.0606	13.861	42.156	81.743	123.43	151.31	163.74	144.86	130.27	129.54	158.7	190.33	207.8	215.49	224.94	228.35	221.26
5	9	192	27	10.777	0.35189	2.2156	4.0794	0	0	0	0.2077	2.5714	12.753	28.338	40.169	38.522	25.394	13.863	13.719	19.726	30.784	37.098	54.007	61.64	77.49	77.12	94.753	110.73	131.19	135.9	131.1	123.77	110.53	90.137
5	10	90	28	6.3866	4.2388	2.091	0	0	0	0	0	1.2883	2.694	4.0997	3.1313	1.7256	0.51959	2.0413	3.8829	5.5903	14.778	36.073	62.145	72.749	64.346	56.737	53.869	28.654	35.297	56.957	82.645	89.433	67.632	45.831
5	10	133	29	45.563	49.898	57.68	70.577	98.162	116.83	120.52	97.824	105.43	152.5	218.94	240.11	202.92	159.29	157.23	199.84	258.44	305.47	357.87	456.56	545.35	614.42	667.25	735.18	897.1	916.84	880.6	774.41	636.16	523.48	445.96
5	11	122	30	30.51	15.433	3.2362	14.595	27.542	36.695	34.788	35.72	37.722	34.96	21.08	7.2013	2.504	27.215	57.948	84.422	76.305	54.931	35.311	33.221	39.1	57.215	61.246	63.048	168.53	157.79	149.84	119.79	87.441	53.303	38.58
5	13	2	31	8.1206	3.3921	0	0	0	0	0.44506	0.96101	1.4769	7.7587	15.568	23.376	19.591	11.267	2.9418	11.045	33.786	77.065	121.04	148.41	146.85	115.58	77.422	39.814	18.172	573.97	381.79	192.69	117.79	114.49	107.86
5	15	18	32	97.576	71.332	42.325	23.992	19.754	15.085	9.1917	4.3991	1.9806	0	9.9235	30.749	52.018	64.991	60.692	56.874	75.235	102.22	129.2	128.69	121.51	114.34	133.87	172.58	235.86	263.14	261.52	208.66	155.67	100.67	67.382
5	15	47	33	8.0466	16.972	32.048	40.057	35.989	32.613	32.295	33.333	27.065	22.683	22.295	25.379	24.443	19.612	13.467	12.396	33.089	58.716	79.42	104.14	129.67	158.04	133.42	108.11	86.771	109.25	144.77	176.31	175.84	144.06	103.53
5	17	94	34	2.0904	4.8779	7.6654	11.613	15.849	20.084	17.14	14.266	21.907	33.476	41.953	27.29	12.626	2.6388	24.263	47.797	69.88	51.667	29.626	5.0006	1.6226	0.25882	0.38855	9.2205	25.606	48.903	71.6	90.936	104.81	98.326	83.857
5	31	48	35	0	0	0	0	0	0	0	0	0	0	0	2.7926	5.6196	8.4466	11.334	15.09	18.845	120.65	275.09	528	659.75	731.55	724.13	707.39	717.53	832.07	885.94	858.37	703.23	581.08	497.96
5	34	2	36	777.93	808.71	771.54	784.91	778.26	683.11	531	420.96	403.62	442.46	465.18	449.34	382.4	319.05	333.16	461.01	623.61	843.8	1097.9	1341.8	1796.7	1970.1	2094.5	2091.9	2068.7	1873.5	1679.9	1599.4	1674.7	1815	1931.1
5	34	29	37	0.8452	0.2369	0	0	0	0	2.0172	7.5357	13.054	15.333	9.8143	4.2959	0	0	0	1.3269	10.2	19.073	27.822	20.311	12.799	8.3503	20.51	45.72	65.88	72.498	50.669	26.013	6.1626	4.8343	10.414
5	34	43	38	3.1869	0	0	0	0	0	0	0	0	0	0	0	0	0	0.62121	1.5667	5.3319	26.398	45.305	73.703	88.364	112.73	141.78	182.74	198.46	202.97	153.39	115.88	76.829	96.73	120.16
5	34	46	39	23.373	13.129	16.336	22.737	16.119	8.6699	1.2213	0	0	0	0	0	0	0.048746	0.73488	2.6673	6.9511	17.315	28.439	38.181	32.642	22.818	12.036	36.844	63.979	90.213	61.864	31.496	3.0149	0	0
5	35	218	40	0	0	0.2542	2.0092	4.9893	7.5163	12.805	21.762	36.051	47.126	45.097	34.228	16.109	6.2011	1.4339	12.424	51.831	115.54	207.39	293.37	344.87	341.86	279.59	231	184.69	191.62	228.32	304.65	413.6	491.84	563.59
5	38	101	41	0	0	0	0	0	0.51158	1.1374	1.7631	1.4559	0.83011	0.20432	3.0224	8.5587	14.095	91.293	220.84	374.2	546.66	677.01	797.73	871.55	862.87	906.38	962.7	1048.6	1046.4	1051.5	1076.7	1066.3	1052	999.23
5	39	23	42	68.744	105.89	120.5	86.286	52.077	30.945	50.375	69.804	92.001	127.53	181.18	215.07	198.48	181.89	169.15	308.03	514.59	793.86	948.35	1220.7	1482	1767.8	1899.4	1937.3	2000.9	2031.1	2139.6	2186	2258	2325.9	2427.2
5	39	27	43	18.525	33.59	45.38	39.672	33.964	29.396	36.998	44.599	52.448	78.154	115.4	143.96	132.8	119.18	105.56	167.49	290.53	498.24	719.88	971.62	1164.9	1284.4	1384.1	1488	1579.9	1699.6	1777.7	1920	1915.4	1956.5	1899
5	39	58	44	21.809	29.69	37.962	47.066	56.169	59.494	45.338	31.183	25.026	56.21	97.105	126.02	105.8	85.82	73.006	132.6	198.29	324	414.94	512.86	539.88	506.63	502	588.96	735.24	882.55	928.93	985.57	1038.5	1125.9	1209.4
5	39	60	45	0	0	0	0	0.4966	4.2484	8.0002	11.729	15.102	18.475	24.276	16.495	8.5786	7.9741	84.358	172.08	273.64	301.28	316.71	318.07	316.43	352.17	386.62	468.34	590.4	765.56	913.78	939.86	900.2	826.9	819.7
5	39	67	46	0	0	0	0	0	0	0	0	0	0	0	0	0	0	0	11.177	39.087	86.259	113.85	109.57	65.087	33.027	44.523	111.75	182.37	216.4	232.93	266.89	308.77	293.56	227.75
5	39	71	47	0	0	0	0	0	2.8013	13.703	24.605	34.652	40.927	52.447	58.093	53.32	49.353	47.078	79.381	134.34	238.94	381.58	603.92	855.73	1074.6	1199.6	1229	1197.9	1187.6	1157.8	1152.9	1060.6	1008.2	957.67
5	40	207	48	0.38745	0.68396	0.84128	0.54477	0.24827	0	0	0	0	0	0	0.59295	7.8502	15.107	22.224	14.967	7.7093	14.713	45.128	77.899	104.71	138.66	169.27	183.97	155.69	142.38	136.88	163.82	160.19	165.54	190.33
5	47	42	49	48.047	107.46	166.86	138.73	79.325	19.916	0	6.8238	14.333	21.842	16.784	9.2753	1.7664	0	0	0	35.357	138.15	240.94	286.76	237.06	209.6	208.07	313.59	398.84	485.43	385.77	271.09	166.43	287.46	473.87
5	47	48	50	1.0589	2.0463	3.0329	2.0455	1.0581	0.070658	0	13.117	49.023	101.09	129.01	130.22	122.46	129.35	129.13	97.533	82.257	88.959	114.3	97.706	54.117	16.057	0	0	67.942	164.94	263.65	303.91	305.61	306.17	283.13
5	48	27	51	10.948	0	0	11.927	70.361	171.31	262.64	296.89	239.35	181.04	130.4	132.67	137.46	164.66	172.02	239.22	302.88	416.57	442.8	408.52	306.88	209.7	211.5	240.17	334.89	494.94	696.59	899.65	1049	1118.8	1118.6
6	5	69	52	2.8607	3.8641	2.9205	1.6066	0.2927	0	0	0	0.083187	0.42367	0.76415	1.0225	0.88625	0.75003	1.1446	2.7173	4.2899	5.0544	3.4691	1.8838	0.68089	0.92093	1.158	1.4262	2.6364	4.0225	4.8455	4.4318	4.1059	4.0201	6.2854
6	6	137	53	2.429	3.2909	4.1287	5.7285	6.9839	9.3717	10.493	10.051	7.2038	4.869	3.2657	2.9566	2.7248	6.1101	9.8267	13.337	13.212	11.524	11.052	12.717	14.28	14.661	13.845	18.062	24.426	32.765	32.707	27.869	17.829	10.578	5.7496
6	7	28	54	0.64738	1.9259	3.8668	5.8077	4.784	2.7885	0.93713	0.17121	0.098115	0.025019	0	0	0	1.3668	3.9085	6.4502	7.6925	7.7833	7.8741	7.2085	4.576	1.9434	2.3083	8.1233	14.284	13.046	10.677	7.7489	6.3851	10.13	16.448
6	7	39	55	1.8321	1.0877	0.34328	0.95303	2.7435	4.534	9.2523	12.355	15.458	16.185	12.103	8.022	4.3637	2.747	1.1304	0.69145	3.6797	6.668	9.6703	11.71	13.749	15.583	12.25	8.9172	3.8002	4.6209	8.3414	13.861	18.477	17.582	15.365
6	7	40	56	0	0	0	0	0	0	0	0	0	0	0	0	0	0	0	0	0	0.69589	4.6431	8.5903	11.767	9.8811	8.2451	6.8411	5.1523	2.8411	2.1829	8.1659	14.975	18.869	14.712
6	7	50	57	6.6926	3.8992	1.1231	1.3255	3.6417	5.691	7.9189	4.9044	1.8898	0	0.20111	1.7708	3.3405	4.734	3.1643	2.5449	5.1227	9.2453	12.089	7.942	3.7945	0	0	0	0.67103	4.8655	10.372	15.603	16.169	15.346	15.382
6	7	68	58	0.11911	0.61988	1.1207	1.5502	1.863	2.1758	3.2019	2.3825	1.2073	0.032152	0	0.4763	1.1309	3.3613	4.9073	6.0058	6.5609	8.265	11.147	17.182	21.808	24.512	23.383	23.177	22.184	24.55	28.313	30.939	27.883	25.061	23.848
6	11	41	59	0	0	0	0	0	0	0	0	0	0	0	0	0	0	1.3725	3.7687	5.9687	10.721	17.026	23.33	21.366	12.862	4.3569	10.486	32.043	53.6	74.264	61.706	49.148	36.625	24.169
6	11	50	60	0	0	0.048003	0.47461	0.90121	1.2932	0.86663	0.44003	0.013427	0	0	0	0	0	0	0.79539	1.7601	2.7955	2.7374	2.2082	4.9245	18.072	33.073	51.358	38.232	21.551	5.2801	1.593	0	0	0
6	11	59	61	0	0	0	0	0	0	0	0	0	0	0	0	0.014364	0.14059	0.23347	0.33468	0.79669	5.1388	9.5149	16.042	23.277	33.624	48.982	55.479	54.72	52.222	34.785	19.325	5.0389	4.1697	5.7508
7	1	75	62	0.48605	0.83276	0.95073	0.60402	0.2573	0	0	0	0	0	0	0	0	0	0.15716	1.8492	3.5413	5.1627	4.6172	4.4169	5.2231	5.512	5.9039	6.9403	9.0533	11.369	10.539	10.308	13.12	16.171	19.205
7	4	137	63	2.6673	1.7662	0.86516	0.4761	3.9809	7.4858	10.543	7.0383	3.5334	0.028601	0	0	0	9.0181e-08	5.9444e-07	1.0987e-06	1.0716	2.6406	4.2238	8.2648	12.354	16.412	13.677	8.5055	3.355	1.8609	3.4976	5.2538	6.1679	5.0816	3.7682
7	5	75	64	0.40227	0.082533	1.7468	4.1014	6.456	5.8728	3.8418	1.9305	1.9034	3.0856	4.1716	4.2663	4.1858	4.7132	8.6785	13.938	18.001	18.65	16.44	15.393	14.291	14.523	20.077	29.89	43.999	50.794	56.951	61.413	64.508	60.709	48.331
7	6	92	65	0	0	0.14106	0.67953	1.218	1.5519	1.0134	0.47495	0.23	2.1797	4.5724	7.104	5.917	3.9489	1.2447	1.1519	2.5138	5.4483	8.5023	11.847	13.296	13.871	12.628	11.548	16.866	22.988	31.074	28.898	26.745	21.807	26.077
7	6	113	66	0	0	0	0	0	0	0	0	0	0	0	0	0	2.3932	5.6553	8.9174	7.8627	5.8324	10.77	17.632	24.887	21.62	18.763	22.814	31.07	38.748	33.747	23.98	15.86	13.538	22.774
7	6	136	67	0.032302	0.064398	0.096493	0.068605	0.03651	0.0044147	0	0	0	0	0	0	0	0	0	0	0	0.23918	4.7872	9.4503	14.113	14.224	16.38	19.553	21.698	18.934	14.074	10.14	12.096	15.131	21.29
7	6	143	68	0	0	0	0	0	0	0	0	0	0	0	0	0	0	0.1026	0.68303	6.9822	16.442	27.376	35.989	45.591	56.184	60.498	56.219	48.546	43.977	43.992	42.007	42.004	43.708	48.605
7	7	114	69	3.3429e-07	0.020232	0.13236	0.24449	0.3323	0.22017	0.14036	0.068018	0.10371	1.0109	2.0923	4.131	6.1408	8.1305	8.3487	8.3562	8.3651	9.5468	12.72	13.755	14.037	12.924	11.746	13.033	18.883	28.449	36.585	40.46	39.034	36.802	32.638
7	7	162	70	0	0.96409	3.0799	5.1957	6.6778	7.1418	7.6058	7.1212	4.5414	1.9615	0.47517	0.95677	1.7836	4.5542	9.6846	14.739	19.23	16.177	12.312	9.5349	8.1151	8.0454	12.552	20.887	30.239	35.267	33.415	29.028	21.598	19.165	16.693
7	8	43	71	0	0	0	0	0	0	0	0	0	0	0	0	0.078143	1.6074	8.2086	14.81	18.841	15.452	15.852	18.215	28.716	36.97	47.528	60.753	76.57	87.227	79.829	56.269	33.88	20.072	20.322
7	8	110	72	0	0	0	0	0	0	1.0454	2.6118	4.1782	4.4832	3.9308	3.3784	3.4	3.9444	5.1473	6.2128	7.2856	7.1443	6.7932	5.6326	5.4205	5.0414	4.669	3.6109	3.7644	6.5611	12.214	18.287	21.127	20.172	16.046
7	9	14	73	0	0	0	0	0	0	0	0	0	0	0	0	0	0.028916	1.1519	5.8529	14.94	31.386	66.277	105.16	145.62	163.76	167.42	148.57	142.84	156.55	185.08	185.37	162.56	137.78	113.83
7	9	156	74	0	0	0	0	0	0	0	0	0	0	0	0.25668	0.52144	1.1468	1.5262	1.8512	3.9401	8.2515	12.714	13.293	8.5383	3.4855	0.19224	1.6372	4.8746	8.2348	11.544	15.389	23.785	32.012	35.301
7	10	43	75	0	0	0	0	0	0	0	0	0	0	2.6461	8.3371	14.028	17.594	17.878	19.355	20.288	16.971	12.435	7.3149	7.2039	13.9	35.241	62.428	84.814	61.262	51.161	52.417	70.264	88.253	71.728
7	10	85	76	0	0	0	0	0	0	0	0	0	0	0	0	0	0	0	0.39422	2.3535	8.7444	24.672	46.987	69.882	85.571	90.616	100.32	89.81	90.389	87.032	65.088	43.853	26.796	23.435
7	10	88	77	0.25074	1.1507	2.614	3.874	3.7075	3.039	1.7085	1.3067	1.1786	0.69548	0.21233	0	0.59932	1.985	4.3164	7.1254	9.3266	12.427	18.718	33.198	48.762	59.581	58.719	51.979	55.8	62.643	66.986	61.032	43.947	30.157	20.752
7	11	43	78	0.41168	0	0	0	0	0	0	0	0	0	0	0	0	0	0	2.8523	9.3751	15.898	20.166	19.077	17.989	16.066	14.226	12.386	9.8058	36.853	40.561	45.105	50.574	53.726	56.878
7	11	118	79	0	0	0	0	0	0	0	0	0	0	0	0	0	0	0	0.13869	2.4187	8.6697	20.789	36.521	49.115	61.059	68.039	78.842	82.673	69.775	50.186	42.441	42.91	44.89	37.676
8	1	63	80	23.317	9.5722	1.7865	3.1072	3.6864	2.3657	1.0451	0.77558	2.1466	3.5176	3.8562	2.5701	6.3848	13.699	30.385	41.2	52.399	50.746	34.024	20.516	29.603	43.488	43.014	75.96	108.19	133.19	113.95	75.707	46.048	59.625	113.75
8	1	67	81	0	0	0	0	0	0	0	0	0	0	0	0	0	0.0077072	0.12792	0.24812	0.36833	3.8911	11.02	17.421	23.418	25.34	27.263	16.048	33.429	51.739	64.244	50.192	33.366	16.753	13.949
8	1	105	82	19.33	10.678	9.3785	14.86	18.892	31.69	57.383	86.846	100.24	95.224	67.125	41.798	40.361	52.688	71.305	74.407	50.243	48.304	55.284	62.326	78.487	102.66	141.6	166.08	156.4	121.91	91.168	76.382	96.616	125.29	133.21
8	1	106	83	0.58654	2.5001	8.7148	16.018	20.049	14.645	7.6293	1.3878	0.32918	0	0	0	0	0.028428	0.85591	1.7429	6.7482	25.143	47.81	63.864	62.566	60.022	13	22.457	36.39	53.404	69.262	82.657	87.863	65.394	43.512
8	1	110	84	10.86	9.7519	6.1274	2.9125	1.9881	2.8025	3.9598	5.117	6.1537	7.1778	7.8692	16.976	24.986	35.271	33.616	44.248	46.334	65.653	62.716	70.894	80.933	126.8	141.58	160.49	175.73	187.01	185.75	150.61	152.45	176.79	201.82
8	1	113	85	1.4788	2.6716	3.6866	3.2008	2.715	2.6579	4.6598	6.6618	7.8695	6.1046	3.6242	1.8448	6.9756	12.361	17.524	14.925	18.995	21.124	30.465	45.598	60.483	93.223	102.49	119.05	114.74	111.03	102.78	93.758	114.38	129.13	132.59
8	1	132	86	14.111	8.9609	4.0595	0.098178	0	0	0	0.0021574	0.5872	3.3962	6.2052	8.9938	5.9294	2.865	0.51546	1.3391	2.1628	3.3931	17.989	31.982	45.153	41.753	40.238	45.218	48.907	53.249	53.125	46.609	27.27	9.088	16.303
8	1	181	87	0	0	0	0	0	0	0	0	0	0	0	0	0	0	0	0	0	5.6242	13.867	21.485	22.487	21.263	22.545	17.234	10.04	2.8464	3.653	11.665	20.486	24.635	25.327
8	1	207	88	0	0	0	0.041992	0.84722	1.6524	2.4577	1.9669	1.6691	2.011	3.4257	5.9778	6.9993	7.3465	4.2408	1.968	0.47337	8.5013	17.049	24.61	21.338	17.032	15.436	12.871	9.9378	6.5125	10.578	21.019	37.695	51.08	57.23
8	2	114	89	15.541	13.181	9.0563	4.9316	2.6143	1.4006	0.18693	0	0	0	0	2.1991	4.9619	13.361	20.348	25.809	21.183	27.626	43.373	65.773	67.496	49.081	36.361	49.444	90.654	111.03	119.54	119.13	120.68	125.53	134.69
8	2	177	90	10.455	7.6018	4.3824	0.80201	2.4723	5.8481	11.844	13.659	13.002	7.0064	2.9207	0.9412	6.7247	12.508	17.278	14.193	11.301	8.5172	7.481	6.0397	5.5124	8.0733	13.825	17.665	19.336	20.96	20.592	20.511	18.017	12.058	13.775
8	4	16	91	261.9	202.9	195.89	244.67	296.26	343.81	340.6	352.34	325.71	323.5	331.86	342.73	340.9	327.59	309.46	322.72	412.61	554.39	724.1	835.34	919.45	944.11	930.26	955.55	994.58	992.25	968.8	930.21	856.63	923.67	1053.1
8	4	53	92	19.903	14.829	12.82	14.356	15.226	16.958	15.748	13.139	5.9031	1.7297	0.27727	0.76231	1.3112	1.4602	1.1237	0.681	14.801	35.34	58.639	68.475	68.536	64.532	55.354	53.03	54.355	61.779	61.517	61.415	69.595	87.721	130.22
8	4	89	93	10.409	5.6306	1.8928	0	0	0	0	0	0	0	0	0.89974	14.412	27.923	41.435	32.598	23.639	14.68	13.215	12.814	13.038	10.813	7.4392	2.6619	4.6401	22.971	34.245	47.528	66.816	76.793	78.174
8	4	111	94	0	0	0	0	0	0	0	0	0	0	7.6426	15.835	24.027	21.05	18.782	16.899	19.391	20.062	22.982	25.692	32.559	36.606	43.326	45.709	50.601	50.783	43.859	43.333	47.634	58.724	55.699
8	5	86	95	0	0	0	0	0	0	2.6906	7.7033	12.716	14.67	18.868	20.969	26.869	23.7	31.634	38.775	47.622	37.301	25.505	21.888	37.966	62.907	77.97	78.908	69.665	58.545	48.88	50.002	85.681	138.37	181.76
8	5	125	96	10.774	18.816	27.118	33.944	32.867	31.196	27.724	33.199	39.907	42.859	29.677	14.357	4.6788	5.5891	10.623	19.99	32.002	36.508	38.224	44.868	87.665	136.09	158.36	117.49	64.339	22.725	13.244	15.185	39.095	99.558	170.63
8	9	198	97	127.01	91.431	69.9	63.176	65.4	67.495	78.434	84.871	84.261	96.497	114.39	134.64	116.06	101.5	93.177	114.1	158.41	201.54	251.67	284.2	319.47	330.78	387.64	451.15	544.77	549.86	510.38	421.92	354.62	324.97	321.52
8	9	208	98	0	0	0	0	0	0	0	5.6468	12.05	19.644	16.76	10.641	3.8069	1.3205	0	0	0.18814	12.418	26.022	49.725	80.238	115.6	134.06	119.43	110.63	96.993	91.079	71.682	46.332	25.766	13.629
8	13	51	99	0	0	0	0	0	0	0	0	0	0	0	0	0	0	0	0.76626	12.43	79.332	225.83	469.78	650.3	732.24	677.53	661.27	664.41	620.71	560.42	382.73	292.64	249.65	269.85
8	13	69	100	0	0	0	0	0	0	0	0	0	0	0	26.433	54.3	82.167	61.18	33.313	5.4462	23.603	70.54	123.46	154.06	244.61	346.89	455.86	520.91	621.77	537.65	408.37	298.18	250.92	227.7
8	13	78	101	5.2356	19.455	33.674	48.62	62.256	75.893	100.72	83.176	64.118	45.06	64.428	92.644	126.81	132.85	135.93	148.84	204.03	278.47	342.63	387.43	415.66	447.2	482.58	506.1	534.3	527.09	509.02	507.06	520.31	538.58	544.89
8	13	103	102	0	0	0	0	0	0	0	0	0	0	0	0	0	0	0	9.7002	44.622	94.953	176.77	266.06	350.64	405.14	405.78	431.9	517.81	618.45	692.71	720.58	649.77	592.4	563.13
8	13	106	103	0	0	0	0	0	0	0	0	0	0	0	0	0	0	1.0106	6.4485	31.637	83.472	188.48	301.9	388.19	387.23	340.5	297.16	303.02	311.83	345.3	338.05	292.34	241.19	183.16
8	13	132	104	6.8904	23.254	39.618	44.583	28.426	12.269	0.95873	6.2282	11.498	16.767	13.742	10.496	7.2501	11.779	20.369	48.263	102.53	162.38	229.41	284.73	345.32	401.03	465.54	530.23	586.13	519.62	457.88	290.51	215.03	201.67	262.76
8	13	161	105	5.1583	1.7195	2.6719	3.9559	5.9613	4.3545	4.5824	15.12	27.527	39.855	31.302	22.748	21.853	44.864	67.875	78.449	83.734	99.112	127.29	131.56	140.2	163.31	216.81	258.76	264.39	303.22	376.31	402.21	350.08	299.51	250.52
8	13	171	106	0	0	0	0	0	0	0	0.3593	1.3643	2.3694	2.8005	1.7955	0.79046	0	0	0	0.21229	1.974	3.7357	5.3265	3.5648	1.8031	24.153	15.697	8.188	0	0	0	0	4.292	12.913
8	13	236	107	139.44	184.12	203.58	206.1	185.63	189.31	221.5	228.69	252.48	259.14	267.57	218.55	163.75	112.32	104.68	129.21	182.48	227.49	259.37	255.65	243.22	228.75	240.25	264.58	318.4	274.1	199.59	165.3	213.32	264.52	294.72
8	14	29	108	0	0	0	0	0	0	0	0	0	0	0	0	0.402	1.697	3.0585	7.0865	28.612	88.057	182.11	283.16	378.21	417.28	404.69	335.2	286.59	280.4	316.82	370.46	414.31	411.37	337.62
8	14	66	109	8.7446	6.247	3.1887	0.78218	0	0	0	0	0	0.93179	2.8067	4.6817	5.808	6.5492	6.5614	8.9506	38.009	116.13	212.63	265.07	247.3	197.39	183.12	213.09	270.61	303.92	299.23	263.97	236.56	226.65	218.79
8	14	159	110	5.3591	5.0606	3.035	1.0094	2.2163	6.5803	10.944	24.194	49.235	74.276	84.51	68.339	52.168	38.501	27.767	20.883	16.02	38.682	71.933	123.17	148.34	151.83	130.73	108.34	107.01	110.61	152.28	172.99	187.82	129.71	69.441
8	14	190	111	0	0.27049	0.62575	2.1399	7.5454	14.278	19.626	28.168	39.443	50.503	46.014	29.228	12.885	6.6765	9.3933	14.612	26.514	49.759	80.617	118.84	153.12	180.82	186.38	177.62	171.04	176.6	194.25	202.66	188.79	159.68	120.14
8	14	200	112	5.7266	16.103	26.479	30.543	27.766	24.989	20.245	12.646	5.1002	0.23225	0.41106	1.4317	5.3208	9.2286	12.923	22.124	31.463	39.129	32.305	33.2	34.438	50.914	58.676	72.492	88.81	111.8	123.33	103.63	63.441	26.778	10.643
9	5	65	113	50.592	60.889	41.439	21.408	3.3678	6.1006	10.465	18.113	24.783	27.63	27.273	21.815	17.175	16.55	39.718	72.27	130.61	151.53	158.35	143.08	132.1	124.26	121.99	123.59	128.19	126.51	137.81	163.05	248.36	344.74	508.16
9	6	48	114	290.1	264.19	256.17	256.3	295.1	313.64	363.84	387.16	351.48	299.76	263.13	282.82	315.29	353.06	366.4	379.45	371.96	399.81	424.46	472.13	494.79	513.07	525.64	544.89	577.38	604.34	679.57	687.57	684.15	648.24	599.31
9	6	72	115	206.44	201.02	186.01	170.99	159.76	150.29	140.81	145.8	186.75	227.81	251.65	227.89	212.58	217.35	237.83	266.23	289.66	362.33	435.28	521.22	559.33	614.52	672.65	773.18	858.72	920.01	885.37	832.17	790.59	765.12	733.55
9	6	80	116	38.218	56.417	74.617	100.35	83.315	74.638	65.626	62.23	61.125	60.019	71.636	89.682	107.73	114.37	110.53	106.69	109.06	110.59	112.12	115.83	138.01	168.08	220.6	264.67	303.16	267.36	278	293.52	307.77	323.59	338.63
9	6	85	117	138.52	133.37	144.02	158.51	172.95	179.63	184.38	188.87	190.75	195.59	203.51	229.44	255.33	273.93	264.98	262.3	267.87	292.75	310.01	334.35	391.56	488.86	613.17	674.56	690.77	636.44	600.15	575.12	596.63	584.94	556.11
9	7	49	118	186.82	168.87	137.6	106.37	103.23	123.88	140.76	145.41	151.22	173.81	226.95	304.16	390.51	428.71	391.3	339.52	314.72	347.39	432.73	544.06	622.99	622.79	614.8	629.44	712.74	819.74	921.67	976.23	1102.9	1041.7	982.4
9	7	68	119	473.28	483.25	515.68	545.67	565.36	584.13	598.91	600.57	598.27	581.68	593.65	602.46	606.14	559.61	510.18	508.18	573.19	681.95	788.63	887.49	975.44	1043.6	1105.4	1155	1169.1	1115.5	1060.8	1017.3	999.09	924.95	957.12
9	7	72	120	732.78	742.4	770.45	768.18	734.49	722.33	735.05	772.38	818.31	857.97	880.39	859.52	811.97	758.16	740.6	760.66	807.87	877.49	1042.6	1283.5	1534.3	1636.3	1648.7	1672.6	1721.7	1718.5	1676.3	1576.9	1499.1	1437	1509.9
9	7	81	121	252.2	306.09	323.75	332.77	350.22	357.8	365.21	359.03	367.18	384.68	400.75	388.78	326.12	261.62	228.59	255.69	296.5	358.37	423.14	509.43	524.99	587.13	613.18	624.05	585.34	566.17	537.57	532.8	492.04	508.47	415.29
9	7	199	122	4.2888	6.4292	4.5809	2.4405	3.4435	8.1177	13.092	16.543	20	23.458	22.463	14.031	5.5994	0.69003	7.0345	13.379	19.515	20.178	20.842	23.81	20.575	21.062	22.253	31.552	35.279	37.471	41.361	46.36	56.704	36.295	36.05
9	7	212	123	100.64	100.63	110.92	118.43	126.35	139.02	154.99	167.79	169.45	161.3	150.07	135.33	110.1	82.329	66.397	84.321	122.78	170.08	220.43	263.63	288.38	297.19	299.86	303.39	324.75	345.18	340.22	304.68	235.81	183.84	149.4
9	8	85	124	29.457	45.1	47.954	40.845	36.727	38.179	45.357	52.739	75.405	100.99	123.47	120.42	111.23	103.02	102.25	112.59	149.62	241.16	354	443.58	526.9	608.77	703.92	788.94	835.42	838.87	792.29	739.34	712.88	676.27	639.6
9	8	157	125	83.115	80.092	82.222	84.624	71.399	68.743	72.415	82.269	73.17	70.401	75.685	114.75	144.69	160.4	142.93	130.14	149.65	216.81	285.97	360.72	428.15	538.96	643.14	713.66	712.54	682.57	640	623.81	614.57	630.48	627.25
9	9	31	126	0	0	0	0	0	0	0	0	0	0.022568	0.21956	17.899	71.502	136.66	201.26	283.24	356.96	438.32	446.37	462.23	515.77	641.9	815.66	943.86	1111.7	1201.8	1258	1113.1	939.54	757.13	654.02
9	9	118	127	0	0.4434	0.93881	1.4342	1.1142	0.61878	0.12336	0.76726	6.9407	14.262	24.187	30.538	33.753	30.783	48.932	84.816	134.37	172.88	193.7	198.97	209.2	230.45	306.43	348.6	379.47	411.02	435.86	468.52	482.37	461.21	377.49
9	9	134	128	12.399	21.979	31.558	37.727	24.808	14	7.3325	29.728	48.441	63.078	41.956	44.035	57.787	91.013	84.948	91.529	94.384	130.03	131.85	155.27	186.32	270.09	322.52	412	383.09	390	416.52	473.52	487.68	426.45	355.35
9	9	152	129	0	0	0	0	0	0	0	0	0	0	0	0	0	0	4.0653	29.647	56.947	79.234	117.18	169.43	245.8	295.16	335.12	329.51	321.87	281.06	238.32	208.53	191.48	175	158.36
9	9	155	130	0.058109	0	0	0	0.26532	2.153	4.0406	6.3989	15.151	23.903	33.048	31.308	29.502	36.626	47.02	57.925	69.639	135.78	227.97	351.95	472.9	563.28	587.23	544.66	510.85	540.14	527.48	499.3	430.65	426.91	420.94
9	9	166	131	35.406	35.797	38.029	31.729	34.109	36.032	50.216	55.335	58.638	48.24	44.074	49.891	91.205	128.9	157.56	158.62	167.87	212.08	322.95	459.35	578.18	651.05	694.29	720.33	718.1	694.87	655.91	659.15	675.53	650.34	573.09
9	9	175	132	2.7332	10.533	18.333	21.789	13.989	6.1896	0	0	0	0	0	3.4539	9.7633	16.073	20.408	22.567	24.725	25.812	44.232	62.793	96.083	90.452	86.179	45.669	50.348	58.375	72.201	74.013	66.364	72.235	80.747
9	9	187	133	0	0	0	0	0	0	0	7.2666	19.777	32.286	37.943	36.985	36.028	32.107	25.847	26.335	48.175	92.406	125.32	137.99	143.05	175.27	239.75	299.1	319.11	307.65	257.34	211.14	169.43	127.63	86.851
9	10	103	134	0	0	0	0.32758	16.418	32.507	48.597	34.169	20.986	9.2319	11.578	10.725	19.726	31.814	51.461	98.165	216.31	275.39	313.85	353.11	387	395.57	388.16	376.12	380.98	418.86	491.23	568.79	593.43	579.45	532.81
9	10	111	135	3.8873	1.5322	0	0	0	0	0	0	0	0	0	1.9144	10.825	25.27	36.608	34.984	98.711	153.1	264.15	372.76	444.56	498.24	551.55	634.15	692.62	751.43	813.63	871.42	875.43	805.9	663.59
9	10	112	136	0	0	0	0	0	0.002991	0.26634	0.52968	0.79303	1.4758	2.1857	4.1924	6.1995	7.9834	34.725	78.164	223.39	270.56	368.6	484.78	622.35	728.28	794.55	814.13	741.44	656.95	629.83	702.3	793.53	811.24	751.86
9	10	116	137	55.04	87.356	78.88	46.564	14.247	0	0	0	0	0	0.085841	4.8177	9.9002	14.99	22.915	127.49	155.8	205	244.06	267.88	317.5	380.7	474.18	459.41	438.19	419.07	503.79	536.03	529.02	444.37	408.4
9	10	117	138	0	0	0	0	0	0	0	0.32791	3.9974	7.6668	11.391	18.231	25.071	33.187	59.354	144.63	190.62	243.94	311.37	360.31	414.47	463.47	508.37	474.64	440.47	464.57	554.1	606.07	618.85	602.18	605.28
9	10	120	139	0	0	0	0	0	0	0	0	0	0	0	0	4.5962	9.9022	29.187	129.15	178.92	227.49	278.2	287.03	334.67	413.39	504.24	510.7	509.49	577.62	708.25	776	712.82	641.57	556.09
9	10	122	140	0	0	0	0	0	0	0	0	0	0	0	0	0	0	0	0	41.397	100.71	160.34	161.89	127.84	118.14	146.32	200.3	221.77	219.88	204.4	210.14	243.47	283.44	294.42
9	10	176	141	0	0	0	0	0	0.76293	1.731	2.6991	2.346	1.469	0.59197	4.2028	10.294	16.384	15.561	13.103	17.715	26.44	43.649	73.261	107.82	131.67	123.37	108.19	96.076	130.99	165.69	198.19	181.08	163.3	147.38
9	11	17	142	99.166	99.013	98.861	86.208	53.479	20.751	7.761	14.213	20.665	47.267	86.287	137.6	148.17	130.07	87.548	89.726	131.37	252.73	483.05	735.83	988.89	1136.8	1243.1	1293.6	1182	1021.6	828.96	731.1	647.59	534.8	472.83
9	11	45	143	70.342	55.732	42.7	43.604	28.411	14.795	5.6751	12.527	31.062	49.521	70.391	103.04	126.38	134.47	94.607	56.12	38.561	88.511	232.58	408.5	564.53	637.72	664.3	694.73	690.4	650.59	510.95	360.64	239.75	208.78	226.31
9	11	61	144	40.914	57.86	58.355	54.336	33.395	22.883	14.864	16.124	10.856	5.5882	1.6246	3.3575	5.4108	9.7328	34.317	65.86	121.1	212.12	333.7	450.39	508.03	542.01	555.6	578.79	551.28	527.19	471.88	450.72	425.4	414.25	359.58
9	11	85	145	87.42	107.57	131.61	127.34	96.521	61.25	45.872	52.662	65.179	68.616	58.956	44.667	40.039	49.827	69.152	92.974	112.22	130.05	136.5	142.27	146.79	165.1	175.02	178.19	173.68	189.25	204.75	196.56	153.44	118.04	98.918
9	11	112	146	18.051	16.465	17.186	19.268	18.776	13.996	10.196	9.3331	16.692	26.82	35.65	45.026	51.364	56.201	47.321	36.749	28.892	39.663	48.542	64.246	82.927	129.35	168.19	191.87	197.49	208	222.28	207.26	180.64	167.58	175.04
9	11	115	147	26.402	25.622	23.586	16.587	18.445	20.744	28.412	26.647	24.273	16.548	13.092	11.575	12.533	19.028	32.185	45.564	65.458	85.054	131.63	185.72	262.22	313.1	360.74	378.56	381.43	354.13	305.84	272.26	264.45	262.9	260.54
9	11	119	148	10.141	13.873	13.077	12.684	16.433	23.748	31.062	25.293	14.523	3.7535	20.431	51.976	83.61	81.112	55.886	30.447	22.456	29.021	35.712	37.072	31.83	26.588	29.236	41.911	54.585	65.795	72.033	79.979	86.553	78.561	66.674
9	11	132	149	102.65	108.33	98.32	88.313	93.725	105.35	116.97	110.79	96.733	86.416	79.462	90.209	98.769	116.27	115.72	108.52	94.191	106.59	147.57	207.62	271.72	316.83	337.52	324.85	292.73	290.62	304.04	313.51	278.42	230.3	187.13
9	11	135	150	68	67.678	63.608	68.535	78.015	77.958	75.391	54.052	39.712	25.207	21.196	30.896	44.525	56.565	59.042	54.959	58.523	71.334	89.695	125.41	170.31	220.73	248.54	243.4	235.45	230.45	239.08	238.78	223.65	203.1	170.65
9	11	153	151	1.7235	2.6069	3.4903	3.8327	2.4279	1.0231	0	0.32533	1.7944	3.3736	5.3101	4.7475	4.0952	2.0957	4.5759	8.8462	18.424	28.6	40.077	48.224	54.205	57.688	63.516	63.975	64.677	70.895	93.726	116.72	117.68	107.47	93.492
9	11	172	152	6.47	18.731	30.99	41.611	31.459	18.743	18.542	27.431	39.131	26.411	14.637	3.767	4.303	6.6472	9.1573	11.694	13.395	23.578	37.894	69.024	99.646	128.5	130.92	124.82	110.44	108.5	105.87	105.93	96.461	88.247	80.981
9	11	179	153	3.2747	10.068	17.07	23.803	25.24	23.6	22.219	22.269	23.627	24.985	22.175	13.825	5.4745	6.6055	28.28	61.891	89.321	92.355	75.767	56.78	53.343	66.18	93.188	130.52	168.31	192.67	182.95	150.89	125.61	127.73	145.21
9	12	45	154	122.55	104.32	80.443	46.722	68.45	101.42	139.71	115.35	71.747	28.219	22.567	40.327	59.841	62.298	51.863	40.489	41.977	130.61	328.38	569.94	828.02	953.67	1050.8	1048.3	1060.1	1025.4	876.17	613.16	367.27	325.13	392.24
9	12	78	155	27.795	55.247	81.665	93.68	64.52	30.942	5.2733	0	0	0	0.18261	0.43535	0.68808	0.61198	0.37846	0.20273	30.438	135.99	253.64	380.47	522.32	698.46	814.77	760.72	612.84	479.28	383.82	298.19	206.93	153.02	129.01
9	12	94	156	70.946	70.467	70.4	71.007	84.423	82.095	56.376	35.57	23.956	25.694	27.518	30.751	37.282	34.217	28.202	25.65	34.316	77.316	170.22	277.63	418.92	532.02	626.55	644.81	562.61	470.27	349.9	277.78	222.14	212.71	239.11
9	12	105	157	79.178	97.801	93.862	61.625	32.11	14.268	12.735	14.686	13.748	9.8995	7.4695	7.9325	10.499	10.57	18.29	57.714	105.95	130.54	186.27	243.03	308.67	340.27	363.88	363.53	359.48	354.92	294.84	249.34	204.4	201.44	188.02
9	12	155	158	24.868	21.625	18.367	15.11	18.094	25.263	32.432	36.563	38.003	39.722	35.575	24.358	12.538	4.5211	2.6457	3.3929	12.62	77.917	198.8	318.17	379.64	370.8	353.74	344.32	327.58	318.2	292.2	248.44	181.81	154.23	177.45
9	13	119	159	28.787	26.171	24.829	23.944	25.705	24.337	22.969	37.459	59.341	81.224	75.719	56.105	36.492	20.427	11.271	2.1164	16.749	44.473	76.094	82.322	73.474	59.496	57.593	60.813	62.092	65.153	66.103	70.91	69.93	87.576	109.04
9	13	154	160	0	0	0	0	0	0	0	0	0	0	0	0.20232	1.212	4.8289	15.15	29.641	43.37	56.957	61.951	86.284	99.147	112.04	120.44	140.26	174.71	165.15	142.58	112.7	124.55	136.89	131.2
9	13	169	161	0	0	0	0	0	0	0	0	0	0	0	0	0	0	1.9991	5.419	12.792	20.473	28.109	28.003	25.78	22.241	24.342	26.477	34.486	39.495	45.658	46.518	48.47	57.048	75.422
9	13	171	162	1.9668	0.39016	0	0	0	0	0	0	0	0	0	0	0	0	3.1866	10.046	16.906	21.515	22.639	23.764	23.685	21.056	18.426	16.144	14.386	12.629	14.567	35.216	56.836	75.833	62.228
9	13	193	163	4.3669	0.15221	0	0	0	0	0	0	0	0	0	0.33409	5.1146	9.8951	15.363	17.288	19.467	23.025	47.831	83.324	120.6	132.29	131.44	134.34	160.43	195.96	228.67	239.97	227.14	204.02	171.46
9	13	195	164	0	0	0	0	0	0	0	0	0	0	0	0	0	0	1.9422	6.0781	10.214	23.074	43.697	64.62	79.352	72.894	72.164	69.41	80.351	90.64	95.849	99.032	98.246	105.6	110.48
9	13	200	165	0	0	0	0	0	0	0	0	0	0	0	0	0	0	0	0	0.55309	3.2609	7.0643	19.358	39.316	58.389	60.14	40.652	22.37	20.383	29.428	38.136	33.954	26.733	16.43
9	14	41	166	12.521	4.2597	0.96091	0.5673	0.17369	0	0	0	0	0	2.0661	6.2935	10.521	11.225	6.9975	20.688	47.408	92.778	150.14	231.31	309.08	289.34	259.25	293.57	311.01	380.36	430.62	478.79	518.28	548.45	570.72
9	14	46	167	0	0	0	0	0	0	0	0	7.1412	39.592	72.042	97.588	83.402	69.216	62.531	124.03	215.53	379.7	453.62	507.18	581.71	713.2	844.91	964.98	814.49	776	732.19	708.01	688.09	655.54	611.84
9	14	77	168	0	0	0	0	0	0	0	2.0261	6.8781	10.264	11.575	7.3295	5.5818	5.7143	8.9307	14.362	28.355	72.522	120.59	186.55	224.33	205.03	174.64	164.14	179.42	183.79	212.31	248.76	269.98	285.4	287.79
9	14	82	169	0	0	0	0	0	0	0	0	0	0	0	0	0	0	0	15.94	54.716	95.937	131.14	128.9	151.53	211.08	245.4	269.26	209.02	212.95	195.25	273.95	341.61	389.63	327.74
9	14	106	170	0	0	0	0	0	0	0	0	7.3318	15.351	23.37	35.198	47.74	60.281	52.555	40.844	38.122	44.185	57.199	84.789	139.79	243.24	306.51	351.32	320.45	217.25	157.63	145.82	152.63	168.27	209.69
9	14	162	171	0	0	0	0	0	0	0	0	0	0	0	0	0	0	0	10.332	29.383	80.712	119.63	140.59	163.16	183.42	216.31	256.12	224.03	235.82	227.52	241.33	231.74	220.84	185.03
9	14	183	172	0.34001	2.2198	4.7424	7.3902	6.6879	4.8696	1.8817	0.70424	0	1.6154	4.4156	7.2158	7.8185	7.0933	12.498	19.896	29.253	32.436	66.573	96.416	168.77	219.71	257.26	257.12	210.88	234.75	173.31	127.24	102.08	89.224	75.077
9	15	39	173	43.085	57.684	76.1	71.204	53.553	42.687	80.914	136.41	192.48	217.84	229	229.61	211.14	192.24	182.01	225.63	291.12	368.03	414.46	447.74	474.63	505.73	554.82	575.67	602.14	657.96	748.22	827.28	847.22	848.95	767.1
9	15	78	174	22.032	17.174	26.268	48.325	73.798	101.69	125.33	142.25	134.56	102.81	77.934	66.299	77.825	93.19	117.5	136.55	174.25	224.06	312.22	373.54	403.3	387.12	391.32	408.21	434.54	488.73	513.33	539.36	493.77	466.78	427.65
9	15	114	175	0.0055391	0	1.4681	9.6851	17.902	27.165	45.183	63.202	80.135	66.85	53.564	50.66	71.333	95.219	120.71	125.15	124.17	102.51	82.108	63.031	59.753	72.47	100.62	134.58	178.28	220.39	269.03	313.12	318.15	273.24	207.85
9	15	191	176	0	0	0	0	0	0	0	0	0	0	0	0	0.81784	2.9409	5.0641	5.8572	3.7341	1.611	0	1.5324	4.4896	7.4467	16.292	22.337	31.221	21.754	11.852	2.5038	1.6943	2.8336	5.0917
9	15	199	177	11.444	8.3551	5.2666	3.375	1.9368	0.49866	2.8453	7.2009	18.678	27.264	32.202	25.977	19.959	17.028	20.044	37.485	52.579	71.428	64.313	61.937	61.185	72.204	80.345	72.015	56.663	28.476	19.789	58.161	131.87	196.5	204.32
9	15	215	178	0	0	0	0	0	2.7949	11.846	20.896	25.66	16.61	7.5589	0.38145	1.0221	7.4978	14.036	19.963	15.325	11.896	14.073	27.78	38.63	46.575	50.631	53.41	49.076	44.226	43.314	47.4	48.84	43.622	36.163
9	16	20	179	2.5057	0	0	0	0.87787	3.4898	6.1017	7.4624	5.9758	4.4892	3.4097	2.2843	1.159	0.033649	0	0.0095659	17.046	44.28	80.732	135.97	177.1	212.79	198.53	193.24	197.49	231.55	255.84	258.85	245.8	239.22	250.59
9	16	133	180	23.5	25.004	26.214	27.423	25.929	24.632	23.444	22.712	20.865	18.691	14.71	14.488	16.132	33.601	60.763	92.696	108.27	97.427	74.669	76.004	140.65	227.57	302	297.01	270.08	230.83	222.58	218.05	214.13	208.56	216.58
9	16	164	181	10.577	8.2864	5.1717	2.057	0.7904	0.46536	0.14032	3.5885	9.7242	15.86	21.471	27.207	32.944	37.062	38.399	39.737	38.718	33.713	29.736	28.242	33.06	36.605	42.249	59.697	77.946	97.954	88.452	83.54	70.287	66.538	58.226
9	19	128	182	0	0	0	0	0	0	0	0.57099	5.5523	10.534	15.407	16.915	18.277	19.633	14.552	9.8808	5.2102	3.8435	3.1654	2.6399	15.092	35.219	57.363	65.976	52.929	43.72	36.66	36.761	35.254	27.364	25.873
9	20	10	183	53.488	29.466	5.4443	10.058	27.765	45.926	47.598	32.298	18.551	12.041	14.203	21.053	27.903	39.221	52.657	66.007	77.473	113.43	151.75	197.08	227.34	262.09	342.89	367.94	386.21	330.3	290.57	249.59	236.48	243.02	246.81
9	20	18	184	8.9988	13.119	17.24	17.179	11.344	5.5084	6.0925	17.131	28.169	34.264	31.201	31.542	31.192	26.707	14.754	4.6696	8.1759	21.787	34.569	38.884	48.656	60.78	85.169	83.164	75.496	43.969	26.211	12.418	28.567	49.426	71.216
9	20	47	185	0	0	0	0	0	0	0	0	0	0	0	0	0.91963	3.4751	7.0346	9.8191	11.213	14.865	18.083	27.987	49.733	79.955	113.2	114.33	98.921	70.978	64.779	77.237	80.315	71.152	39.091
9	21	35	186	32.662	37.445	39.606	40.849	36.81	29.887	26.777	27.358	34.86	40.062	46.792	45.175	37.641	24.018	20.615	27.903	49.628	61.88	61.868	52.021	44.7	52.935	46.802	42.31	43.175	49.741	53.756	51.602	63.217	82.114	91.75
9	26	35	187	15.406	10.254	4.8678	0.39392	0	0	0	0	0	0	0	0	0	0.030138	0.074351	0.57826	4.7269	10.541	15.651	24.279	39.378	57.455	69.409	65.521	41.308	29.753	27.348	25.171	28.791	27.728	24.892
9	28	12	188	0	34.386	23.021	11.805	1.2872	1.0293	0.61023	0.19119	0	0	0	0	0	0	1.7567	5.6911	10.029	19.533	64.588	127.02	184.47	204.92	207.03	210.91	223.6	220.84	216.17	196.73	194.89	194.93	196.85
9	29	28	189	0	0	0	0	0.74392	3.2632	5.7825	7.1767	4.6574	2.2529	0.8094	1.504	2.069	1.3744	0.67981	5.5635	20.694	37.152	62.108	81.953	93.544	102.89	116.47	121.09	124.1	103.24	85	71.807	76.642	86.968	91.471
10	15	185	190	11.111	5.1127	0	0	0	0.19674	2.7959	5.3951	9.5946	9.6259	9.6572	6.8282	10.944	15.745	21.787	16.441	9.0093	1.6317	8.1099	16.166	29.169	76.742	126.54	171.06	137.66	96.119	53.076	41.482	34.32	35.203	34.325
10	16	157	191	32.25	25.952	16.838	7.7241	3.945	6.0264	8.1077	11.936	13.018	14.1	10.806	8.8488	7.0252	7.5842	18.432	35.484	52.843	62.321	58.725	63.354	82.698	120.19	142.5	127.42	101.64	63.034	69.194	93.082	159.93	180.61	167.09
10	19	45	192	0	0	0	0	0	0	0	0	0	0	0	0	0	0	0	0	0	0	26.732	63.179	183.32	373.13	565.06	559.76	460.84	346.35	258.22	207.35	126.61	51.559	7.9757
10	19	101	193	6.7638	11.707	13.72	8.7768	12.766	18.712	36.839	31.746	22.861	10.384	4.5603	3.7801	20.146	38.004	53.859	40.501	47.751	74.164	151.88	200.46	217.45	222.01	229.07	240.33	208.77	204.59	233.98	250.16	261.01	222.49	182.48
10	19	131	194	62.509	38.212	19.597	0.98253	16.485	37.654	56.991	62.705	66.478	70.25	52.43	29.321	6.2114	0	0	0	24.072	66.666	116.3	156.57	200.45	230.31	245.63	304.64	253.27	197	174.9	129.62	88	59.225	58.859
10	19	149	195	0	0	0	0	0	0	0	0	0	0	0	0	0	0	0	0.54931	4.4992	8.4491	11.93	8.8856	9.1276	13.833	20.666	30.677	36.945	47.364	46.943	29.574	12.204	0	0
10	21	61	196	0	0	0	0	0	0	0	0	0	0	0	0.53371	2.2771	4.0204	4.9474	3.204	4.0077	13.234	33.217	50.941	69.114	69.534	60.144	48.317	47.521	45.704	50.074	52.59	58.634	76.232	104.75
10	21	62	197	156.91	68.165	31.621	7.1922	20.752	74.889	141.55	183.88	169.78	127.25	84.408	70.598	84.684	97.652	90.206	51.993	56.364	111.01	207.77	251.37	231.38	182.88	159.87	160.05	170.39	182.06	187.64	192.14	206.78	213.77	224.96
10	21	107	198	13.674	10.552	10.528	11.751	9.9151	12.214	14.827	15.155	9.2689	3.4963	2.1461	8.2266	14.307	16.971	12.282	12.141	29.639	103.24	247.09	417.12	526.19	567.56	623.72	654.66	643.73	582.33	536.07	402.36	287.68	140	62.594
10	21	123	199	0	0	0	0	0	0	0.16833	1.1042	2.0401	3.8292	12.675	21.522	29.7	19.918	10.135	1.2141	3.6736	10.092	18.43	31.994	38.951	53.868	71.466	109	115.82	106.07	75.061	52.131	47.106	57.214	78.547
10	21	146	200	8.1549	0	0	0	0	0	0	0	0	0	0	0	0	0	0	0	0.65933	20.335	81.769	172.88	254.23	297.26	320.99	317.29	388.18	435.59	448.96	401.89	305.8	170.03	100.49
10	21	152	201	0	0	0	0.37565	1.2629	2.1501	2.4139	1.5266	0.63936	0	0	0	0	0	0.26182	1.5883	2.9147	3.9085	2.5821	1.2556	0	29.688	66.323	102.96	85.491	48.856	12.222	0	0	0	0
10	21	156	202	0	0	0	0	0	0	0	0	0	0	0	0	0	0	0	0	3.1448	7.4433	11.742	10.37	6.5281	10.649	30.307	60.863	75.303	66.616	36.491	14.262	3.5864	6.9314	13.73
10	22	82	203	19.385	23.606	15.876	8.1463	0.41646	0.0046786	0.077642	0.15061	0.22357	0.15176	0.078792	3.761	14.699	26.325	34.207	26.903	23.073	22.383	70.226	140.74	226.47	338.47	415.9	486.19	485.33	479.08	442.23	412.73	384.38	309.41	296.13
10	22	96	204	0	0	0	0	0	0	0	0.66465	2.6967	6.7441	9.742	10.191	6.2409	2.5783	0.097574	3.889	10.487	17.085	24.792	33.964	43.144	45.067	39.125	29.719	37.623	45.103	60.54	68.414	73.806	56.917	38.682
10	22	115	205	0	0	0	0	0	0	0	0	0	0.30451	0.88729	1.4701	1.5277	0.94496	0.36218	2.7797	13.878	31.935	58.164	119.27	193.28	290.69	329.13	337.22	275.76	226.09	160.62	108.85	67.007	47.289	15.703
10	23	25	206	127.38	140.52	137.43	132.87	140.54	118.91	70.146	21.363	17.043	50.394	90.418	154.74	215.22	257.96	239.34	200.2	160.92	124.49	111.03	80.627	88.262	132.33	174.22	215.87	251.98	280.34	270.42	248.6	224.71	249.86	250.03
10	23	85	207	0	0	0	0	0	2.3754	6.0598	9.7443	16.692	21.664	28.685	21.25	11.927	2.6051	1.8348	4.0333	6.0789	23.747	70.905	122.97	220.57	332.21	449.44	490.24	414.82	332.09	263.01	297.12	340.73	356.46	313.37
10	23	165	208	1.8115	0	3.1448	6.9889	11.058	14.927	17.594	20.262	16.125	9.3885	2.8559	0	0	0	6.3006	13.88	20.934	23.018	56.518	89.05	126.6	110.72	113.84	141.37	196.95	221.74	190.53	135.41	126.87	123.2	142.45
10	23	166	209	0	0	2.7732	6.7292	10.883	10.485	6.3312	2.1771	0	0	0	10.299	24.163	38.026	33.288	21.043	6.0239	4.7365	25.422	45.705	82.209	119.61	155.99	157.68	114.73	74.376	58.493	79.183	88.027	94.009	108.4
10	24	40	210	0	0	0	0	0	0	0	0	0	0	4.5973	26.391	54.37	73.979	61.574	33.595	9.3885	20.854	56.935	93.017	92.586	91.447	108.07	141.79	141.11	101.19	58.879	83.045	154.69	227.28	239.09
10	24	124	211	0	0	0	0	0	0	0	0	0	0	0	0	0	0	0	2.5231	8.0089	13.495	18.333	22.15	25.966	25.638	16.336	7.0333	3.3552	15.341	27.327	39.065	49.855	60.646	68.77
10	25	94	212	23.712	39.005	39.663	24.369	9.0765	0	0	0	0	0	0	0	0	9.1919	18.673	28.154	20.617	11.136	24.571	50.511	78.105	63.839	51.044	46.483	60.866	79.217	94.043	108.87	97.431	64.987	23.686
10	25	107	213	0	0.1048	1.0294	1.954	2.8022	1.8776	0.95296	1.4914	5.9053	10.348	14.154	11.535	8.9164	4.2989	3.7023	8.5417	19.58	29.176	33.762	28.77	42.764	61.493	122.02	155.41	170.13	115.31	59.682	21.428	16.409	21.187	15.6
10	25	149	214	4.1683	1.7266	0.77043	0.44538	0.12033	0	0	0	0	0	0	0	0	0	0	0	0	0	0	1.8069	13.833	32.349	47.942	44.838	27.877	11.97	4.436	2.8801	1.3872	0	0
10	26	48	215	29.146	11.377	0	0	0	0.60593	2.9958	23.165	42.425	58.383	61.066	69.549	79.835	111.43	152.88	185.76	165.49	119.85	74.22	47	35.073	32.571	79.589	136.66	227.51	293.73	344.6	352.22	311.23	251.69	173.77
10	26	86	216	45.249	48.445	30.68	12.915	1.7868	7.5407	13.295	21.84	39.296	57.866	72.151	63.589	52.999	42.122	38.57	32.76	28.393	23.63	20.25	18.874	40.16	61.951	77.625	76.956	49.377	23.491	21.621	30.989	42.847	41.892	33.044
10	26	91	217	29.954	12.78	5.6194	3.4601	1.3938	0.32745	1.1511	1.9748	2.2622	2.1272	2.1803	2.4422	2.0677	1.191	0.33844	1.1911	3.0478	4.9045	18.552	65.807	121.72	166.47	159.87	126.71	108.38	97.649	94.593	84.894	73.363	59.119	55.953
10	38	18	218	0.6549	0	0	0	0	0	0	0	0	0	0.49527	2.2863	4.0774	5.1358	3.3448	1.5537	0.30543	2.3089	4.3123	14.309	35.682	57.055	69.911	56.778	43.459	30.081	25.957	22.344	19.729	36.93	52.871
11	1	30	219	0	0	0	0	0	0	0	0	0	0	0	0	0	0	0	0	3.9293	17.009	36.916	66.803	102.72	122.83	121.14	132.49	148	182.23	155.21	135.49	107.39	0	0
11	1	74	220	0	0	0	0	0.094956	0.22791	0.36086	0.32305	0.1901	0.057142	0	0	0	0	0	5.739	14.369	25.473	32.765	39.359	46.539	53.826	70.418	88.806	105.46	111.05	110.03	93.518	59.688	35.502	0
11	1	143	221	0	0	0	0	0	0	0	0	0	0	0	0	0	0	0	0	0	0	0.22268	5.0436	13.501	22.824	25.681	19.154	11.615	11.48	17.028	23.799	7.5446	4.3738	5.0511
11	4	9	222	0	0	0.91167	2.2	3.4882	3.1387	1.8504	0.56213	0	0	0	1.0359	12.417	24.049	35.395	34.449	40.86	55.061	79.559	112.69	146.19	186.49	212.38	244.85	254.05	247.87	226.18	188.84	191.77	163.81	176.33
11	4	68	223	0	0	0	0	0	0	0	0	0	0.25985	0.77066	1.1899	1.9054	4.9536	9.7915	14.823	19.206	29.687	43.634	65.746	78.298	84.65	70.823	64.61	72.636	104.22	132.75	142.17	127.78	76.917	52.956
11	4	106	224	0	0	0.44615	0.97832	1.5105	1.227	0.69484	0.16266	0	0	0	0	0	0	0	0	0.72141	4.3316	10.306	21.05	29.954	40.449	41.65	43.432	38.261	34.464	26.518	19.742	14.805	14.794	19.084
11	4	117	225	0	0	0	0	0	0	0	0	0	0	0	0	0	0	0	0.2712	1.076	3.406	6.2353	8.0329	9.3523	11.428	15.735	18.265	16.014	10.575	6.6205	9.1128	15.534	3.3844	3.0723
11	5	16	226	0	0	0	0	0	0	0	0	0	0	0	0	0	0	0	0	4.3892	34.499	68.769	108.61	177.16	254.19	329.53	321.95	291.36	235.23	183.36	129.76	96.821	69.903	47.194
11	5	141	227	0	0	0	0	0	0	0	0	0	0	0	0	0.34822	1.3501	2.3521	3.4461	4.9582	7.4427	12.25	22.985	33.985	46.087	65.739	86.985	68.178	65.2	56.868	49.732	52.632	54.972	50.869
11	5	177	228	0	0	0.61512	3.1772	5.7392	8.0853	7.0358	6.0818	4.1798	2.898	1.2899	0.23067	1.7462	4.079	9.1421	18.128	28.47	37.077	34.215	25.314	14.171	18.797	31.779	50.121	65.038	71.315	71.28	64.715	54.418	46.69	40.778
11	7	77	229	2.1043	0.35116	0.14294	0.3268	0.51066	7.5657	4.8093	2.5214	13.505	31.841	51.952	56.456	45.612	36.12	31.611	25.185	19.236	12.741	16.305	26.266	39.057	63.846	78.958	97.495	101.79	95.774	80.691	62.259	49.394	26.025	31.314
11	7	79	230	20.272	21.903	20.993	16.203	12.265	10.296	16.819	21.465	23.286	19.987	17.617	14.293	9.5857	9.574	11.769	24.075	38.417	49.111	58.246	75.086	100.54	120.11	123.37	113.43	109.09	123.71	127.92	124.89	113.21	90.196	76.652
11	7	113	231	9.6206	4.4562	2.0036	1.2233	0.44303	0.20726	0.68676	1.1663	2.0898	3.8018	5.5137	6.1006	4.5748	4.1077	4.154	6.6493	7.2725	8.1799	10.761	15.453	19.86	23.905	36.278	49.296	74.074	63.762	57.52	35.161	24.771	19.446	22.493
11	7	114	232	0.82851	0.28307	0.22202	0.76912	10.452	10.265	9.4043	8.28	6.714	8.1423	9.7834	14.639	18.07	20.281	18.52	16.561	17.678	24.491	39.041	49.891	57.728	59.723	63.741	65.469	70.276	68.303	69.044	68.533	65.561	65.981	50.601
11	7	116	233	0	0	0	0	0	0	0.77472	2.0194	3.2641	3.1386	2.5146	5.7867	10.459	14.753	10.486	8.119	7.4695	12.037	13.629	11.265	6.7263	6.4659	11.934	21.266	35.704	38.128	39.566	34.222	31.147	39.752	48.965
11	8	13	234	3.2559	0.60141	0	0	0	0	0	0	0	0	0	0	0	2.6334	6.9381	13.659	27.737	61.647	113.45	181.32	226.41	236.18	212.44	199.87	190.9	188.07	192.61	187.61	187	198.85	194.95
12	1	42	235	0	0	0	0	0	1.0133	2.8386	4.6639	21.422	54.155	86.887	91.953	57.395	22.837	0	2.108	14.273	81.234	192.64	368.55	574.98	763	867.77	888.71	841.43	765.68	546.75	349.73	177.32	135.34	183.02
12	1	81	236	0	0	26.672	55.477	84.282	63.889	35.085	6.28	5.2121	11.877	18.542	24.394	29.913	35.432	42.393	63.948	97.013	144.46	287.3	543.28	824.41	985.95	960.73	848.96	698.6	568.42	463.51	452.28	484.24	600.45	697.15
12	1	90	237	0	0	0	0	0	0	0	0	0	0	0	0	0	0	0	0	0	3.7108	118.54	233.36	348.19	242.47	127.65	12.824	120.57	256.3	392.03	306.16	170.43	34.704	0
12	1	104	238	214.95	211.97	156.47	119.88	134.06	188.55	204.22	174.84	115.53	87.141	88.971	109.63	111.6	94.417	86.135	128	224.92	323.62	354.99	381.51	475.7	622.34	767.72	808.13	828.38	797.62	766.75	739.79	724.32	705.2	718.27
12	1	129	239	21.915	18.172	10.47	2.7683	35.402	72.914	110.43	143.66	176.26	213.57	179.99	125.71	74.847	69.278	82.88	98.569	110.23	121.89	122.9	114.83	106.76	118.96	191.88	289.93	372.03	394.51	367.1	329.84	242.2	173.76	125.32
12	1	189	240	21.272	13.592	11.642	9.7438	7.8452	5.9465	4.0105	2.0744	0.13832	0	0	0	0	0	0	0	19.551	41.212	62.874	49.248	34.237	19.225	20.434	20.593	28.653	42.71	61.807	69.08	65.011	65.223	63.202
12	1	212	241	0	1.5583	4.8963	8.2344	8.9366	5.5985	2.3875	0.36079	0.59449	7.7565	22.674	37.592	40.487	29.488	37.553	50.585	68.842	45.625	22.534	14.588	30.523	46.896	45.764	74.382	108.52	168.9	198.94	214.69	191.4	131.51	82.354
12	2	34	242	0	0	0	0	1.086	13.678	29.418	50.339	44.203	38.068	18.511	11.795	11.362	17.131	27.39	66.999	158.61	287.86	477.47	775.44	1073.8	1415.3	1614.4	1786.3	1801.3	1775.5	1726	1578.8	1307.1	1120.4	921.89
12	2	76	243	124.49	178.63	204.19	186.57	139.83	103.67	70.531	82.352	104.17	144.16	140.29	131.33	110.72	112.93	118.14	156.61	315.58	457.92	624.41	739.19	817.85	810.67	813.87	853.14	1041.8	1143.7	1299.8	1282.9	1230.8	1184.6	1260.9
12	2	103	244	145.69	74.124	40.727	48.737	74.278	84.386	58.627	38.806	39.039	78.446	117.85	135.46	118.05	137.27	168.99	232.36	453.34	510.58	606.42	690.56	728.53	762.99	785.53	878.82	894.13	968.43	1069.6	1202.4	1241.8	1134.1	1026.2
12	2	106	245	29.43	32.184	49.177	57.009	45.528	44.173	49.052	58.186	39.561	20.745	3.3868	25.922	65.523	107.2	125.76	106.45	132.11	171.89	249.37	273.37	381.75	494.49	679.44	761.3	803.91	753.71	681.44	584.19	556.9	491.09	568.62
12	2	108	246	32.896	47.432	53.569	45.367	24.779	9.2089	0	0	0	0	0	0	5.1354	37.446	72.791	115.18	126.67	131.85	160.02	248.15	402.74	541.02	644.76	678.02	681.52	684.81	700.38	739.44	740.08	737.7	774.42
12	2	165	247	13.182	0.70533	0	0	0	0	0	0	0	0	0	0	0	0	5.369	14.918	31.872	44.192	75.894	106.35	131.66	117.56	82.899	53.512	49.955	76.167	106.15	135.27	145.83	165.5	222.18
12	2	194	248	15.818	10.788	13.007	12.793	7.821	2.8492	0	0	0	0	0	0	0	0.39725	6.3734	17.476	64.812	102.05	145.84	183.65	221.62	264.9	259.71	236.28	194.65	198.56	197.23	224.65	203.8	185.32	171.11
12	3	77	249	0	0	0	0	0	0	0	0	21.551	103.69	206.52	304.12	291.97	244.39	166.23	209.91	269.34	362.54	344.71	331.15	251.34	372.92	550.99	809.09	1024.2	993.8	842.89	835.53	840.72	919.73	687.76
12	3	136	250	40.801	20.934	1.0673	2.0342	4.1838	6.3334	13.007	20.331	27.655	29.328	29.608	29.889	42.199	58.953	75.707	71.413	65.997	60.581	91.529	135.22	178.92	81.078	163.62	282.59	211.17	407.49	482.24	474.14	338.67	281.67	287.74
12	3	149	251	12.23	19.364	17.332	10.198	2.919	9.3099	18.328	27.357	21.678	16.563	11.447	9.6302	5.7285	1.8267	6.1057	20.033	50.017	142.5	258.66	351.27	480.76	503.75	518.47	430.08	407.35	397.74	500.2	429.48	358.76	277.18	188.11
12	5	21	252	171.69	152.49	129.65	107.62	93.472	81.901	72.381	81.497	99.94	118.47	128.1	115.34	115.85	139.54	179.79	260.02	408.38	600.55	803.26	1046.7	1298.4	1499.1	1690.7	1890.5	2033.2	1832	1542.5	1339.6	1439	1490.7	1454.7
12	5	157	253	43.651	21.491	0.097217	3.9863	8.3447	12.703	10.56	7.8423	25.412	16.41	6.6534	13.382	39.368	66.634	92.531	127.46	178.35	228.03	249.02	248.42	247.34	295.04	383.31	473.44	530.58	524.52	515.57	456.01	394.2	312.39	256.04
12	6	23	254	0	0	0	0	0	0	0	0	0	0	0	0	0	0	0	26.281	136.92	269.07	423.74	557.6	658.17	739.04	889.37	1102.2	1291.9	1285.5	1167.4	1040.2	892.32	741.87	588.81
12	6	38	255	0	0	0	0	0	0	0	0	0	0	0	0	0	0	0	0	0	0	0	0	0	0.44004	1.4101	2.3802	2.6099	1.6398	0.66973	0	0	0	0
12	6	66	256	0	0	0	0	0	0	0	0	0	0	0	0	0	0	6.8787	27.305	47.732	95.082	156.45	217.81	265.26	251.52	245.11	246.08	280.81	304.9	311.93	337.77	368.55	131.33	93.1
12	6	106	257	3.6261	0.04362	0	0	0	0	0.097585	4.3731	13.139	24.305	35.631	50.006	58.592	79.82	85.788	94.473	93.674	141.93	223.71	290.8	290.21	232.45	188.04	210.82	289.61	363.41	427.96	462.81	523.59	574.69	589.57
12	6	115	258	116.6	137.5	200.25	271.3	302.61	276.43	228.02	175.12	119.05	75.889	92.037	128.19	170.16	147.49	135.1	122.5	172.6	235.37	302.47	359.68	447.34	545.45	630.38	599.3	496.3	375.98	329.89	353.21	380.34	401.72	415.75
12	6	117	259	53.776	54.012	62.982	78.986	94.99	124.07	133.05	142.02	137.51	153.1	174.22	168.39	145.75	117.3	117.42	137.08	162.44	227.66	355.16	479.03	554.21	538.54	527.14	556.74	687.93	822.74	905.99	760.15	593.71	418.28	320.84
12	6	136	260	102.65	121.57	88.402	55.232	26.389	29.581	32.772	39.494	50.689	61.884	67.819	98.803	132.19	169.94	165.8	154.66	154.01	182.48	216.98	265.51	388.06	521.08	631.68	578.79	494.66	407.35	458.44	529.49	623.31	545.31	461.78
12	6	200	261	42.335	26.774	51.224	72.918	85.462	63.837	44.459	28.048	32.671	32.294	31.917	33.167	37.837	42.52	56.429	74.498	93.68	125.51	152.33	181.77	206.01	230.8	283.33	334.19	393.24	407.37	383.76	327.62	290.79	299.61	357.84
12	6	204	262	22.235	16.646	15.108	9.4062	3.7048	49.523	100.81	152.09	123.62	87.937	59.151	79.163	105.71	126.3	116.86	102.16	84.078	81.298	105.95	133.49	168.95	211.56	252.65	281.78	261.51	244.86	244.5	214.93	181.1	162.62	220.81
12	8	17	263	95.183	102.23	80.827	65.718	56.771	74.824	72.282	72.272	24.19	13.619	5.9527	24.698	78.254	150.48	297.28	457.46	575.71	691.43	806.04	1035.6	1190.5	1262.5	1262.2	1243.7	1242.2	1115.8	1380.2	1388.7	1411.5	1473.3	1478.9
12	8	18	264	126.7	125.32	124.56	124	140.03	124.86	111.52	125.09	183.9	196.88	173.56	111.54	67.092	34.912	30.382	98.716	254.74	512.06	721.74	826.87	785.38	737.27	752.62	903.91	958.74	1061	1111.4	1074.6	1015.3	972.86	916.05
12	8	20	265	0	0	0	0	0	0	0	0	0	0	0	0	0.22479	1.9731	7.2967	24.789	90.793	226.24	381.82	520.34	645.84	814.36	961.36	1050.1	994.27	1238	1427.5	1543.6	1540.1	1082.4	1035.4
12	8	26	266	33.971	26.065	14.408	2.7512	7.9361	20.614	32.301	27.937	16.429	4.9219	0.43809	0.25942	0.080759	0	4.5869	18.905	84.483	188.48	286.82	334.23	352.52	384.37	372.36	405.73	414.04	425.13	444.58	495.28	551.13	616.25	711.9
12	8	46	267	11.874	16.953	18.773	20.592	24.951	32.058	36.047	40.036	27.637	14.552	1.4677	0	0	0	2.7708	15.976	94.396	208.09	334.03	403.58	451.78	531.1	660.23	730.99	664.09	585.48	555.66	563.96	626.83	672.08	710.49
12	8	65	268	3.1411	0.52614	0	0	0	0	0	0	0	0	0	0	0	0	0	0	0	0	0.05345	3.3934	6.7333	10.073	14.051	18.067	19.629	12.946	7.0616	1.1769	0	2.7786	10.628
12	8	77	269	0	0	0	0	0	0	11.346	28.906	45.047	37.984	21.842	5.701	0	1.8522	23.432	69.691	113.47	191.89	243.94	312.87	318.01	331.85	373	439.54	503.82	487.95	548.07	543.48	487.28	463.77	456.19
12	8	131	270	0	0	0	0	0	0	0	1.071	4.9569	8.8428	11.146	7.2603	3.3744	0	0	0.73695	37.376	82.698	136.93	156.31	188.12	212.3	223.75	209.79	178.54	220.59	266.09	304.08	338.61	293.83	349.04
12	8	148	271	24.895	28.961	26.653	21.577	18.329	28.535	45.042	62.668	80.12	102.38	116.15	122.29	107.24	99.482	74.324	58.647	41.456	63.333	99.684	146.38	176.32	209.72	243.03	258.15	286.97	272.48	268.2	268.9	228.39	229.73	203.64
12	8	165	272	5.3011	3.8678	10.299	16.98	17.388	11.897	5.0322	0.36191	1.2725	2.1831	2.5009	5.642	10.328	15.868	21.642	47.212	71.235	99.501	111.48	131.79	162.02	198.7	250.18	295.44	339.6	401.67	402.62	350.8	303.19	225.99	180.88
12	8	177	273	0	0	0	0	0	0	0	0	0	0	0	0	0	0	0.26539	1.2417	7.542	21.137	59.55	122.18	174.3	194.03	151.61	106.49	45.398	125.14	142.43	185.74	181.37	123.63	55.521
12	8	187	274	0	0	0	0	0	0	0	0	0	0	0	0	0	0	5.715	23.736	43.748	60.562	57.305	60.041	59.867	78.827	92.069	116.04	158.03	196.66	238.97	229.04	194.8	114.12	80.558
12	9	85	275	20.729	36.881	53.032	55.341	44.091	32.84	0	0	0	0	0	15.672	54.146	104.23	132.28	125.08	96.057	95.424	116.74	141.03	152.34	157.82	170.53	169.53	438.3	344.7	250.98	150.35	149.9	172.84	239.51
12	10	11	276	0	0	0	0	0	0	0	0	0	0	0	0	0	0	2.2024	33.112	75.143	113.81	223.5	337.18	476.26	541.34	572.7	576.7	551.01	554.71	558.71	547.51	473.23	462.91	398.4
12	10	30	277	4.2815	8.9598	13.664	10.533	10.918	12.318	20.375	31.71	40.138	44.503	28.078	13.546	0	0	0	4.3593	35.176	66.089	100.97	131.56	161.62	178.72	197.3	218.02	250.94	253.94	244.24	224.09	154.5	82.936	17.55
12	10	38	278	0	0	0	0	0	0	0	0	0	0	0	0	3.4651	7.1125	10.76	8.0022	4.3548	3.0935	61.591	132.29	208.54	273.87	346.89	411.18	401.77	360.91	323.21	299.57	258.84	248.87	183.86
13	1	11	279	113.59	66.568	60.838	54.274	45.184	57.829	74.078	62.091	58.075	54.058	50.042	55.331	60.901	66.471	74.625	92.454	112.96	163.36	247.3	336.26	433.51	471.36	529.73	531.14	545.18	504.76	480.39	528.88	648.35	729.91	774.77
13	1	16	280	0	0	0	0	0	0.11218	13.564	85.457	257.87	403.41	456.6	284.19	124.18	0	0	0	0	6.4802	35.366	90.071	271.67	429.1	556.83	430.44	307.86	190.91	164.27	115.27	62.686	27.09	16.747
13	1	38	281	57.884	49.858	35.646	26.328	25.672	26.973	28.274	49.075	75.688	102.3	109.45	104.8	100.16	81.16	50.938	23.937	52.111	165.56	328.07	483.25	627.64	708.12	790.3	845.11	933.29	954.6	1025.9	1061.9	1067.7	888.71	858.81
13	1	79	282	7.7387	12.052	20.84	30.431	34.401	41.592	48.782	52.079	79.179	106.28	126.37	144.7	164.2	176.33	172.08	175.74	193.32	247.79	311.94	376.01	396.49	412.16	429.57	488.65	555.7	613.42	703.14	686.38	678.31	625.31	620.99
13	1	98	283	11.203	7.1957	7.9754	9.2349	23.001	48.553	74.105	77.252	100.87	124.53	137.43	131.77	137.45	150.54	166.55	182.61	218.97	298.45	398.33	488.05	533.29	586.03	639.82	682.26	680.58	665.71	720.77	726.78	704.67	605.72	531.89
13	1	142	284	0	0	0	0	0	0	0	0.11039	2.9501	7.7915	25.304	48.942	69.409	72.649	59.312	45.673	48.495	72.349	99.878	118.88	129.01	144.67	169.91	196.03	214.77	212.84	183.87	162.2	161.14	161.59	184.3
13	2	10	285	17.531	62.791	44.593	26.395	9.8484	5.2054	0.56235	0	0	0	0	0	0	3.5626	36.457	130.05	330.44	668.73	1066.8	1412.3	1606.4	1723	1807.8	1852.7	1868.8	1815.4	1782.6	1735.7	1758.9	1839.8	1914.6
13	2	33	286	2.4825	7.831	7.527	4.3933	1.9765	0.31286	0	5.092	21.574	38.056	53.123	63.637	74.15	83.555	95.38	108.97	120.93	136.78	158.37	193.79	260.71	332.03	418.67	494.46	592.68	700.89	739.11	730.93	666.67	630.24	587.2
13	2	36	287	0	0	0	0	0	0	0	0	0	0	0	0	2.0541	4.6892	7.3242	6.2306	3.5955	0.96046	7.5067	31.308	97.044	196.25	308.2	427.18	466.35	436.27	250.88	105.09	24.796	43.295	65.515
13	2	58	288	8.9629	10.341	17.543	26.961	23.517	16.673	9.8287	6.0548	3.4817	0.90866	0	0	0	0	4.939	17.605	33.629	75.412	162.66	250.49	318.5	327.79	366.53	401.16	408.56	394.01	355.36	353.83	315.49	312.68	303.36
13	2	71	289	0	0	0	0	0	0	0	0	0	0	0	3.4518	10.765	18.079	22.247	21.696	21.145	24.765	58.1	119.34	218.67	348.87	454.51	506.78	438.22	342.75	225.37	125.5	47.328	3.5212	0
13	2	114	290	5.32	1.0015	0	0	0	0	0.061284	2.6645	7.5683	17.822	24.262	32.907	57.152	87.878	110.96	118.25	138.95	199.5	300.28	397.08	474.79	524.6	556.09	599.61	623.25	637.24	605.6	546.94	470.75	411.65	375.69
13	2	123	291	0	20.487	35.687	17.853	3.9443	12.336	22.513	29.859	25.712	19.382	16.358	14.351	12.674	12.438	20.823	40.875	67.28	116.34	184.51	248.57	300.95	337.23	376.35	420.78	440.88	432.44	394.89	350.1	341.26	343.84	375.43
13	2	149	292	9.3601	0	0	0	0	0	0	0	0	0	0.59469	2.0952	3.5956	4.3518	11.495	30.565	60.948	122.5	207.74	305.37	357.09	382.86	390.51	437	467.56	476.54	460.26	452.34	488.26	513.68	535.24
13	2	203	293	7.9145	1.6673	0	0	0	0	0	0	0	0.58205	1.9047	3.9455	10.957	16.309	21.234	16.707	13.217	23.771	79.343	165.63	247.71	286.18	283.36	268.95	257.49	250.28	243.52	236.89	215.91	198.73	166.71
13	3	3	294	216.03	259.82	308.57	284.3	253.18	192.56	151.62	118.3	126.33	169.25	216.84	236.77	225.44	199.31	226.46	291.65	366.48	368.4	301.43	216.97	230.18	317.43	428.26	459.23	454.1	445.49	456.96	471.99	499.56	545.33	562.61
13	3	12	295	87.262	80.172	77.69	88.735	89.132	89.502	97.764	118.44	137.76	121.44	98.984	76.526	73.51	49.506	41.473	132.26	345.56	697.29	1033.9	1316.3	1431.7	1457.4	1448.6	1501.5	1561.7	1587.8	1441.1	1302.4	1172.7	1146.7	1112.3
13	3	143	296	1.2846	0	0	0	0	0	0	0	0	0	0	0	0	0	0	1.3468	7.7504	16.407	38.396	59.025	90.222	117.12	142.91	148.64	122.97	93.401	76.887	82.514	97.291	84.514	66.501
13	4	11	297	0	0	0	0	0	0	0	0	0	0	0	0	0	0	0	0	0	0	0	0	3.619	8.3231	13.027	11.171	6.4668	1.7626	0	0	0	0	0
13	4	99	298	56.911	61.341	70.33	85.017	101	107.7	108.04	102.87	102.82	97.502	79.279	61.057	55.029	67.268	110.01	157.31	217.82	253.42	294.52	355.15	423.79	491.4	504.71	519.63	518.63	550.84	574.27	574.72	496.09	370.09	275.96
13	4	189	299	20.403	25.722	16.205	8.7733	1.722	4.244	8.259	11.901	23.438	37.088	53.936	60.638	63.045	59.466	57.416	60.984	68.508	67.776	59.352	59.675	72.178	98.352	139.86	185.51	225.01	219.45	184.37	129.39	92.356	80.222	95.369
13	5	6	300	0	0	0	0	0	0	0	0	0	0	0	0	0	7.929	49.356	152.69	503.1	1077	1736.8	2242.8	2544.4	2641	2663.4	2562.2	2521.3	2475	2465.8	2390.2	2221.1	2055	1935.6
13	5	33	301	15.364	24.625	29.738	19.169	23.822	12.31	17.717	26.149	35.183	26.345	18.947	10.89	26.808	41.237	58.799	46.294	33.413	18.85	37.838	62.689	88.266	76.5	57.325	43.901	51.792	62.212	59.481	67.593	95.527	134.5	161.92
13	5	51	302	0	0	0	0	0	0	0	0.97379	2.0536	3.1334	2.4211	1.3413	0.26151	1.4686	11.164	27.939	79.942	167.08	293.67	414.15	547.62	624.82	678.81	642.69	612.74	568.09	534.4	493.8	461.98	439.43	415.95
13	5	58	303	0	0	0	0	0	0	0	0	0	0.1902	1.1812	2.1721	2.9254	2.2535	1.9059	2.0151	9.5909	22.767	38.57	43.248	42.944	42.987	48.44	77.257	118.36	157.19	152.65	102.01	57.01	27.012	29.41
13	5	69	304	14.058	18.56	13.033	6.3017	0.69243	0	0	1.0422	8.1587	15.275	23.618	31.462	39.305	47.823	50.691	54.672	58.558	53.17	44.854	40.532	59.889	85.808	113.58	149.92	192.74	224.2	213.73	204.73	218.07	225.53	203.16
13	5	71	305	1.8466	5.5264	9.5462	10.436	6.6672	2.8987	0.63644	3.1511	5.6658	7.2698	5.9991	5.8562	6.7331	14.603	28.641	41.196	47.113	35.433	24.555	11.874	19.114	26.355	43.982	55.79	66.541	101.64	142.87	185.39	118.34	93.985	80.889
13	5	87	306	0	2.5465	5.5722	13.183	19.263	23.948	20.573	11.947	4.2362	0	0	0.7357	8.2828	17.986	33.064	38.456	42.358	41.525	43.005	43.599	53.276	73.955	100.43	109.47	106.32	109.99	129.54	135.27	115.41	86.859	69.668
13	5	100	307	2.0959	2.9665	2.231	1.1443	0.19704	0	0	0	0	0.13444	1.6513	3.3992	5.051	4.0485	2.8701	5.7909	25.554	63.867	102.15	130.26	134.66	137.48	146.99	159.77	171.72	170.26	162.39	160.16	119.26	137.85	133.11
13	5	130	308	22.659	29.423	36.203	42.786	55.005	68.707	75.798	62.203	43.044	26.614	24.691	30.309	33.367	29.989	20.972	14.592	17.985	33.536	49.679	65.418	73.438	80.132	93.712	99.554	101.43	81.326	59.961	42.93	23.105	10.796	1.2703
13	5	154	309	29.783	16.149	6.2411	0.17766	0	0	0.43983	4.4117	8.798	12.592	9.8532	5.7538	1.6607	0.42795	0.14099	1.6176	9.8366	20.323	28.319	24.077	17.375	11.442	11.287	10.414	10.551	10.668	11.551	14.427	22.394	29.545	31.538
13	6	5	310	0	0	0	0	0	0	0	0	0	0	0	0	9.0417	23.114	37.367	80.91	152.76	291.48	542.22	806.63	1049	1069.6	1180.2	1230.6	1215.1	1217.6	1355.1	1448.2	1509.2	1493.8	1422.6
13	6	12	311	96.286	89.351	79.977	82.231	86.384	86.441	89.709	110.09	149.24	174.19	175.78	197.58	221.11	252.63	249.91	235.09	187.5	198.26	228.52	296.2	271.75	228.51	189.95	249.79	361.74	482.19	511.15	468.04	431.51	420.41	393.69
13	6	120	312	0	0	0.59232	1.3507	2.1092	4.6204	7.7053	10.79	12.265	13.176	14.088	11.94	7.1848	2.43	0	2.1289	4.6667	19.832	44.673	68.33	70.498	49.79	32.824	30.753	54.346	68.181	75.944	72.189	69.344	65.145	29.003
13	7	31	313	0	0	0	0	0	0	0	0	0	0.44742	6.0844	12.9	22.847	21.935	20.605	44.39	102.73	193.15	266.22	333.96	402.36	513.57	638.25	793.26	843.53	851.73	785.74	739.84	692.39	697.91	635.63
13	8	46	314	0	0	0	0	0	0	0	0	0	0	0	0	0.92869	2.4829	9.7341	27.215	53.351	70.872	85.715	98.341	127.78	168.95	198.87	216.41	234.12	234.9	229.46	195.41	142.07	100.33	89.842
13	8	55	315	2.9339	2.0651	1.36	2.0003	1.9414	1.4983	13.271	28.511	43.942	36.76	21.071	5.411	0	0	0.74446	6.0472	13.125	19.123	23.182	47.578	76.317	105.11	121.32	136.55	144.19	99.047	81.637	70.397	72.814	72.279	81.653
13	8	70	316	0	0	0	0	0	0	0	0.61928	1.7685	2.9177	3.2935	2.7862	8.7525	18.276	27.718	25.665	24.906	26.706	35.685	51.743	69.572	94.538	106.32	122.07	141.35	181.05	199.09	190.85	160.27	143.23	150.26
13	12	2	317	0.40467	0	0	0	0	0	0	0	0	0	0	0	0	0	6.9229	19.681	167.88	401.7	644.02	754.89	824.87	890.68	1009.7	1188	1260.5	1287	1261.6	1227.5	1204.2	1192.9	1210
13	12	11	318	1.698	0	0	0	0	0	0	0	0	0	0.59237	1.1946	1.7969	1.3012	2.8057	5.5749	72.377	186.83	305.91	348.93	333.73	315.83	337.59	398.71	413.47	411.61	395.39	392.32	356.28	324.74	314.23
13	12	33	319	0	0	0	0	0	0	0	0	0	0	0	0.0076245	18.663	43.057	67.452	64.523	48.608	32.875	37.592	57.731	77.463	91.029	119.3	140.44	154.24	132.71	107.62	103.51	126.49	152.44	140.11
13	12	40	320	0	8.2261	17.144	26.061	19.811	10.893	1.9757	0	0	0	0	0	0	0.33783	9.5522	19.209	35.227	37.768	39.414	54.893	74.333	94.349	70.978	54.957	38.178	72.277	125.69	173.35	176.46	128.21	75.813
13	14	10	321	0	0	0	0	0	0	0	0	0	0	0	0	0	0	1.6263	9.2269	16.946	43.858	89.819	140.7	177.3	193.46	202.64	218.31	240.31	279.16	307.18	313.5	288.61	256.76	231.97
13	15	2	322	0	0	0	0	0	0	0	0	0	0	0	0	0	5.51	51.07	259.55	645.52	1111	1502.1	1754.9	1935.6	2034.2	2104.1	2112.1	2139.6	2122.4	2159	2135.3	2131.2	2062.7	1926.3
13	15	8	323	0	0	0	0	0	0	0	0	0	0	0	0	0	6.6781	39.1	112.42	227.88	359.37	505.81	653.94	778.82	878.26	941.55	1003.9	1062.9	1107.7	1123.8	1060.8	976.24	905.04	881.34
13	16	1	324	267.89	273.59	265.05	256.52	248.52	314.57	281.34	246.35	216.01	185.38	156.4	132.96	117.41	104.68	130.98	387.59	852.16	1337.9	1730.7	1999.3	2250.7	2422.4	2559.5	2647	2655.8	2530.7	2409.1	2356.3	2448.9	2541.2	2521.9
13	16	20	325	0	0	0	0	0	0	0	0	0	0	0	0	0	0	0	4.8557	25.691	59.971	108.45	146.13	167.08	177.56	226	285.45	340.86	300.1	235.02	151.42	129	126.38	133.99
13	17	4	326	0	0	0	0	0	0	0	0	0	0	0	0	0	0	17.051	152.28	416.18	720.99	961.21	1103	1224.9	1325	1406.7	1437.2	1410.9	1357.2	1325.3	1356.6	1427.2	1499.9	1491.4
15	1	48	327	0	0	0	0	0	0	0	0	0	0	0	0	0	2.3695	6.6985	14.037	25.644	38.648	53.889	71.877	89.016	113.63	151.97	216.41	195.17	299.68	172.07	240.29	287.02	220.06	123.48
15	2	124	328	0	0	0	0	0	0	0	0	8.6324	23.72	39.262	43.567	34.367	25.167	24.659	33.31	41.96	41.238	31.729	22.439	19.466	35.688	53.62	78.974	79.664	89.655	99.817	104.85	104.28	99.757	86.884
15	3	29	329	20.787	22.499	36.86	53.804	70.748	64.947	46.138	27.329	21.559	24.341	28.392	32.536	40.213	47.891	73.067	149.64	252.3	431.2	718.93	1027.3	1276.8	1339.3	1414.1	1395.9	1435.6	1459.5	1368	1484.5	1565.9	1664.2	1750.3
15	3	95	330	15.304	7.6065	0.33559	1.0882	3.4912	5.8943	6.4669	4.0639	7.3502	17.285	29.215	30.561	19.808	9.0556	3.0609	7.3804	12.171	25.832	72.174	126.74	168.62	152.69	140.65	128.03	162.85	195.43	159.62	189.96	212.63	214.37	234.61
15	4	137	331	0	0.53774	1.9652	3.3927	6.0638	11.573	17.081	21.637	25.386	29.134	27.225	18.295	10.965	6.6596	9.2531	11.847	15.234	29.501	43.767	59.355	79.814	113.29	148.28	162.06	141.71	132.09	131.52	125.49	119.13	94.581	77.566
15	4	139	332	0	0	0	0	0	0	0	0	0	0	0	0	0	2.2374	16.18	64.705	127.91	215.6	303.65	414.25	543.08	655.84	731.08	807.49	755.27	652.78	646.9	796.08	899.98	1002.3	924.84
15	4	141	333	0	0	0	0	0	0	0	0	0	0	0	0	0	0.12594	9.4635	29.071	82.694	228.72	423.4	663.85	757.07	817.85	871.66	965.7	1010.4	1063.4	1086.6	1092.2	1154.1	1108.8	1165.8
15	5	20	334	0	0	0	0	0	0	0	0	0	0	0	0	0	1.1024	5.125	69.043	251.32	487.06	760.28	955.52	1080	1136.3	1247	1447.8	1679.5	1834.5	1824.1	1634.8	1696.2	1912.8	2008.4
15	5	62	335	6.0987	45.294	95.615	146.56	153.08	149.19	146.8	149.39	159.43	153.02	144.82	149.93	156.21	149.84	117.74	105.9	196.09	321.38	469.85	530.95	573.44	561.37	534.54	579.09	645.58	750.53	738.21	737.36	870.32	954.38	1101.7
15	5	66	336	0	0	0	0	0	0	0	0	0	0	0	0	0	0	16.915	81.208	225.61	403.46	648.35	880.77	1075.4	1163.1	1119.1	1061	1004.4	1051.8	1092.4	1070.5	1087.2	1087.3	1059.7
15	5	92	337	0	0	0	0	0	0	0	0	0	0	0	0	0	0	11.626	76.996	225.95	394.03	546.07	606.47	641.46	667.28	705.11	718	648.32	588.02	565.38	722.2	854.96	931.61	835.53
15	5	106	338	75.793	55.528	36.161	16.787	10.593	5.6525	7.409	10.791	13.828	8.2992	7.8757	12.21	21.682	29.93	35.115	77.251	185.33	307.03	375.53	361.72	336.85	377.09	483.45	588.17	646.28	671.63	682.01	711.79	753.25	855.15	810.78
15	5	144	339	1.9765	1.1039	0.23132	0	0	0	0	0	0	0	0	0	0	0	0.028223	0.53302	12.183	39.142	85.716	120.54	138.01	143.57	173.38	207.83	234.19	245.29	243.94	174.46	201.68	224.74	299.68
15	5	175	340	15.77	12.07	8.3708	10.661	19.139	27.616	2.322	1.4931	0.71151	0	0	0	0.43438	3.857	8.4491	20.784	27.061	32.98	22.776	26.46	36.781	64.375	94.439	114.19	119.75	93.052	56.206	26.681	29.786	57.815	110.99
15	6	4	341	0	0	0	0	0	0	0	0	0	0	0	0	0	0	0	0	0	1.5034	39.937	79.472	123.1	237.22	351.28	477.53	184.39	357.49	462.69	269.5	109.89	47.874	63.18
16	1	5	342	798.79	851.66	707.46	639.25	486.85	444.42	429.36	388.25	346.68	309.06	224.23	134.88	45.525	22.727	16.334	79.726	286.32	596.66	1131.2	1808.9	2575.3	2994.9	3212.6	3335.8	2395.8	1977.4	2060	1411.5	1359.9	1323.1	1392.4
16	2	2	343	301.77	242.64	163.26	104.7	87.687	106.07	134.67	161.83	162.17	160.1	164.72	175.47	199.91	231.8	243.25	228.75	250.22	289.59	535.43	501.74	509.03	557.64	587.71	612.85	570.51	1101.5	1091.1	898.95	629.5	476.36	359.9
16	2	128	344	5.4954	6.4759	4.1486	1.8214	0	0	0	0	9.0697	14.376	21.426	20.49	16.874	10.23	9.3648	11.075	17.52	35.002	54.44	70.775	84.137	71.237	51.939	27.535	43.086	45.428	60.63	94.243	116.56	153.55	213.53
16	3	34	345	0	0	0	0	0	0	0	0	0	15.663	34.897	54.131	70.585	86.073	101.56	91.601	69.126	46.65	60.784	99.491	146.23	164.17	165.93	210.3	369.59	512.51	273.19	287.12	262.39	237.66	239.84
16	3	84	346	9.7209	3.1762	0	0	0	0	0	0	0	13.411	29.437	44.568	33.269	18.138	6.1905	29.001	66.916	118.59	183.95	247.69	295.83	343.64	416.62	497.96	451.8	418.81	416.44	91.679	126.31	472.81	468.9
16	3	139	347	0.12988	0.3962	0.66251	0.66319	0.41352	0.16385	1.0819	2.6878	4.0411	3.967	2.3611	0.75523	3.256	16.248	33.671	54.536	70.239	85.75	93.019	85.822	73.662	63.731	80.499	164.36	221.22	338.43	289.67	338.78	279.83	243.34	322.61
16	4	24	348	0	0	61.373	36.845	12.317	0	0	0	0	0	0	0	0	1.1638	13.638	83.742	234.99	439.26	690.97	950.58	1218.2	1486	1721.8	1893.9	1950.3	2109.3	2247.9	2429	2288.5	2199.5	2296.9
16	4	25	349	105.24	125.08	98.979	69.044	46.507	29.914	13.322	0	0	0	0	0	0	0	1.8388	9.1713	45.895	90.18	142.88	185.8	223.17	215.17	234.1	241.5	185.88	146.19	180.68	220.91	1.3419	6.2521	14.218
16	4	56	350	3.0893	5.9958	49.617	31.892	14.126	3.5123	2.3677	1.3385	0.17771	0	0	0	2.8911	8.6126	29.6	128.65	318.17	546.07	782.71	1016.4	1204	1347.2	1408.7	1487.6	1494.7	1535.4	1521.6	1429.4	1331	1302.3	1341.6
16	4	63	351	4.394	2.5948	1.232	0.0056839	0	0	0	0	0	0	0	0	0	0.81998	5.3724	19.131	72.067	143.21	209.45	242.1	263.27	330.56	409.09	469.53	478.11	431.3	374.46	478.28	428.96	540.6	693.41
16	4	68	352	0	0	0	0	0	0	0	0	0	0	0	0	0	0	0.18218	7.5338	23.068	44.441	78.985	106.27	134.06	99.186	147.39	190.2	196.47	251.09	329.8	384.11	172.2	194.42	152.48
16	4	98	353	0.90004	0	0	0	0	0	0	0	0	0	0	0	0	0	2.0272	5.3842	8.7412	8.5272	9.119	16.809	27.166	48.396	74.77	110.87	84.753	118.92	139.75	72.204	0	0	0
16	4	112	354	61.112	47.26	53.376	65.751	73.89	64.867	53.239	53.081	68.843	101.52	112.59	106.78	72.788	60.492	58.495	76.935	112.16	164.42	234.24	298.97	327.9	345.08	308.02	268.81	251.79	243.28	305.71	385.44	375.7	408.74	391.61
16	4	166	355	0	0	0	0	0	1.0024	4.0273	6.9965	8.2772	5.3079	2.3387	0	0	0	0	7.0495	22.675	39.069	44.179	32.383	23.866	21.983	37	43.629	45.899	36.288	39.464	35.39	38.033	55.23	95.677
16	6	20	356	18.681	7.5043	0	0	0	0	0	0	0	0	0.50978	1.0314	1.5531	1.1303	4.6963	47.478	133.24	247.44	355.04	442.99	525.76	628	680.96	662.58	718.08	742.58	787.7	828.48	952.45	1090.8	925.17
16	6	86	357	1.1093	0.2983	0	0	0	0	0	0	0	2.0762	8.1955	14.315	17.163	11.044	7.1264	13.056	51.759	102.86	163.22	214.16	251.95	277.71	293.94	322.35	375.44	394.62	436.16	419.2	416	340.79	366.53
17	1	51	358	41.655	106.17	120.5	73.339	48.308	41.358	46.117	32.632	26.497	23.92	24.865	17.493	10.638	10.177	26.222	63.204	107.29	167.4	220.26	282.6	328.57	346.66	377.18	400.49	420.71	431.36	428.36	421.44	377.03	398.57	381.52
17	1	77	359	32.532	62.118	60.151	38.432	20.948	9.7572	15.01	7.6315	3.9464	0.26122	0	0.098761	0.30654	0.51567	6.5599	29.14	68.704	126.6	183.38	239.76	290.91	339.4	388.66	408.69	424.08	407.55	407.96	332.61	269.48	266.97	185.82
17	2	56	360	17.676	69.257	59.115	42.792	27.139	22.066	11.728	9.2245	7.5945	5.3726	3.1508	1.8164	1.0827	1.3444	7.2964	32.412	68.96	113.94	152.45	187.83	212.87	237.49	261.35	277.55	283.25	300.49	307.27	260.49	288.31	273.9	249.68
17	2	60	361	78.053	68.79	47.119	18.749	5.6932	7.545	4.2333	0.92163	0	0	0	0	0	3.0271	8.2514	35.141	99.295	210.25	353.59	470.15	535.13	536.5	542.43	598.85	693.45	734.19	733.99	655.51	591.91	555.14	618.15
17	2	69	362	74.106	101.07	76.832	36.045	16.06	11.357	10.491	8.3798	6.2259	4.7857	4.1918	15.288	28.428	41.953	37.872	55.185	98.971	179.43	266.84	354.23	422.63	453.92	463.24	448.47	448.46	432.57	427.92	411.46	420.97	446.17	406.99
17	2	86	363	3.1129	0	0	0	0	0	0	0	1.5208	5.8982	10.276	12.242	7.8643	3.487	0.024495	0.85724	5.2712	14.717	38.998	72.365	111.24	144.72	169.68	179.39	171.04	169.73	166.09	165.36	119.63	85.792	34.888
17	3	3	364	238.37	103.23	32.206	102.21	321.6	419.94	402.32	335.09	288.07	257.63	246.46	235.29	226.91	236.45	306.75	551.9	983.82	1560.6	2091.6	2445.7	2613	2746.8	2847	2962.1	3034.4	3126.2	3078.1	3009.9	2808	2739	2442.4
17	3	4	365	110.44	48.844	29.006	67.988	186.86	228.56	222.06	180.48	155.24	146.08	155.22	164.35	172.57	178.46	191.77	223.04	254.04	329.08	459.31	590.96	697.27	735.79	747.73	729.74	707.78	707.67	765.89	748.74	727.59	654.18	478.23
17	3	7	366	117.79	19.851	2.3017	37.722	172.14	272.15	220.82	164.61	129.61	128.42	127.27	126.12	122.59	115.7	113.17	138.87	233.54	401.79	635.1	874.14	1098.5	1276.6	1403.2	1482.5	1561.5	1658.9	1772.9	1826.1	1737.2	1725	1594.7
17	3	12	367	165.14	78.291	34.42	79.13	94.883	102.58	129.76	175.97	192.79	194.04	210.23	301.83	426.1	571.35	635.56	588.38	448.02	261.24	131.19	59.084	94.521	171.2	252.87	345.48	464.45	591.09	620.13	736.49	847.01	1123.3	1205.8
17	3	24	368	56.834	43.133	42.176	27.859	28.063	43.929	53.556	49.423	49.44	37.324	39.139	42.214	49.442	52.016	56.809	67.518	81.262	94.483	107.61	113.77	127.47	142.86	157.08	155.89	165.07	191.51	256.05	256.31	271.68	269.81	314.64
17	3	58	369	80.012	52.129	38.934	28.377	27.887	27.126	34.932	34.644	50.01	51.028	42.793	35.659	33.227	32.228	31.738	35.721	57.7	101.04	172.36	253.18	326.34	396.75	453.08	504.51	543.36	574.12	582.57	570.92	477.91	375.52	345.82
17	3	66	370	89.845	56.899	43.823	64.335	70.637	69.324	69.5	64.373	44.984	28.3	23.538	26.459	31.738	39.443	54.105	62.035	82.931	123.78	185.07	255.86	314.33	328.2	307.45	271.27	263.42	270.39	249.34	227.69	212.02	216.65	166.92
17	3	70	371	77.837	67.62	57.662	76.745	47.906	28.323	18.569	28.011	43.851	52.381	50.703	47.872	41.829	34.9	28.864	29.964	53.784	88.138	119.69	152.39	189.65	232.47	251.65	248.36	231.99	213.48	143.37	143.01	130.17	142.85	136.22
17	3	95	372	7.2919	27.539	14.871	4.2535	6.102	5.3151	5.9526	8.9159	10.549	12.364	12.207	12.695	13.183	10.88	11.159	13.242	24.304	35.806	50.524	62.851	84.574	120.49	172.26	202.86	212.77	178.66	150.49	106.78	111.68	94.367	101.26
17	3	103	373	2.3936	1.3464	0.28163	11.718	28.249	44.362	44.838	27.498	9.734	1.5888	5.4241	9.2595	12.847	16.107	25.353	46.56	68.7	85.482	80.886	71.106	68.359	80.708	96.696	104.1	124.13	142.9	151.74	145.47	152.37	120.17	140.04
17	3	108	374	28.778	4.2414	0	15.709	11.582	9.1789	7.2081	4.7578	2.2114	0.54317	2.5421	4.977	7.6131	9.7418	12.097	15.949	25.52	44.081	71.889	98.388	115.74	117.68	118.12	125.3	141.42	142.5	132.74	152.37	161.45	165.65	120.91
17	4	6	375	59.057	8.2216	1.843	0.85339	0	0	0	0	0	0	0	1.1214	3.2546	5.3879	31.465	97.281	219.82	429.93	675.08	912.52	1026.2	1079.8	1094.8	1149.5	1241	1448	1645.8	1735	1655.6	1544.5	1419.1
17	4	8	376	119.01	22.184	3.4232	1.595	0	0	0	0	0	0	0	0	0	0	37.357	119.74	263.04	495.87	782.24	1067.7	1204.9	1247.3	1299.7	1397.3	1530.6	1579.8	1725.6	1755	1739.6	1730.9	1707.7
17	4	20	377	46.675	0	0	0	0	0	0	0	0	0	0	0.13944	0.30825	0.47705	4.1769	11.676	22.008	47.687	98.018	168.31	210.59	259.51	307.58	320.72	298.92	256.3	230.32	207.57	215.81	208.04	221.58
17	4	44	378	14.131	1.569	0	0	0	0	0	0	0	0	0	0	0	0	8.8599	39.048	103.44	182.36	264.99	314.11	330.35	332.86	328.58	319.39	310.27	342	356.47	366.36	338.03	337.6	336.57
17	4	91	379	50.1	36.489	30.429	19.165	8.3867	1.0355	3.8441	7.1964	13.41	15.72	18.267	17.157	23.261	32.116	54.473	82.01	110.75	132.91	152.72	180.39	211.44	231.61	251.03	234.27	234.79	232.4	192.17	234.72	290.32	320.51	326.76
17	4	97	380	31.118	8.1148	3.8989	2.4716	1.0443	1.8374	6.1494	10.461	11.373	10.276	6.7653	6.7733	17.031	26.578	32.729	22.957	13.947	30.057	84.732	154.64	175.3	207.9	215.14	238.4	252.25	273.6	254.34	266.32	252.75	214.42	201.31
17	4	129	381	0.98492	0.97315	0.63559	0.29803	0	0	0.030254	0.40346	0.81658	1.1646	1.4754	2.0295	2.5835	2.3539	3.7188	6.6062	20.499	37.509	56.526	71.931	88.206	103.74	112.06	142.51	168.44	134.05	125.15	121.3	109.4	91.886	73.192
17	5	17	382	0	0	0	12.071	6.3082	0.54565	0	0	0	0	0	0	0	2.1942	5.7438	13.377	58.071	142.12	259.85	355.38	406.38	430.49	437	435.97	373.12	384.28	445.41	575.03	433.79	415.66	353.7
17	5	24	383	0	0	6.4891	4.3235	2.1579	0	0	0	0	0	0	0	0	0.62613	12.276	67.546	259.06	496.71	733.58	847.43	873.38	876.44	903.68	1000.1	976.98	1041.7	1029	1013.2	967.44	934.05	902.64
17	5	27	384	0	0	34.366	22.907	11.447	0	0	0	0	0	0	0	0	0	0	9.2545	34.558	66.78	63.725	78.334	76.169	67.699	56.492	56.479	26.979	55.907	100.79	136.56	62.738	93.102	124.26
17	5	70	385	2.5207	0.70386	0	0	0	0	1.5757	3.3076	5.6032	5.0902	4.0154	1.9079	5.5969	15.915	29.552	46.46	62.783	76.66	71.246	84.526	101.11	120.31	134.99	153.63	169.04	172.69	168.45	192.83	225.99	233.74	166.56
17	5	90	386	12.043	7.6202	2.998	0	0	0	0	0	0	0	0	0	0	0	0	2.7228	14.771	34.405	39.581	60.045	79.232	103.84	134.41	150.67	154.68	153.11	142.31	132.84	106.82	116.95	125.86
17	5	99	387	4.1852	6.5807	5.7705	3.5199	1.2693	0	0	0	0	0	2.18	4.6666	7.1531	5.6378	3.8089	4.0493	8.022	13.023	17.416	27.446	43.659	66.871	83.74	91.145	93.525	83.218	72.627	62.675	65.019	68.096	80.836
17	6	50	388	30.676	48.243	57.782	55.166	52.55	45.848	30.692	15.535	5.7928	11.975	18.158	21.843	17.321	18.456	23.25	34.595	46.512	58.105	91.13	120.38	151.05	137.87	133.06	127.46	144.94	164.49	157.02	149.15	149.64	138.37	99.514
17	6	96	389	0	0	0	0	0	0	0	0	0	0	0	0	0	0	0	0	0	0	0	0	0	10.462	22.217	33.973	28.535	15.875	3.2158	0	0	0	0
18	3	9	390	0	0	0	0	0	0	0	0	0	0	0	0	0	0	0	0	0	0	27.961	170.35	456.44	766.14	971.19	1059.9	1079.2	1044.4	869.26	633.01	340.53	181.22	89.787
18	3	10	391	344.89	253.04	177.71	132.64	116.7	93.324	65.751	59.918	62.502	78.811	86.722	93.199	88.165	186.63	333.81	487.14	558.96	560.86	558.05	553.45	624.67	678.86	706.63	759.24	892.07	1072.3	1177.7	1168.7	1101.3	1071.4	997
18	3	12	392	0	0	0	0	0	0	0	0	0	0	0	0	0	0	0	0.31323	2.5692	21.981	135.23	314.33	533.59	591.42	563.55	504.81	519.57	496.29	456.58	354.37	274.51	223.13	144.26
18	3	13	393	0	0	0	0	0	0	0	0	0	0	0	0	0	0	0	0	17.078	44.931	93.458	238.85	469.49	705.21	794.56	778.29	717.33	653.34	530.37	387.27	288.57	197.69	114.04
18	3	56	394	5.679	3.4107	1.1425	0	0	0	0	0	0	0	0	0	0	0	0	0	0.69577	4.5103	16.088	75.435	190.33	320.5	345.07	299.71	206.33	164.64	124.31	76.21	28.108	0	0
18	3	88	395	20.351	21.978	23.605	29.209	36.861	44.513	62.143	92.498	122.85	128.94	110.94	93.374	87.14	80.749	74.425	64.373	67.18	86.283	143.4	266.36	392.84	496.63	537.38	526.62	531.01	596.64	631.54	598.76	467.38	353.09	275.27
18	4	52	396	179.16	158.18	101.87	57.858	23.583	5.4869	3.9311	1.9618	12.36	34.763	57.824	72.372	78.567	92.356	108.88	144.1	185.74	212.68	236.29	303.83	405.7	553.42	701.72	835.72	890	795.3	669.39	566.68	566.8	552.47	623.33
18	5	36	397	0	0	0	0	0	0	0	0	0	0	0	0.64448	2.4701	4.2956	12.356	37.108	64.205	98.709	175.97	276.8	208.79	268.89	330.97	378.13	376.94	366.97	366.25	389.9	281.37	172.23	50.184
18	5	137	398	24.691	38.336	43.739	30.976	14.38	3.0532	0	0	0	6.1092	15.4	24.69	24.253	21.326	23.957	31.268	34.574	28.807	22.194	17.758	18.419	25.961	37.635	63.989	74.251	77.972	54.121	38.789	28.283	33.401	47.09
18	5	156	399	29.801	35.264	39.717	34.512	27.784	22.016	20.903	13.936	6.9697	0.73483	1.5019	2.2719	1.6889	0.9189	0.14893	0.65283	18.94	51.925	102.74	148.31	182.28	205.51	202.27	197.12	205.79	210.45	191.67	146.3	99.376	67.659	49.536
18	6	39	400	20.596	11.742	6.227	0.71156	1.9793	6.488	13.555	22.916	29.244	34.587	36.623	35.88	31.837	18.46	8.3673	1.9823	33.7	76.881	118.01	145	224.84	364.32	528.48	624.19	621.06	588.61	534.45	490.44	394.55	261.75	136.61
18	6	41	401	24.747	15.17	18.832	37.97	67.762	97.607	107.55	81.498	53.834	34.645	27.553	24.742	29.747	44.279	54.654	63.078	98.708	152.49	236.65	341.96	470.48	552.55	558.39	556.96	606.88	726.46	753.81	715.22	599.04	508.22	454.71
18	6	107	402	0	0	0	0	0	0	0	0	0	0	0	0	0	0	0	0	2.5406	16.756	45.35	77.082	103.74	113.3	112.12	98.589	89.609	90.046	89.428	83.328	66.556	67.08	78.321
18	6	134	403	0	0	0	0	0.48674	1.5493	2.6119	2.854	1.7915	0.72886	0	0.10518	0.82035	1.5355	2.2393	2.8034	3.4482	4.5214	31.782	70.512	112.03	105.09	83.055	59.674	63.526	81.012	91.132	94.765	74.827	59.113	42.673
18	7	69	404	0	0	0	0	0	0	0	0	0	0	0	0	0	0	0	0	3.1088	18.11	40.671	66.634	109.72	137.8	158.76	151.3	165	193.68	204.75	194.35	173.4	151.15	129.17
18	7	83	405	13.204	12.836	9.0984	4.9336	0.76883	0	0	0	0	0	0	0	0	0	0	0	1.5181e-06	45.527	93.596	138.74	133.04	116.2	103.3	164.16	271.56	326.14	255.16	164.61	71.566	35.624	20.905
18	7	124	406	2.5082e-06	0	0	0	0	0	0	0	0	0	0	0	0	0	0	0	4.0381	28.644	53.437	76.048	60.817	37.078	16.88	20.171	27.164	32.888	71.06	76.355	79.278	74.947	49.362
18	7	135	407	24.213	23.748	33.854	43.467	39.708	23.617	10.077	6.5929	10.003	9.1896	5.3811	3.4861	10.956	23.735	41.752	64.088	82.901	97.662	95.797	92.173	83.377	83.765	86.93	105.82	133.26	187.52	191.6	180.96	149.17	116.18	101.62
18	7	161	408	0	0	0.85347	4.065	7.5769	9.9826	7.7644	4.1993	0.68938	0.21696	0	6.9222e-08	1.4606e-06	2.8519e-06	4.2433e-06	2.9138e-06	1.5225e-06	5.9753	11.503	22.065	47.519	87.047	123.48	125.48	100.76	61.216	36.888	20.475	15.716	22.42	33.243
18	8	38	409	17.823	10.396	2.9684	0.7118	3.2092	5.7066	7.14	4.6426	2.1452	0	0	0	1.1017	3.9482	6.7947	10.289	15.458	26.14	58.39	116.38	202.86	336.66	439.09	512.9	514.42	491.47	432.97	343.91	260.27	191.32	157.52
18	8	71	410	21.196	12.41	3.6227	13.151	34.364	55.703	55.484	36.35	17.046	5.5434	4.1179	2.7364	1.9326	1.2111	3.4286	23.959	56.731	92.27	136.3	213.28	288.04	363.02	403.71	499.28	573.72	605.5	608.88	539.98	467.67	432.18	393.5
18	9	119	411	0	0	0	0	0	0	0	0	0	0	0	0	0	0	0	0	0	0.20324	4.4187	11.263	17.391	15.437	25.941	43.94	65.643	59.601	35.417	15.847	9.7192	14.497	10.082
18	9	124	412	0	0	0	0	0	0	0	2.7676	6.0601	9.3525	7.5837	4.2913	0.99889	0	0.59461	2.4727	4.3507	5.631	15.302	47.177	88.472	119.42	125	118.4	124.69	115.09	99.579	57.329	41.357	42.632	64.125
18	9	145	413	30.882	22.513	14.469	5.8774	0.43553	0	0	0	0	0	0	0	0	0	2.879	15.847	36.019	69.943	100.34	118.39	122.31	105.51	103.98	102.09	124.56	149.87	190.94	216.81	205.68	181.41	161.47
18	9	181	414	67.57	65.254	68.216	88.289	107.06	119.4	117.52	92.332	68.897	47.391	50.652	63.984	87.924	96.989	91.517	95.427	123.71	173.91	214.16	304.55	397.27	471.25	519.75	520.3	454.19	375.05	360.02	373.08	371.37	281.58	187.23
18	10	71	415	209.98	167.23	106.73	76.633	103.28	151.37	181.9	174.23	156.07	135.42	124.38	112.63	122.5	142.88	175.56	190.89	230.55	275.47	323.15	370.23	423.42	464.5	499.48	498.58	504.66	501.87	528.5	545.67	528.27	487.06	427.99
18	11	9	416	0	0	0	0	0	0	0	0	0	0	0	0	0	0	0	0	111.83	337.74	588.67	941.33	1485.1	2185.8	2577.4	2578.6	2526	2479.9	2458.3	1657.2	896.44	452.14	369.12
18	11	147	417	0	0	0	0	0	0	0	0	0	0	0	0	0	0	0	6.8457	19.012	31.823	65.019	98.414	135.77	152.38	161.27	169.13	188.23	202.23	208.22	181.94	174.01	153.45	167.94
18	11	176	418	0	0	0	0	0	0	0	0	0	0	0	0	0	0	0.76868	15.744	42.623	126.44	239.05	373.75	456.67	542.36	602.69	696.02	692.12	708.61	790.38	833.91	801.92	701.03	621.79
18	12	185	419	0	0	0	0	0	0	0	0	0.4757	1.1871	1.8984	1.7608	1.0494	0.33809	2.6673	8.3963	15.393	37.967	67.967	148.79	218.98	278.83	258.24	227.61	193.59	159.65	123.34	89.818	106.24	114.39	118.06
18	12	205	420	0	0	0	0	0	0	0	0	0	0	0	0	0	0	0	0.53443	7.7325	37.427	69.376	134.8	198.8	257.94	284.11	289.92	298.8	280.35	239.06	197.67	175.18	152.43	128.44
18	13	53	421	40.866	30.645	20.369	12.524	9.7994	8.4031	3.843	1.8048	0.17029	1.3962	5.1099	9.3801	11.082	8.5361	9.7931	17.216	69.209	148.2	245.75	328.85	390.53	430.73	453.57	470.2	486.69	477.13	338.85	283.71	237.83	217.84	218.41
18	13	168	422	10.797	9.6921	11.328	13.652	15.169	10.781	6.7005	4.6214	5.5623	9.7163	14.65	17.607	13.397	7.2361	1.9492	2.9503	7.2901	16.659	29.725	46.842	60.155	66.101	88.685	112.83	132.68	103.07	64.578	23.019	10.108	0	0
18	14	32	423	18.903	38.895	51.356	45.637	40.872	38.917	46.193	65.563	85.203	106.62	88.612	69.062	37.23	23.944	11.941	10.938	67.88	169.87	363.01	535.47	673.51	737.59	862.83	1062.9	1223.2	1268.3	1262.5	1259.6	1105.6	893.46	729.33
18	14	101	424	56.335	52.632	55.126	60.522	65.918	70.997	75.265	81.52	88.363	86.408	81.977	93.292	110.11	129.5	112.43	91.424	74.307	83.624	101.89	120.88	138.16	167.1	182.38	198.1	206.94	220.6	234.38	265.38	243.8	211.53	151.68
18	14	130	425	29.668	53.772	75.358	50.74	39.508	33.082	53.15	47.22	38.818	18.415	10.571	14.938	37.404	62.529	67.031	57.919	55.49	81.111	168.06	275.04	383.13	415.24	455.13	453.13	471.39	469.19	472.34	532.79	546.44	556.4	541.37
18	14	155	426	0.55378	0	0	0.26163	4.9747	9.6878	14.401	9.8433	5.6903	1.7848	3.8264	5.4413	6.5748	8.4385	13.208	22.028	27.278	40.309	65.574	81.779	118.66	155.49	192.55	211.86	177.6	152.55	157.1	198.11	208.16	219.98	227.75
18	14	215	427	6.53	9.6399	10.001	8.6267	14.428	20.891	27.015	28.588	30.067	32.624	25.511	14.659	3.8073	0	0	0	0	0	11.239	53.553	118.07	169.1	158.31	132.35	90.364	83.746	88.465	92.195	73.047	41.403	16.526
18	15	55	428	11.922	4.1903	10.58	25.369	39.756	49.42	50.29	69.996	91.091	121.22	145.5	192.66	240.71	261.55	256.46	240.2	283.51	356.35	473.59	615.74	842.62	1055.1	1185.9	1145.3	1044.3	960.41	995.07	1055.5	1110.3	1183.9	1035.5
18	15	58	429	18.746	8.1749	8.6468	9.1186	9.7473	15.86	21.973	28.086	27.831	27.281	26.731	21.167	14.943	8.7195	11.155	15.821	41.218	116.55	226.9	370.55	514.82	631.1	722.65	702.5	691.07	650.6	713.74	749.79	794.09	791.22	709.42
18	15	107	430	5.9623	5.8329	6.8887	7.7626	8.8457	7.5633	4.5163	1.4694	0.47576	5.0608	9.6459	13.94	9.3546	4.7695	0.18448	11.12	48.567	97.784	177.75	243.76	302.59	331.98	354.84	387.58	399.76	371.79	303.55	241.52	186.41	168.07	154.16
18	15	109	431	0	0	0	0	0.072542	0.65569	1.2388	2.1359	8.7106	15.285	21.86	14.971	7.8135	4.6613	14.319	25.312	35.36	41.901	51.283	60.763	65.906	71.83	77.422	81.864	79.504	90.201	114.62	149.3	159.19	128.17	79.58
18	15	110	432	1.6826	0.8118	0.44037	0.068932	3.0834	6.8695	10.656	11.721	11.843	11.965	9.3849	5.4771	1.5693	0	2.4275	9.73	24.245	50.236	83.894	116.91	160.51	183.49	203.38	188.7	189.79	205.68	227.67	244.01	252.59	294.16	251.66
18	15	142	433	24.199	22.35	13.301	4.2517	3.7902	11.65	19.51	24.104	24.711	25.318	29.852	34.511	41.971	54.858	64.243	71.631	77.406	108.63	149.25	180.77	189.56	196.95	242.73	275.28	318.38	332.76	364.88	372.96	389.3	384.43	354.45
18	15	163	434	29.257	24.331	19.794	25.358	30.921	34.493	36.634	42.009	49.507	50.963	45.496	41.474	50.019	70.345	91.986	98.387	102.52	113.64	138.43	169.39	198.57	235.17	245.08	236.46	227.1	265.42	312.31	322.51	273.99	217.39	173.86
18	15	194	435	1.4477	11.507	23.616	35.71	38.876	38.436	36.182	26.906	18.901	11.597	18.991	31.496	44.966	44.285	31.627	18.563	24.884	44.555	63.87	79.137	106.06	156.43	229.76	282.25	314.21	286.57	244.65	183.33	140.49	106.76	80.793
18	15	213	436	0.36615	0.11757	0.34967	1.0131	1.6766	7.7262	29.671	51.616	64.873	42.483	19.874	0.8962	18.31	38.229	58.147	44.382	31.102	19.162	32.188	43.77	60.725	71.821	88.335	97.462	108.26	113.35	111.21	96.85	85.992	87.633	96.061
18	16	2	437	118.63	109.33	94.743	112.44	120.94	141.09	257.53	373.54	489.54	490.71	489.26	487.81	488.48	488.35	455.68	491.59	540.1	589.95	579.42	581.87	598.68	818.74	1044.6	1355.4	1577.5	1730.1	1740.9	1548.1	1525.6	1588.3	1579.2
18	16	31	438	166.35	127.18	89.941	72.809	82.061	94.886	133.21	181	230.53	249.71	233.53	221.31	214.21	233.59	231.25	258.89	309.51	361.94	391	372.06	366.7	389.17	434.7	529.98	631.71	731.28	823.98	932.58	850.93	743.97	684.21
18	16	102	439	158.88	201.8	182.01	151.4	132.69	162.91	196.42	229.49	162.65	90.263	17.877	32.517	57.787	83.473	88.935	104.85	136.56	252.86	423.67	605.86	724.27	771.19	776.43	693.81	567.78	413.39	365	391.63	448.78	390.08	352.92
18	16	107	440	47.292	28.581	27.156	27.636	53.299	88.066	122.83	125.96	112.88	99.799	93.985	94.828	95.67	84.062	61.963	39.863	60.51	167.76	302.4	462.16	571.48	704.52	742.6	837.15	877.61	920.14	884.74	820.7	737.83	668.12	631.38
18	16	109	441	7.1544	3.1311	6.3859	9.8494	7.967	4.5034	1.0399	7.5542	19.474	31.394	32.024	23.848	15.672	15.308	25.729	36.951	63.369	104.51	158.47	204.35	245.11	274.98	266.99	298.04	315.21	320.71	292.19	295.58	323.2	351.41	369.75
18	16	134	442	9.8061	9.5246	12.156	15.422	13.306	7.8808	2.456	0	0	0	0	0	0	17.364	46.012	74.661	103.03	130.62	158.36	190.24	244.08	310.02	325.05	315.98	299.05	285.14	273.22	250.74	248.1	259.02	294.44
18	16	136	443	6.1577	24.76	22.719	22.329	20.709	18.334	15.96	31.296	62.807	95.865	97.859	66.018	35.086	33.014	69.172	110.58	132.74	125.54	106.43	88.966	86.319	90.595	73.418	114.25	158.02	194.03	201.46	207.52	217.57	216.9	246.86
18	16	152	444	61.302	63.548	86.767	85.319	89.655	84.325	80.081	76.753	98.92	131.28	175.11	193.83	201.87	185.28	168.05	149.45	162.41	225.03	370.67	517.58	617.59	682.38	741.43	774.48	790.32	776.21	769.68	735.65	681.2	545.69	449.06
18	16	212	445	43.175	52.655	45.343	53.315	41.306	45.848	56.074	70.519	91.914	113.84	131.04	97.046	61.06	28.264	40.877	70.355	103.15	115.15	100.2	72.209	57.313	62.368	94.087	122.4	138.41	127.97	120.56	118.57	135.19	161.74	155.12
18	17	37	446	92.695	65.317	48.852	47.982	131.38	107.68	79.266	53.645	50.128	45.449	55.753	95.713	153.57	197.25	192.06	182.27	196.63	285.37	373.13	448.3	508.95	583.57	664.43	716.87	662.39	570.55	553.66	585.69	647.68	666.27	642.31
18	17	75	447	14.108	0.60669	0.85224	0.65093	0.35871	0.066493	0	0	0	0.038505	0.99038	1.9422	2.8941	2.0023	1.0504	0.16452	33.332	98.726	214.71	366.52	534.98	687.14	777.52	842.22	816.23	727.1	630.46	540.14	539.61	573.79	589.25
18	17	88	448	0.45362	1.5217	22.581	47.413	70.969	76.327	80.252	95.985	94.653	80.762	45.718	27.739	24.524	53.562	85.679	117.3	121.95	126.7	166.31	242.82	352.52	465.83	564.01	627.99	567.45	511.7	445.74	413.45	450.75	515.34	599.61
18	17	154	449	0	0.21634	0.60143	0.84559	3.2062	5.3649	8.1024	5.8917	3.2115	0.53123	0	0	0	0	0.18758	0.50888	8.8737	39.575	100.79	177.75	245.68	291.9	320.28	330.69	297.49	286.84	277.27	284.55	289.52	290.54	287.39
18	17	180	450	0	0	0	0	0	0	0	0	0	0	0	0	0	9.1585	19.91	44.609	68.65	102.43	136.64	162.61	175.29	179.07	195.14	253.71	296.31	362.17	349.67	328.53	282.01	289.52	290.42
18	17	200	451	0	0	0	0	0	0	0	0	2.8788	6.787	10.695	9.4083	5.5002	1.592	4.7121	12.699	20.91	20.876	15.417	42.735	80.875	133.65	152.34	167.08	159	161.03	155.29	146.54	140.93	144.91	161.18
18	18	89	452	62.719	74.622	79.999	82.506	63.387	48.203	33.261	33.283	33.305	40.409	47.325	54.299	51.567	39.06	28.807	49.508	109.05	187.85	319.95	460.6	597.02	635.41	637.65	639.62	677.66	682.61	651.84	547.03	455.23	370.58	320.62
18	18	90	453	65.895	63.646	55.791	45.788	40.099	34.972	21.689	15.34	19.002	31.312	31.739	23.421	18.56	21.693	37.294	46.011	66.458	99.87	156.1	200.81	222.92	230.55	247.27	262.94	303.68	340.07	380.97	372.47	350.1	345.4	364.75
18	18	102	454	43.983	107.55	117.19	115.82	89.549	62.2	37.915	37.805	45.221	55.989	62.972	65.626	61.185	52.945	49.427	62.055	95.197	125.93	147.01	146.42	153.76	156.26	158.28	156.18	164.97	180.52	187.09	179.35	165.12	174.54	216.57
18	18	114	455	131.61	87.642	60.177	51.287	63.391	73.302	85.212	101.91	105.6	93.868	99.948	115.65	145.45	151.04	150.02	158.02	172.99	192.92	216.34	246.55	291.5	324.74	326.05	320.87	331.08	388.34	412.45	407.51	355.91	308.25	270.17
18	18	132	456	79.715	38.183	22.358	21.447	35.032	39.013	44.39	34.551	26.03	19.611	18.449	19.086	23.095	33.958	51.767	68.536	72.186	66.575	94.287	148.4	226.28	245.92	234.28	205.83	200.81	211.74	220.86	244.21	268.97	287.04	290.21
18	18	137	457	62.482	60.254	61.985	41.624	30.92	21.023	13.978	7.631	3.6419	6.63	8.8497	6.9163	7.8359	9.0707	11.052	10.697	10.492	43.07	116.08	197.15	289.76	345.36	413.86	445.86	456.08	433.11	361.89	274.94	192.56	173.06	192.61
18	18	165	458	12.267	7.605	2.9433	2.2582	8.3846	14.511	17.608	13.519	9.7038	6.4497	5.2931	6.1937	12.987	21.4	26.388	18.154	16.208	19.009	33.865	49.106	62.404	72.979	80.531	87.721	91.376	91.67	87.29	90.841	85.234	85.87	73.026
18	18	195	459	7.2075	4.4311	3.7427	3.3398	6.1261	8.9124	11.694	14.023	19.445	26.545	26.206	17.854	7.1934	2.4869	6.3915	12.13	23.486	37.598	51.101	52.708	39.409	28.004	26.54	38.88	65.448	89.551	112.51	112.31	103.76	81.856	54.516
18	19	44	460	60.368	74.574	92.512	94.512	74.25	51.908	31.901	25.077	25.04	29.369	34.5	36.871	37.758	40.704	54.688	73.643	107.37	141.66	194.94	204.45	260.97	340.58	467.48	542.68	543.83	531.95	481.1	401.42	356.23	349.67	365.26
18	19	92	461	68.88	63.7	83.206	100.14	93.245	67.605	50.302	25.8	12.975	0.41989	0	0.34517	6.3106	19.217	38.161	50.335	82.803	146.09	241.37	303	323.24	354.12	395.96	486.79	525.35	550.18	483.6	417.91	367.59	353.01	354.32
18	19	120	462	32.17	29.191	37.175	41.376	38.886	27.794	20.302	21.083	30.21	39.963	40.962	30.953	17.249	10.061	15.44	21.575	38.554	66.867	111.38	159.18	201.99	249.69	290.75	326.17	293.14	293.93	244.21	183.17	133.96	133.81	135.58
18	19	134	463	45.34	48.227	54.96	63.687	72.243	67.368	51.098	35.081	30.383	42.256	51.311	53.408	35.03	18.733	14.128	27.724	47.537	68.075	105.61	148.29	174.27	173.2	178.33	191.56	211.05	237.01	230.99	203.91	149.18	106.71	82.659
18	19	152	464	0	0	0	0	0	0	0	0	0	0	0	0	0	0	0	0	2.7275	11.399	22.485	28.932	24.018	22.116	25.119	37.137	41.859	36.085	28.283	29.078	34.362	32.821	25.654
18	19	158	465	25.581	15.117	15.601	24.641	35.169	46.101	50.322	54.04	49.181	46.726	41.386	40.943	46.44	55.483	63.215	65.351	64.822	61.707	57.161	53.954	66.155	92.84	118.78	132.32	143.64	155.13	181.25	205.52	210.98	187.25	177.93
18	19	160	466	15.04	11.141	8.1919	6.0366	4.549	4.816	5.832	7.1578	12.321	17.484	22.448	20.004	18.33	17.729	24.187	31.838	41.573	54.765	74.028	99.643	117.8	138.22	166.06	192.66	168.96	177.18	183.96	174.81	156.99	125.81	107.93
18	19	183	467	25.256	18.356	12.308	12.229	13.65	14.716	15.783	12.67	10.469	7.8547	8.396	5.5933	3.7366	2.217	3.488	3.0498	8.9911	22.322	37.021	44.054	44.173	55.258	76.001	105.69	124.13	123.05	92.966	61.23	36.188	22.299	17.232
18	20	14	468	8.9024	11.843	14.901	18.748	26.48	40.665	54.851	63.595	52.959	47.634	46.346	72	97.103	113.91	95.723	77.925	63.602	67.995	82.74	106.53	156.63	213.29	254.08	228.59	174.91	141.09	151.86	191.66	232.87	273.54	317.36
18	20	19	469	0	0	0	0	0	0	0	0	0	0	0	0	0.079768	0.28224	1.0944	2.6079	3.8468	20.348	53.403	120.29	177.2	222.78	222.48	212.83	186.21	172.35	151.26	133.87	128.8	164.78	203.34
18	20	22	470	3.4206	3.113	3.0335	3.5364	6.4814	9.4263	12.089	12.693	13.296	15.207	25.191	36.875	50.237	43.697	30.876	18.055	23.707	41.111	68.307	108.95	200.47	327.96	455.85	506.79	497.22	443.57	369.01	313.86	256.12	231.65	239.38
18	20	62	471	8.1896	3.4446	4.8923	7.0213	18.693	31.266	43.958	33.378	18.416	3.7017	7.1082	16.351	30.644	43.968	52.739	56.284	45.209	43.298	42.263	54.943	57.491	63.32	71.364	98.773	131.7	155.65	151.97	116.31	98.936	98.963	115.54
18	20	65	472	4.1303	2.656	1.3629	0.24693	3.3231	16.157	28.99	39.02	29.008	20.352	7.3817	6.3177	7.8005	11.615	12.463	9.3031	15.085	30.654	58.455	91.799	129	191.13	217.89	225.71	179.34	151.43	132.56	109.38	94.705	81.972	93.735
18	21	22	473	0	0	0.96651	6.9111	13.702	22.126	41.222	58.379	73.672	51.294	30.009	8.7238	24.644	41.543	58.995	53.002	43.45	36.632	69.239	157.72	257.3	374.53	481.51	614.49	690.56	676.75	584.13	499.8	408.38	361.19	309.66
18	21	30	474	0	0	1.2647	9.4855	17.706	26.502	41.749	56.995	71.94	56.52	41.1	25.68	17.174	9.6514	3.5605	11.776	22.555	34.975	65.262	108.3	170.2	271.05	419.39	533.42	520.74	423.62	335.4	316.83	267.35	212.24	118.08
18	21	37	475	46.603	52.913	68.164	89.74	102.66	104.2	88.412	81.289	80.78	77.608	64.209	39.917	27.427	22.575	26.428	50.542	77.518	118.81	147.42	179.31	238.89	311.03	364.4	330.78	250.98	186.23	168.51	173.2	185.46	211.73	238.04
18	21	54	476	5.9023	2.2185	33.344	27.069	18.429	11.21	20.101	28.848	35.284	33.421	33.313	36.774	38.074	39.014	43.443	71.883	115.09	155.43	162.23	152.06	137.93	156.82	210.85	276.62	331.54	340.72	335.9	321.18	282.74	229.03	165.23
18	21	65	477	2.9792	1.3219	0.019782	3.7296	8.2158	12.702	12.031	9.3593	6.6877	9.3482	15.242	21.136	24.65	26.226	27.802	23.477	18.274	14.463	28.738	59.224	101.59	133.37	155.3	171.6	186.38	189.76	175.4	146	130.63	132.48	130.67
18	22	105	478	0	0	0	4.0794	8.7701	13.461	16.303	18.676	21.049	18.315	13.65	8.9842	14.342	26.331	37.296	47.01	55.15	67.466	114.63	174.58	259.41	327.72	392.34	423.8	410.79	368.17	315.32	247.81	190.58	156.57	160.75
18	22	162	479	1.7828	1.5243	3.7857	6.8728	9.7986	10.708	11.617	12.368	8.3002	10.245	14.031	25.168	27.555	22.988	15.506	17.194	23.729	38.521	55.719	71.856	71.744	67.993	68.385	76.185	82.664	80.993	79.835	85.568	98.015	113.13	107.23
18	22	165	480	0	0	0	0	0	0	0	0	0	0	0	0	0	0	0	1.8614	10.294	18.727	38.237	60.02	87.575	115.8	138.33	153.1	139.73	99.299	63.708	39.443	36.17	26.335	21.715
18	22	166	481	22.195	14.236	11.38	11.236	15.379	19.522	20.652	17.791	14.929	12.041	8.6328	5.2245	3.0624	5.1556	7.0301	8.1255	5.8709	6.059	12.233	45.067	83.582	129.49	140.47	141.22	126.59	103.48	79.655	50.223	41.588	37.058	41.925
18	23	46	482	30.026	5.0799	0	0	0	0	0	0	0	0	0	0	0	0	1.0689	2.3902	3.7115	3.2794	8.7018	24.3	62.064	99.717	128.09	142.72	147.19	145.26	119.66	87.851	60.778	38.193	21.258
18	23	72	483	0	0	0	0	0	0	0	0	0	0	0	0.10833	0.62465	1.3386	1.8955	1.62	1.6308	2.7983	13.785	38.49	68.688	86.391	73.041	48.357	34.39	44.827	65.254	77.644	72.692	54.509	37.887
18	23	74	484	34.326	14.347	15.865	20.937	30.742	21.364	11.156	0.94824	0	0	0	0	0	0	0.78636	10.024	30.922	53.64	68.046	77.744	96.531	123.26	140.6	148.15	141.5	150.25	164.25	190.34	202.44	183.54	147.78
18	24	49	485	3.9991	7.3025	10.119	13.457	9.1262	5.2333	1.2511	2.1567	3.6771	6.301	7.0025	6.8963	7.5174	9.7099	12.569	11.334	13.456	22.696	42.049	62.454	87.516	105.21	120.73	123.74	125.5	120.07	112.02	91.404	95.851	109.8	141.94
18	24	63	486	25.111	18.849	14.714	11.272	6.9163	10.756	5.1606	4.0531	5.6774	8.9408	9.0125	6.0529	5.072	9.9444	25.198	52.043	89.31	121.89	142.06	149.93	177.03	211.09	243.85	252.67	261.18	270.92	286.35	253.82	210.2	187.67	191.42
18	24	84	487	0	0	0	0	0	0	0	0.07073	0.23161	0.39249	0.43508	0.2742	0.11332	0	0	0	0	13.418	33.131	52.845	49.248	30.834	12.421	17.079	43.775	72.19	80.697	58.723	36.455	24.957	30.114
19	5	127	488	35.243	36.782	42.86	29.301	16.16	3.0191	0	0	0	11.089	34.285	58.053	62.304	47.921	38.041	42.045	105.36	170.56	240.04	321.04	375.79	441.94	489.11	581.34	663.6	670.81	715.18	678.45	588.28	550.42	443.01
Saccade-triggered deconvolved fluorescence responses (a.u) at phi=-15
			time around saccade(s)	-4.6667	-4.3333	-4	-3.6667	-3.3333	-3	-2.6667	-2.3333	-2	-1.6667	-1.3333	-1	-0.66667	-0.33333	0	0.33333	0.66667	1	1.3333	1.6667	2	2.3333	2.6667	3	3.3333	3.6667	4	4.3333	4.6667	5	5.3333
Animal ID	Imaging Plane ID	Within-Plane Cell ID	Sample Index
2	19	134	1	0	0	0	0	0	0	0	0	0.43191	1.5048	2.5778	2.9414	1.8685	40.455	125.01	268.66	381.19	517.11	548.4	588.32	507.05	521.83	541.4	623.53	608.06	540.2	439.02	470.14	564.16	713.25	664.86
3	24	32	2	0	0	0	0	0	0	0	0	0	0	0	0	0	0	0	0	0	23.344	46.977	70.61	166.92	269.9	372.89	282.14	136.08	25.285	0	0	0	9.0778	22.05
3	24	37	3	214.64	111.08	7.5208	0	0	0	0	0	0	19.91	45.325	70.74	59.996	34.581	9.1654	0	34.529	102.05	169.57	218.17	242.6	267.04	248.71	156.75	56.696	13.512	59.259	105.01	148.55	184.45	220.36
3	24	41	4	0	0	0	0	0	0	0.47665	2.5104	4.5441	5.9173	3.8836	1.8499	0	28.568	70.229	113.3	223.21	314.88	447.94	493.93	433.3	410.87	350.82	357.54	316.77	334.21	442.38	548.98	592.77	541.41	466.37
3	28	91	5	0	0	0	0	0	0	0	0	0	0	0	0	0	22.945	80.312	208.66	438.29	845.84	1192.5	1379.6	1274.4	1175.5	1155.2	1177.3	1093.8	949.13	800.26	778.28	813.96	842.73	792.7
3	29	81	6	258.99	202.12	123.23	97.544	71.86	47.937	28.153	9.9568	24.297	49.716	85.563	119.25	143.71	161.86	202.05	280.42	346.17	308.36	207.68	122.54	134.94	196.01	259.09	294.45	379.38	416.64	499.29	458.64	376.7	259.89	170.14
3	30	35	7	0	0	5.8703	25.382	44.893	55.474	35.962	13.709	0	0	0	0	0	0	0	0	9.5007	21.408	33.316	27.937	84.483	148.82	220.94	171.25	95.006	18.766	0	0	0	0	0
3	33	11	8	0	0	0	0	0	0	0	0	0	0	0	0.79605	3.7297	6.6634	8.4275	15.342	197.23	391.13	592.67	616.77	605.22	574.99	678.68	761	856.43	881.51	834.1	782.74	586.35	487.44	388.53
4	9	109	9	180.6	238.05	283.36	311.25	284.7	257.02	239.67	244.47	255.3	268.71	270.68	269.62	219.55	153.91	91.433	274.41	787.65	1311.4	1835.8	2217.8	2599.9	2917.6	2906.2	2893.7	2628.3	2295.6	1959.7	1622.8	1245.9	867.66	586.45
4	9	158	10	40.888	25.339	9.7905	7.7905	6.5486	5.3067	4.421	2.4087	0.3964	0	0	0	4.9416	11.702	18.462	121.09	337.21	553.33	764.76	900.31	1056	1196	1251.5	1284.6	1216.8	1160.2	1106.4	1056.6	965.74	874.92	850.78
4	13	37	11	298.3	454.27	422.82	300.06	131.74	97.483	134.76	183.98	183.6	220.26	359.59	443.64	382.96	291.58	306.52	456.73	971.89	1542.7	2053.6	2045.9	1757.7	1523.6	1529.7	1765.4	1901	1646.2	1645.7	1668.4	1588.3	1345.2	1107.7
4	14	10	12	0	0	0	0	0	0	0	0	0	0	0	0	0	0	102.95	568.27	1457.8	2569.2	3305	4214.5	4733.4	4547.2	4337.7	4254.3	4391.6	4662.7	4850.3	4820.9	4594.8	4189.7	3798.8
4	14	61	13	0	5.9142	61.68	163.1	253.81	267.61	188.36	114.42	84.337	119.34	153.43	171.97	166.17	160.78	183.72	333.68	617.77	952.79	1352.9	1654.9	1956.3	2043.7	2089.8	2016.1	1993.9	1974.2	2036.6	1775.3	1385.3	981.73	637.17
4	25	39	14	0	0	0	3.0066	7.0132	11.02	9.8966	6.6948	3.4938	5.7297	11.68	17.586	20.991	34.3	51.588	80.199	226.93	442.45	656.88	747.18	763.16	775.53	814.09	837.57	846.06	670.56	590.25	516.66	498.3	393.1	288.05
4	28	1	15	0	0	0	0	0	0	0	0	0	0	0	0	0	3.0339	24.362	299.63	913.73	1822.9	2622.2	3071.9	3076.9	2843.5	2528.4	2296	2211.4	2146.6	2051.6	1943.9	2036.9	2063.7	2003
4	28	8	16	7.7422	8.2555	8.7688	7.1223	6.4385	11.174	17.536	26.19	17.008	10.397	7.8647	13.158	14.071	13.868	75.763	177.2	352.45	559.53	772.41	1013	1063.5	1096	940.59	917.36	865.21	704.91	619.62	527.14	478.19	486.93	525.24
5	2	45	17	3.6433	4.5071	17.432	30.357	36.129	23.204	24.637	33.432	52.507	45.613	26.538	7.4637	0	0	0	0	15.532	117.38	270.94	455.49	570.3	661.28	720.64	727.67	625.7	490.11	351.23	279.55	226.33	155.1	166.15
5	4	22	18	0	0	5.7064	11.864	18.021	23.516	28.898	34.279	0	3.4226	10.916	18.41	22.7	26.711	30.722	85.615	301.76	522.07	717.44	751.92	789.91	821.5	750.02	713.86	655.05	702.22	639.94	589.81	410.16	317.96	252.65
5	4	106	19	0	0	0	0	0	0	0	0	0	0	0	0	0	0	0	4.3165	20.256	41.385	54.849	46.172	25.043	7.2628	0	0	0	0	0	0	22.927	88.114	153.3
5	4	157	20	0.27083	0	0	0	0	0	0	0	0	0	0	0	0	0	0	0	0	0	0	6.825	29.815	52.805	65.456	42.466	19.476	0	0	0	0	0	0
5	6	98	21	252.62	274.15	258.23	273.56	301	390.66	467	540.61	567.47	534.16	503.2	524.14	514.87	514.15	496.28	593.17	699.91	876.3	997.72	1108.4	1173.7	1194.4	1195.3	1156.2	1100.7	1027.5	998.61	1018.5	1074.2	1074.7	930.01
5	6	132	22	135.99	146.53	158.15	146.06	129.64	81.082	44.593	25.98	58.099	106.7	125.33	115.94	124.83	147.49	213.45	260.81	305.91	349.17	432.39	562.71	715.57	823.55	875.78	856.1	778.71	723.28	686.93	652.35	570.98	479.46	397.49
5	6	133	23	437.42	435.08	502.96	593.62	672.36	651.56	604.9	583.19	649.34	712.53	733.04	705.31	699.48	756.13	833.88	875.56	880.08	1080.6	1417.9	1800.7	1989.9	2028.2	1989.7	1966.6	1939.4	1930.2	1865.7	1651.1	1413.5	1182.7	1083.5
5	7	118	24	26.723	52.223	60.883	68.206	75.715	126.8	177.61	221.1	275.65	336.49	409.55	502.18	596.38	698.24	710.71	747.34	859.16	1130.9	1505.3	1872.5	2122.5	2202.9	2251.5	2293	2331.1	2243.5	2126.9	2016.9	1861.7	1643.9	1352.5
5	7	169	25	8.8551	23.539	50.225	61.235	59.654	59.664	91.559	153.36	223.96	265.96	300.55	339.85	437.58	540.93	637.31	663.42	713.46	761.89	860.45	910.86	1019.5	1125.6	1290.6	1374.2	1431.9	1399.8	1351.4	1278.7	1202.9	1106.6	958.36
5	7	206	26	0	0	0	0	0	0	0	0	0	18.229	43.038	76.123	97.094	114.64	114.67	106.06	83.895	70.388	79.808	113.52	168.94	213.11	233.09	253	261.39	260.77	209.75	146.24	120.84	153.28	205.09
5	7	209	27	6.4458	20.271	34.095	37.019	23.232	16.127	17.5	36.054	54.326	67.372	65.77	48.127	39.025	58.472	112.97	187.69	233.48	257.07	264.94	310.95	396.04	469.79	506.28	484.87	450.56	413.64	379.27	345.97	293.7	250.04	214.32
5	8	53	28	241.31	229.67	248.54	344.59	471.81	604.55	661.21	687.93	670.23	676.51	707.46	773.72	813.02	810.61	728.99	702.74	740.28	904.47	1141.6	1315.5	1408.2	1385.4	1413.1	1432.2	1473.2	1487.6	1489.6	1424.3	1316.9	1193.3	1148.8
5	8	60	29	256.78	262.78	292.51	371.78	414.65	478.49	589.58	751.18	873.79	848.33	783.14	692.91	715.62	719.39	710.6	652.76	620.02	686	930.37	1279.3	1572.5	1676.5	1674.1	1622.2	1620.8	1587	1594	1539.9	1435.9	1300.8	1195
5	8	121	30	35.155	7.8541	0	0	0	0	0	0	0	0	0	0	0	0	0	2.9585	19.186	36.337	51.868	51.453	49.376	46.678	55.628	79.214	103.34	96.016	57.356	18.696	0	0	0
5	8	176	31	0	0	0	0	0	0	0	0	0	1.1152	3.1825	5.2499	11.266	21.78	32.294	33.675	21.094	20.693	31.896	57.611	72.159	76.762	69.119	56.486	41.006	48.821	62.469	78.301	74.561	63.659	57.423
5	9	63	32	10.469	9.4899	14.157	29.406	58.168	105.13	164.58	217.48	288.44	343.22	386.73	387.2	350.82	315.25	296.56	350.39	498.61	738.41	1021	1217.5	1316.7	1377.1	1480.5	1594.7	1623	1560.2	1428.7	1270.1	1074.8	938.06	808.52
5	10	145	33	98.034	116.69	122.33	96.734	68.251	113.17	99.489	94.654	104.41	136.83	172.88	171	131.54	101.01	90.892	132.5	162.01	195.17	191.08	207.84	227.26	272.51	289.51	280.28	283.71	281.35	246.78	199.82	175.62	186.84	206.17
5	10	191	34	8.7554	18.535	28.314	30.65	28.975	29.657	22.532	12.823	3.1136	2.7622	6.9338	11.105	23.971	43.057	72.535	85.604	85.704	81.758	104.81	140.97	179.57	204.27	222.59	225.29	202.53	171.44	170.01	193.57	226.74	195.32	155.67
5	10	197	35	0	0.27327	0.57921	0.88515	9.6662	19.974	31.024	27.345	16.012	4.6783	0	0	1.054	4.0212	7.5359	13.053	22.703	42.549	60.253	80.963	78.287	84.522	73.255	84.344	82.622	70.538	38.191	16.516	26.777	48.833	68.273
5	11	26	36	276.06	246.84	229.06	187.02	148.81	123.84	146.26	157.52	198.62	181.21	168.34	94.15	61.281	34.968	65.114	187.84	321.19	468.87	465.17	445.7	352.76	276.39	201.92	153.31	389.42	405.37	426.83	417.97	404.75	397.76	357.47
5	12	38	37	132.84	140.78	119.36	92.355	68.101	69.931	79.786	89.562	81.886	61.52	41.153	38.097	62.651	94.759	184.73	295.99	440.35	524.02	532.73	519.4	518.93	578.3	689.54	824.54	912.37	901.94	802.76	716.13	635.86	587.54	571.43
5	12	112	38	34.459	48.571	48.198	52.911	69.449	106.9	134.28	153.71	133.44	110.57	91.873	93.021	116.54	128.63	140.01	127.31	133.96	158.54	210.83	259.7	297.81	325.43	321.57	296.75	280.37	291.8	316.78	282.52	238.94	191.81	170.16
5	12	200	39	15.052	11.27	13.572	10.67	5.9572	1.2445	10.458	21.692	32.925	27.326	19.805	12.284	13.608	16.183	18.758	18.571	18.444	18.318	29.324	48.933	68.541	67.864	42.094	16.324	10.577	39.761	68.944	81.177	51.993	22.809	3.4237
5	13	32	40	16.503	41.877	84.597	171.34	249.51	307.88	311.22	321.07	320.06	354.73	334.15	314.73	261.97	240.45	218.27	223.6	279.45	374.49	469.45	536.99	597.09	675.99	698.98	692.25	631.66	635.67	606.91	655.44	687.88	670.94	592.12
5	14	42	41	0	0	0	0	0	0	0	0	0	0	0	0	0	0.099605	4.1502	12.443	24.354	31.013	34.236	33.847	32.468	26.996	15.474	7.3471	5.7576	9.33	25.632	39.576	53.52	48.167	44.29
5	14	84	42	0	0	0	61.108	93.761	126.41	174.97	166.66	155.99	145.32	106.28	66.83	33.026	69.958	120.46	175.29	177	170.9	171.82	194.7	219.1	218.3	276.3	342.31	443.16	373.28	322.99	240.32	206.1	172.79	104.54
5	15	3	43	17.096	12.129	6.3426	0.5557	0	0	0	0	0	0	0	0	0	1.3923	16.749	86.677	178.02	273.07	342.69	425.26	512.97	577.25	585.77	520.48	444.91	386.53	414.89	404.65	370.58	280.37	261.71
5	15	31	44	13.888	20.551	24.724	15.923	7.1214	0	0	0	0	0	0	0	0	2.7367	40.306	123.89	231.62	310.1	325.76	325.23	340.13	375.77	422.53	431.47	463.11	455.44	486.51	469.5	477.53	420.8	373.61
5	19	30	45	23.716	20.696	26.918	34.177	30.21	21.698	17.111	20.745	28.386	37.272	45.774	65.343	67.188	102.47	144.12	196.56	184.16	155.82	135.2	158.6	170.96	199.31	223.32	272.32	285.17	280.38	252.63	193.31	172.27	169.36	196.09
5	21	17	46	1.6248	0	0	0	0	0	0	0	0	0	0	0	0	0	0	0	0.043887	0.35344	0.663	0.92936	0.6198	0.31025	0.00068952	0	0	0	0	0	0	0	0.86613
5	21	19	47	4.8911	9.5748	12.782	9.8343	5.1506	1.1254	0.13317	0.32749	0.52182	0.53088	0.31496	0.59734	1.6049	2.7115	42.552	144.62	303.27	462.69	587.59	668.63	740.83	795.36	894.26	963.07	1059.7	1013.7	941.03	754.44	571.08	489.83	492.22
5	21	25	48	9.9644	4.1405	5.9082	15.011	24.114	22.711	13.608	4.5053	0	0	0	0	0	0.60872	45.554	214.38	458.77	683.28	738.24	674.44	644.09	726.35	869.78	924.64	894.41	838.6	790.82	737.87	644.57	653.62	671.21
5	22	2	49	0	0	0	0	0	0	0	0	0	0	0	0	0	39.602	299.31	990.1	2102.6	3266.6	4080	4395.9	4382.6	4252.2	4109.1	3939.1	3888.6	3786.4	3823.5	3885	3806.4	3512.5	3012.3
5	22	4	50	0	0	0	0	0	0	0	0	0	0	0	0	0.038209	3.3175	29.787	160.95	423.96	766.33	1100.2	1257.5	1249.2	1088.5	1022.3	1107.7	1301.6	1343.1	1208.7	1133.1	1084.5	1123.1	1139.5
5	26	28	51	0	0	0	0	0	0	0	0	0	10.255	25.939	41.623	39.055	23.371	7.6874	29.33	266.01	517.95	730.59	692.02	626.86	630.58	794.21	964.45	1058.7	941.75	807.78	699.09	626.19	537.86	442.68
5	31	57	52	0	0	0	0	0	0	0	0	0	0	0	0	0	0	20.619	138.06	298.3	517.78	724.85	998.14	1111.5	1024.7	843.09	724.95	819.39	986.01	1075.7	954.66	796.92	649.48	542.36
5	33	88	53	111.93	95.565	78.728	84.237	67.814	49.491	26.683	23.597	21.864	30.724	36.406	45.57	53.382	76.056	101.5	113.63	115.3	110.62	116.44	108.71	108.71	119.46	141.8	154.58	156.46	149.2	132.56	94.44	64.884	86.135	135.12
5	34	16	54	41.099	17.367	24.081	41.283	53.567	50.423	45.351	52.895	78.808	105.33	110.02	128.73	163.95	254.64	342.27	397.13	462.25	499.36	592.89	667.28	788.65	832.35	824.53	715.38	665.05	655.63	731.05	761.57	757	666.38	577.65
5	47	17	55	82.921	106.58	116.52	94.498	62.471	55.755	75.885	88.126	79.51	51.143	22.82	16.145	21.581	69.06	149.71	227.31	258.28	190.73	119.34	47.609	25.41	12.704	23.7	41.415	82.59	164.8	247.01	306.5	260.86	216.98	153.51
5	47	55	56	143.62	151.11	160.72	126.53	67.804	18.411	3.8486	1.3613	10.111	28.678	47.542	52.602	46.961	69.768	126.27	209.8	271.06	358.03	500.73	627.4	684.42	560.94	411.03	337.36	390.96	483.63	456.82	369.16	351.28	407.09	464.03
5	47	59	57	80.268	126.68	112.08	65.662	19.247	0	0	0	0	0	0	0	0	0	0	11.551	81.047	182.23	265.06	237.1	152.79	75.275	55.51	81.251	108.34	128.97	160.4	194.85	232.02	179.22	100.81
5	48	30	58	144.93	177.59	203.97	283.71	307.99	344.6	293.63	316.06	363.61	515.57	631.8	693.94	679.5	712.86	793.34	759.21	603.89	427.88	490.77	665.45	830.49	836.14	820.94	803.13	821.7	818.59	888.93	965.63	1051.1	1073.7	1029.4
6	5	61	59	3.5938	4.161	4.0238	3.8867	2.9049	1.7589	0.61295	0.13453	0.31174	0.48896	0.64855	0.89193	1.1353	1.7311	6.4504	11.511	16.016	15.306	14.486	13.845	12.37	9.4557	6.9607	7.943	10.712	14.483	18.305	22.517	26.777	23.149	15.584
6	5	74	60	0	0	0	0	0	0.12282	0.42025	0.71767	0.15439	1.1319	2.1094	2.9189	1.9414	0.96389	0.82354	2.501	4.1785	4.4504	2.7729	1.0955	0.049278	0.19131	0.33335	0.59098	1.1794	1.8198	2.2031	3.3638	5.1458	7.0116	8.0788
6	7	55	61	1.2777	0.70227	0.12688	2.7639	6.1472	12.39	11.529	6.6124	1.6961	2.0233e-06	4.4817e-06	6.9401e-06	0.60408	1.4084	2.2128	5.3697	10.418	15.467	19.999	23.716	28.9	29.091	23.718	15.164	9.5927	15.54	24.464	31.716	31.536	27.896	24.063
6	7	57	62	0.39881	1.3321	2.2654	2.9138	2.3721	1.8303	1.6911	1.2422	0.60546	1.7818e-05	1.1677	2.3481	3.5406	3.7654	3.8966	4.0869	4.0374	4.0454	4.1787	6.2755	8.5368	10.662	10.684	10.563	8.3712	6.8709	6.1301	6.1546	7.5388	8.032	7.2961
6	7	59	63	0.045395	0.096112	0.14683	0.38885	0.672	1.2417	1.1193	0.63702	0.15477	0	0	0	0.47344	1.1556	1.8377	3.8898	5.6618	7.4338	7.0365	7.7518	8.4672	11.129	12.773	14.416	12.27	7.457	2.6439	1.345	5.0187	10.009	14.028
6	11	65	64	0	0	0	0	0	0	0	0	0	0	0	0	0.060583	0.86993	2.6073	8.582	18.466	35.092	38.795	53.775	67.577	92.337	82.93	78.499	63.669	58.969	48.347	43.715	25.438	28.143	23.934
7	3	168	65	25.034	23.205	19.86	17.482	15.784	11.996	11.752	13.74	16.472	17.202	12.688	13.153	17.772	22.848	26.598	24.959	25.45	18.98	14.697	12.234	16.257	23.404	26.288	28.086	28.65	31.786	33.012	29.432	21.354	13.467	9.6506
7	5	12	66	0.3461	0.24358	0.12895	0.014314	0	0	0	0	0.25434	1.4823	2.7377	4.577	4.2923	4.0077	2.0205	1.4834	0.94632	1.4495	1.2826	1.2068	0.79134	0.66247	0.38956	0.19344	0.057393	0	1.3496	3.3666	5.3836	4.9917	3.2722
7	6	78	67	21.495	21.903	21.994	13.263	6.4146	0.99385	0	0	0	0	0.45482	2.5736	4.6924	13.637	29.608	48.784	59.228	54.086	49.552	46.732	45.75	36.979	28.144	30.955	39.642	49.174	59.307	67.08	70.516	61.435	60.103
7	6	138	68	3.6039	2.4276	1.2514	0.075181	0	0	0	0.65516	1.5612	2.4673	2.1935	1.2874	1.0776	7.7157	16.467	25.274	21.688	13.955	5.6163	7.5822	13.967	22.714	25.523	27.654	26.476	28.238	29.496	31.105	28.913	19.882	10.401
7	6	140	69	0	0	0	0	0	0	0	0	0	0	0	0	1.2488	7.6062	17.845	27.725	27.648	21.341	13.667	11.594	13.52	15.902	19.597	21.78	25.872	30.62	35.854	38.899	34.414	26.948	15.797
7	7	44	70	0	0	0	0	0	0	0	0	0	0	0	0	0.889	3.1151	6.5731	9.6646	9.7614	9.2023	8.3772	11.366	11.067	8.1266	3.8241	1.1606	3.2396	10.184	16.624	19.379	18.051	16.781	17.357
7	7	74	71	10.635	7.1114	3.5877	0.064086	0	0	1.1167	2.8168	4.517	4.2286	2.5284	0.82829	9.4543	42.155	79.653	115.02	101	80.954	44.149	45.515	43.044	62.928	84.394	108.23	112.29	115.44	110.71	123.6	123.48	127.12	106.43
7	7	112	72	4.9136	8.6584	12.501	8.3873	4.274	0.16064	0	0	0	0	0	0	0.34545	2.3725	8.7375	22.075	34.829	46.376	55.977	68.156	76.547	62.324	47.231	35.321	47.611	62.361	71.776	66.951	59.28	47.361	41.78
7	7	113	73	3.9437	5.954	7.6886	8.5908	8.0772	10.731	21.139	30.055	33.467	20.896	10.427	2.9328	5.9123	14.082	26.276	41.998	48.79	51.78	45.431	59.994	71.679	60.644	52.03	53.515	73.483	88.981	92.022	79.709	69.273	65.733	57.12
7	8	17	74	0	0	0	0	0	0	0	0	0	0	0	0	0.65603	1.5536	2.4512	2.166	5.7662	12.931	20.623	30.145	40.635	51.125	49.035	30.483	11.93	2.9495	11.577	20.205	24.362	16.422	8.4829
7	8	48	75	0	0	0	0	0	0	0	0	0	0	0	0	0	0.69538	4.4544	8.6414	11.818	10.093	11.402	13.128	16.154	12.099	8.0446	7.2843	23.891	40.538	53.802	35.807	17.972	1.2241	0.89225
7	8	75	76	4.5675	3.0899	1.6026	0.11538	0.67988	1.4169	2.154	2.0982	1.9029	1.7076	1.2426	0.70082	1.0268	3.7794	8.5795	12.052	13.528	14.728	21.675	31.92	42.425	42.286	34.217	24.508	20.597	25.058	28.833	33.114	30.87	25.65	16.783
7	8	77	77	0	0	0	0	0	0	0	0	0	0	0	0	0.72057	7.0161	18.652	31.727	34.531	26.323	16.511	11.545	14.443	18.931	23.804	27.148	26.909	26.827	29.008	38.868	48.445	51.621	42.242
7	8	137	78	2.2755	3.59	3.2942	2.1651	1.0359	1.0282	1.8094	2.5906	2.4717	1.505	0.5384	0	0	0.021314	0.055746	0.090178	2.151	5.1971	8.2432	7.6212	4.7263	2.4635	1.8212	2.4467	2.039	1.8934	1.7502	2.5214	3.9609	5.3948	5.7439
7	8	141	79	3.3293	2.8432	2.4055	2.8002	2.0841	1.1346	0.7	1.6097	2.7251	2.956	1.8971	0.78171	0.37392	1.2636	4.2331	6.6595	7.7823	5.103	2.4655	0.98693	1.2621	1.8917	2.8838	3.876	5.2623	4.6566	5.323	5.4628	6.2926	5.7714	6.2163
7	8	146	80	0	0	0	0	0	0	0	0	0	0	0	0	0.14688	0.81235	1.4778	2.1111	1.6851	2.6601	4.9731	7.7184	8.1057	6.3026	5.2317	6.3779	8.1337	8.4778	6.5773	3.6795	2.2413	1.9207	2.7254
7	9	36	81	0	0	0	0	0	0	0	0	0	0	0	0	0	0	0	0	0	0	0.058127	0.79993	1.5417	2.2777	2.1091	1.9404	1.7717	1.2251	0.65202	0.078886	0	0	0
7	10	15	82	0	0	0	0	0	0	0	0	0	0	0	0	0.12468	3.8616	7.5986	11.335	15.865	26.523	52.514	75.738	93.172	83.591	76.221	67.073	57.714	65.203	125.34	115.54	82.644	38.55	11.715
7	10	49	83	3.5683	2.4645	1.066	0.16416	0	0	0	0	0	0	0	0	1.8125	7.6696	13.527	18.552	22.871	41.494	62.24	93.963	111.48	135.99	135.73	126.47	114.58	93.485	91.36	62.964	45.237	30.758	27.589
7	10	92	84	1.7936	3.8615	5.9293	6.2324	6.0816	7.4135	5.6279	3.6933	0.95467	0.64275	3.0772	6.0792	8.5237	9.3969	9.3943	9.5216	8.7661	8.4348	9.1384	10.194	10.543	8.4538	7.3671	7.502	20.846	20.417	21.362	16.464	12.919	8.1509	6.5095
7	10	98	85	0	0	0.17068	1.2109	2.2512	0	0.097656	0.35794	1.3105	2.7565	3.8975	3.8257	2.2682	0.88085	0.77097	5.0967	14.481	26.007	37.936	42.383	43.283	37.015	37.725	39.354	39.303	31.622	22.316	17.878	21.01	25.662	24
7	10	101	86	0	0	0	0	0	0	0	0	0	0	0	0	0.11456	0.37895	0.92391	1.8988	3.7773	6.922	10.103	13.036	13.668	15.404	16.237	16.608	12.758	6.5343	3.475	4.3654	7.4252	8.4371	7.2002
7	11	105	87	0	0	0	0	0	0	0	0	0	0	0	0	0.32076	1.3825	2.4519	3.6323	3.4546	3.2613	2.401	1.9266	1.5072	1.1651	0.71612	0.26713	2.3047	5.0227	8.9081	9.4793	7.468	3.9296	2.5245
7	11	132	88	0	0	0	0	0	0.059328	0.35227	0.64522	0.86169	0.56875	0.2758	1.2029	2.7132	4.2234	3.5452	4.2725	5.0304	6.7737	4.8934	3.6301	3.1919	9.2871	14.769	18.45	20.4	18.82	18.076	13.582	7.7454	1.9342	0.37531
8	1	116	89	4.2558	14.05	25.521	29.978	22.014	10.543	2.185	0	0	0	0	0	0	0	0	0	5.3766	13.565	26.588	38.294	51.206	64.117	65.995	40.21	14.424	0.83296	2.326	3.9693	5.0853	5.7579	8.7244
8	1	125	90	5.2323	2.2668	1.4949	4.01	7.3572	9.0773	6.5134	3.1662	1.4573	5.5412	10.976	15.421	17.197	18.972	20.053	13.955	15.355	21.768	31.596	26.314	18.877	12.221	13.372	24.785	37.416	46.554	37.963	29.508	23.852	37.906	52.676
8	1	128	91	0	0	0	0	0	0	0	0.35639	0.93186	1.5073	1.585	0.95719	0.3294	0	0	0	1.2123	5.6717	12.615	17.562	32.922	46.326	56.186	41.369	22.814	4.2586	0	0	0	0.15337	1.2017
8	4	48	92	34.137	23.692	11.807	4.2065	1.005	0	0	0	0	1.9921	4.5027	7.0132	9.4717	21.471	36.161	46.876	40.475	28.959	19.017	14.752	12.158	10.025	23.774	42.882	61.99	53.957	43.403	37.125	41.695	31.834	17.332
8	4	94	93	19.058	13.017	6.7926	0.56828	0	0	0	5.8032	12.739	19.675	18.407	14.927	11.447	14.185	25.72	39.486	50.443	55.747	59.15	61.606	72.283	101.42	127.94	125.97	105.98	92.826	84.768	73.956	58.623	46.429	50.444
8	5	139	94	18.073	16.882	15.69	9.9649	5.5479	1.131	0	0.51376	2.5693	4.6247	6.2737	5.4953	5.2871	4.9251	3.2646	4.2394	16.582	32.691	52.027	41.46	26.756	9.1595	6.7489	6.0462	6.4425	9.0594	23.904	40.816	57.358	46.652	38.69
8	6	62	95	33.227	37.525	39.808	30.271	28.364	32.751	40.104	40.235	45.897	45.149	58.67	60.808	64.14	78.262	106.6	137.35	148.97	156.63	182.58	269.42	370.32	439.04	424	359.91	314.55	298.12	332.68	367.29	370.25	334.17	279.43
8	8	69	96	198.04	207.81	197.3	210.59	234.74	292.84	296.32	310.55	300.73	313.53	306.4	302.41	333.39	384.62	450.9	500.65	604.39	785.35	1085.1	1357.5	1513.3	1487.1	1401.1	1356.5	1422.8	1516.7	1578.7	1496.9	1312.4	1067.9	868.43
8	9	91	97	27.946	34.532	44.543	47.792	46.483	37.091	29.39	24.909	22.325	61.925	125.6	196.19	222.89	255.61	309.14	364.98	428.16	477.23	571.59	702.75	835.44	957.21	1024.5	1098	1190	1161.6	1083.4	1010.7	940.11	928.52	950.78
8	9	173	98	7.1434	3.1715	0.092422	0	0.90061	2.7822	4.9839	6.664	5.6967	4.4352	2.1166	4.8219	25.491	46.796	65.192	61.826	68.936	77.054	80.95	67.144	65.906	90.206	130.78	148.12	160.66	161.48	168.87	96.771	74.602	55.2	34.888
8	9	177	99	42.853	83.788	121.95	100.99	67.073	30.055	34.147	56.331	81.756	98.078	122.31	152.34	203.43	249.1	285.97	274.05	290.15	335.97	414.9	490.05	535.32	561.6	567.29	593.28	647.47	644.38	609.84	557.12	524.97	475.5	438.37
8	13	70	100	0	0	0	0	0	0	0	0	0	0	0	16.504	35.03	53.557	54.937	90.147	141.19	252.92	469.94	736.75	950.11	1027	1029.6	1026	896.08	842	665.54	549.98	423.45	259.51	166.06
8	13	126	101	1.5564	5.1588	8.7612	12.809	17.647	22.486	26.437	16.941	7.4445	2.8094	15.812	39.313	62.904	64.236	52.611	43.327	71.216	146.15	237.57	322.87	344.62	346.93	348.68	372.45	401.49	413.4	466.91	459.11	317.01	176.48	40.774
8	13	127	102	0	0.37629	2.5796	4.7829	6.5509	4.891	2.4123	0	0	0	0	13.718	28.086	42.454	67.967	99.948	136.68	156.88	263.73	393.08	508.72	539.31	533.98	589.76	539.09	546.89	458.68	359.8	243.77	121.31	75.557
8	13	151	103	5.63	18.941	32.253	39.33	34.877	30.424	33.199	42.463	51.727	58.643	56.563	64.171	76.086	93.938	108.82	138.69	201.48	264.01	320.96	357.49	392.19	415.21	389.01	353.42	284.1	309.81	358.53	391	330.28	253.98	176.93
8	13	153	104	0.28432	3.5335	7.0412	10.813	20.094	32.477	53.666	62.577	64.324	61.909	61.121	65.364	70.841	86.501	109.82	149.71	194.62	248.62	293.57	329.5	341.32	354.04	380.08	421.18	464.01	463.64	493.3	498.09	492.33	463.27	415.23
8	13	223	105	76.846	70.987	60.667	57.687	55.755	54.716	52.605	59.643	77.347	118	148.14	173.08	161.61	147.31	136.12	153.94	184.31	212.54	243.39	261.33	273.47	265.65	251.04	235.64	212.19	194.38	210.63	224.16	269.74	304.84	360.58
8	13	238	106	8.5654	4.2515	2.0481	6.1905	13.617	21.043	7.1524	4.5445	1.9807	4.9865	20.945	41.003	57.038	62.71	71.405	87.472	98.534	133.76	188.09	277.85	332.76	345.04	307.48	271.3	268.6	260.9	245.44	252.11	238.63	199.85	157.68
8	13	244	107	0	0	0	0	0	0	0	0	0	0	0	0	0	0	0.02618	5.394	11.451	17.508	13.649	7.5919	1.535	1.7976	3.8583	10.905	15.68	17.45	14.159	12.865	12.004	15.242	16.594
8	14	86	108	0	0	0	0	0	0	0	0	0	0	0	0	0	2.4322	5.535	9.8737	29.399	71.451	127.12	191.25	258.32	332.55	368.1	347.69	290.73	222.02	185.3	150.53	132.25	96.474	56.678
8	14	123	109	9.4446	6.5871	3.8103	1.7721	2.3727	2.6383	5.2845	11.719	19.769	25.109	21.891	16.657	8.3061	4.7249	1.6032	4.1056	23.43	54.923	88.848	129.09	174.86	239.88	243.65	225.04	165.82	144.67	122.21	109.54	99.442	81.526	65.115
8	14	162	110	0	0	0	0	3.1681	7.7185	12.269	30.02	55.58	82.28	81.053	56.437	29.939	12.34	11.877	11.358	27.387	57.61	91.886	121.46	153.2	172.02	172.67	142.52	115.07	111.8	127.6	156.9	139.36	114.45	71.407
8	14	167	111	45.544	66.88	52.366	37.117	24.181	48.601	75.233	91.505	65.868	38.976	29.898	68.025	108.86	137.57	134.75	141.77	164.02	152.95	156.35	155.23	192.95	232.84	258.13	282.06	296.34	323.75	324.37	300.21	263.38	234.49	221.71
9	5	115	112	102.19	121.6	130.07	119.53	126.54	142.89	167.71	175.36	175.68	152.65	143.83	145.21	155.89	159.63	160.66	153.57	178.84	197.06	263.38	347.69	442.45	471.72	427.57	369.39	353.19	381.75	417	343.38	272.41	220.16	185.15
9	6	94	113	203.12	215.58	207.87	204.25	229.39	235.61	258.94	268.94	245.24	225.41	226.86	283.29	341.21	368.72	332.6	284.05	306.88	435.42	620.82	762.67	818.75	819.18	785.02	733.4	693.37	707.11	721.19	776.72	791.67	739.4	681.47
9	7	111	114	147.09	118.03	121.69	142.81	161.07	164.68	167.68	184.18	216.15	234.1	233.95	223.09	236.57	259.32	281.76	296.32	321.18	355.35	379.17	397.43	434.63	469.49	489.22	528.89	516.75	527.77	510.07	528.43	518.79	543.89	498.03
9	7	142	115	159.39	138.27	151.13	148.08	136.87	128.05	142.85	167.53	181.07	181.66	175.89	183.52	203.21	238.7	257.39	254.36	230.97	215.96	225.8	242.69	269.58	253.81	234.07	227.71	241.43	271.63	292.39	307.51	313.23	310.73	259.94
9	7	167	116	39.05	29.25	12.526	15.027	18.091	22.894	23.001	25.15	28.244	25.999	25.597	26.26	33.526	36.89	39.019	52.569	64.877	74.881	63.973	53.733	58.108	70.962	84.04	82.998	69.322	51.508	47.809	71.235	109.29	130.89	150.7
9	8	82	117	35.396	45.069	57.039	69.01	86.957	110.72	134.49	124.54	82.678	40.96	36.47	96.585	162.7	217.12	193.95	168.57	181.94	299.32	433.65	516.45	496.36	443.6	381.04	411.38	457.01	507.07	460.42	387.12	323.4	280.05	261.4
9	8	98	118	69.49	71.03	62.003	46.539	54.7	84.773	128.22	143.47	123.83	87.88	78.802	126.27	187.89	230.06	256.35	304.54	394.45	530.43	654.3	734.79	775.58	801.54	859.29	909.88	972.37	1004.3	986.41	913.05	810.58	742.03	717.19
9	8	112	119	20.897	5.5403	14.587	24.184	38.236	53.401	68.764	69.49	57.84	48.019	51.835	66.333	87.183	116.12	146.93	186.54	133.69	196	235.41	269.81	304.69	374.54	434.89	490.23	492.91	469.87	435.57	414.57	406.98	377.73	321.53
9	9	104	120	41.346	42.868	56.045	81.304	106.56	107.49	72.781	38.069	13.681	10.628	9.0163	24.465	70.752	126.76	204.48	310.02	422.58	524.1	584.42	631.48	652.3	668.15	722.82	892.95	947.42	903.81	832.98	708.43	633.97	573.26	566.23
9	9	163	121	0	0	0	0	0	0	0	0	0	0	12.158	38.836	65.514	76.123	62.64	50.015	69.487	169.25	290.05	438.09	498.81	545.17	534.03	548.93	563.61	619.65	556.95	443.33	315.51	254.71	236.91
9	9	170	122	21.15	21.249	41.682	83.601	118.99	120.85	85.474	53.837	46.158	61.232	77.187	108.03	150.6	192.13	195.94	184.13	203.29	242.81	253.15	222.47	187.35	190.45	200.2	183.22	238.62	298.92	351.66	336.92	317.16	308.12	264.82
9	10	27	123	0	0	0	0	0	0	0	0	6.7206	13.959	26.279	65.16	106.36	145.48	191.46	287.21	396.69	531.73	669.52	779.78	832.11	857.94	816.86	810.54	811.44	865.88	821.62	730.18	587.99	477.3	406.33
9	10	78	124	5.9432	3.4789	11.903	20.326	32.999	76.139	121.59	161.87	170.44	175.49	174.11	140.27	104.49	75.712	126.61	156.12	214.1	273.8	407.37	562.83	662.67	649.73	593.84	568.14	556.98	508.02	422.21	359.71	323.4	325.15	313.02
9	10	82	125	13.723	7.5547	7.3285	9.303	10.584	13.283	15.981	15.989	10.039	4.0891	3.0926	13.344	23.595	37.344	57.689	113.4	174.38	243.64	323	421.47	504.86	582.37	679.06	757.2	816.86	795.13	742	583.4	421.89	268.94	187.33
9	10	98	126	0	2.6548	10.051	17.447	20.599	13.203	5.8066	4.2574	30.228	57.937	80.71	62.697	40.068	23.039	84.38	200.46	263.37	274.42	353.7	482.87	619.11	692.37	743.8	755.17	762.37	728.11	685.43	600.13	485.98	382.64	313.72
9	10	130	127	75.63	70.606	78.346	78.727	79.108	61.68	39.291	16.699	21.202	37.07	64.08	82.468	123.59	152.77	169.52	168.35	172.64	226.74	289.62	301.38	277.07	218.02	196.42	206.27	258.43	302.06	324.77	316.22	298.43	257.98	206.09
9	10	157	128	6.8093	1.8207	0	0	0	0	0	0	0	0	0	0	0	0	0	0	0	42.938	126.64	223.33	282.11	273.55	237.09	199.1	170.71	154.74	116.17	80.543	47.37	31.901	28.382
9	10	164	129	3.5072	5.7055	5.6027	3.4044	1.206	0	0	0	0	0	0	5.1482	23.299	48.527	81.925	152.66	192.54	235.28	264.54	275.07	291.46	331.9	392.57	435.7	432.47	399.44	355.41	318.2	317.41	329.38	339.97
9	10	193	130	41.953	22.46	2.9662	0	2.6292	11.669	25.652	38.14	40.48	43.639	42.963	43.613	29.724	17.645	13.064	67.956	98.32	137.11	165.84	212.3	255.32	280.32	275.24	252.32	231.29	215.69	194.7	163.76	117.29	82.819	60.704
9	10	226	131	0	0	0	0	0	0	0	0	0	0	1.4308	9.266	17.284	22.973	27.161	45.038	62.281	75.317	97.949	121.53	155.5	176.48	168.28	147.41	119.52	121.12	143.21	187.15	211.33	194	149.85
9	11	16	132	84.177	89.15	96.434	100.08	85.058	62.703	58.537	73.132	95.083	96.754	85.841	84.569	80.265	74.488	44.731	61.669	169.84	400.99	714.43	961.83	1052.7	1041.3	1021.2	1087.3	1065.7	997.42	817.62	683.39	544.73	483.3	456.45
9	11	22	133	75.676	71.861	63.418	43.198	26.239	16.315	21.068	35.111	49.275	47.891	32.048	27.247	29.51	43.909	43.568	61.72	133.34	300.93	491	634.08	635.7	601.35	591.69	656.96	710.08	673.03	573.28	471.95	412.49	347.74	280.83
9	11	28	134	107.63	77.962	57.027	48.003	46.516	40.539	38.36	49.213	70.686	88.694	96.964	91.443	89.166	105.57	170.57	276.7	385.22	476.89	522.56	555.2	580.7	629.19	691.74	737.78	713.91	677.48	642.09	655.28	672.47	664.7	678.05
9	11	33	135	0	0	0	0	0	0	0	0	0	0	0	21.591	57.433	93.275	91.097	57.853	27.156	28.722	57.338	95.517	108.17	133.11	170.79	216.94	218.74	148.09	97.875	72.719	91.538	71.336	38.53
9	11	36	136	100.31	93.531	60.633	27.735	0	0	0	0	0	0	0	0	0	9.2333	80.964	199.54	364.16	537.68	713.78	877.79	975.22	984.47	939.09	901.26	912.75	893.97	841.72	751.55	682.15	583.25	437.94
9	11	79	137	76.363	83.266	89.997	95.57	103.14	114.99	117.51	126.52	130.86	139.3	141.84	148.33	155.24	152.25	155.16	166.67	200.99	255.22	304.96	333.74	322.69	309.65	312.16	344.58	357.99	354.2	321.52	297.11	284.58	271.83	276.23
9	11	113	138	31.824	29.242	25.284	24.343	16.746	10.699	6.3233	9.8955	13.553	15.176	16.579	22.378	28.709	39.231	50.039	64.089	74.359	100.16	159.36	232.42	290.04	294.11	273.97	254.07	246.95	269.65	276.78	278.18	232.04	180.33	135.38
9	11	133	139	16.475	13.248	7.0827	1.8161	0	0	5.3433	19.666	33.988	39.686	29.053	21.426	17.079	17.825	12.102	12.419	23.15	50.045	93.299	142.62	174.68	201.61	211.45	222.95	188.75	138.91	80.101	50.752	38.882	39.699	40.184
9	11	134	140	63.808	53.985	42.302	39.849	41.884	42.086	32.746	25.234	18.72	25.749	32.424	47.779	46.882	46.093	48.574	64.138	97.419	140.08	220.89	319.47	429.49	477.38	480.42	413.13	347.69	273.85	233.02	208.5	208.97	195.1	171.27
9	11	148	141	29.57	30.15	41.56	53.899	64.698	75.412	88.378	86.758	72.697	57.954	59.587	62.923	59.822	48.15	55.718	80.937	126.7	195.72	262.15	320.79	310.95	286	240.89	236.01	251.87	281.79	306.28	276.87	234.5	175.5	147.69
9	12	42	142	86.753	99.337	130.61	169.96	212.03	203.36	190	173.35	172.15	168.37	164.5	157.48	169.51	188.37	246.06	311.56	416.81	517.71	693.25	794.83	838.61	833.45	824.64	863.45	954.34	979.72	964.05	856.84	745.09	644.28	594.64
9	12	76	143	4.5424	23.721	42.9	55.904	37.622	35.602	40.897	68.533	66.71	52.098	53.131	67.361	89.685	81.407	72.087	63.269	55.557	54.584	48.546	98.389	172.29	242.92	221.27	138.37	55.21	47.832	101.51	163.23	177.5	147.86	120.45
9	13	21	144	4.0377	0	0	0	0	0	0	0	0	0	0.039749	0.49405	0.94836	12.063	46.998	87.83	132.18	149.37	165.74	184.76	224.63	268.13	265.93	248.09	214.32	203.26	207.45	217.47	238.85	230.52	268.61
9	13	43	145	0	0	0	0	0	0	0	5.7953	19.135	32.476	36.146	22.806	9.4659	0	10.724	28.283	69.215	159.42	264.08	358.76	422.86	454.97	440.74	383.7	325.17	305.53	249.41	180.67	103.13	84.763	90.432
9	13	58	146	0	0	0	0	0	0	0	6.7337	17.994	29.255	28.67	29.072	31.565	42.357	111.79	196.37	302.06	408.26	549.18	749.8	902.67	1006.9	990.85	899.99	784.56	722.74	699.47	664.22	559.99	470.58	379.7
9	13	66	147	0	0	0	0	0	0	0	0	0	0	0	0	0	3.6015	33.585	69.721	130.48	183.02	248.08	299.23	338.52	350.28	328.26	283.27	239.88	229.4	226.65	240.84	247.17	265.68	310.71
9	13	87	148	0	0	0	0	0	0	0	0	0	0	0	0	0	1.321	49.45	111.54	183.3	225.75	269.32	351.63	468.43	599.26	655.68	608.05	521.33	470.15	482.14	480.88	454.56	405.92	359.68
9	13	201	149	0	0	0	0	0	0	0	0	0	0	0	0	0	0	0	0	0.26161	7.5452	26.11	51.606	69.077	71.993	62.057	49.351	33.462	23.681	18.007	17.169	16.334	15.499	10.886
9	14	66	150	0.020651	4.5472	19.615	34.681	42.827	27.759	14.504	0	8.9075	35.845	62.782	78.611	62.602	46.594	41.525	84.124	150.99	269.88	360.69	509.97	601.59	622.89	635.33	669.51	598.45	590.14	488.36	397.65	326.19	304.39	254.31
9	14	127	151	0	0	0	0	0	0	0	0	8.0279	25.643	43.258	49.162	36.261	23.36	19.849	37.07	66.864	148.16	224.68	359.1	403.75	410.46	386.34	373.37	294.28	275.18	288.77	313.64	335.36	285.5	209.48
9	14	137	152	0.07737	0.66287	1.2484	1.7634	1.1779	0.59244	0.007933	0	0.85891	3.7016	6.5443	12.547	29.122	45.697	60.14	44.345	34.305	39.389	64.152	77.709	106.12	144.35	188.09	164.39	143.9	148.46	133.81	109.4	80.519	75.984	92.033
9	14	166	153	0	0	0	0	0	0	0	3.0034	6.4713	16.716	22.247	24.967	15.494	12.792	16.151	25.14	29.678	30.414	35.743	16.976	1.697	4.8545	8.0121	8.2303	4.3481	3.4647	12.135	22.448	51.508	67.752	88.592
9	15	50	154	75.653	81.05	83.294	84.938	94.781	137.66	192.99	235.7	217.51	170.66	131.33	121.33	140.41	155.32	161.57	218.27	308.94	461.3	586.79	667.32	678.38	629.95	583.86	508.08	516.95	571.83	647.78	660.42	594.9	548.73	513.18
9	15	68	155	49.305	56.852	64.399	74.897	101.06	128.64	159.09	173.99	196.68	229.63	269.01	317.7	372.62	397.67	381.51	282.13	177.45	131.05	163.84	244.37	279.11	320.13	370.06	420.87	434.4	439.53	428.05	405.73	365.74	354.87	370.14
9	15	94	156	0	0	0	0	0	0	0.99676	2.9522	4.9076	5.1512	3.1957	1.2403	1.6044	11.001	42.427	126.97	255.1	367.82	417.91	415.21	416.22	462.93	527.35	541.27	470.6	390.16	330.06	324.09	343.84	358.67	357.54
9	15	105	157	53.067	40.336	47.166	54.056	59.319	40.424	21.97	7.6181	18.258	37.375	57.525	61.28	51.95	43.615	38.627	40.502	52.214	113.99	223.99	337.63	398	400.07	392.18	345.73	305.89	235.26	139.31	90.831	75.474	72.291	58.824
9	15	153	158	3.8451	8.8546	26.644	45.555	61.666	58.344	51.38	39.176	37.467	37.822	40.797	39.424	41.992	46.609	47.692	50.356	50.276	69.417	101.61	138.04	169.15	179.9	203.64	210.69	224.2	202.45	173.84	134.27	85.302	57.395	45.999
9	15	167	159	49.4	62.409	73.218	82.367	57.318	33.244	9.9285	7.5319	8.2305	9.2722	18.665	31.377	44.868	57.672	66.278	73.959	67.763	54.369	40.551	37.432	47.015	59.591	74.292	80.844	88.817	83.663	74.263	64.016	45.492	32.725	26.774
9	15	173	160	27.701	14.053	0.40406	0	0.48269	6.2706	12.058	17.714	11.927	6.1387	1.7368	3.9844	6.5829	6.7835	6.6496	7.2384	14.041	30.177	55.097	74.944	73.605	65.147	58.083	68.469	62.069	50.158	42.129	46.397	50.949	55.063	49.868
9	15	184	161	41.422	49.658	58.44	49.088	38.528	25.745	24.312	24.929	30.813	32.647	45.558	53.68	64.221	53.368	38.49	37.924	69.16	118.06	157.13	184.63	215.58	241	239.48	219.21	199.37	182.65	178.14	170	159.99	149.59	141.34
9	15	196	162	3.0022	1.1167	0	0	0	3.6995	8.4256	13.152	11.542	7.3549	3.1674	1.3107	4.7629	8.8334	14.417	14.186	17.883	26.225	44.727	61.129	64.457	54.361	32.981	21.572	15.424	23.038	42.4	62.88	72.746	47.337	24.411
9	15	203	163	7.809	12.094	21.049	25.944	27.472	18.9	13.826	10.725	17.406	23.315	27.531	30.479	39.117	51.98	60.161	67.004	83.557	120.33	165.66	192.36	188.6	164.22	143.54	120.03	124.26	124.05	101.98	101.87	132.48	194.45	223.58
9	15	214	164	0	0	2.545	6.2973	10.05	9.2522	5.4999	1.7476	9.057e-07	5.4881e-07	0.14695	6.9712	21.566	36.162	38.579	24.47	10.321	1.4244	2.2923	3.0579	3.8235	2.7729	5.2616	7.8018	17.54	25.433	34.205	35.436	27.284	16.774	6.919
9	16	61	165	74.559	62.779	75.181	97.51	105.5	81.351	51.245	43.123	61.275	85.942	105.78	122.2	137.63	152.04	173.12	194.56	222.97	261.01	301.58	340.66	337.56	362.23	385.27	421.63	406.73	356.19	335.57	314.55	332.03	300.95	284.13
9	16	79	166	20.088	8.3535	0	0	0	0	0	0	0	0	0	0.012947	0.40395	9.3468	35.78	119.5	202.31	270.98	287.18	311.59	335.24	313.47	274.26	248.59	304.65	382.56	420.81	399.64	334.79	298.53	270.29
9	16	93	167	0	4.3498	9.5411	14.732	12.701	8.4618	4.2229	3.0898	3.3267	3.5637	3.8725	5.2545	6.6364	8.1719	8.6807	9.1895	18.028	51.567	97.192	145.39	191.58	255.84	309.93	305.44	254.29	201.17	165.48	132.65	88.986	62.701	38.853
9	16	169	168	0	0	0	0	4.4978	9.9295	15.361	17.804	20.266	24.127	26.02	24.417	20.381	13.587	7.6786	2.8037	9.2109	27.083	44.956	52.365	41.604	30.843	21.522	18.801	16.08	18.161	27.656	37.15	43.516	40.715	37.915
9	17	27	169	0	0	0.80611	1.8488	2.8915	2.4722	1.4295	0.38675	7.3473	19.026	31.922	35.444	29.97	22.517	18.813	23.41	28.768	28.582	17.782	6.9823	0.55514	3.3788	10.036	26.863	45.227	57.371	48.361	40.489	35.596	40.032	31.956
9	17	34	170	4.4323	8.9955	13.559	9.9144	5.3512	0.788	0	0	0	1.6735	3.879	6.0844	7.3788	8.6511	9.9234	10.047	19.461	46.056	88.065	111.78	103.27	94.874	89.743	109.25	107.26	100.47	79.396	56.777	37.629	25.892	21.045
9	17	104	171	0	0	0	0	0	0	0	0.8587	3.8526	7.3186	9.4061	7.6345	5.4478	3.9759	4.509	4.1112	3.4507	9.2873	16.927	24.701	22.079	14.87	7.6511	5.7349	7.4405	9.1461	11.994	13.641	15.287	20.698	23.03
9	17	106	172	1.959	1.7757	1.0497	0.32364	0	0	2.1785e-06	0.28589	1.5608	2.8357	3.7225	2.4476	1.1726	0.058816	2.5689	6.3699	10.199	14.247	15.364	16.718	11.978	8.1356	9.0297	26.721	44.576	52.877	37.092	17.957	6.239	6.4775	10.571
9	17	112	173	0.44342	0.96959	1.4958	1.2108	0.68467	0.15851	0	0.023132	0.088897	0.15466	2.7904	8.4198	16.461	25.616	36.029	42.364	45.705	43.87	46.382	50.505	58.425	64.862	65.707	71.269	75.047	88.245	92.193	86.041	69.301	57.287	46.407
9	19	135	174	4.9002	7.4594	5.7047	3.1456	0.5865	0.98203	2.256	7.7103	12.134	15.791	11.797	6.3909	1.4603	0.63634	1.6719	5.5088	10.767	17.606	25.867	33.222	40.399	47.763	55.56	62.263	51.617	37.621	21.119	11.614	9.4783	9.5182	13.81
9	25	37	175	0.89682	1.3281	2.3128	2.9977	3.7504	2.4982	1.2461	0.078059	4.2039	8.3298	12.85	11.26	9.2318	6.718	4.104	2.5754	7.7937	15.018	22.159	17.146	14.828	11.213	10.48	17.271	25.54	35.908	29.607	17.006	4.4038	4.0246	12.127
9	25	38	176	38.789	24.816	17.485	18.128	18.79	25.938	29.284	32.63	27.524	21.274	15.025	16.841	23.768	30.695	34.735	32.075	33.041	37.667	50.042	58.806	40.271	34.828	24.839	23.449	32.986	50.532	59.547	58.667	51.607	47.208	49.116
10	15	118	177	77.813	81.527	90.25	78.907	68.974	90.348	135.55	189.02	192.85	220.99	245.85	235.43	197.3	159	170.53	189.32	195.78	158.11	126.59	106.35	114.06	102.18	68.649	47.34	49.56	95.865	146.35	201.55	251.12	333.6	400.8
10	15	160	178	86.405	55.363	32.563	21.003	11.208	3.7594	0	0	3.7043	11.421	19.137	20.556	14.805	18.124	24.036	33.939	34.293	39.029	44.218	38.062	75.522	143.97	223.37	216.43	136.28	56.135	14.889	9.9656	6.8986	5.8595	16.291
10	16	147	179	6.1667	16.288	26.884	30.629	22.029	13.429	15.546	30.273	51.069	59.517	51.365	30.177	17.871	29.946	48.988	71.26	63.3	55.341	32.831	19.167	6.1788	1.1332	12.277	31.145	58.446	75.88	83.768	85.785	75.978	56.925	62.188
10	17	52	180	76.572	47.943	22.435	2.3002	5.4933	14.073	28.441	35.548	38.037	23.285	14.209	9.3491	10.171	35.204	79.398	130.46	166.05	196.93	230.16	282.96	331.83	387.77	396.64	396.99	364.99	421.72	379.45	353.72	335.61	333.88	306.44
10	17	63	181	17.549	11.218	5.4561	10.575	21.084	36.616	47.624	64.362	74.326	63.817	67.732	76.206	90.723	75.76	75.743	98.67	243.03	438.32	657.12	773.68	819.01	807.79	757.37	687.08	586.15	644.12	582.82	556.84	548.04	539.2	522.37
10	18	72	182	123.3	99.706	110.9	71.153	35.856	4.8069	7.8221	8.9697	5.4519	1.9341	14.028	45.187	76.347	98.265	99.815	133.27	189.41	305.07	384.18	493.73	557.93	652.28	640.13	676.29	664	685.76	504.41	380.8	263.27	195.18	135.03
10	18	142	183	21.287	13.296	31.363	55.135	83.624	64.125	41.262	7.8375	23.572	54.364	85.157	86.336	74.428	62.519	46.275	29.948	37.585	58.577	86.519	77.979	76.825	78.987	81.005	63.184	47.047	122.58	119.52	102.36	71.823	40.786	19.576
10	19	70	184	0	0	0	0	0	2.6693	6.4937	10.021	9.3166	7.3385	5.3605	20.526	47.87	75.213	79.211	67.846	61.578	89.512	181.39	336.71	479.89	634.18	700.2	755.78	632.68	500.78	346.89	177.69	98.484	41.243	25.6
10	19	140	185	0	0	0	0	0	0	0	0	0	0	0	1.5492	4.1898	6.8304	16.375	41.59	79.481	121.92	168.23	187.21	185.25	164.94	189.97	228.84	270.58	241.55	199.68	121.44	71.502	28.605	21.621
10	21	52	186	0	0	0	0	0	0	0	0	2.4975	8.2423	13.987	15.564	9.8194	4.0746	2.4093	17.337	43.845	99.054	267.8	458.51	686.3	719.78	519.49	428.53	351.98	268.75	165.35	160.17	104.41	79.384	70.375
10	21	114	187	71.764	61.044	45.046	49.597	64.254	92.894	114.46	106.17	91.883	62.17	49.329	44.575	47.323	50.937	67.59	99.909	147.42	164.78	159.22	118.34	91.994	83.064	92.868	101.4	118.72	152.87	215.07	225.99	136.97	112.41	145.25
10	21	143	188	13.971	0.38985	3.5336	6.7034	10.088	8.0027	6.4297	4.0488	3.6318	4.4504	4.2428	4.7997	2.745	2.6363	2.5697	21.4	69.819	132.17	202.87	273.42	342.75	377.68	379.64	346.77	304.41	259.11	219.4	161.36	126.7	101.08	81.792
10	21	201	189	0	0	0	0	0	0	0	0	0	0.029759	0.24925	0.46874	0.66031	0.44082	0.22134	0.0018475	8.2487	24.785	50.336	81.415	99.809	123.02	119.29	100.71	73.255	59.721	51.755	40.294	30.963	16.203	15.496
10	22	43	190	0	0	0	0	0	2.0329	9.9137	17.794	39.013	82.983	134.46	170.26	135.69	88.352	37.603	57.782	88.092	136.29	184.71	257.78	364.95	438.89	482.9	490.26	411.34	296.72	204.29	138.79	104.48	73.858	52.979
10	22	95	191	25.022	40.663	55.507	52.498	37.042	15.685	8.3677	14.095	19.672	26.181	32.689	37.002	29.219	21.436	16.479	36.955	57.43	76.626	56.415	39.516	27.477	39.32	49.631	59.401	60.061	60.186	44.988	46.134	50.268	57.839	57.81
10	23	20	192	42.356	57.92	49.115	37.432	22.269	13.422	4.5745	5.7317	26.278	50.426	70.165	80.755	91.345	99.148	75.451	59.645	53.242	113.91	194.59	346.13	516.62	701.91	671.26	507.26	340.88	241.85	196.78	147.69	291.89	322.43	362.72
10	24	63	193	3.5238	0.2574	13.652	28.587	43.57	36.534	20.757	4.9355	0.74988	0.37809	0.006296	21.308	66.087	115.1	124.82	88.026	39.008	8.3387	4.4689	21.175	47.902	74.637	84.26	84.976	93.006	111.21	117.8	98.372	54.718	21.201	18.98
10	24	66	194	40.483	33.886	20.046	15.884	23.259	31.703	26.319	14.355	4.1159	0	27.582	21.956	18.343	21.155	62.486	174.95	287.6	358.67	337.92	335.01	337.65	333.16	287.42	262.7	286.19	344.11	406.74	421.6	400.92	336.69	254.93
10	25	54	195	0	0	0	0	0	0	0	0	0	0	0	0	0	0	6.0622	12.929	30.807	91.92	179.06	246.01	224.19	199.86	207.03	260.32	236.05	165.04	125.25	146.78	187.73	169.41	95.688
10	25	82	196	19.738	30.838	25.76	19.144	8.1807	5.4994	2.6205	2.157	1.69	1.1509	1.1451	1.1393	1.6711	5.9487	15.206	26.255	37.364	49.025	83.484	111.29	151.2	172.7	208.73	214.96	181.45	122.8	66.791	43.137	33.299	36.103	29.749
10	26	17	197	34.185	66.31	79.262	80.338	85.565	91.694	112.7	106.99	99.108	61.809	56.536	68.628	108.72	130.83	131.57	103.75	92.499	97.017	148.7	195.46	261.48	323.5	374.11	433.78	419.5	330.08	211.95	135.29	127.65	158.53	196.92
10	26	96	198	4.5621	20.522	37.875	48.238	21.95	10.154	3.6639	3.2797	4.8703	3.3117	4.5187	9.0027	33.478	58.228	82.942	64.599	34.932	8.1553	20.767	47.6	74.432	64.061	48.417	45.1	63.318	79.159	83.316	79.36	63.105	50.182	36.28
10	27	43	199	43.153	21.648	19.416	23.698	27.104	44.57	62.908	79.448	74.61	63.334	56.957	68.606	80.931	88.185	73.575	97.712	146.45	229.3	293.26	359.27	405.54	423.43	420.89	417.38	428.05	410.32	481.94	407.2	330.74	253.15	221.5
10	27	98	200	2.7763	1.0031	0	0	0	0	0	0	2.167	4.832	11.615	23.171	34.541	39.032	27.169	13.133	1.859	0	0	4.2357	28.656	59.455	84.563	68.174	37.376	8.6673	4.1741	11.565	19.254	25.246	23.734
10	28	89	201	15.723	18.771	12.065	5.3597	0	0	0	1.4478	5.4501	14.447	21.066	25.53	19.084	13.711	5.3231	4.2244	3.1882	11.643	18.321	24.655	17.901	11.745	7.3102	14.755	20.138	23.962	17.443	13.888	9.0486	6.0737	14.308
10	29	94	202	0	0	0	0	0	0	0	0	0	0	0	0	0	0	0	0	0	6.9858	19.418	31.849	32.099	19.668	7.236	13.078	34.049	55.02	48.05	28.985	9.0941	0	0
10	31	34	203	225.78	248.3	218.27	176.88	141.51	87.525	42.982	14.227	9.5008	6.3554	8.1612	18.15	28.139	48.816	79.476	110.13	126.97	114.85	138.61	170.57	233.87	248.19	289.93	228.01	134.48	46.427	26.709	50.468	75.49	53.222	28.2
10	33	10	204	28.994	37.752	34.808	33.433	20.4	15.114	3.7118	0	0	0	0	0	0	2.5587	12.874	23.922	60.399	127.43	216.17	312.14	385.08	441.84	470.61	360.9	282.88	213.99	186.75	176.91	230.52	242.69	213.08
10	37	21	205	0.46091	0.11378	0	0	0	10.429	27.26	44.092	42.491	25.659	8.8271	1.0442	2.9507	4.8573	8.1482	11.385	21.52	33.161	53.554	78.909	98.235	105.26	98.463	99.315	117.73	122.97	106.01	76.602	47.927	24.159	23.888
10	38	12	206	0	0	0	0	0	0.61121	1.9453	3.2794	3.8817	2.4365	0.99123	1.5851	6.6308	11.676	16.275	19.941	23.712	26.064	35.073	61.502	88.13	92.746	64.186	39.089	24.838	28.798	31.749	51.205	77.863	84.998	63.853
11	1	61	207	0	0	0	0	0	0	0	0	0	0	0	0	0	0.49033	2.9766	8.5649	28.865	51.851	78.898	108.9	144.25	168.2	176.48	159.57	134.69	108.39	82.338	35.349	19.999	12.343	3.4898
11	1	105	208	0	0	0	0.10985	0.44425	0.77866	1.1146	1.9948	2.875	3.6456	2.431	1.2164	0.0018401	0	0.57421	3.0354	15.938	31.962	46.272	43.609	38.971	39.075	53.728	65.149	78.539	76.156	75.122	43.001	26.94	21.706	21.094
11	4	101	209	0	0	0.37733	0.88842	1.3995	1.2295	0.75035	0.81628	1.186	1.763	1.6202	1.5302	1.5559	1.38	1.1305	5.6368	11.985	21.791	30.529	38.752	49.189	57.534	62.71	55.342	43.452	37.764	40.176	47.062	44.783	48.448	26.114
11	4	114	210	13.197	13.706	10.797	7.2665	4.966	5.8817	6.298	5.6376	3.1411	2.3102	5.1235	10.323	14.193	15.501	17.748	20.607	21.919	15.605	11.846	16.06	33.926	50.106	53.381	45.458	34.652	33.957	35.431	37.323	38.801	25.167	19.357
11	4	123	211	0	0	0	0.76802	1.7645	2.8583	2.5292	1.6742	0.58044	0.29918	0.71645	1.2865	3.1848	4.6376	6.0904	5.5229	5.5	8.8388	18.367	34.098	46.625	51.345	46.997	40.851	34.033	25.633	18.039	12.832	12.955	15.36	15.799
11	5	134	212	21.885	17.133	16.118	16.86	19.353	21.529	28.484	33.736	37.887	35.893	33.024	20.479	12.036	7.3738	10.658	16.902	20.604	47.819	95.24	157.47	190.78	190.45	173.85	157	153.2	127.83	106.01	94.9	97.844	97.89	91.757
11	5	165	213	2.4436	1.7358	2.1543	3.4563	4.7583	5.8051	6.5846	7.3642	7.6323	7.4723	7.8456	8.3961	7.8986	6.2165	4.625	6.913	20.594	36.366	55.308	57.308	57.371	49.543	60.437	71.185	81.654	79.674	68.893	63.779	46.502	30.872	12.605
11	6	26	214	0	0	0	0	0	1.9856e-06	1.0852e-05	1.9719e-05	0.53527	4.0578	7.5804	12.4	10.912	9.4691	6.1699	6.0241	10.242	40.807	82.467	129.6	142.1	153.62	146.47	137.52	110.64	83.045	82.02	30.622	40.165	34.755	29.081
11	6	57	215	1.9206	3.1496	3.1725	1.9435	0.71445	5.1698	14.27	23.638	25.675	20.497	14.73	11.376	11.038	11.021	13.925	22.835	33.718	45.137	62.919	87.117	114.22	120.12	120.58	98.08	89.336	90.731	90.938	51.259	43.013	40.98	74.095
11	6	61	216	1.5181	2.7215	4.2534	13.281	22.65	32.146	35.47	38.518	45.171	47.527	49.492	44.581	40.527	37.864	43.335	63.746	83.431	98.944	102.18	107.87	119.19	137.97	146.69	155.9	170	186.65	156.43	129.76	89.671	74.658	42.201
11	6	69	217	7.1547	7.1538	6.8475	6.9886	6.7928	9.776	12.865	15.767	14.446	11.764	9.8017	8.2045	6.4065	4.5358	4.8707	8.3408	20.963	43.715	68.947	89.555	94.191	98.472	90.927	83.374	67.003	66.909	65.616	77.26	62.454	64.208	53.319
11	7	92	218	0	0	0	0	0	2.0787	4.1759	6.2732	4.515	2.4178	0.32055	0	0	0.17675	0.37376	0.57077	0.50727	12.132	26.332	40.736	39.121	34.803	35.231	50.587	55.121	55.939	38.88	20.599	6.2848	5.6991	13.35
11	8	37	219	2.5149	9.2429	16.585	21.541	19.171	18.184	40.916	29.669	18.2	9.5514	10.388	12.217	15.738	22.621	34.142	50.92	63.417	65.361	56.692	53.657	60.899	64.022	69.234	62.366	65.433	72.793	83.733	90.052	97.994	97.59	101.64
11	8	54	220	6.3201	6.1634	8.616	12.918	15.895	17.499	15.614	14.979	13.633	12.949	16.187	19.987	22.463	20.221	22.577	33.724	54.706	70.26	76.801	71.368	66.194	59.448	52.163	51.641	60.095	68.976	81.822	93.509	99.343	83.231	56.217
11	8	65	221	0	2.0005	4.0966	6.2145	5.6212	4.3025	3.3843	2.3446	1.2035	2.6886	5.323	10.995	13.937	20.946	31.824	46.11	61.326	68.922	74.923	76.245	86.516	96.028	119.01	129.49	144.81	138.11	144.4	134.61	125.36	116.5	99.827
11	8	69	222	0	0	0	0.63122	2.0059	3.1205	3.9125	5.7934	5.5734	4.9964	4.3254	7.8019	11.962	17.648	19.849	27.299	43.994	62.872	73.192	70.81	66.527	73.694	81.419	75.226	62.282	52.085	52.239	63.786	78.078	94.653	94.297
11	8	83	223	2.2629	3.228	3.3264	2.4506	1.5183	3.9293	13.718	23.728	30.185	25.916	21.65	18.574	15.703	14.351	13.099	16.893	23.845	39.868	63.301	82.398	86.265	82.305	75.052	78.223	84.478	87.895	85.878	79.553	62.19	38.338	27.658
11	8	94	224	4.9446	2.7341	1.3457	0	0	0	0.012955	0.1931	0.44648	0.69139	1.5222	3.0931	4.6949	5.9289	7.9593	10.213	16.042	19.924	25.291	28.847	38.411	48.778	52.96	46.469	38.433	33.102	36.18	34.854	34.094	34.407	39.425
12	1	95	225	223.56	230.81	157.88	103.54	89.946	162.08	218.48	235.24	186.03	165.04	180.04	192.95	171.66	110.34	153.41	248.71	542.22	761.97	952.55	932.23	868.19	812.8	842.4	948.3	1066.8	1058.8	1026.6	1013.4	987.75	886.9	740.44
12	1	132	226	78.649	40.644	31.527	45.943	68.952	103.45	105.68	92.123	80.935	84.545	96.975	71.431	43.854	16.276	44.438	90.375	156.1	210.04	315.6	434.77	561.79	604.02	618.44	565.64	509.77	409.5	336.41	282.31	280.58	314.52	321.6
12	1	153	227	47.054	31.476	38.864	48.929	45.463	38.607	39.38	48.428	52.965	33.69	14.863	1.3937	2.3397	11.01	44.359	86.326	155.99	244.21	389.44	472.89	460.87	338.59	241.41	209.8	236.5	272.69	337.73	410.19	437.33	453.17	386.33
12	1	172	228	2.9901	1.3699	0.048776	0	0	0	0	0	0	0	0	0	0	0	0	7.0134	22.433	67.599	116.67	169.98	201.84	232.54	263.54	254.94	221.2	144.74	81.56	45.317	64.188	122.91	180.98
12	1	190	229	55.959	61.618	47.896	25.168	20.124	25.405	35.65	26.506	24.99	34.603	57.601	73.773	76.471	71.474	60.96	53.634	65.217	89.159	105.8	92.378	99.303	118.88	155.97	165.63	177.78	192.14	201.47	162.21	96.387	39.917	25.433
12	3	31	230	0	0	0	98.113	223.36	348.6	401.63	425.36	449.08	428.98	384.16	339.33	288.17	215.31	223.31	533.31	1281	2083	2740.9	3077.1	3373.7	3835.8	3901.7	3688.6	3767.2	3513.6	3103.2	2855.9	2765.9	2828.7	2785.6
12	3	38	231	5.5592	10.303	14.097	46.32	90.493	134.78	113.58	65.631	17.687	0.7146	0.41956	0.12451	86.482	235.77	391.77	597.62	858.44	1266.4	1664.9	1938.5	2052.4	2102.4	2127.8	2126.1	2245.7	2370.1	2018.1	1770.4	1724.3	1905.6	2068.2
12	3	225	232	0	0	0	32.596	26.237	19.878	14.048	8.5513	3.0544	6.0998	16.61	27.121	28.405	34.39	49.91	85.431	128.71	154.48	191.27	230.06	291.37	336.36	311.52	269.94	221.79	236.27	246.54	244.46	215.22	191.93	181.64
12	5	48	233	0	0	0	0	0	0	0	0	0	0	0	0	0	1.5216	122.23	510.16	1091.5	1723.1	2176.1	2397.4	2423.8	2316.2	2213.5	2108.5	2029.7	1961.7	1911.9	1784.2	1628.4	1500.8	1514.8
12	5	64	234	12.502	7.6603	2.819	6.0464	19.462	32.878	41.262	43.214	52.859	56.066	75.157	97.284	134.09	130.37	125.16	115.82	158.24	212.41	263.75	307.43	334.78	358.72	373.08	394.52	438.94	451.68	442.86	382.23	306.06	250.92	217.8
12	5	106	235	0	0	0	0	0	0	0	0	0	0	0	0	0	0.0063503	15.632	102.88	267.33	486.31	654.53	714.53	692.83	693.8	768.14	839.14	836.71	767.21	713.4	725.34	730.58	735.08	623.36
12	5	142	236	0	0	0	0	0	0	0	0	0	0	0	0	0	3.4375	13.376	23.628	27.812	26.459	47.914	98.741	159.05	191.02	176.24	135.75	96.068	83.709	86.869	94.724	91.256	87.664	96.738
12	5	176	237	49.432	35.789	22.145	16.371	15.455	14.54	14.781	16.044	15.895	21.79	32.598	51.468	70.2	87.446	91.82	112.43	157.69	213.69	288.79	349.06	434.13	481.25	500.46	474.21	431.88	386.42	341.33	300.23	234.47	194.22	174.25
12	5	205	238	0	0	0	0.87796	2.667	4.4561	12.491	29.197	41.73	45.821	29.008	12.674	5.7653	11.051	16.213	16.501	29.902	44.676	74.798	104.67	134.83	147.29	142.49	143.17	139.88	137.11	111.33	92.196	61.42	42.554	30.868
12	6	37	239	0	0	0	0	0	0	0	0	0	0	0	0	0	0	113.63	376.27	639.98	974.59	1314	1670.5	1894.3	1962	2014.1	2078.4	2056.4	2027.6	1960.8	1869.8	1794.5	1559.3	1515.1
12	6	39	240	32	28.607	17.652	6.697	2.3229	1.5293	0.73583	0	0	0	0	0	0	7.0251	44.288	101.83	309.34	649.08	979.47	1195.7	1254.1	1318.9	1395.3	1459.7	1512.1	1392.7	1214.6	1042.7	1015.2	1034.9	1038.6
12	6	58	241	23.608	36.436	31.978	22.544	13.017	22.68	40.674	58.667	63.732	61.093	58.454	64.901	78.317	94.258	124.34	165.36	240.94	366.38	523.93	612.33	600.87	501.62	455.44	468.55	524.52	546.58	568.35	535.5	521.69	521.76	636.02
12	6	93	242	0	0	0	0	1.5188	3.1633	4.8078	3.6515	2.007	0.36249	0	0	0	6.7642	16.324	25.884	51.11	79.127	110.56	206.02	313.4	414.93	384.31	308.19	234.52	176.81	134.56	96.24	97.186	84.8	66.611
12	6	184	243	0	0	0	0	17.85	38.083	58.316	45.764	25.531	5.2974	0	0	0	0	0	11.823	59.457	129.67	190.93	220.23	214.31	205.8	199.27	204.55	217.91	238.77	269	283.56	244.57	160.54	85.313
12	6	219	244	20.072	4.7447	3.0704	1.3961	5.2201	11.632	18.043	14.938	8.5266	2.2448	13.549	36.096	58.43	66.877	64.404	64.956	80.273	95.79	111.83	141.55	216.89	293	337.65	301	257.18	209.67	190.21	175.23	157.82	137.75	117.68
12	6	229	245	13.937	5.0203	0	0	0	0	0	0	0	0	0	0	0	0	2.5023	18.759	35.46	53.51	76.557	100.13	123.31	115.21	100.46	82.355	84.211	91.896	114.01	130.51	142.57	47.59	47.029
12	8	31	246	0	0	0	0	0	18.592	62.767	130.62	173.2	173.78	122.88	74.85	32.021	56.693	99.374	188.9	273.03	376.91	463.53	511.85	525.63	556.11	591.06	673.58	568.09	543.82	549.73	648.23	643.89	726.29	721.54
12	8	32	247	0	0	0	0	0	0	0	0	0	0	0	0.77732	1.5855	2.3936	17.317	41.32	178.15	319.97	487.27	574.68	654.07	757.17	807.83	847.12	801.97	675.13	801.13	702.51	596.28	485.46	430.55
12	8	86	248	76.946	110.71	128.59	104.13	76.255	36.903	19.454	16.625	33.183	43.353	54.777	49.085	40.859	26.153	52.43	119.08	215.03	254.84	219.14	155.65	152.27	236.3	285.93	307.82	300.11	289.99	245.28	207.19	169.89	162.33	197.13
12	8	179	249	0	0	0	0	0	0	0	0	0	0	0	0	4.2167	14.556	25.032	29.158	23.681	42.418	67.403	116.61	144.39	183.19	200.34	222.68	209.72	173.73	106.92	69.775	33.63	26.376	26.261
12	9	161	250	3.7921	0.36082	1.3062	2.2516	2.6114	1.6661	0.84081	0	0	0	0	0	0	0	0	0	4.9181	23.98	43.043	54.985	46.649	38.852	33.263	31.771	28.845	32.948	34.436	26.791	15.081	28.559	63.111
12	10	10	251	0	0	0	0	0	0	0	0	0	0	0	0	12.214	25.518	45.106	82.497	120.41	230.65	433.34	643.65	809.04	874.69	909.77	911.51	828.39	766.37	702.26	618.37	552.42	561.83	422.34
12	10	33	252	0	0	0	0	0	0	0	0	0	0	0	0	0	0	10.099	76.618	163.89	250.15	297.34	303.29	298.89	236.73	214.99	196.89	317.76	433.2	547.34	469.29	337.82	241.27	228.47
12	12	7	253	103.96	81.231	58.502	39.019	24.421	9.8228	0	0	0	0	0	0	0	0	21.784	117.2	401.71	779.31	1077.7	1131.1	1092.2	1047.2	1138.8	1164.3	1214.2	1163.1	1182.9	1160.6	1105.6	1045.1	1034.4
13	1	106	254	52.831	65.272	68.215	74.87	64.855	43.726	22.597	20.996	31.89	42.785	44.849	38.402	31.954	35.149	61.405	100.87	180.09	293.18	425.13	540.33	602.2	618.26	560.5	475.56	426.48	399.58	432.56	438.37	446.01	417.58	458.22
13	1	154	255	0	8.6108	18.657	29.277	32.78	39.867	46.953	35.593	22.288	8.8177	4.2619	7.4012	11.017	26.46	49.288	82.271	97.793	107.03	109.14	108.78	105.24	104.6	110.96	118.71	102.19	168.8	128.61	105.37	98.226	109.69	110.42
13	2	59	256	19.487	0	0	0	0	0	0	0	0	0	0	0	0	0	11.332	72.948	198.82	447.25	706.02	907.6	920.38	883.28	809.98	842.44	848.39	910.76	871.47	840.74	766.51	775.1	816.51
13	2	110	257	0	27.146	16.224	10.677	8.4194	11.616	7.9573	4.0054	0.33924	0	0	2.9821	11.025	20.021	29.38	61.697	106.85	159.03	179.4	187.43	189.57	192.29	193.98	200.08	196.99	180.73	163.11	162.89	186.12	192.34	184.78
13	3	63	258	64.933	22.075	4.0711	2.2278	2.5657	12.714	26.61	39.73	40.328	35.299	29.241	24.154	28.947	35.909	59.068	92.298	123.81	139.87	163.01	198.61	232.84	212.25	174.1	144.87	175.44	220.22	250.13	215.29	172.67	158.75	183.76
13	3	87	259	11.883	4.3034	14.966	42.421	81.945	103.23	100.46	76.627	71.662	85.206	112.13	137.32	153.76	174.05	182.6	230.93	282.92	356.89	393.41	420.57	435.22	467.32	503.52	523.13	529.68	537.01	534.71	488.36	415.79	368.74	327.6
13	3	95	260	63.275	74.404	58.919	49.217	49.509	64.974	80.91	99.998	113.9	127.65	125.94	134.6	159.73	194.12	189.32	163.52	143.35	181.32	242.49	299.01	355.81	382.53	409.85	375.53	351.96	318.92	294.48	264.92	234.11	191.78	159.39
13	3	107	261	1.6296	0.93813	0.36308	0	0	0	0	0	0	0	2.2957	5.1278	7.9708	7.0829	4.7144	2.8096	8.3242	15.058	20.949	41.337	69.786	103.08	94.696	66.019	29.132	22.984	34.902	50.968	19.039	13.444	5.3013
13	3	151	262	1.4006	2.1715	7.5388	14.3	31.655	42.832	53.287	39.727	22.547	7.3986	17.499	36.81	53.727	52.268	50.183	50.652	72.09	102.7	131.1	139.2	147.07	175.84	230.49	266.14	267.1	238.69	212.71	188.71	131.01	89.487	68.67
13	4	5	263	3.2185	0	0	0	0	0	0	0	0	0	0	0	0	14.458	53.297	251.67	690.92	1355.4	1973.3	2390.4	2527.4	2615	2659.6	2642.5	2529	2363	2244.4	2166.7	2089.7	2010.1	1872.2
13	4	55	264	0	0	0	0	0	0	0	0	0	0	0	0	0	10.198	42.731	191.27	500.76	997.32	1424	1726.2	1736.3	1692.5	1578.9	1530.1	1481	1382.7	1221.2	1065.9	993.6	974.38	913.9
13	4	128	265	0.74535	3.4247	6.1041	7.6786	4.9992	2.3198	0	0	0	0	0	0	0	0.86074	14.43	47.985	101.73	150.78	197.73	252.26	315.85	357.06	352.67	313.44	279.56	257.51	238.93	213.62	177.87	161.9	98.951
13	4	137	266	34.944	29.316	16.824	4.3315	0	0	0	0	0	0	0	0	0	0	0	9.2301	39.47	105.28	191.24	282.86	329.78	327.04	261.88	182.29	128.74	139.43	165.81	181.64	141.29	107.27	80.799
13	4	176	267	0	0	0	0.85964	2.238	3.6163	4.8727	6.0302	7.1877	6.5735	4.0377	1.502	0.76386	7.7915	20.181	41.501	76.504	121.04	157.94	158.82	154.65	146.52	152.27	152.15	156.73	172.61	175.57	170.13	142.25	127.3	118.24
13	4	227	268	1.5087	2.4102	10.108	21.773	37.027	38.857	31.438	17.622	17.032	21.552	30.62	32.036	34.743	34.662	35.439	39.339	46.803	55.744	64.312	86.132	108.47	136.54	135.72	126.54	91.494	76.857	71.499	82.925	76.541	67.726	56.22
13	5	3	269	0	0	0	0	0	0	0	0	0	0	0	0	0	6.005	59.908	211.4	774.46	1680.1	2613	3086.2	3025.4	2734.8	2490.5	2292.5	2228.7	2161.7	2131.1	1976.9	1807.6	1590.2	1458.4
13	5	8	270	52.868	97.597	80.733	82.254	112.01	200.08	297.15	374.73	412.27	389.56	360.12	363.81	414.38	484.02	526.78	502.42	461.01	379.28	353.63	321.77	330.5	330.04	359.36	404.41	495.15	595.84	661.25	681.03	681.84	672.33	691.44
13	5	11	271	0	0	0	0	0	0	0	0.11686	0.24325	0.36964	0.28052	0.15413	5.0844	21.445	37.833	47.031	33.023	26.317	32.729	48.857	53.046	34.173	17.935	6.3344	16.671	30.201	44.548	57.5	68.268	83.083	74.48
13	5	20	272	0	0	0	0	0	0	0	0	0	0	3.2765	9.2021	16.04	24.339	51.225	90.995	205.22	433.34	713.37	941.56	1038.1	1027.1	992.73	894.8	841.87	817.94	857.97	881.1	791.69	664.57	505.91
13	5	30	273	83.67	70.817	67.392	71.644	80.825	79.048	62.19	63.854	88.883	129.43	132.34	152.79	165.6	226.72	263.16	301.59	292.29	262.73	241.45	252.31	294.92	340.55	364.24	377.03	379.71	370.4	363.35	369.8	414.7	398.26	409.83
13	5	46	274	0.11198	0	0	0.24387	2.6037	4.9636	7.1756	4.8157	2.4558	0.095951	8.6748	18.688	28.701	25.75	26.522	53.802	125.11	233.56	320.56	370.88	361.69	328.4	290.22	256.74	256.9	283.56	335.95	369.58	266.37	255.94	249.95
13	5	81	275	0	0	1.7464	3.7168	5.7964	5.0161	3.7574	7.6389	14.237	20.957	20.576	18.17	16.146	15.477	21.941	33.078	63.427	104.82	146.18	181.07	195.27	203.53	194.88	191.35	182.02	172.95	143.26	121.4	110.81	96.433	81.725
13	5	92	276	19.192	14.616	14.217	13.849	11.952	9.6376	10.441	20.441	51.158	79.489	94.105	77.772	62.082	50.456	66.524	82.786	113.1	127.51	131.18	127.38	149.97	193.62	238.55	264.29	278.02	280.2	236.55	180.82	138.31	132.52	134.59
13	5	134	277	2.1806	1.3861	0.55461	0	0	0	0.92766	5.4663	10.005	14.774	21.705	28.637	36.29	31.174	28.78	27.247	51.38	79.045	112.13	143.22	172.65	193.77	190.95	166.68	143.17	124.39	123.19	139.15	146.22	156.5	152.34
13	5	142	278	19.762	6.3053	1.5884	0.78585	0.27491	0.66831	1.0617	0.96195	0.56855	0.17514	0	0	0	0	0	0	0	0	4.4043	13.661	22.918	24.699	15.442	6.1854	0	0	0	0	0	0	1.2238
13	6	9	279	0	0	0	0	0	0	0	0	0	0	0	0	2.8163	19.919	74.791	245.18	537.46	907.02	1309.6	1624	1843.9	1931.5	1925.4	1890.9	1817.1	1783.4	1723.3	1647.8	1518.1	1261.7	1153.7
13	6	34	280	0	0	0	0	0.016128	0.047789	0.07945	0.083414	0.051753	0.020092	0	0	8.119	26.085	53.884	99.241	166.84	237.09	300.94	349.28	412.12	472.52	554.15	573.32	492.23	394.43	271.97	292.07	302.78	257.4	248.71
13	6	37	281	0	0	0	0	0	0	0	0	0	0	0	0	0	0	4.0737	40.669	110.32	203.84	320.51	428.91	526.39	543.51	510.6	455.22	439.17	462.51	508.99	462.8	443.96	290.66	237.65
13	6	137	282	0	0	0	0	0	0	0	0	0	0	0	8.7586	18.537	28.315	21.985	12.206	2.4278	0	0.22199	5.5436	12.046	22.226	20.487	19.02	15.319	19.424	22.315	19.49	11.338	4.3546	0.86053
13	7	17	283	0	0	0	0	0	0	0	0	0	0	0	0	0	3.6498	7.8012	14.512	82.913	202.6	370.6	506.55	602.47	630.91	638.05	571.47	505.45	444.88	376.13	298.92	264.63	223.59	193.93
13	7	19	284	55.11	32.702	15.193	0.78883	0.21995	0	0.94635	3.4743	7.5248	13.292	15.532	15.859	11.063	10.977	10.992	14.605	24.551	35.568	45.606	36.148	26.872	14.925	13.584	24.375	35.165	45.626	36.85	28.073	22.874	21.604	20.408
13	8	22	285	0	0	0	0.10445	0.28427	0.46409	0.46092	0.2811	0.10127	0	0	0	0	0.051495	3.2117	55.516	263.27	518.91	793.6	895.24	921.75	867.56	847.69	876.8	884.27	829.37	631.94	493	429.71	473.3	470.14
13	12	12	286	0	0	0	0	0	0	0	0	0	0	0	0	0	0.062976	14.461	34.583	86.392	135.2	172.2	177.7	168.53	162.39	165.77	193.35	214.56	236.77	240.21	231.49	198.91	150.46	110.13
13	12	13	287	0	0	0	0	0	0	0	0	0	0	0	0	0.056947	7.3238	26.109	57.395	271.84	563.42	842.11	936.47	931.27	940.38	942.93	944.22	919.56	883.88	830.35	780.13	696.36	586.34	469.22
13	12	24	288	0	0	0	0	0	0	0	0	0	0	0	0	0	25.121	82.484	155.71	245.01	298.48	314.96	306.31	312.25	343.04	360.34	364.5	390.92	418.68	424.79	416.75	367.7	339.13	320.02
13	13	1	289	0	0	0	0	0	0	0	0	0	0	0	0	0	12.728	163.37	393.98	668.45	824.84	904.32	953.69	1041.3	1092.6	1102.2	994.43	889.39	808.69	813	837.88	837.12	814	815.38
13	15	1	290	0	0	0	0	0	0	0	0	0	0	0	0	0	2.4905	46.923	248	604.34	1005.2	1268.8	1313.9	1246.9	1190.1	1229.2	1336.4	1395.1	1383.6	1309.3	1222.4	1190.8	1053.6	1029.9
13	15	6	291	0	0	0	0	0	0.33531	1.3309	2.3266	2.795	1.7993	0.8037	0	0	0.16591	11.447	83.992	210.01	384.26	543.84	712.52	822.97	897.04	866.29	810.18	703.73	595.66	479.4	384.15	304.51	255.89	158
13	16	2	292	0	0	0	0	0	0	0	0	0	0	0	0	0	0	67.809	378.38	826.23	1263.7	1513.3	1611.2	1675.7	1676.4	1651.3	1567.3	1451	1399.4	1412.7	1482	1468	1390.4	1218.4
13	16	5	293	234.16	230.44	221.48	214.2	207.63	225.1	213.14	201.32	186.13	159.75	132.99	110.49	96.096	85.109	119.95	395.44	907.5	1431.2	1773.2	1960.2	2098.4	2224.2	2217	2173.1	2044.7	2016	2034.3	2158.3	2155.1	2084.7	1894.6
13	16	6	294	0	0	0	0	0	0	0	0	0	0	0	0	0	0.64687	9.0839	91.26	330.16	624.54	994.12	1363.3	1669.4	1795.7	1643.9	1477.1	1308.2	1199.9	1081.5	925.95	725.84	492.94	310.9
13	17	2	295	0	0	0	0	0	0	0	0	0	0	0	0	0	0	49.09	262.68	636.86	1087.7	1464.2	1701.2	1774.1	1703.6	1606	1535.7	1521	1428.5	1344.5	1237.9	1188.1	1107.2	1019.5
13	17	3	296	0	0	0	0	0	0	0	0	0	0	0	0	0	9.3977	105.57	413.29	893.96	1331	1515.8	1496.1	1452	1480.1	1577.9	1631.6	1615.5	1501.9	1402.1	1306.3	1195.3	1055.3	919.03
13	17	5	297	0	0	0	0	0	0	0	0	0	0	0	0	0	10.363	87.438	325.14	706.37	1088.9	1350.8	1494.4	1564.8	1574.8	1531.5	1457.9	1349.1	1230.7	1172.7	1160.5	1160.4	1081.6	965.95
13	17	8	298	0	0	0	0	0	0.81123	2.7615	4.7118	5.3205	3.3702	1.5615	2.5946	7.8196	15.514	36.307	140.18	350.9	613.36	787.63	802.09	710.6	621.72	606.54	656.34	690.8	696.27	652.7	609.24	556.99	520.45	479.3
13	18	11	299	0	0	0	0	0	0	0	0	0	0	0	0	0	7.8009	40.391	118.23	218.24	318.27	352.79	383.92	448.86	556.72	627.46	559.53	443.92	333.19	306.72	310.08	357.76	368.98	354.34
13	18	54	300	2.05	0	0	0	0	0	0	0	0	0	0.086958	0.24062	0.39428	0.48524	2.6238	14.515	32.121	65.456	94.089	123.14	152.35	188.23	213.12	199.46	156.13	115.85	99.103	93.907	99.905	81.087	53.613
15	2	31	301	109.03	84.875	72.336	57.044	56.572	65.406	72.297	68.701	57.767	50.994	42.42	40.911	44.723	63.189	160.55	295.88	487.74	638.32	758.33	802.51	813.68	791.2	758.05	700.42	634.16	577.4	600.73	665.37	754.06	755.93	678.84
15	5	7	302	0	0	0	0	0	0	0	0	0	0	0	0	0	0	0	0	5.0556	46.709	125.62	210.82	293.3	335.76	367.07	315.01	233.06	136.17	89.116	54.087	20.559	6.9381	12.121
15	6	3	303	83.504	30.12	0	0	0	0	0	0	0	0	0	0	0	0.22984	2.3455	98.469	301.59	647.59	1036.3	1326.4	1458.7	1554.4	1634.9	1776.2	1609.1	1571.9	1539.6	983.75	949.21	803.83	804.78
15	6	7	304	55.05	24.112	0	0	0	0	0	0	0	0	0	0	0	5.2065	31.601	138.43	295.54	497.02	654.12	741.59	722	686.45	649.5	678.64	519.39	565.73	645.66	522.17	474.03	320.59	278.79
16	1	109	305	4.8223	0.89511	0	0	0	0	0	0	0	0	0	0	0	0	11.118	35.712	77.55	122.85	156.43	188.22	212.18	222.69	227.5	162.91	165.3	96.846	145.73	211.29	186.85	175.74	184.79
16	2	56	306	21.433	7.9577	0	0	0	0	0	0	0	0	0	0	0	0	0.38592	4.9575	35.039	98.411	200.86	317.53	433.94	500.72	576.41	646.03	591.67	308.12	281.44	271.05	271.87	84.638	36.7
16	2	146	307	0	0	0	0	0	0	0	5.6618	15.919	26.177	32.592	21.328	10.064	0	0	1.6276	15.836	28.542	40.892	27.394	13.896	0.41845	0	8.207	28.183	55.127	65.45	53.693	34.523	17.469	19.139
16	3	113	308	0.031627	0.049173	0.051252	0.031729	0.012206	0	0	0	0	0	0	0	0	0	10.443	30.099	51.67	70.91	87.716	112.9	129.07	132.48	117.04	120.72	159.1	207.76	16.524	18.294	41.029	71.768	58.151
16	3	177	309	0	0	0	0	0	0	0	0	0	0	0	2.2853	6.5619	12.894	37.432	91.781	163.3	217.68	234.34	236.18	258.23	299.88	325.28	320.02	319.45	346.08	232.88	230.25	173.99	190.64	231.16
16	4	51	310	34.053	21.833	25.066	19.336	12.768	9.3424	10.851	13.843	11.093	6.0124	1.4557	0	0.39103	20.032	71.982	183.74	376.96	563.59	701.63	742.25	772.88	827.76	849.15	823.91	753.22	748.82	828.07	998.59	872.81	855.2	896.25
16	4	87	311	0	19.588	9.6166	0.67577	0	0	0	0	0	0	0	0	0	0	0	0	1.1444	2.6052	6.4794	15.577	23.831	31.142	24.824	19.063	15.222	10.092	5.3176	0	0	0	0
16	4	113	312	20.928	16.344	10.384	5.2836	0.18323	0	0	0	0	0	0	0	0	0	0	3.3688	33.478	92.47	173.16	236.41	253.3	266.89	251.81	246.19	195.13	148.35	105.71	75.469	59.527	48.611	43.564
16	6	19	313	0.98795	0	0	0	0	2.813e-06	9.9214e-06	1.703e-05	1.9536e-05	1.2427e-05	5.3189e-06	0	0	0	0	0	1.3772e-06	8.4855e-06	1.5594e-05	6.8465	31.351	80.837	57.762	85.806	0	0	0	0	0	0	0
17	1	30	314	0	0	0	0	0	6.8293	4.1122	2.0802	1.0398	3.2538	10.193	31.538	64.569	123.35	179.24	220.43	204.03	155.91	107.56	88.71	104.13	141.19	181.74	204.04	209.87	211.68	232.38	224.33	218.93	205.51	301.41
17	2	10	315	150.26	65.343	24.282	0	13.383	8.5244	3.6656	0	4.8369	40.796	105.64	212.29	346.67	525.19	622.32	591.77	367.86	164.81	28.677	18.115	33.074	67.735	102.22	136.61	207.88	300.41	361.29	470.92	609.35	777.49	782.92
17	2	65	316	1.096	15.111	8.1051	2.0817	0	0	0	0	0	0	0	0.042077	1.1671	11.809	32.089	75.293	149.32	234.29	332.57	397.85	443.58	440.08	436.95	423.38	406.57	394.28	384.99	383.05	334.4	334.81	418.13
17	2	67	317	13.97	34.902	18.812	4.2387	0	0	0	0	0	0.14623	1.0315	1.9168	2.7816	2.2609	6.512	18.915	54.938	92.203	146.69	203.15	263.76	297.92	298.28	270.39	242.59	211.36	213.55	180.9	104.96	86.371	152.12
17	2	72	318	2.1816	16.152	8.3431	1.4459	0.52092	0.67362	0.4495	0.22539	0.0012672	0	0	0.61351	2.5938	10.199	18.061	35.284	58.014	86.404	135.82	178.33	216.69	199.72	187.74	179.56	201.52	217.87	198.69	171.64	147.23	143.67	112.56
17	3	44	319	0	0	0	10.072	11.165	21.952	18.786	16.919	18.289	20.805	25.937	31.069	35.079	47.098	72.313	129.7	211.72	303.98	384.7	420.54	425.33	424	398.26	379.29	327.66	284.77	247.99	281.97	359.62	429.99	386.92
17	3	111	320	22.5	32.279	25.5	16.716	33.834	19.641	9.565	1.8847	3.0242	10.54	22.659	35.699	42.483	40.414	40.018	28.441	38.405	45.584	51.132	54.014	60.837	70.814	77.082	80.126	81.048	78.352	67.428	64.301	52.772	48.443	41.861
17	4	79	321	72.285	17.317	17.392	21.606	24.389	15.891	7.9147	0.11116	15.762	21.731	28.489	22.812	12.988	3.1642	5.7362	21.534	50.626	82.198	115.15	135.47	150.14	139.93	146.35	139.13	150.87	149.47	155.26	129.56	113.82	94.113	97.927
17	4	80	322	41.571	23.179	11.212	8.0262	16.922	26.956	23.458	13.857	4.3508	0.73293	0.76539	2.1982	4.195	7.3295	10.62	18.659	35.032	52.002	70.902	82.481	90.369	92.44	80.341	59.534	34.966	23.365	25.974	45.04	71.02	87.977	105.47
17	4	99	323	24.988	31.292	47.313	56.926	61.178	59.253	47.479	36.093	31.532	41.766	60.172	78.393	78.078	92.839	121.49	142.51	143.87	135.49	139.41	140.76	158.26	207.8	270.74	325.27	307.35	267.06	228.98	233.78	263.89	261.64	217.69
17	4	101	324	5.6225	1.7676	0	0	0	0	0	0	1.1916	2.3264	3.5208	7.315	14.997	23.259	43.376	59.451	76.515	90.119	113.2	137.73	135.01	160.21	201.39	198.64	173.16	144.22	142.72	156.66	164.65	156.36	115.97
17	4	104	325	0	0	0	0	0	0	0	0	0	0	0.1964	0.48321	1.5174	5.9138	22.95	43.103	66.174	107.16	146.51	181.75	188.31	183.02	153.83	146.84	140.56	122.48	155.47	185.13	204.39	191.89	148.69
17	4	124	326	3.4243	1.0518	0.67762	0.30343	0	0	0	0	0	0	0.97502	2.3578	3.7405	12.806	23.527	34.347	36.838	38.979	43.92	47.469	79.988	113.55	155.4	131.94	99.385	76.309	92.651	103.33	87.794	66.74	50.142
17	4	126	327	0	0	0	0	0	0	0	0	2.0879	8.3603	14.737	18.065	11.688	5.3116	3.3091	10.829	18.436	20.759	13.913	9.4056	15.974	36.821	55.992	53.434	33.044	22.103	19.801	25.792	16.929	8.338	1.2056
17	4	128	328	2.5555	1.4962	0.72084	0	0	0	0	0	0.82207	2.3024	3.8239	4.0026	2.4811	1.7882	3.8948	6.9609	15.168	21.681	30.502	35.764	47.891	63.967	74.506	72.778	60.1	34.845	30.423	28.147	23.409	19.214	17.906
17	5	12	329	88.393	99.532	102.49	76.64	42.925	24.15	40.205	61.684	75.219	63.787	51.76	44.257	64.179	83.491	107.66	147.48	218.97	311.56	389.22	431.31	494.27	533.23	590.34	625.37	658.34	650.94	650.34	645.61	521.55	431.76	246.05
17	5	13	330	0	0	0	27.575	15.853	4.1303	0	0	0	0	0	0	0.64784	41.929	112.41	239.72	407.19	593.2	720.86	758.02	728.07	723.04	745.04	779.78	789.1	791.6	776.89	789.4	654	539.6	487.77
17	5	32	331	0.069617	0	14.282	9.5348	4.7876	0.040439	0	0.45596	0.94026	1.4246	1.0667	0.58238	0.09808	6.676	35.003	134.5	336.16	540.02	645.5	620.77	581.79	592.41	632.1	645.7	648.54	574.69	525.24	540.56	538.11	543.9	529.68
17	5	106	332	0	0	0	0.3571	0.18502	0.80384	2.2726	3.7544	3.8677	2.386	0.90423	0	0.099414	2.7051	8.9611	30.266	74.277	121.49	158.2	161.97	172.29	203.76	251.84	278.51	283.48	215.61	141.75	110.11	106.25	102.45	62.42
17	5	121	333	0	0	3.6799	2.926	3.1515	3.377	4.0394	2.6122	1.185	0	0	0	0	4.227	10.164	23.761	32.053	38.632	38.059	41.285	46.465	62.728	75.747	91.647	88.763	75.205	53.974	52.968	55.251	50.394	42.729
17	6	11	334	82.928	119.37	155.87	182.1	205.07	228.05	192.48	157.45	122.42	139.21	163.08	186.94	159.42	139.32	183.92	309.27	458.22	528.17	538.04	582.09	614.98	661.13	626.65	632.56	618.22	653.47	576.56	518.69	528.11	718.55	669.47
17	6	40	335	0	1.6669	7.9064	14.146	17.95	11.711	5.4712	0	0	0	0	0	7.2852	18.834	31.79	31.689	23.183	17.377	26.009	45.604	59.601	59.738	53.978	49.678	56.193	66.852	73.443	68.206	67.425	39.943	32.673
18	3	24	336	0	0	0	0	0.72391	2.6894	5.0458	20.849	62.062	102.62	123.77	96.154	89.691	93.225	106.66	165.1	276.51	415.1	445.4	425.13	431.92	510.64	444.88	459.17	461.32	536.15	605.83	677.28	679.63	639.3	573.55
18	3	51	337	0	0	0	0	0	0	0	0	0	0	0	0	0	0	0	3.4972	9.1455	23.227	70.079	122.48	174.97	163.1	158.24	158.08	156.14	101.16	43.739	39.069	77.285	117.52	91.487
18	3	67	338	35.879	10.798	1.093	5.2995	12.885	20.793	27.414	43.974	69.946	113.75	130.61	138.13	121.94	128.84	148.9	205.16	259.98	295.99	258.96	220.88	217.2	228.79	299.21	362.5	406.53	486.01	514.94	515.86	401.72	276.37	142.55
18	4	82	339	0	0	0	0	0.12003	2.9891	5.8581	8.7272	6.0312	3.1622	0.36429	0.51257	2.0744	8.5315	21.246	64.731	122.58	221.57	281.07	319.72	315.77	309.4	309.4	321.24	333.7	353.59	369.28	386.51	387.57	385.59	323.39
18	5	33	340	183.46	194.19	130.12	73.101	56.092	87.44	114.1	107.07	91.924	78.766	83.271	158.79	245.96	300.28	301.71	272.07	285.04	323.54	488.34	748.61	942.02	1006.3	907.86	814.15	709.27	641.42	619.28	683.76	788.43	840.57	787.34
18	5	85	341	0	0	0	0	0	0	0	0	3.2243	13.408	23.592	40.682	65.107	89.532	103	87.178	73.359	78.777	136.68	211.28	289.04	327.93	349.02	331.87	302.91	263.15	227.01	171.9	115.22	74.717	77.918
18	6	48	342	0	0	0	0	0	0	0	0	0	0	0	0	0	3.6813	14.855	47.112	109.11	224.27	348.01	471	618.37	697.55	734.98	588.3	472.57	359.17	314.82	259.98	207.23	156.49	109.93
18	6	118	343	0	0	0	0	0.50771	5.0055	9.5033	13.576	9.1356	4.6378	2.0915	5.0833	8.3109	8.7175	11.381	16.273	23.174	31.225	42.953	57.485	71.041	67.844	66.225	88.154	123.53	152.47	108.54	58.205	9.6863	7.3201	21.705
18	7	104	344	8.4093	10.784	7.0531	3.3218	0	0	0	0.18413	5.0639	11.022	16.98	13.513	7.7108	20.138	48.576	88.899	116.34	116.66	133.66	129.08	141.55	162.35	205.15	260.88	296.04	294.63	234.86	168.19	116.21	107.63	116.46
18	8	81	345	0	0	0	0	2.1274	7.0653	12.003	13.397	8.4595	3.5216	1.461	6.5546	11.648	14.553	9.4597	8.2768	28.515	86.091	144.12	211.2	312.81	447.55	590.11	632.33	561.92	367.38	210.15	76.077	20.637	43.741	103.95
18	8	168	346	0	0	0	0	0	0	0.62356	2.4841	4.3447	5.226	3.3655	2.2263	3.3836	7.5454	12.834	16.111	28.253	65.128	126.48	217.6	284.73	328.31	350.61	335.91	297.68	211.15	114.37	36.64	11.723	25.984	49.196
18	8	172	347	0	0	0	0	0	0	0	0	0.37491	1.043	1.7112	1.7257	1.0576	0.38944	3.3624	23.603	63.575	136.16	202.04	264.96	295.72	314.24	324.97	351.37	347.01	313.17	208.01	124.16	65.343	54.083	54.457
18	9	139	348	24.453	15.911	7.3687	0.21564	1.7855	3.3554	4.72	3.1502	1.5803	0.010421	0	0	0	0	0	1.002	3.4437	6.4205	31.22	133.9	237.41	313.69	218.17	120.47	26.465	18.834	18.785	23.968	24.569	19.181	8.7928
18	10	49	349	124.62	130.06	131.58	113	115.98	119.2	109.9	106.02	114.1	135.94	147.42	144.93	175.24	225.75	305.79	362.06	501.63	635.83	806	973.65	1175.6	1319.1	1311.8	1199.9	1071.5	974.24	863.22	755.16	640.21	572.2	477.07
18	10	52	350	123.19	115.34	106.65	97.705	113.92	142.14	182.83	196.21	187.32	150.29	111.07	92.28	86.132	110.09	138.91	188.67	318.11	506.19	713.25	870.1	968.44	1032.3	1034.2	972.69	886.84	756.34	626.63	483.64	374.16	305.15	256.33
18	10	54	351	37.544	26.131	21.847	53.565	86.768	122.89	84.241	46.508	25.361	47.318	72.603	66.308	45.528	17.351	10.126	76.728	167.17	351.85	618.65	922.2	1112.5	1007.5	752.53	564	589.4	731.87	777.94	678.48	520.45	295.89	106.3
18	10	65	352	92.1	63.767	46.962	39.031	31.257	23.822	12.959	2.1095	0.26434	1.1501	2.5021	3.854	3.9581	3.8908	8.6585	62.57	149.28	262.84	416.11	597.26	766.55	812.21	755.92	707.96	689.37	689.52	638.29	556.77	492.46	358.17	315.53
18	10	81	353	211.22	185.98	148.51	141.89	150.15	181.25	217.42	242.22	246.07	217.95	162.87	112.48	75.578	91.109	126.47	184.13	268.23	353.82	404.04	399.34	361.06	350.8	361.43	398.36	399.61	405.57	386.84	403.3	400.02	424.87	447.16
18	10	139	354	12.289	3.3979	0	0	0.29172	1.2983	2.3048	3.1799	3.583	3.9861	4.1248	2.7152	1.3056	7.9095	27.441	44.209	50.964	40.315	32.448	44.75	74.898	113.44	132.27	136.97	125.17	114.81	97.136	84.06	74.261	68.571	67.391
18	12	121	355	0	0	0	0	0	0	0	0	0	0	3.0485	12.661	22.273	31.496	45.689	64.872	88.694	100.17	111.48	124.03	137.65	151.63	173.48	169.59	167.4	149.59	163.94	171.12	185.59	145.68	102.22
18	12	137	356	39.37	6.7097	5.6239	6.7632	5.2548	3.7465	3.5148	7.2627	20.97	46.617	65.347	82.706	99.745	125.41	172.31	220.43	269.06	373.86	499.56	643.32	750.55	802.18	829.53	835.67	828.2	812.91	780.78	707.56	624.42	552.89	481.11
18	12	196	357	38.733	24.332	16.369	9.1677	2.9182	10.112	26.28	41.713	42.257	29.658	27.597	54.911	106.93	148.23	156.25	132.29	99.186	137.45	233.94	345.53	434.38	467.35	469.75	495.82	531.64	568.71	500.66	367.23	239.57	173.22	132.54
18	12	204	358	3.6339	6.8266	8.6425	8.6457	9.1064	10.565	13.087	12.685	10.778	12.412	15.511	17.158	10.807	4.7704	2.182	4.387	13.948	58.683	136.53	221.45	279.02	276.21	260.85	244.3	249.37	245.86	219.83	190.75	151.99	100.05	49.441
18	13	25	359	152.98	145.87	163.74	184.95	222.69	214.13	226.34	238.76	273.62	324.66	370.87	385.96	385.51	385.61	423.78	495.47	625.33	857.69	1117.6	1395.4	1556.6	1629.5	1610.1	1579.3	1526.4	1444.9	1291	1108	903.95	775.3	749.98
18	13	29	360	8.4276	3.8753	2.411	0.94663	0	0	0	0	1.1594	5.0171	8.8748	13.623	25.118	39.86	51.569	40.468	79.708	123.95	193.23	253.39	309.09	366.25	349.36	326.23	285.18	253.78	226.45	207.99	184.42	171.75	200.42
18	13	80	361	0	3.7803	12.17	20.56	22.598	13.193	5.4022	0	0	0	0	0	0	0	0	54.131	122.78	191.42	184.7	148.17	115.57	104.42	114.31	134.3	150.61	150.71	152.24	146.16	163.23	202.39	270.64
18	13	88	362	26.464	23.578	20.693	17.638	11.622	6.8648	2.1219	1.5101	1.281	1.0519	2.8503	4.6319	6.4135	16.533	27.134	38.184	88.9	156.32	237.83	255.32	259.39	264.62	298.64	337.02	364.26	371.33	301.53	250.25	175.32	124.95	80.332
18	13	146	363	4.6453	1.4396	3.1599	10.05	15.729	23.78	33.359	46.808	60.259	79.438	92.526	104.99	85.872	68.1	55.546	93.5	140.01	173.13	151.86	120.88	100.92	133.79	187.53	232.83	225.65	195.13	178.88	213.1	246.13	266.81	223.14
18	14	10	364	253.88	235.94	234.92	224.69	187.42	150.14	122.72	139.49	156.27	168.88	147.81	126.74	105.61	86.365	105.64	265.87	620.66	1198.3	1818.2	2360.9	2676.3	2681	2518.5	2334.7	2188.1	2097.9	1960.1	1947.9	1782.7	1715.6	1651.7
18	14	20	365	25.471	50.476	148.77	258.97	346.23	394.45	426.84	426.74	377.28	324.45	284.38	288.54	324.74	357.99	399.12	408.36	540.4	730.12	1021.4	1206.8	1363.6	1433.6	1436.9	1327	1312.2	1245.5	1223.9	1168.7	1115.2	1039.4	910.11
18	14	182	366	0	0	7.9921	23.324	38.36	41.767	30.301	17.685	11.874	14.686	18.247	29.316	49.765	67.993	88.647	112.71	151.93	183.3	197.83	200.74	211	224.92	249.29	290.56	330.09	339.06	307.05	259.96	234.16	237.39	247.17
18	14	197	367	4.8365	2.8503	1.1864	0.95677	4.2913	7.6258	9.527	6.1924	2.8579	0	0	0	0	0.65702	6.0553	32.568	84.403	165.22	237.76	296.32	320.09	358.01	356.95	315.85	278.07	234.3	186.87	150.79	115.48	118.16	135.29
18	14	207	368	16.454	13.786	13.876	15.298	30.431	42.634	63.528	57.137	47.385	23.173	22.74	39.59	68.524	79.959	65.163	48.986	57.869	84.997	120.88	142.79	181.31	189.56	193.61	180.29	184.01	187.67	179.53	186.22	155.24	113.37	64.022
18	15	7	369	6.8346	9.2482	6.1217	2.9952	0	0	0	0	0	0	0	0	0	3.6121	71.526	275.78	811.43	1647.8	2498.4	3101.5	3284.9	3249.3	3038.4	2720.7	2435.7	2144.3	1948.1	1688.5	1498	1506.2	1334.5
18	15	8	370	0	0	0.70808	6.1812	11.654	16.69	14.54	12.39	10.241	6.9345	3.6112	0.28788	0	0	0.91957	49.855	240.47	531.08	1013.9	1441.1	1771.8	1824.1	1683.5	1475.8	1218.2	983.88	809.49	650.01	524.14	354.21	249.55
18	15	14	371	7.5061	4.9661	3.2637	1.5614	0.092583	1.2106	2.3287	3.4226	2.3045	1.1865	0.068416	0	0	5.2659	50.934	194.79	530.63	1021.1	1508	1892.1	2075.5	2089.2	1945.3	1746.1	1567.4	1471.7	1442.1	1456.3	1362.5	1214.2	931.35
18	15	123	372	0	0	0	2.1649	4.597	7.0291	5.4816	3.0495	0.61741	0	0	0.57846	1.4154	4.329	17.168	45.285	99.609	176.81	276.9	373.42	433.19	489.23	513.16	523.21	443.55	352.1	285.58	281.55	238.94	167.73	88.003
18	15	138	373	7.5699	11.33	8.0118	4.2517	0.49166	0	0	0.69508	6.032	11.369	16.084	10.747	6.1447	2.472	14.759	31.569	52.043	70.073	90.779	120.13	165.92	201.58	226.58	187.64	143.2	82.707	77.59	84.049	113.69	124.65	116.29
18	15	182	374	0.36617	0.61646	1.8949	3.4312	4.9676	4.3935	2.6068	0.82013	4.5386	12.928	21.318	30.846	43.044	55.296	55.94	45.623	40.077	41.763	57.91	84.117	127.88	159.27	168.93	148.39	137.84	139.13	145.39	120.36	82.845	46.104	43.448
18	16	14	375	450.2	438.66	579.71	689.18	827.44	727.59	649.53	572.26	640.11	691.24	742.37	687.28	605.02	528.31	694.54	1079.2	1592.5	2261.1	2864.4	3401.1	3512.9	3400	3184.7	3085.7	3011.6	2945	2888.4	2756.1	2563.1	2377.7	2466.7
18	16	51	376	276.31	274.93	271.51	300.66	347.9	380.17	390.81	401.44	366.26	345.34	324.42	328.67	302.46	273.63	288.63	405.17	617.74	913.65	1288.7	1596.6	1816.8	1858.6	1882.9	1882.1	1876.1	1744.6	1591.9	1472.8	1413.1	1325.6	1190.7
18	16	60	377	205.32	173.84	177.19	165.7	166.1	184.59	223.07	261.55	242.94	229.53	216.12	212.06	159.99	107.92	121.38	222.13	350.38	523.48	701.05	868.61	983.01	1104.9	1225.7	1269.1	1190.3	1050.6	919.2	820.55	731.38	679.88	673.49
18	16	106	378	14.889	24.065	41.804	42.285	45.554	44.17	49.678	55.185	57.154	58.345	59.535	47.534	33.674	19.814	30.409	52.528	75.081	140.39	224.79	319.16	347.16	335.37	309.44	315.62	345.3	386.84	366.13	293.83	206.57	160.74	157.64
18	17	11	379	0	0	0	0	0	0	0.17463	0.38595	0.59727	6.9311	23.504	84.792	134.57	171.45	133.69	142.55	218.67	576.17	1091.2	1647.9	2029.4	2162.5	2080.5	1797	1631.2	1620.1	1558.8	1376.8	1025.6	772.4	617.79
18	17	96	380	68.809	34.194	6.7383	10.12	14.603	20.715	19.177	16.045	12.913	10.867	10.791	15.424	56.277	118.92	182.34	211.5	233.12	297.3	434.74	623.2	828.31	968.94	1015.6	966.03	897.94	851.17	803.2	752.53	672.2	580.86	460.7
18	17	123	381	107.81	93.03	85.319	76.442	65.197	41.911	22.634	18.607	20.582	24.379	43.91	63.442	82.973	67.476	55.738	90.548	208.08	362.03	593.02	764.09	898.51	868.33	821.56	779.15	748.28	699.17	605.8	536.59	503.46	533.49	572.07
18	17	139	382	0	0	0	0.077636	4.4454	8.8131	13.819	30.121	53.839	82.435	93.292	106.85	123.92	144.85	173.14	215.98	261.4	285.39	281.43	296.43	327.67	383.66	430.5	485.35	474.36	473.25	434.53	387.34	347.24	333.87	339.64
18	17	167	383	107.73	89.102	69.075	55.743	52.204	59.257	69.552	91.898	97.678	98.964	106.05	123.57	153	177.13	202.68	223.48	253.8	266.87	265.35	262.11	260.18	287.85	281.57	282.63	227.06	254.07	291.31	354.5	365.84	363.2	347.85
18	17	171	384	6.2193	1.6686	0.96419	0.38812	0	0	0	0.19957	2.1705	5.1899	8.3476	9.6432	17.899	27.252	34.871	29.886	26.421	75.199	147.91	217.28	252.15	274.39	302.29	333.48	241.47	134.98	74.749	63.932	61.501	43.802	35.16
18	17	176	385	12.679	11.519	12.232	7.5223	4.5599	2.1618	1.501	0.67393	0	0	0	0	0	0	0	15.85	62.994	135.92	232.42	307.94	364.79	416.64	469.95	503.02	439.29	363.93	303.34	267.78	238.71	178.61	123.99
18	17	211	386	3.7183	6.3987	11.419	16.658	18.505	24.085	36.662	43.782	45.137	36.369	36.397	37.443	41.974	37.261	24.7	19.686	22.971	32.826	51.739	73.092	97.878	111.66	115.08	115.18	95.79	83.324	66.245	55.046	41.358	36.017	34.798
18	18	91	387	154.61	90.826	46.014	25.337	26.129	31.004	33.828	28.954	22.745	12.589	11.683	11.786	19.274	22.795	27.113	79.076	186.86	341.84	486.57	621.04	714.45	781	780.25	769.25	719.75	676.16	620.66	562.28	453.76	328.72	219.31
18	18	120	388	8.0506	1.2255	0.083228	0	0	0	0	0	0.69129	1.4601	2.229	1.7259	0.95709	1.0788	2.6746	5.2509	12.021	33.275	83.777	125.83	158.04	148.38	144.03	135.46	141.02	143.53	136.1	111.58	84.342	62.478	48.846
18	18	150	389	40.07	31.751	18.708	8.1392	3.0368	0.3882	0	0	0	0.56299	2.6987	4.8345	6.3082	4.365	4.8209	11.267	30.334	51.138	75.515	95.311	142.44	181.58	215.43	191.22	157.44	104.72	73.103	49.195	46.488	43.376	36.598
18	18	198	390	58.694	45.583	26.941	8.4923	5.7958	15.882	25.968	44.294	47.759	50.9	39.089	37.36	36.995	41.713	52.321	63.104	81.151	112.45	157.48	188.88	192.02	158.95	138.77	128	150.78	174.16	194.81	194.54	182.16	147.86	116.94
18	19	27	391	10.506	11.254	9.6969	5.6877	1.7948	2.4788	5.2187	9.2482	12.995	17.454	19.954	18.182	13.254	21.659	37.813	63.442	96.463	137.42	191.19	223.98	256.3	287.64	303.46	301.92	233.04	231.28	229.01	226.1	215.16	196.46	180.73
18	19	84	392	136.4	145.67	110.73	84.163	61.311	67.05	80.889	87.363	77.365	66.509	59.975	72.631	77.14	79.839	76.087	102.7	149.38	227.52	344.78	494.13	630.19	750.81	821.22	821.28	713.42	574.38	463.57	385.61	323.96	263.91	214.33
18	19	108	393	0	4.0232	9.0014	13.98	11.628	6.65	2.8339	6.6135	12.065	15.653	13.835	15.167	18.202	20.313	18.06	12.917	22.022	38.6	65.745	70.953	88.618	99.646	118.4	109.9	96.612	88.725	87.046	84.712	71.711	55.635	38.624
18	19	119	394	33.305	24.854	25.047	30.863	37.154	35.498	25.693	12.471	3.9243	0	0.10491	0.52226	3.2621	11.131	25.496	48.155	76.975	130.36	197.87	256.9	274.99	263.81	231.63	231.63	226.24	276.59	251.87	206.22	126.28	94.408	88.016
18	20	18	395	0	0	0	0	0	0	0	0	0	0	0	0	0.3548	8.8574	18.954	32.757	37.113	41.664	54.81	87.871	162.07	232.56	284.48	267.32	239.6	189.97	141.96	89.673	46.86	26.166	28.867
18	20	31	396	43.377	27.914	17.269	13.058	8.2773	3.4965	0	0	0	0	0	9.8725	22.276	34.679	29.123	19.128	9.3025	15.652	60.575	124.91	196.78	202.93	172	100.83	69.79	59.489	77.997	89.083	94.903	98.623	71.685
18	20	37	397	6.1658	2.6331	5.0568	10.326	15.595	11.51	6.2407	0.97137	0.60097	1.4333	2.2227	2.9655	3.9096	4.8537	7.3037	10.49	13.676	12.033	7.166	2.2989	0	2.2909	9.2826	16.274	21.648	18.066	14.485	8.2395	5.3449	2.4503	2.7474
18	20	57	398	8.7654	4.5032	4.3884	4.2736	12.385	28.995	45.648	53.604	48.548	46.598	44.085	46.677	52.208	52.175	35.775	19.376	8.8212	26.327	52.049	81.878	86.423	84.309	75.052	74.14	68.123	54.361	44.127	36.482	43.425	50.354	62.965
18	20	70	399	1.4844	3.1905	9.2352	10.888	14.415	18.457	24.554	26.686	22.607	18.423	12.469	9.7665	15.783	28.303	42.881	46.663	40.048	35.668	31.76	51.252	72.018	101.41	102.31	93.816	68.568	55.219	44.29	46.062	64.821	75.22	83.194
18	21	61	400	82.227	74.54	54.877	35.213	32.652	54.773	76.895	81.273	61.264	41.256	26.505	27.612	32.195	30.82	44.917	57.858	93.794	121.74	145.23	157.1	170.74	202.1	231.07	238.8	233.12	207.17	174.23	122.51	57.749	31.882	21.558
18	21	73	401	9.1113	2.8883	1.2613	4.5557	7.8502	9.0964	5.802	2.5075	1.3536	7.0207	12.688	16.464	10.829	5.2297	0.78052	14.059	35.905	62.109	85.045	101.16	114.21	107.6	98.965	94.223	112.01	124.2	126.61	98.704	65.966	39.663	35.304
18	23	20	402	0	0.4772	3.3352	7.833	20.055	29.091	37.248	35.321	32.182	26.4	16.618	8.0214	0.92688	0.32394	4.7665	10.624	20.8	34.433	64.569	115.08	185.97	244.89	258.51	244.14	209.78	184.72	138.26	89.086	44.948	26.794	33.973
18	24	99	403	66.274	86.334	59.54	39.153	27.436	37.483	44.033	40.901	28.609	17.053	10.054	9.8013	11.117	11.81	23.826	43.631	62.688	65.116	58.138	55.205	71.116	85.585	94.925	91.916	80.129	71.109	65.154	47.981	26.357	8.8573	13.794
19	1	7	404	108.05	281.04	454.04	459.07	296.9	159.13	199.37	452.48	653.89	815.56	904.85	994.15	1150	1295	1434.1	1504.5	1597.2	1709.8	1872.4	2030.8	2160.5	2224.3	2163.5	2179	2010.6	2186	2327.1	2506.9	2821.3	3155.2	3502.5
19	1	22	405	164.33	173.78	178.16	124.55	71.1	19.946	14.341	9.1749	1.9599	0	0	1.5196	143.54	382.32	620.24	635.32	452.61	269.9	156.79	182.87	210.47	263.84	300.92	417.44	497.85	583.7	570.96	561.02	584.74	641.77	659.52
19	1	112	406	0	0	0	0	0	7.1982	18.35	32.291	31.564	18.254	10.177	23.171	47.99	116.84	180.17	251.37	285.56	298.97	312.8	309.63	345.57	379.28	415.3	425.67	375.59	415.23	429.51	446.77	400.46	376.98	326.3
19	5	61	407	15.474	31.591	47.01	36.526	21.669	6.8122	11.955	21.996	30.708	38.434	46.061	53.689	43.066	47.156	77.702	147.33	373.85	607.41	1037.6	1524.5	1940.6	2042.9	1717.1	1432.3	1293.9	1317.6	1471.8	1462.1	1336.9	1340.5	1056.8
Saccade-triggered deconvolved fluorescence responses (a.u) at phi=0
			time around saccade(s)	-4.6667	-4.3333	-4	-3.6667	-3.3333	-3	-2.6667	-2.3333	-2	-1.6667	-1.3333	-1	-0.66667	-0.33333	0	0.33333	0.66667	1	1.3333	1.6667	2	2.3333	2.6667	3	3.3333	3.6667	4	4.3333	4.6667	5	5.3333
Animal ID	Imaging Plane ID	Within-Plane Cell ID	Sample Index
2	20	30	1	0	0	0	0	0	0	0	0	0	0	0	0	0	0.90552	101.93	634.74	1387	2152.9	2480.6	2474.7	2382.2	2350.1	2764.8	2814.9	2382.3	1965.4	1432.4	1347.5	1349.9	1576	1583
2	20	46	2	0	0	0	1.6615	8.1194	14.577	18.642	12.184	5.7264	1.787	17.563	34.822	63.657	66.992	119.83	464.52	1018.8	1562.3	1768.5	1687.8	1497.8	1343.7	1187.7	1192.6	1158.8	1093.4	1018.4	874.82	780.51	650.57	689.64
3	24	71	3	3.1888	23.273	48.542	68.586	56.174	30.905	7.6727	0	0	0	44.479	99.134	153.79	162.9	165.37	187.91	193.91	146.26	89.662	100.57	147.05	232.77	229.23	210.92	153.82	115.72	112.94	133.87	164.59	171.99	167.3
3	25	7	4	0	0	0	0	0	0	0	0	0	0	0	0	2.3248	6.7692	158.93	703.69	1572	2700.3	3749.4	4591.6	4875.7	4580.5	3984.4	3641	3515.8	3007.2	2666.6	2254.9	1826.3	1362.8	792.51
3	28	72	5	0	0	0	0	0	0	0	0	0	0	4.0729e-05	0.0001471	0.00025348	58.075	241.38	580.35	969.7	1245.4	1332.7	1238.9	1053.7	901.68	827.97	796.6	757.14	712.71	807.47	906.06	987.08	811.1	641.01
3	28	80	6	0	0	0	0	0	0	0	0	0	0	0.93453	3.4981	6.0616	85.562	334.96	723.96	1158.2	1403.5	1488.8	1502.1	1554.2	1632.9	1596.1	1439.5	1233.9	1135.4	1099.8	1075.1	921.7	711.8	521.37
3	28	112	7	0	0.56852	3.1513	5.734	7.5517	4.9689	2.3862	0	0	0	0	0	0.0003023	27.468	115.59	286.52	479.14	675.39	823.18	891.26	858.23	702.85	589.99	467.47	410.53	336.63	329.68	401.43	511.51	577.94	518.35
3	29	51	8	43.916	27.765	11.614	6.5728	3.6262	0.67962	0	7.2106	18.247	34.606	40.443	37.039	24.089	28.753	85.153	326.11	726.94	1121.5	1361.3	1386.1	1352.6	1252.6	1070.7	903.46	756.72	647.76	634.77	612.53	620.61	604.69	631.92
3	29	102	9	0	0	0	0	0	0	0	0	0	0	0	0	0	13.094	36.326	88.841	163.06	250.88	337.02	376.65	353.47	264.4	166.79	126.07	139.34	159.97	174.03	169.26	174.8	178.43	182.94
3	30	2	10	0	0	0	0	0	0	0	0	0	0	0	0	9.0694	134.19	309.55	636.95	1210.5	1859.6	2480.9	2746.2	2906.3	2963.2	2894	2759.5	2364	2064.4	1772.6	1823.5	1756.1	1680.9	1344.2
3	30	16	11	0	0	0	0	0	0	0	0	0	0	0	0.44238	1.2238	2.0053	75.984	268.57	738.45	1204.4	1564.1	1596.2	1500.5	1354	1242.7	1222.4	1283.2	1261.8	1153.2	906.59	697	518.45	409.16
3	31	6	12	241.45	226.28	223.81	222.54	210.44	210.19	155.62	98.033	52.274	50.296	86.38	163.77	237.14	363.64	580.36	968.72	1444.1	1913.6	2269.3	2459.4	2471.6	2424	2289.9	2173.8	1683.4	1583.1	1438.7	1283.8	1118	1015.7	1093.2
3	31	22	13	106.76	82.483	58.204	39.233	22.932	6.6308	0	0	0	0	0	0	0	2.4412	21.577	89.802	194.58	315.39	412.33	458.4	462.14	369.67	268.67	196.62	177.92	244.35	271.26	307.41	247.64	249.25	136.42
3	32	16	14	0	0	0	0	0	0	0	0	0	0	0	0	0	1.7595	33.588	85.457	212.48	387.9	543.14	603.24	543.22	458.77	393.7	367.22	367.76	371.61	314.81	248.49	190.04	298.1	422.35
3	33	1	15	0	0	0	0	0	0	0	0	15.411	37.388	61.291	61.667	37.764	13.861	57.776	598.33	2194.5	3699.9	4659.9	4080.5	3531.3	3563.2	3360	3164.4	2893.3	2633.4	2380.2	2196.7	2166.1	2060.4	1927.2
3	33	2	16	155.26	89.778	24.29	0	0	0	0	0	34.414	98.694	167.27	185.51	121.96	97.686	184.45	718.98	2170.6	3505.7	4306.8	3908.6	3508.5	3250.8	3516.2	3317	3120.2	3014.2	2936	2881.5	2483.6	2162.6	1909.9
3	33	13	17	0	0	0	0	0	0	0	0	14.756	48.098	83.284	97.714	62.528	27.342	24.933	161.73	594.15	1017.9	1341.5	1296.3	1221.2	1052.7	1048.3	891.14	868.31	852.44	829.35	718.67	635.25	529.4	513.96
3	33	15	18	0	0	0	0	0	0	0	0	39.385	98.036	165.92	203.97	143.33	78.004	40.724	151.23	453.16	750.98	898.68	852.44	774.81	726.63	768.41	718.38	684.53	610.03	553.28	508.04	485.59	452.98	420.38
4	2	2	19	0	0	0	0	0	0	0	0	0	0	0	0	0	0	0	0	59.243	180.54	301.84	732.91	1505.7	2278.5	2057.4	1291	524.64	0	161.27	92.075	22.877	0	0
4	2	77	20	88.533	47.65	132.83	218.12	269.12	205.77	97.197	1.892	5.5719	9.4941	13.463	9.5144	5.0475	0.72049	11.557	24.112	36.667	336.29	684.08	884.46	934.12	915.27	896.41	790.52	574.34	358.16	217	162.65	108.3	70.577	55.74
4	14	7	21	0	0	0	0	0	0	0	0	0	0	0	0	0	0	205.17	1100.6	2800.6	4857.8	6226.7	8217.3	9670.4	9500.2	8893	7756	6032.2	4318.7	2913.2	1888.6	1049.7	323.97	147.83
4	14	39	22	183.67	295.52	378.9	380.86	335.64	292.4	300.28	372.96	457.9	523.77	512.49	489.65	491.57	571.78	694.95	968.66	1308.1	1738.7	2067.9	2399.2	2448.4	2259.5	2108.9	2017	2064.2	2075.8	1997.3	1570.4	1048.2	609.66	605.18
4	20	5	23	12.497	0	0	0	0	0	0	0	0	0	3.1277	15.312	27.497	82.378	419.04	903.15	1715.9	2585.9	3266.3	3518.2	3237.7	3005	2867.9	2864	2852.2	2862.2	2606	2568	2478.9	2239.4	2001.5
4	20	23	24	0	0	0	0	0	0	0	0.51783	1.7486	2.9794	14.712	46.056	77.401	114.61	161.53	231.59	394.36	669.84	935.37	1091.4	1042.7	998.5	955.25	857.41	651.32	425.61	318.88	405	530.24	594.39	550.9
4	25	33	25	0	0	0	0	0	0	0	0	0	0	0	0	0	0	0	106.63	530.55	993.4	1365.6	1413	1393.3	1354.3	1227.3	1100.4	927.45	807.99	678.06	530.41	485.31	477.94	477.08
4	25	50	26	10.243	9.4057	7.3552	5.3048	3.6216	2.0866	0.55148	0	0	0.049081	11.175	25.221	39.268	48.699	55.488	82.143	228.32	417.58	589.17	557.09	422.12	285.2	255.07	303.34	345.29	281.23	221.8	173.57	199.64	253.42	299.35
4	27	60	27	0	0	0	0	0	0	0	0	0	0	0	0	0	12.429	66.868	172.45	330.96	482.06	575.08	594.98	487.37	379.32	248.53	274.39	337.9	523.69	416.16	424.11	278.16	178.4	95.441
4	28	12	28	0	0	0	0	0	0	0	0	0	0	0	0	3.0024	35.127	136.85	380.69	720.71	1089	1330.5	1471.2	1545.3	1568.1	1547.9	1300.2	1117.5	1029.7	956.08	830.36	716.93	715.46	718.69
4	29	1	29	0	0	0	0	0	0	0	0	0	0	0	0	0	14.221	249.69	691.48	1203.4	1668.8	2047.9	2399.7	2564.9	2549.2	2444	2292.6	2127.4	1986.2	1859.2	1663.3	1362.4	1025.3	803.07
4	29	4	30	3.2777	5.0649	4.1284	2.3412	0.55404	0	0	0	0	0	0.53985	2.3099	4.0799	5.0252	82.898	304.3	622.39	972.12	1210.4	1310.8	1260.7	1101.6	945.5	840.56	728.73	619.9	478.14	439.83	491.02	562.68	589.11
4	30	3	31	0	0	0	0	0	0	14.504	32.462	62.979	67.226	70.659	58.873	56.791	58.889	183.14	374.55	569.83	802.83	1071.1	1343.1	1427.2	1414.1	1395.9	1311.9	1156.3	963.53	743.85	586.11	445.25	342.52	212.76
5	4	65	32	0	0	0	0	0	5.4639	23.263	41.062	55.546	35.967	16.388	0	0	0	0	0.031371	69.906	236.89	472.08	800.79	1126.1	1356.2	1253.7	893.79	510.21	288.19	180.23	136.34	93.001	117.63	153.28
5	4	82	33	0.25452	0	0	0	0	0	0	4.7683	10.834	16.422	12.326	6.737	1.1483	0.28245	0.71663	1.9389	77.865	296.7	541.4	735.41	762.32	735.81	653.41	504.85	365.09	247.29	149.67	70.026	1.1583	0	0
5	5	114	34	0	0	0	0	0	0	0	0	0	0	0	0	0	1.4216	3.0723	4.723	6.4301	8.1523	9.8745	21.789	37.723	53.657	46.853	27.547	8.2399	0	0	0	0	0	0
5	7	160	35	0	0	0	0	0	0	0	0	0	10.456	23.221	35.986	43.717	49.743	55.77	57.267	57.894	66.712	70.55	67.927	85.512	129.7	203.18	229.85	212.03	142.06	82.716	40.322	22.096	27.243	44.809
5	7	203	36	48.501	62.582	75.553	90.325	102.14	103.99	85.34	65.416	50.082	52.157	62.864	112.56	157.96	203.78	218.06	259.88	321.07	380.78	411.6	384.1	360.25	350.26	395.44	437.41	458.83	432.5	392.59	334.16	318.39	284.97	257.44
5	8	59	37	22.885	2.2714	0	0	0	0	0	0	0	0	0	0	0	0	0	0	0	0	9.9294	27.174	44.418	44.287	27.042	9.798	0	0	0	0	0	0	0
5	8	72	38	0	0	0	0	0	0	0	0	0	0	0	0	0	0	0	4.5662	53.982	117.98	207.42	365.29	551.09	718.82	617.64	409.98	157.36	60.672	17.042	7.6428	0	0	0
5	8	135	39	6.2292	0.88901	0	0	0	0	0	0	0	0	0.35728	5.0139	12.222	18.792	18.705	13.435	15.401	25.354	36.777	41.313	38.156	36.16	34.625	34.228	34.596	34.564	33.515	32.162	30.251	26.103	20.385
5	10	158	40	41.041	49.691	52.71	62.889	51.329	42.522	31.123	33.776	36.319	38.862	32.936	26.478	20.02	20.363	27.851	46.005	79.385	113.6	136.24	167.81	193.17	206.93	174.13	126.47	98.925	82.257	81.779	81.301	86.76	93.65	100.54
5	13	128	41	24.257	15.856	11.956	10.364	14.851	10.104	5.1821	0.49831	0	8.0195	18.311	30.491	32.777	34.964	55.471	98.646	162.97	240.56	321.5	384.66	388.84	352.26	299.51	270.51	227.09	202.11	154.59	159.66	165.43	148.22	111.07
5	13	187	42	0	0	0	0	0	0	0	0	0	0	0	0	0	0	0.66726	31.206	73.272	137.64	177.14	209.6	235.51	237.28	223.67	177.85	141.71	105.4	67.235	38.548	22.983	20.454	24.689
5	14	18	43	6.4453	25.002	43.559	47.18	30.31	13.44	0	0	0	0	0	0	0	6.284	40.64	137.94	377.47	656.47	942.31	1133.9	1286.3	1318	1188.8	950.68	670.96	482.11	391.89	405.75	477.64	528.95	561.27
5	14	34	44	3.9898	16.708	40.988	65.267	115.26	118.65	134.24	153.15	182.52	224.34	255.75	273.93	281.6	279.42	274.58	302.45	347.96	429.1	468.14	502.81	485.24	490.1	498.58	545.53	589.75	573.45	567.59	508.36	404.91	322.26	248.1
5	14	36	45	40.614	40.579	38.468	21.907	14.249	10.988	23.954	31.915	35.589	28.019	20.54	24.634	32.174	56.01	79.665	148.16	305.47	501.37	692.75	783.91	833.81	817.7	759.26	652.03	520.33	429.59	371.29	337.87	273.5	192.13	130.44
5	14	55	46	2.256	4.39	11.41	16.804	17.615	10.917	5.029	0	0	0	0	0	1.5998	37.507	120.52	298.92	483.69	660.77	680.78	650.6	573.14	581.71	630.01	664.3	637.34	479.64	409.77	372.84	398.08	361.33	311.69
5	14	124	47	3.5089	4.6655	13.139	22.224	49.496	72.527	104.64	114.86	125.61	136.37	99.056	57.307	20.808	21.737	30.588	39.134	86.484	144.71	188.19	173.95	136.79	129.82	163.28	201.2	224.03	171.54	145.97	115.35	108.11	95.096	60.157
5	14	137	48	0	17.647	38.391	73.588	77.807	79.2	88.692	87.439	83.742	80.046	101.35	129.14	156.93	135.16	96.891	81.649	108.95	167.28	202.77	231.44	229.63	230.43	236.61	254.68	286.19	251.67	254.54	210.3	177	112.36	66.256
5	15	13	49	67.392	70.883	61.087	48.91	32.627	25.124	25.903	34.398	33.667	20.435	7.2029	0	3.245	45.35	141.1	281.43	417.7	506.4	523.34	493.85	464.85	455.52	448.55	431.84	404.88	404.7	408.66	443.64	443.62	404.55	322.02
5	15	16	50	0	4.7858	10.314	15.843	13.803	11.41	10.394	11.171	15.545	20.472	26.387	24.069	14.8	15.459	58.971	172.98	406.72	684.58	860.04	886.89	764.95	665.49	577.4	540.39	522.86	512.22	507.03	489.73	445.84	344.17	274.27
5	15	24	51	0	0	0	0	0	0	0	0	0	0	0	0	0	0.05602	1.657	47.786	135.7	314.49	461.41	552.76	538.45	466.6	428.59	350.59	295.55	205.69	161.32	132.5	117.43	93.873	75.793
5	24	3	52	92.925	3.9363	1.5409	3.1532	4.7655	3.528	1.9157	0.30348	0	0	0	0	0	3.5923	74.608	348.27	936.19	1669.6	2237.2	2518.5	2462	2352	2106.9	1927.9	1696.2	1543.1	1462.7	1461.9	1472.9	1352.8	1212
5	24	7	53	17.936	3.2058	0.70001	0.38525	0.070502	0	0	0	0	0	0	0	0	4.7806	48.584	239.83	646.04	1169.2	1554.5	1646.1	1523.1	1347.9	1216	1110.3	1045.4	1013.6	981.38	972.57	924.58	916.71	782.39
5	24	11	54	10.633	0.22283	0	0	0	0	0	0	0	0	0	0	0	0.49757	22.357	147	399.23	705.83	884.52	895.96	791.7	702.03	615.96	578.13	580.56	633.59	632.73	557.75	448.86	404.22	382.58
5	24	51	55	0	0	0	0	0	0	0	0	0	0	0.82719	10.555	20.283	29.757	20.258	14.064	14.592	27.209	37.868	36.431	29.944	20.778	16.13	10.987	8.4553	10.858	26.656	42.006	49.027	36.982	26
5	26	22	56	0	0	0	0	0	0	0	0	0	0	0	0	0	0	0	72.365	417.91	777.05	1058	1116.7	1183.3	1277.3	1185	995.5	792.61	670.75	629.19	589.54	613.78	643.44	676.45
5	26	53	57	0	0	0	0	0	0	0	0	0	0	0	0	0	0	0	47.61	231.15	419.06	562.9	519.37	464.4	399.21	455.86	531.82	637.79	549.32	410.79	242.85	191.3	203.75	229.77
5	35	151	58	0	0	0	0	0	0	0	0	0	0	0	0	0	0	0	0	0.83133	2.7116	4.5919	8.6599	16.451	24.242	26.827	17.155	7.4842	0	0	0	0	0	0
5	36	20	59	0	0	0	0	0	0	0	0	0	1.8247	4.3638	6.9029	6.8015	6.085	27.491	163.13	418.05	742.02	1064.4	1281.3	1405.8	1357.8	1174.5	956.2	730.36	586.35	475.85	376.39	301.55	241.25	238.46
5	38	136	60	3.8155	2.3953	3.1586	4.6835	7.1835	5.6766	3.1766	0.67657	0	0	0	6.0394	20.921	43.999	61.275	101.81	167.51	236.92	263.28	221.63	169.05	144.22	151.61	166.63	183.82	207.34	224.46	217.3	214.76	217.38	223.79
5	39	118	61	21.978	45.721	69.464	52.671	28.928	5.1844	0	0	0	2.8067	7.4831	11.848	10.604	6.2391	26.363	90.4	296.25	528.44	728.06	777.48	766.5	736.7	685.96	613.19	520.21	463.07	424.4	434.04	426.96	448.87	443.21
5	47	14	62	0	0	0	1.4902	6.0792	10.668	12.938	8.3486	3.7596	0	0	0	0	0	0.24532	4.5697	8.8942	13.219	127.43	246.09	371.4	291.09	196.12	86.507	61.013	32.996	12.977	0	1.4868	20.864	98.771
5	47	44	63	113.86	117.14	67.222	41.804	22.102	29.629	43.286	59.569	78.947	75.14	68.302	68.591	86.959	98.277	106.47	117.5	146.83	170.63	191.99	189.16	228.74	241.53	262.99	165.86	92.653	71.325	152.74	242.55	234.94	162.69	74.118
5	48	13	64	367.01	353.37	456.62	746.8	994.12	1180.7	1322.2	1464.5	1659.2	1728.8	1691.8	1562.6	1483.5	1435.2	1423.5	1525.9	1506.5	1556.6	1545.7	1767.2	1952.7	2024.6	1958.5	1904.9	1869.1	2035.1	2178.1	2288.5	1834	1241.1	756.36
5	48	37	65	73.636	202.2	315.96	352.65	254.35	243.07	270.4	329.61	236.55	217.79	300.65	575.41	719.02	724.92	561.44	541.44	686.28	950.77	1203.6	1353.8	1363	1177.9	866.35	609.42	467.25	535.02	672.65	864.05	1037	1135.2	1132.4
5	48	55	66	267.69	283.21	320.32	338.12	446.34	502.86	504.3	343.06	223.65	189.27	338.14	449.08	486.06	333.01	201.8	139.81	230.99	467.75	735.02	1038	1139.8	1088.6	833.98	575.13	380.9	404.95	494.02	556.54	449.48	362.07	319.94
6	7	74	67	0	0	0	0	0.3096	0.63012	1.2358	1.0084	0.54544	0.082458	3.1784	7.0455	10.913	9.0567	5.4371	1.9702	1.5702	2.5864	4.8072	8.0738	11.326	11.835	9.5224	6.1101	3.6765	7.4651	6.0069	4.5487	4.4061	4.0331	3.66
6	7	83	68	1.4348	0.86281	0.29086	0	0	0	0.32369	1.0954	1.867	2.1025	1.3308	0.55911	0	0	0	0.47251	2.1253	3.9598	5.7789	8.5941	11.02	13.063	10.575	8.7894	7.1452	5.7492	3.4916	1.54	1.6113	2.1657	2.8049
7	3	85	69	14.836	15.187	13.365	11.136	11.354	10.842	9.3156	6.1831	6.7883	10.592	14.623	17.126	16.212	13.848	14.868	20.227	28.91	45.19	61.249	78.162	75.006	68.119	58.082	64.387	67.987	67.613	51.506	37.966	24.397	15.797	11.558
7	5	30	70	11.422	11.892	14.776	17.005	15.856	16.423	16.301	17.562	14.471	12.735	12.138	16.546	25.177	38.6	48.68	53.295	47.849	40.172	31.036	28.89	31.392	38.54	49.006	58.782	61.606	53.77	41.456	32.6	33.526	38.694	44.977
7	5	52	71	20.358	13.163	8.7407	11.386	13.582	15.996	14.609	13.994	9.9347	7.918	4.5443	5.4169	9.2931	14.713	16.609	16.678	14.856	15.258	13.637	12.816	11.928	13.257	15.617	17.219	15.578	12.588	11.07	12.252	14.219	14.272	13.485
7	5	68	72	12.954	11.011	6.3046	2.7964	4.6271	7.9601	10.66	9.0027	7.3451	5.8081	5.7966	9.4225	13.988	20.313	20.942	22.21	29.458	40.199	49.682	47.546	44.561	40.953	41.985	41.181	38.796	32.312	25.386	23.381	26.96	33.979	37.928
7	6	99	73	0	0	0	0	0	0	0	0	0	0	0	0	0	0	1.5942	10.129	22.362	34.716	36.181	29.685	21.202	18.686	21.658	27.987	33.181	40.355	40.521	35.533	20.347	10.33	4.5835
7	6	131	74	0	0	0	0	0	0	0	0	0	0	0	0	0.21942	8.1255	21.166	35.182	35.123	24.564	11.349	6.8993	9.2512	16.826	24.736	29.223	27.588	21.258	19.829	22.295	27.409	30.201	30.733
7	6	160	75	0	0	0	0	0	0	0	0	0.13075	0.47775	0.92115	1.1956	1.6914	4.3775	8.9811	15.048	18.2	19.407	16.64	12.857	7.6313	5.2496	4.9921	6.9139	8.7403	10.248	12.4	15.374	19.405	20.845	17.055
7	6	173	76	0	0	0	0	0	0	0	0	0	0	0	0	0.8535	3.6584	12.965	23.417	29.93	24.692	14.975	10.966	15.927	25.041	28.775	29.538	28.99	29.83	28.831	25.009	22.409	20.51	19.459
7	6	183	77	0	0	0	0.01881	0.10908	0.19935	0.26501	0.17473	0.084461	0.0031307	0.90042	2.6553	4.4941	5.7569	5.9609	8.3903	10.652	14.647	14.017	12.124	6.2624	4.0298	5.6902	10.413	15.008	15.847	15.472	11.741	8.3266	9.4472	15.209
7	7	11	78	26.73	34.605	44.944	56.71	54.395	46.436	32.523	29.725	28.406	28.165	29.316	37.04	66.815	133.59	202.21	273.79	278.82	275.54	282.06	390.98	462.61	471.43	437.27	397.76	373	353.54	327.76	275.81	256.63	253.86	281.77
7	7	14	79	0.30626	4.0597	8.4949	15.383	16.493	16.212	11.625	8.8808	7.8699	8.7135	9.5097	9.2965	12.494	58.785	114.29	191.11	197.12	184.79	165.32	226.73	279.45	291.64	254.52	207.61	170.88	167.42	168.7	180.07	184.37	192.52	191.73
7	7	15	80	93.274	101.88	113.46	123.12	137.03	131.19	122.34	108.49	107.56	109.45	97.249	88.881	93.968	133.64	190.3	259.14	300.69	318.89	303.25	323.85	316.39	308.79	283.7	262.17	261.77	293.94	329.37	350.28	339.77	318.16	274.12
7	7	16	81	212.22	183.33	153.95	131.94	144.04	158.4	177.75	169.24	159.15	149.78	177.46	206.66	227.35	255.93	294.62	386.43	431.03	455.91	423.74	474.58	468.93	439.32	403.27	366.99	385.95	422.78	443.59	415.17	377.53	360.03	384.72
7	7	42	82	0.080371	1.1659	3.1847	5.7352	6.1192	5.9779	6.2469	7.5254	9.3459	11.391	13.435	13.71	8.8413	9.6155	27.967	69.739	102.62	73.378	66.9	65.805	74.728	74.154	76.997	72.675	81.707	87.341	91.997	81.48	64.257	46.813	51.835
7	7	55	83	0.17857	2.0794	3.9802	5.7975	3.8967	1.9959	0.095144	0	0	0	0	0	7.4946	39.678	78.103	117.17	111.66	95.75	65.329	86.58	106.75	148.97	140.11	123.06	75.839	73.219	77.964	106.13	101.2	87.636	58.789
7	7	61	84	7.4682	10.643	16.29	20.132	16.412	8.9964	2.2472	1.3082	4.1781	7.048	8.3365	7.0863	6.7167	40.649	92.837	159.6	158.97	138.7	106.42	102.05	116.08	121.14	125.01	133.28	147.2	150.25	144.6	133.18	116.98	85.341	62.561
7	7	66	85	17.116	11.749	6.1497	0.55075	0.058826	1.8193	5.0585	13.968	23.116	31.441	29.261	21.604	10.041	4.9936	5.3087	19.826	35.37	23.637	41.559	58.742	66.786	63.822	57.63	50.552	42.414	33.29	20.43	13.296	10.199	19.252	28.246
7	7	87	86	0	0	1.3032	3.3776	5.452	5.2186	3.1443	1.0699	0	0	0	0.7633	3.5339	14.697	28.413	45.222	49.727	27.694	27.718	30.373	31.989	29.208	34.271	40.844	44.621	44.126	42.481	45.975	43.003	34.483	25.805
7	7	97	87	4.7934	1.3952	0.70331	3.7291	6.7548	8.8096	5.7839	4.7218	5.0346	10.446	12.339	12.01	8.5004	11.543	29.603	61.475	87.407	89.274	50.192	29.731	27.113	49.626	67.343	72.806	51.039	34.511	33.026	54.852	73.329	78.639	65.119
7	7	131	88	5.4597	5.098	5.5953	6.0926	7.1574	6.9304	6.7035	5.5517	6.221	8.297	10.771	12.147	11.375	12.768	14.306	17.179	17.179	20.198	24.071	30.34	39.592	46.874	47.636	40.802	33.716	21.796	13.079	7.9747	12.872	22.05	28.017
7	7	133	89	2.3505	1.9894	3.0436	4.8672	6.6908	8.1431	5.4315	2.72	0.13462	0	0	0	0	4.4609	18.534	35.782	46.538	39.471	34.374	27.042	32.197	37.461	41.426	41.771	43.107	45.404	51.864	49.58	45.698	29.96	20.276
7	7	144	90	4.3555	3.1924	1.6931	0.36994	0	0.29043	2.7432	5.196	7.563	5.2891	3.8097	2.7643	4.0093	3.9422	2.3929	7.1372	13.143	20.816	3.7768	7.9238	13.488	17.094	18.854	17.437	15.817	14.682	12.92	8.1673	4.4319	7.1167	13.395
7	7	171	91	1.4908	2.5507	3.5941	4.6045	5.6149	5.8167	3.7464	1.676	0	0	0	0	0	0.55802	1.55	4.0169	7.7728	14.333	17.83	20.344	14.637	7.2133	1.7264	3.5805	10.443	17.306	19.537	12.419	5.3003	0.61599	2.037
7	8	138	92	0	0	0	0	0	0	0	0	0	0	0	0	0.23136	3.7954	14.385	26.877	34.632	28.235	17.474	9.3074	9.9811	14.778	20.356	29.527	36	36.871	27.98	20.22	15.726	13.949	10.813
7	9	23	93	0	0	0	0	0	0	0	0	0	0	0	0	0.54913	1.8164	6.944	21.315	47.957	91.217	141.68	182.37	193.99	174.85	138.69	110.01	81.087	65.95	47.181	52.542	57.985	67.7	52.126
7	9	188	94	0	0	0	0	0	0	0.47451	1.0031	1.5317	1.1873	0.65875	0.13018	0.82703	2.7451	5.5268	6.9966	6.4782	4.0984	2.0599	0.80441	0.47118	0.68784	2.1634	4.7193	8.1541	9.4292	8.7622	5.0617	2.9327	2.5855	4.3219
7	10	78	95	0.013012	0.019913	0.015585	0.0086844	0.0017836	0	0	0	1.3337	3.7033	6.1135	6.1929	4.2094	2.8248	7.3584	24.749	55.517	87.388	108.39	117.27	119.25	121.37	109.61	96.239	87.75	78.646	73.267	73.315	73.463	73.559	68.902
8	1	73	96	29.431	26.909	23.664	19.035	15.352	11.829	11.64	12.978	16.551	19.837	22.628	21.591	32.781	43.129	52.488	53.204	76.754	92.271	134.97	184	231.85	133.03	129.3	126.31	115.23	113.28	112.62	99.826	96.853	88.163	89.659
8	1	79	97	17.021	9.828	2.6351	0.93784	1.8845	2.8312	2.0385	1.0919	0.14517	3.275	7.1431	11.011	9.5426	6.592	3.6413	27.07	89.838	147.88	157.34	103.93	49.141	15.172	37.911	61.64	84.949	94.706	102.4	95.786	84.814	72.14	68.481
8	1	86	98	0	0	0.95531	3.365	5.7747	6.6208	4.2111	1.8014	0	0	0	0	1.0578	2.5745	4.8116	20.241	48.823	74.802	72.865	59.732	42.625	45.343	51.226	60.804	61.073	52.905	42.492	32.833	38.966	51.485	84.805
8	1	134	99	0	0	0	0	0.59607	2.3065	4.0169	4.7815	3.0711	1.4844	1.0633	6.2631	11.463	15.285	10.085	6.9101	6.5593	10.644	25.236	39.748	54.26	10.723	12.688	16.81	24.788	31.929	36.558	29.257	20.228	11.206	4.7289
8	5	83	100	45.268	53.758	61.259	38.911	22.122	6.9545	11.529	18.34	26.163	35.4	36.338	34.287	36.052	62.068	101.43	128.05	142.75	165.17	227.87	247.55	211.14	151.72	115.43	131.66	145.36	142.74	126.9	124.8	157.21	219.16	271.44
8	8	143	101	13.942	11.026	27.051	61.766	92.183	103.12	106	112.27	127.43	127.58	120.24	97.046	75.207	61.153	74.581	107.44	181.23	282.73	438.88	549.1	596.99	502.6	405.79	327.93	362.31	378.28	361.71	280.71	229.12	237.82	276.43
8	9	110	102	0	0	0	0.093905	2.4603	6.1991	16.75	22.721	27.165	18.622	22.496	25.51	50.403	66.995	81.81	110.25	167.11	235.49	304.16	329.72	330.43	307.78	289.86	282.99	266.58	203.79	137.17	122.16	139.79	165.37	154.85
8	9	130	103	71.623	55.036	46.905	38.775	49.369	56.363	68.843	71.463	71.647	73.242	63.394	46.918	37.626	40.535	68.167	129.85	209.51	289.57	338.21	385.75	404.01	383.79	336.49	263.72	287.93	282.94	296.93	219.85	139.56	68.023	42.211
8	13	166	104	0	0	0	0	0.86477	3.4902	8.47	15.181	20.6	46.674	105.42	184.92	226.24	196.81	127.9	76.356	62.618	102.18	153.35	215.1	235.42	239.79	224.52	173.21	137.74	131.11	194.8	174.71	161.02	117.58	115.12
8	13	221	105	25.857	44.15	62.443	79.296	67.813	60.936	11.909	25.206	52.538	88.388	112.41	103.25	70.811	48.205	62.02	104.65	148.56	171.04	166.16	157.4	154.71	161.85	172.66	169.68	154.23	164.79	121.03	135.66	121.47	102.99	78.738
8	13	229	106	1.5715	5.9899	10.408	21.286	38.999	58.019	57.283	40.284	22.552	9.3424	30.118	68.048	117.28	166.43	192.97	201.12	155.62	125.11	108.28	126.57	160.3	207.67	270.14	297.31	310.2	248.98	206.71	177.92	147.35	115.84	78.978
8	14	16	107	0.92371	1.5037	12.406	32.81	53.215	73.656	94.143	114.63	115.14	82.603	50.063	24.716	26.05	46.182	72.653	124.08	237.33	382.65	562.33	652.34	734.8	722.88	664.37	575.33	465.37	373.83	283.26	242.02	223.15	192.52	151.15
8	14	62	108	1.5979	2.5681	6.9933	13.333	19.673	21.891	20.871	19.851	18.595	17.747	24.81	32.449	40.862	37.326	38.633	43.161	53.692	65.701	101.41	188.81	298.06	370.91	334.05	264.35	189.48	150.58	102.73	68.478	42.896	28.464	18.963
9	5	83	109	258.94	265.89	266.7	249.88	258.88	279.79	341.84	383.75	420.38	420.1	393.11	371.95	379.13	405.64	430.97	464.43	549.97	630.43	726.13	799.51	837.33	855.4	870.37	868.7	831.09	743.06	658.45	517.49	474.8	467.31	349.01
9	6	73	110	300.58	241.15	173.21	141.69	172.65	242.78	301.24	353.99	366.68	385.83	390.94	444.71	494.74	503.12	455.19	411.63	441.88	539.44	682.41	820.63	921.15	938.25	845.56	731.86	655.38	596.37	563.11	520.35	487.72	456.95	398.21
9	8	131	111	1.0422	0	0	0	5.6245	11.663	17.701	14.64	16.038	21.311	32.613	42.436	46.202	61.166	91.874	129.43	195.76	252.95	305.17	306.21	284.03	267.77	283.72	328.4	355.62	350.31	304.8	265.89	241.92	226.48	217.75
9	8	142	112	5.1603	7.1499	5.1041	5.2943	16.674	40.566	61.903	59.946	41.334	28.838	37.534	52.325	54.09	70.526	103.68	152.3	191.08	192.95	201.19	240.33	299.2	337.47	340.64	288.16	241.68	218.69	237.34	223.8	185.5	141.78	131.83
9	8	160	113	3.69	16.961	30.549	39.349	25.76	14.353	9.8254	41.077	68.671	88.556	61.283	35.485	13.11	25.688	51.864	78.986	132.77	165.89	203.48	191.05	161.5	123.31	108.37	114.94	119.21	111.74	111.88	129.34	173.53	172.33	143.45
9	9	212	114	0	0	0	0.18966	0.75137	1.3131	1.5763	1.0146	0.45293	1.769	10.904	20.039	28.098	31.024	57.176	109.77	176.91	218.4	210.83	193.64	221.07	271.05	235.6	209.95	186.51	143.15	133.91	114.83	117.52	116.62	132.76
9	10	13	115	0	0	0	0	14.725	37.14	59.554	157.46	308.94	460.42	581.27	699.62	826.52	795.8	735.02	348.36	47.464	8.024	19.294	32.221	100.88	198.7	300.96	319.71	263.25	207.46	226.52	353.53	507.19	568.37	538.57
9	10	70	116	0	0	0	0	0	0.46072	0.92558	9.8467	75.003	148.64	212.45	188.88	143.43	108.41	238.58	348.57	484.22	629.67	756.87	896.36	917.18	923.71	924.4	1018	1029.6	906.46	703.61	522.95	487.56	508.17	514.55
9	10	71	117	9.2482	3.7797	1.8992	2.2933	4.7217	7.7292	18.376	46.038	73.699	123.63	156.85	192.44	216.56	233.79	294.99	352.96	476.44	575.93	646.39	658.07	646.2	629.29	578.49	586.18	633.07	710.39	721.85	696.46	673.9	664.9	613.04
9	11	76	118	35.688	19.55	9.9227	3.8013	8.2137	19.777	31.514	38.231	28.681	19.472	16.205	28.342	51.001	85.111	132.59	201.5	282.46	365.99	404.39	391.29	369.32	355.77	379.16	389.52	393.98	394.69	396.7	388.15	363.92	308.24	268.36
9	11	114	119	0.30337	0.73764	1.1719	1.062	0.6277	0.19343	0.84437	2.3669	3.8895	3.9425	2.42	0.89742	0	0	0	0	0.83578	46.183	119.34	214.03	241.03	220.75	165.63	131.16	109.3	88.678	55.085	24.063	5.1194	1.7249	5.2197
9	11	141	120	1.0572	7.6222	14.187	19.583	13.018	6.453	0	0	0	0	0	0	0.21719	7.8185	29.642	63.461	115.62	176.68	258.02	310.1	323.85	273.72	222.52	186.35	182.11	187.94	186.48	177.01	142.94	111.24	85.345
9	11	165	121	28.365	30.1	38.222	45.151	51.291	49.331	54.497	62.801	76.375	82.442	70.955	62.708	56.051	68.748	98.215	132.97	161.1	162.8	161.52	149.96	143.27	124.4	126.95	125.8	144.42	159.45	181.3	182.93	160.77	142.08	128.02
9	11	181	122	0	0	0	0.084182	2.4288	4.7733	7.1179	4.9426	2.789	2.1357	3.5735	5.1264	3.4351	6.5362	11.999	24.271	36.804	61.197	96.613	125.83	126.12	106.07	97.15	111.88	121.85	104.81	76.786	60.521	59.212	50.578	40.244
9	14	22	123	67.609	101.19	136.24	152.96	166.86	168.71	24.719	39.112	164.1	164.1	137	130.57	151.3	230.67	310.47	370.1	460.36	552.37	633.56	519.16	470.63	456.74	507.02	465.96	650.09	629.23	570.75	414.29	285.7	254.65	310.98
9	14	38	124	2.1574	4.5811	7.0047	5.4626	3.0389	0.61526	0	0	16.412	73.766	131.12	174.44	166.28	158.12	156.48	194.26	278.2	468.24	619.75	871.27	1025.7	1140.2	1177.7	976.68	690.61	558.29	506.39	488.4	469.52	430.63	382.82
9	14	206	125	0	0	0	0	0	0	0	0	0	0	0	0	4.2963	8.847	13.398	10.011	5.4603	0.90961	0	2.6213	12.322	21.586	26.068	16.804	6.4627	0	1.9053	4.1786	6.452	5.242	6.0982
9	16	44	126	10.898	5.7323	0.55162	0.035134	0.0079647	0.0042724	0.47112	1.0121	1.5536	1.2321	0.69052	0.14898	0	5.117	26.244	64.388	117.1	158.11	176.47	173.4	168.18	167	173.2	172.92	172.33	161.76	134.91	111.65	86.059	98.067	107.43
9	20	2	127	66.54	54.894	67.659	94.333	124.3	138.82	125.75	90.737	67.517	76.592	99.773	119.87	120.86	122.06	125.99	148.65	233.22	324.15	425.08	443.87	446.22	419.52	403.54	403.78	385.79	356.31	302.87	282.64	293.43	327.52	364.04
9	20	27	128	14.639	1.1236	0	0	0	11.966	26.129	40.292	43.317	43.73	44.143	38.866	31.097	23.415	17.681	11.443	4.8201	11.83	46.543	84.966	127.52	133.23	130.35	97.069	61.475	30.288	13.683	13.865	16.295	20.593	40.931
9	25	73	129	0	0	0	0	0	0.05521	0.13616	0.21711	0.1993	0.11835	0.037397	0	0	0	0	0	0	2.4453	5.633	8.8206	8.3343	4.8279	2.8434	4.34	7.1582	7.3384	4.5203	1.7021	0	0	3.1518e-07
10	5	185	130	109.88	74.426	58.819	50.797	53.078	41.307	34.822	40.869	71.931	98.949	99.095	86.483	85.412	89.961	90.487	75.421	79.888	117.73	172.09	168.43	106.2	51.008	23.613	58.165	91.108	150.28	158.46	171.26	127.99	101.72	69.091
10	16	85	131	40.994	31.676	70.76	92.918	137.54	157.31	163.19	159.13	132.31	122.41	128.24	152.84	159.24	157.41	171.96	222.87	301.89	416.67	515.45	612.89	667.02	702.78	655.07	621.39	577.01	517.02	427.15	386.38	384.05	379.55	319.07
10	18	109	132	54.714	46.283	28.757	8.6143	1.4278	0	0	0.93559	2.4228	3.9101	5.1028	6.0613	7.0198	32.104	86.761	146.37	184.39	189.31	204.09	231.13	293.78	344.13	356.03	283.66	201.51	159.26	172.35	184.13	184.29	135.04	88.342
10	19	9	133	0	0	0	0	4.2444	10.705	16.695	31.762	50.441	69.119	87.166	105.24	124.23	178.69	292.67	382.04	396.42	352.32	330.45	399.07	676.77	1010.2	1272.1	1139.4	987.41	815.08	554.64	371.18	212.84	179.41	110.14
10	19	75	134	5.8731	14.35	30.676	46.598	36.321	22.203	4.0494	0	0	0	28.886	78.434	127.98	142.75	89.604	43.144	28.241	53.362	76.889	87.972	76.376	43.568	16.117	60.54	89.981	119.58	89.813	53.159	26.598	78.747	117.36
10	19	80	135	33.04	38.553	27.621	15.834	4.0471	6.0905	17.073	27.379	25.634	15.328	5.0226	4.1729	26.343	51.091	95.661	124.44	198.88	274.41	383.35	472.67	535.59	492.34	508.71	521.08	450.61	328.09	189.89	93.507	77.409	86.767	123.78
10	19	114	136	0	0	0	0	0	0	0	0	0	7.1857	19.006	39.37	49.809	49.278	46.894	43.725	59.742	110.59	214.58	340.18	441.78	468.5	439.32	370.58	252.81	159.79	93.652	46.649	35.757	20.803	10.573
10	19	155	137	10.123	7.6882	4.8722	3.1853	1.4985	0	0	0	0	0	0	0	0	0	0	2.266	7.9379	15.252	22.236	22.506	21.492	16.867	15.551	15.181	16.456	19.418	20.176	13.102	6.029	0	0
10	21	183	138	1.8859	1.4193	0.91906	0.25972	1.3441	2.8344	4.7695	4.1433	2.4106	0.67798	0	8.7174	17.652	45.411	67.041	86.951	73.856	44.198	20.855	41.833	86.345	136.55	162.78	182.54	185.52	138.45	82.815	29.596	10.051	10.184	15.693
10	23	33	139	9.3419	14.135	13.952	8.4921	3.032	18.622	51.125	83.629	91.91	73.524	59.38	41.127	30.364	21.794	25.86	66.27	119.53	203.56	275.2	351.6	399.53	473.28	555.02	581.39	450.84	307.02	175.21	115.48	55.752	17.667	7.8622
10	24	89	140	0	0	0	0	0	0	0	0	0	0	0	0	0	0	0	8.4517	56.371	107.54	147.23	122.25	108.5	121.67	186.91	227.83	210.94	141.72	68.877	32.639	26.831	33.465	39.577
10	29	12	141	178.67	220.84	257.89	271.42	216.02	153.39	129.83	182.42	250.49	278.15	198.49	125.18	63.013	86.082	136.92	228.52	363	455.29	508.87	442.63	370.85	321.31	338.89	362.1	329.71	320.4	325.62	339.84	307.72	277.3	243.44
10	29	47	142	20.342	28.07	50.213	27.211	49.028	76.991	109.62	132.08	136.97	134.13	121.55	105.8	84.838	66.579	89.392	127.95	205.58	271.76	337.3	365.94	386.55	396.44	387.72	330.63	267.8	268.86	293.69	249.8	186.4	139.55	105.04
10	31	35	143	220.12	277.05	259.86	201.33	143.71	111.77	93.491	75.97	126.13	185.84	244.61	248.09	239.96	234.09	234.21	341.44	457.2	535.94	508.23	460.59	497.49	647.35	939.3	925.07	706.07	438.75	295.44	274.53	288.14	306.96	309.14
10	31	89	144	0	0	0	0	0	0	0	0	1.1006	3.1035	5.1063	7.7975	9.92	12.043	0.55332	2.2427	3.932	4.758	4.474	7.3544	10.571	13.09	9.8535	4.703	0.96872	5.4402	9.9254	13.673	9.0855	4.917	0.97967
10	33	33	145	65.538	89.006	116.58	75.36	30.339	8.0459	0.047682	0	0	0	0	0	0	20.795	63.028	105.26	127.75	122.4	130.77	161.09	212.79	246.64	244.71	219.57	128.57	70.133	56.272	61.693	87.166	75.446	61.906
10	37	15	146	486.97	455.34	400.37	399.75	375.7	349.71	278.32	251.03	252.07	294.31	413.42	568.74	708.8	728.01	640.57	575.21	580.62	693.8	788.92	842.44	836.81	883.39	866.12	873.91	805.79	703.87	705.55	720.61	762.82	760.07	794.14
11	1	91	147	5.611	8.3073	7.1454	5.6133	4.1291	8.1176	13.173	18.229	19.414	19.369	24.749	44.066	70.588	86.737	77.184	55.71	42.874	51.772	75.88	80.447	80.473	79.454	99.4	102.37	88.936	65.529	53.733	69.284	98.519	89.617	74.487
11	3	141	148	31.114	32.656	38.283	32.584	23.989	17.749	13.91	16.119	13.868	13.878	10.843	12.612	17.018	26.527	40.35	61.545	78.748	95.548	105.8	124.23	137.46	145.63	137.58	128.97	126.35	112.92	83.693	47.607	28.985	28.012	33.431
11	4	25	149	0	9.9916	6.493	2.9944	0	1.9492	5.6967	9.4443	13.869	19.128	24.387	25.36	17.798	12.388	27.789	77.066	143.95	229.74	320.1	401.01	433.21	390.88	324.5	262.42	235.39	221.83	204.78	178.73	139.64	126.53	113.09
11	4	50	150	30	20.634	11.268	12.802	19.91	27.309	23.375	16.755	12.622	19.12	30.563	33.475	30.922	18.642	8.2242	4.4852	18.762	43.518	73.097	98.45	117.82	123.44	111.95	80.112	53.663	32.808	30.752	29.085	27.963	23.501	14.01
11	4	54	151	22.608	17.32	18.435	23.226	32.594	33.105	30.531	23.072	22.285	23.3	30.778	42.535	59.894	72.454	83.266	90.311	110.45	136.79	165.72	200.69	224.61	242.36	224.35	184.45	142.83	119.31	121.92	131.29	132.05	121.8	103.39
11	4	85	152	4.9253	7.7181	6.1367	3.5588	0.98076	0.17597	0.37787	0.57977	0.45881	1.2281	2.1022	3.1232	5.3374	8.1171	13.157	25.238	40.743	55.336	65.982	79.487	95.819	105.74	101.45	89.135	80.172	69.268	59.343	38.607	20.842	7.971	4.7759
11	4	88	153	0	0	0	1.1502e-06	2.3122e-06	3.4742e-06	2.5031e-06	1.3411e-06	1.7914e-07	0	0	0	0	0	1.6842	8.6905	19.708	36.476	52.343	77.075	97.511	108.18	96.084	67.718	43.491	27.812	25.035	22.696	18.968	13.064	3.3059
11	5	110	154	43.374	37.313	31.015	33.46	41.882	46.921	48.97	50.435	56.72	63.237	68.752	77.69	87.253	97.196	96.481	93.098	96.527	108.38	126.44	144.35	158.1	170.49	169.19	171.65	170.41	179.18	162.88	140.63	107.58	84.252	66.787
11	6	43	155	22.679	19.75	15.734	14.069	14.723	16.031	18.883	24.864	32.372	43.967	51.411	56.379	53.519	62.955	89.801	123.86	149.59	161.08	182.98	214.19	243.44	245.02	229.86	202.86	172.96	172.22	174.75	174.2	157.21	137.03	76.15
11	7	81	156	1.2856	0.29725	0	0	0	29.406	24.968	20.826	25.215	29.141	32.865	27.697	25.24	23.12	28.442	48.631	82.797	115.54	125.11	115.54	109.44	123.48	130.78	131.68	111.88	121.95	105.9	101.52	84.288	62.592	64.331
11	7	104	157	0	0.088813	1.553	3.0172	5.9719	8.2101	10.418	11.198	8.5655	6.1668	4.9642	10.027	15.858	20.226	14.375	13.409	12.989	22.4	36.29	56.203	73.141	72.221	57.609	37.663	31.236	28.437	31.821	29.239	24.11	28.754	38.122
11	8	47	158	2.0875	5.2158	8.5669	9.3782	6.6844	3.7491	2.0261	8.119	7.8302	8.3161	11.374	13.433	18.233	28.145	40.29	55.45	68.161	79.279	83.793	83.97	91.87	100.84	109.33	112.85	111.49	98.393	85.806	63.787	57.249	53.78	53.7
12	1	234	159	16.4	26.798	33.288	32.279	50.585	72.313	97.361	98.755	86.748	73.268	54.055	34.566	18.335	11.673	11.126	8.176	23.041	77.935	133.33	168.62	138.97	110.02	89.39	80.541	82.611	70.751	65.794	36.729	24.604	27.197	55.925
12	2	60	160	332.23	322.5	360.73	383.25	430.2	507.07	606.47	580.59	534.38	440.24	365.54	345.01	407.12	498.71	581.66	670	730.76	804.22	896.27	1034	1143.8	1180	1060.2	959.16	968.32	928.77	933.04	820.72	801.7	837.88	969.87
12	2	89	161	53.673	75.935	110.69	114.05	91.386	66.65	45.465	35.022	18.102	10.375	12.216	89.586	172.34	252	246.99	210.13	253.42	407.83	686.06	856.18	826.62	666.24	557.05	600.82	567.38	489.98	330.86	222.52	214.49	322	479.68
12	2	138	162	0	0	0	0	0	0	0	0	0	0	0	0	0	9.1547	38.413	121.5	219.95	361.24	476.61	531.88	525.77	443.38	393.2	351.94	389.38	345.05	347.18	314.83	310.08	255.23	201.08
12	2	167	163	21.785	10.399	0.080879	1.0127	8.6456	27.425	70.809	113.93	143.04	145.21	160.77	153.92	140.33	138.14	157.57	203.35	232.88	313.85	418.39	514.32	533.83	492.37	426.02	384.77	361.79	372.49	355.58	330.25	263.8	243.56	258.87
12	2	217	164	31.645	18.611	7.1279	2.6873	5.18	10.81	28.824	53.722	72.705	62.869	64.431	77.862	112.85	129	130.06	141.44	178.67	269.56	349.48	376.69	346.88	333.52	360.82	438.87	468.83	446.9	307.17	226.49	163.23	137.31	139.55
12	3	53	165	0	0	0	25.531	56.769	88.006	82.38	64.16	45.94	31.223	18.206	5.1893	2.5938	6.9071	70.942	358.26	833.21	1350	1650.1	1676.6	1521.9	1310.7	1057.2	857.88	752.52	775.29	777.03	837.64	873.36	728.39	519.13
12	3	69	166	37.954	142.47	248.75	295.66	299.07	301.56	313.44	339.27	382.98	440.19	493.63	517.93	522.84	512.72	561	642.99	906.22	1148.6	1361.6	1412.3	1459.1	1601.3	1625.1	1581.8	1452.9	790.15	694.22	771.15	838.78	901.98	800.32
12	3	222	167	0	0	0	0	0	0	0	0	0	0	0	0	0	0	0	44.44	108.06	172.92	170.37	139.19	115.92	141.91	164.65	174.14	203.57	203.16	160.64	107.18	81.136	66.001	73.077
12	5	77	168	0	0	0	0	0	0	0	0	0	0	0	0	0	0	0	4.7871	69.765	182.76	336.02	485.11	582.03	593.57	471.52	304.58	180.28	145.77	155.02	161.47	140.62	105.46	71.326
12	5	164	169	11.099	22.722	34.344	47.949	64.496	81.043	80.987	73.204	59.474	44.951	26.807	10.189	37.732	102.9	166.47	192.27	185.65	196.94	242.38	307.93	341.93	337.35	271.3	217.44	182.51	202.6	226.28	234.62	189.5	151.01	109.48
12	5	214	170	0	0	0	0	0	0	1.9758	5.6657	8.5051	10.202	9.9797	9.7574	8.5011	7.786	9.7171	42.066	107.86	189.34	273.22	314.78	332.18	296.39	264.23	237.05	241.21	233.15	244.1	215.71	194.21	134.59	101.15
12	5	217	171	55.593	42.591	42.026	34.653	21.473	13.075	20.491	31.08	49.258	57.38	64.128	51.445	40.018	33.544	58.259	117.19	196.45	289.77	340.03	342.06	271.02	218.1	193.38	223.36	261.35	299.71	304.28	267.22	216.22	179.62	148.65
12	5	230	172	3.6883	3.0288	1.723	6.5877	15.942	25.713	24.749	15.973	7.5735	17.451	40.664	65.107	72.049	70.586	65.958	78.798	87.664	100.67	108.25	124.6	143.22	159.31	156.21	147.87	125.02	115.86	112.76	111.74	92.917	57.009	33.03
12	6	74	173	0	0	0	0	0	0	0	0	0	0	0	0	0	16.909	38.404	90.04	308.33	603.95	896.64	1049.9	1181.8	1257.6	1215.2	1019.6	852.91	683.15	439.16	195.17	34.412	36.121	38.784
12	6	79	174	50.227	11.383	0	0	0	1.8287	4.7087	7.5887	23.993	50.897	77.8	76.873	47.089	17.305	30.179	144.59	341.09	521.94	655.63	644.57	608.09	493.08	463.83	464.92	557.28	562.71	542.34	361.36	236.32	118.98	130.38
12	6	92	175	28.54	42.099	64.716	93.882	95.741	70.657	38.06	17.8	20.707	26.797	29.369	19.431	9.4933	3.4302	7.0797	20.439	124.15	341.94	549.94	636.79	525.03	416.12	348.53	357.75	363.7	366.85	330.35	297.03	229.51	177	127.11
12	6	101	176	0	0	0	0	0.57545	1.9142	3.2529	3.6335	2.2948	0.95606	0	0	0	5.2535	13.096	44.429	196.99	439.44	668.09	760.05	749.76	733.28	743.74	754.82	763.98	692.4	492.81	294.9	123.98	89.57	54.883
12	6	230	177	0	5.8369	13.743	21.649	19.019	11.113	3.2074	0	0	0	0	0	0	15.745	51.219	89.684	130.09	140.5	150.64	130.72	126.58	119.5	121.2	131.21	143.13	150.4	117.3	83.081	65.628	95.98	148.06
12	9	46	178	159.41	143.73	165.44	204.11	228.59	249.19	196.89	151.87	38.59	30.634	35.799	60.873	87.78	130.42	204.47	270.32	316.16	302.22	356.57	449.3	584.25	592.32	525.03	376.05	381.98	277.55	231.13	243.18	298.52	356.56	383.99
12	10	56	179	0	0	0	0	0	0	0	0	0.98523	3.3801	5.7749	6.5935	4.3443	2.0951	9.8773	57.257	107.16	152.1	179.21	235.44	290.09	306.05	267.39	228	199.34	180.88	162.42	158.32	150.15	142.63	78.91
12	10	64	180	4.5376	6.3944	4.2692	2.144	0.018824	0	0	0	0	0	0	0	0	0	0	0	10.851	135.37	268.04	386.28	342.31	302.85	267.74	263.41	224.12	184.82	138.59	84.675	30.763	0	0
12	10	82	181	0.1349	0.67319	1.2115	1.5575	1.0192	0.4809	0	0	0	0	0	0	5.8575	97.791	208.4	315.83	277.53	190.04	116.68	131.57	180.05	207.42	225.96	253.37	288.67	290.79	264.01	232.07	181.56	139.61	115.85
12	12	70	182	27.241	17.989	8.738	1.9028	1.2208	0.53881	0	0	0	0.96183	6.695	12.428	17.063	12.311	17.077	29.818	67.478	104.74	139.84	182.29	200.71	209.83	167.67	133.2	105.87	116.51	134.72	154.55	120.21	72.51	22.548
12	12	100	183	53.864	64.906	41.817	18.728	0.32155	2.0239	3.7262	5.0305	3.3282	1.6259	0	4.8543	9.9441	15.034	25.745	50.226	76.64	124.82	176.88	225.77	223.18	203.73	186.53	177.36	129.93	70.767	25.419	34.822	56.353	91.154	76.757
13	1	35	184	10.645	0.3189	1.1181	1.9385	2.1392	1.37	0.60088	1.3996	7.7968	14.194	19.291	16.832	14.372	37.605	165.71	492.86	900.32	1344.8	1595.4	1737.2	1734.6	1731.3	1733.2	1680.4	1587.8	1469.2	1320.6	1261.4	1238	1032.1	893.69
13	1	155	185	28.12	20.196	11.925	4.9991	1.631	7.4946	13.358	2.8056	12.603	23.592	35.294	42.815	47.649	48.615	42.535	41.479	42.939	58.887	82.596	106.82	106.62	83.425	55.779	50.619	53.276	61.04	88.551	94.892	99.197	74.863	41.931
13	2	94	186	57.938	31.707	45.722	37.534	34.111	44.937	44.808	47.561	50.314	51.193	34.063	17.648	8.8431	17.039	25.635	69.132	146.19	241.78	280.18	250.4	202.83	188.89	215.16	233.95	223.94	170.7	138.69	118.83	130.67	129.59	138.53
13	2	115	187	0	0	0	0	0	0	10.747	22.413	34.08	36.492	37.261	38.463	40.638	43.002	49.677	108.84	181.04	283.5	353.6	417.76	460.85	441.79	409.19	337.26	296.37	259.85	242.23	220.57	173.58	137.99	99.637
13	2	190	188	0	0	0	0	0	0	0.056401	0.21151	0.36662	1.0042	3.4161	20.185	41.419	66.729	81.1	99.556	129.34	172.07	226.49	269	289.66	275.46	250.91	237.01	234.73	228.43	190.83	170.92	154.16	171.63	142.16
13	3	54	189	49.33	55.168	41.95	32.673	25.417	25.558	31.532	46.314	73.699	93.981	116.57	144.96	180.12	211.76	224.09	247.66	285.55	371.78	496.24	631.57	690.07	670.42	607.75	545.45	505.33	496.79	491.91	498.9	473.89	482.88	410.06
13	3	123	190	67.246	60.357	69.44	76.266	68.255	51.471	51.269	56.967	68.571	72.423	77.335	90.287	94.722	111.51	118.01	147.06	170.19	188	185.07	194.93	221.49	253.2	227.6	184.01	153.64	183.69	217.45	217.18	148.97	99.719	76.606
13	3	156	191	0	0	0	0	0	2.1161	8.5656	15.042	18.315	11.992	5.6349	0.2458	0.1187	0	0	0	7.9146	51.6	98.976	135.88	120.2	96.953	76.651	68.098	60.3	50.272	41.665	35.755	32.35	28.608	21.634
13	4	103	192	75.155	68.058	66.329	64.534	62.663	60.791	59.749	61.494	63.633	64.577	55.778	46.252	48.652	77.301	109.83	153.78	206.76	271.26	304.57	297.13	283.58	307.23	337.74	345.51	312.32	249.39	208.5	175.37	181.55	193.61	212.35
13	4	177	193	0	0	0	0	0	0	0	0	0	0	0	0	0	1.5398	6.7656	29.804	62.962	102.38	124.71	152.56	180.78	196.57	179.08	126.79	91.925	73.142	90.515	98.615	114.38	97.076	75.984
13	5	38	194	0.0050345	0	0	0	0	0	0	0	0	0	0	0	0	41.078	195.6	420.45	665.6	813.4	860.56	830.16	778.31	750.39	737.12	679.03	646.54	616.7	633.87	606.02	582.42	508.63	451.03
13	5	150	195	0.11808	2.1136	4.1092	5.9932	10.151	23.388	38.542	49.115	43.775	34.352	23.473	16.37	11.163	7.7457	5.4482	3.863	14.193	47.495	98.327	137.06	134.84	97.658	61.568	53.544	59.974	60.816	47.879	38.583	29.054	19.11	9.0301
13	6	1	196	0	0	0	0	0	0	0	0	0	0	0	0	7.9673	67.625	232.88	833.48	1779.1	2936.6	3649.4	4174.6	4201.8	3888.2	3366.5	2910.8	2473.5	2158	1899.5	1633.4	1467.1	1050.2	960.82
13	6	4	197	0	0	0	0	0	0	0	0	0	0	0	0	4.0032	47.795	116.82	410.23	891.84	1559.7	2160.5	2530.9	2594.1	2504.6	2363.5	2314	2134.3	1909.4	1624.3	1339.3	1218.9	997.18	944.7
13	6	20	198	0	0	0	0	0	0	0	0	1.9475	7.3488	17.978	25.887	29.506	51.358	134.92	328.27	616.84	881.57	1043.7	937.19	922.02	912.52	932.62	974.2	964.31	870.17	756.32	692.59	697.4	730.56	795.38
13	6	40	199	6.4333	5.4743	4.4668	2.8797	2.7338	2.5879	2.6033	1.6054	22.531	47.471	73.018	64.21	46.454	28.793	41.058	74.001	117.74	139.5	152.4	170.1	191.07	212.38	229.77	222.79	188.91	129.37	87.443	62.594	58.248	55.867	62.766
13	6	67	200	0	0	0	0	0	0	0	0	0	0	0	0	0	0	0.038815	0.22172	1.4368	11.068	25.098	64.698	96.744	113.41	78.138	40.133	8.2209	0	0	0	0	0	0
13	7	4	201	0	7.0488	15.148	23.246	27.635	31.087	34.538	34.525	33.207	31.889	33.87	37.595	41.32	44.69	149.73	381.51	850.69	1431.3	1943.8	2235.5	2277.5	2201.3	2114.9	1888.2	1684.7	1542	1463	1396.1	1319.6	1255.7	1207.2
13	7	9	202	13.135	18.401	24.189	29.977	22.758	13.446	4.1352	4.0329	6.3866	8.7403	13.432	19.044	24.656	22.633	106.12	313.21	750.93	1283.8	1714.4	1869.4	1750.3	1533.2	1435.9	1260.4	1157.8	1088	1086	1065	990.81	894.04	841.38
13	8	1	203	0	0	0	0	0	0	0	0	0	0	0	0	0	0.45134	22.735	240.66	876.67	1601.5	2226.5	2367.1	2340.9	2142.4	1868.6	1609.3	1423.9	1277.9	1171.6	1036.7	928.97	797.16	700.22
13	8	33	204	0	0	0	0	0	0.20124	1.1379	6.1512	10.874	14.328	9.6105	4.6862	0.45281	3.1474	14.363	32.282	94.5	162.48	240.07	306.79	351.65	382.71	333.65	277.91	226.16	159.69	165.48	162.94	128.37	94.923	59.836
13	10	24	205	0	0	0	0	0	0	0	0	0	0	0	0	0	0.15726	1.9258	7.6361	89.522	208.31	354.76	412.23	400.06	322.38	250.98	202.49	185.92	155.46	124.96	95.154	92.422	91.162	98.464
13	12	49	206	31.598	21.021	16.534	9.9725	5.7111	1.6754	3.1892	7.6166	12.29	11.185	7.0754	2.4024	2.1756	6.6209	11.384	14.476	13.397	12.317	11.823	19.231	26.941	33.875	27.573	21.637	13.553	10.958	9.4396	7.8927	5.3008	2.7089	0.11698
13	16	21	207	0	0	0	0	0	0	0	0	0	0	0	0	2.1349	19.79	37.944	55.518	41.14	28.003	19.312	30.59	39.172	35.629	28.632	22.314	30.339	45.035	61.967	66.618	52.591	38.707	32.347
13	17	13	208	0	0	0	0	0	0	0	0	0	0.006447	0.35545	0.70446	6.0003	11.069	24.941	31.654	49.606	51.685	73.354	80.316	92.183	72.969	50.511	38.312	42.141	58.878	60.414	57.425	43.334	32.512	21.684
13	18	1	209	0	0	0	0	0	0	0	0	0	0	0	0	0	47.042	386.52	1112.2	2200.1	3489.8	4394.2	4797.1	4457.2	4062.3	3753.1	3714.7	3636.9	3541.7	3282.4	3062.4	3076.9	3011.9	2922.2
13	18	18	210	0	0	0	0	0	0	0	0	0	0	0	1.2241	3.4782	13.739	66.841	145.35	238.16	304.76	380.5	452.36	509.97	487.38	427.67	343.7	310.48	297.47	307.1	319.62	340.18	329.26	242.34
15	3	24	211	23.973	22.085	18.721	11.96	5.1992	0	0	0	0	0	0	0	0	0	0	1.9046	66.013	211.5	381.35	499.88	485.04	430.78	325.49	209.22	142.41	150.5	206.97	176.42	89.013	58.413	11.184
15	3	91	212	3.0501	6.151	9.5197	21.45	28.215	35.428	28.193	23.082	17.881	17.574	20.145	21.455	24.495	27.747	33.027	70.77	117.8	167.09	179.92	171.18	154.97	153.26	171	155	152.77	127.44	100.87	79.363	74.875	76.54	91.84
15	5	16	213	0	0	0	0	0	0	0	0	0	0	0	0	0	12.028	162.9	676.34	1613.2	2498.9	2974.7	2742.1	2336.6	1927	1776.1	1723.3	1673.4	1691.7	1620.3	1440.4	1599.9	1770.9	1975.8
15	5	122	214	0	0	0	0	0	0	0	0	0	0	0	0	0	0	0	0	0	0	0.049201	0.21132	0.37344	0.4605	0.29838	0.13626	0	0	0	0	0	0	0
15	6	30	215	23.057	23.438	25.282	15.782	12.906	10.935	14.464	0.35076	0	0	0	0	0	9.3643	50.666	96.409	152.52	168.01	215.58	231.6	236.42	219.34	214.85	100.69	105.87	205.57	234.75	270.6	219.83	138.05	74.62
16	4	35	216	0	0	43.856	27.149	10.442	0	0	0	0	0	0	0	1.5277	74.18	216.62	526.05	877.18	1149.1	1156.3	961.12	732.34	625.25	614	670.4	722.89	804.79	919.69	919.08	708.78	540.24	791.03
17	1	65	217	22.538	17.099	10.536	35.791	29.261	25.795	22.011	19.715	15.635	16.997	25.654	40.406	46.602	46.073	43.399	46.756	80.876	131.79	195.88	228.38	239.27	216.07	197.5	182.07	168.74	127.47	95.709	81.489	98.772	134.19	167.45
17	1	108	218	14.278	0	22.039	10.67	4.5781	5.2016	7.5525	6.1598	3.7823	2.9134	7.0264	13.511	19.154	17.918	20.526	49.557	109.47	166.72	183.8	150.13	108.33	83.203	87.048	116.96	132.2	131.63	106.08	74.535	83.738	107.34	113.55
17	2	12	219	0	0	0	0	0	0	0	0	0	0	3.781	10.246	21.374	98.504	246.76	478.24	687.2	785.88	782.66	676.71	580.53	487.56	455.25	438.99	454.18	471.41	459.99	478.95	569.79	671.59	806.57
17	2	16	220	4.2245	10.199	26.794	32.812	44.723	80.836	116.57	133.81	86.448	40.486	4.0327	7.1236	31.564	67.893	133.91	174.47	206.32	203.9	267.51	329.99	381.41	354.85	292.41	268.3	253.73	274.92	255.14	259.1	239.64	137.08	139.72
17	2	100	221	1.8772	29.459	53.716	32.419	14.143	1.1085	0	0	0	0.24282	6.6892	13.906	22.283	31.241	40.872	51.6	67.888	85.125	111.01	111.55	107.98	96.758	117.09	136.46	140.9	111.9	91.171	102.57	64.662	73.44	22.695
17	3	86	222	0.92751	0.13508	0	0.95267	2.8284	4.378	5.9224	7.0325	7.8033	8.4738	9.3637	10.254	10.153	6.5905	3.0274	2.6307	20.132	38.306	56.013	49.35	46.239	44.112	46.13	46.955	45.656	48.422	43.304	44.804	9.8011	6.9393	18.92
17	4	13	223	226.71	157.25	176.9	240.08	306.98	374.74	437.03	482.15	550.16	579.27	600.4	610.16	681.62	750.15	758.15	683.64	587.17	495	415.4	360.53	383.67	438.72	480.01	605.26	742.3	890.38	819.74	743.64	691.1	699.77	707.9
17	4	107	224	0	1.9489	7.1003	14.378	18.644	25.155	31.5	52.981	79.298	81.359	68.522	57.094	44.14	37.992	43.882	57.244	74.187	111.96	156.12	192.05	179.33	146.94	120.16	115.7	140.28	169.23	153.94	110.8	71.461	36.932	30.747
17	6	43	225	10.937	5.9635	2.0498	0	0	0	0	0	0	0	0	0	0	2.2393	10.127	18.399	27.197	33.335	38.49	39.069	27.63	16.475	8.7721	16.15	23.843	35.971	37.67	39.369	5.8932	15.549	27.122
18	2	100	226	2.9975	0	0	0	0	0	0	0	0	0	0.27897	1.761	3.2707	4.561	3.2319	1.8695	24.176	80.317	191.9	279.72	358.81	344.73	276.94	192.66	124.38	72.307	32.492	10.012	0	0	2.1637
18	3	3	227	0	0	0	0	0	0	0	0	0	0	0	0	0	0	0	12.822	135.2	318.32	502.33	538.84	612.95	635.12	654.94	522.67	380.29	290.13	248.67	218.64	190.6	171.28	151.96
18	3	93	228	0	0	0	0	0	1.217	3.2553	5.2936	5.1913	3.153	1.1148	1.7348	4.2931	6.8515	6.8022	12.25	34.421	95.282	186.61	256.07	266.59	191.09	121.71	54.506	41.956	36.297	51.516	85.943	131.9	154.46	143.27
18	3	176	229	4.3388	2.0001	0	0	1.3362	4.7379	8.1396	9.3586	5.9569	2.5553	0	0	0	0	0	0	0.1079	5.8465	12.185	21.187	29.761	35.261	35.497	23.97	11.679	1.7981	0	0	0	0	0
18	4	24	230	74.565	64.642	54.719	58.672	67.713	76.755	57.563	32.039	6.5143	3.939	9.2278	14.517	32.886	57.618	82.35	146.74	237.92	392.26	753.72	1174.4	1562.2	1599.9	1443.6	1223.3	981.13	732.54	499.52	259.78	203.04	139.63	87.564
18	4	67	231	1.5006	0.44548	0	0	0	0	0	0	0	0	0	0	0	0	22.032	85.702	184.14	332.17	495.66	616.08	692.27	665.05	642.37	582.18	556.62	528.62	500.53	363.28	223.45	111.51	89.794
18	4	116	232	3.1906	7.0082	10.826	8.3224	4.7169	1.6298	1.9556	3.3928	3.9999	2.5628	1.1256	1.1721	10.824	21.675	42.884	95.184	198.71	319.99	458.27	550.68	608.63	590.66	539.37	475.19	420.88	361.48	316.5	248.21	162.29	83.303	33.613
18	4	138	233	0	0	0	0	0	0	0	0	0	0	0	0	0	0	22.262	71.249	145.99	279.91	498.39	692.15	785.05	662.72	530.77	432.39	462.4	494.88	504.33	344.64	211.21	128.72	116.97
18	4	162	234	27.019	27.526	41.062	51.041	61.247	46.64	28.341	9.9731	2.962	1.5155	0.06909	0.59461	3.4501	6.3056	8.383	7.2274	13.937	49.521	126.29	188.18	207.98	156.3	107.35	74.386	59.723	51.63	36.447	32.916	24.992	20.057	15.851
18	5	68	235	0	0	0	0	0	0	0	0	0	0	0	0	0	0	0.30416	33.936	86.14	161.33	237.45	331.73	399.2	484.49	491.77	503.93	443.48	326.42	188.32	76.42	34.1	13.643	14.992
18	5	116	236	0	0	0	0	0	0	0	0	0	0	0	0	2.7179	6.734	11.669	61.116	151.24	246.19	319.69	365.68	420.06	411.36	378.88	316.69	234.33	210.55	201.82	220.12	210.89	186.01	136.79
18	6	69	237	0	0	0	0	0	0	0	0	0	0	0.80264	1.9383	3.573	5.1099	14.011	58.597	144.01	240.93	265.19	246.54	210.24	212.44	210.23	196.87	175.11	153.72	139.91	156.51	177.7	178.71	147.16
18	7	22	238	40.995	62.289	47.246	25.952	4.6585	7.5346	17.179	26.824	24.612	17.539	10.465	6.2609	3.6894	3.9761	21.297	62.481	217.83	577.98	1070.2	1429.9	1573.1	1411	1108.2	845.05	665.41	602.28	486.83	339.96	188.74	112.79	80.461
18	7	26	239	14.721	11.322	7.5254	4.7086	1.8918	0	0	0	0	0	0	0	0	0	21.205	105.89	338.98	771.9	1304.2	1673.6	1815.8	1790.9	1670.1	1457.8	1165.8	908.43	686.25	505.22	341.09	231.54	172.27
18	7	71	240	0	0	0	0	0	0	0	0	0	0	0	0	0	0	0	0	0	62.593	94.89	128.43	184.47	195.73	198.27	143.74	89.686	38.632	17.835	11.309	7.0419	2.7752	0
18	7	108	241	0	0	0	0	0	0	0	0	0	0	0	0	0	0	0	0	13.786	70.774	120.45	150.91	153.64	153.26	150.73	119.35	74.547	39.493	30.278	30.549	29.321	21.252	10.787
18	7	111	242	0	0	0	0	0	0	0.51007	1.4969	2.6847	3.6022	3.5867	3.2251	1.7583	0.82614	1.2519	27.803	75.257	127.38	180.81	210	234.16	222.98	177.15	118.15	96.007	98.005	115.51	119.44	97.5	75.56	64.724
18	7	131	243	0.26131	1.3152	6.9827	12.322	16.132	12.993	8.3366	4.4116	3.3625	2.3346	3.6642	5.6268	8.0046	11.89	18.358	39.029	83.913	122.22	209.85	179.65	151.84	139.88	148.48	131.41	125.27	111.98	127.96	138.73	120.06	69.736	34.579
18	9	38	244	0	0	0	0	0	0	0	0	8.2856	27.951	47.617	64.93	78.726	98.601	133.97	211.99	323.12	469.46	597.44	764.13	826.92	870.33	902.53	893.53	746.57	581.53	415.24	330.03	238.79	174.37	146.3
18	9	148	245	80.627	82.651	86.58	94.408	120.13	158.63	201.34	238.87	262.5	270.87	241.13	182.74	100.47	48.674	46.812	89.985	200.85	342.7	582.29	772.86	857.19	755.64	610.19	503.24	464.64	423.97	356.32	331.7	289.45	263.51	202.2
18	10	15	246	0	0	6.8301	16.512	26.193	79.509	161.23	247.9	244.99	167.28	78.662	32.062	31.477	34.687	56.519	97.418	143.17	179.04	191.15	215.08	231.81	207.26	207.89	255.73	347.2	368.89	262.94	157	73.461	53.421	23.586
18	10	21	247	143.01	72.482	47.813	23.257	33.429	50.915	68.911	86.907	64.664	35.516	6.3678	0	8.0743	43.769	102.9	162.94	200.64	251.58	345.1	526.54	714.05	820.65	713.07	488.46	259.43	147.75	96.395	110.6	126.97	237.47	263.61
18	10	87	248	53.316	59.384	71.727	80.076	89.319	91.106	101.93	95.899	90.566	66.57	55.611	50.721	56.486	74.498	103.78	128.67	182.87	238.79	295.36	314.62	313.25	315.91	325	310.05	276.36	208.56	172.43	158.91	212.03	272.35	320.78
18	10	115	249	7.0434	3.4672	0.069067	0.10936	1.1698	2.7986	6.5744	10.572	13.151	12.049	6.9626	5.4611	10.023	30.838	45.29	72.155	83.195	95.848	106.65	153	210.4	268.38	265.23	231.56	164.28	109.5	75.79	63.298	63.688	59.705	54.92
18	10	169	250	2.6962	1.7626	0.82889	0	0	0	0	0	0	0	10.259	20.855	31.451	31.07	30.673	28.496	22.638	13.038	3.4383	3.0869	7.1906	11.294	9.8152	8.2042	16.676	27.643	37.044	24.469	17.74	16.362	31.04
18	11	196	251	9.797	10.1	6.3567	2.6136	0	0	0	0.95698	4.7347	8.5124	10.92	7.1425	3.3647	0	0	0	52.336	125.82	233.08	277.18	290	269.82	232.58	202.13	135.49	96.75	59.594	51.765	43.936	48.554	39.968
18	12	151	252	88.69	54.529	48.52	57.97	71.886	80.148	95.061	112	166.22	201.99	230.62	190.02	140.69	98.89	176.51	340.49	568.35	749.15	823.97	842.89	830.24	781.76	763.82	776.51	785.55	777.55	747.88	639.6	536.61	378.17	301.65
18	12	218	253	3.4328	5.2181	3.9656	2.1803	0.48748	0.79619	1.6149	2.2916	8.4256	22.322	36.267	43.545	37.767	31.988	26.575	42.257	56.507	85.808	86.283	91.194	92.403	103.11	103.5	109.63	103.07	101.85	82.106	63.603	47.348	43.637	46.439
18	13	42	254	39.834	55.563	53.233	49.789	50.901	60.23	48.12	36.083	48.066	77.643	103.58	79.652	46.999	23.082	37.605	86.93	197.3	395.91	614.71	811.04	855.2	818.31	725.78	655.14	552.63	363.27	214.88	148.44	137.47	122.16	65.126
18	13	55	255	182.98	166.57	128.69	86.62	87.626	93.26	103.27	87.897	99.562	138.8	213.79	253.82	287.56	319.85	413.18	553.81	708.79	865.02	1010.9	1168.5	1260.7	1263.6	1151.7	1030.3	894.67	770.71	680.16	583.97	561.57	570.63	613.53
18	13	156	256	3.1174	1.6244	0.13139	5.1532e-06	2.4934e-06	2.0167e-07	0	0	2.7155	8.6445	16.956	27.682	31.28	31.437	20.2	30.313	44.935	67.526	82.81	108.89	151.07	175.28	178.05	146.5	128.85	113.92	117.69	92.414	57.788	32.391	12.376
18	14	39	257	1.8433	5.4999	9.1565	38.06	80.431	122.8	161.8	139.67	117.53	96.244	67.515	38.553	30.778	68.233	124.3	237.79	472.2	898.78	1420.5	1692.7	1901	1813.3	1645.8	1493	1274.7	1056.2	918.69	888.43	792.6	717.29	578.16
18	14	40	258	70.268	58.773	31.555	9.5447	0.42201	0.97412	1.5262	1.3138	0.76173	0.20962	13.838	28.173	42.508	41.957	69.587	109.7	172.49	218.17	256.68	288.71	290.18	298.06	226.51	179.75	161.82	179.33	188.09	173.4	177.92	180.15	195
18	14	66	259	119.84	78.81	76.94	66.45	58.846	39.669	30.726	25.866	18.699	12.757	6.8146	9.8319	16.889	24.249	38.168	69.384	113.79	180.17	226.06	266.65	267.92	281.52	250.56	223.45	188.03	184.91	175.44	141.91	105.49	71.3	56.492
18	14	172	260	13.598	10.199	6.4603	2.1352	1.6759	1.3092	1.0372	0.58104	0.12491	0	0	0	1.1902	6.958	17.96	34.589	70.884	118.3	179.64	238.93	270.88	270.08	245.91	131.65	119.19	120.07	128.29	106.66	69.535	40.88	28.297
18	14	185	261	0	0	0	0	0	0	0	0	0	0	0	0	0	0	1.3856	6.7974	14.37	25.1	32.183	34.86	8.4366	3.3088	0.87514	1.2042	7.6545	19.035	30.416	33.876	21.245	11.703	7.0143
18	15	84	262	0	0	0	0	0	0	0	0	0	0	0	0.75089	2.1322	3.5136	3.5921	6.1197	19.443	44.527	94.016	151.77	192.81	206.09	194.72	187.96	165.96	115.75	64.469	21.741	10.085	0.62479	0.41331
18	15	145	263	1.1929	1.9944	2.1288	1.3272	0.52567	0	0	0	0	0	0	2.2234	5.1329	19.725	51.406	108.06	160.5	216.93	266.2	338.43	407.2	429.34	405.23	311.05	225.76	147.69	117.96	103.48	98.517	91.349	68.154
18	15	178	264	0	0	0	0	0	0	7.6897	15.391	24.307	22.273	19.165	17.317	24.532	32.638	37.49	39.085	60.894	97.063	155.6	188.52	204.75	180.79	157.38	148.2	149.45	161.86	145.84	121.96	82.634	43.744	22.25
18	15	222	265	2.1236	6.6173	11.653	13.042	10.651	9.3657	9.602	10.352	6.6022	2.8524	3.4931	7.7933	13.025	15.781	20.636	33.582	48.638	61.831	61.177	65.58	71.594	89.547	98.391	98.79	87.648	69.512	52.593	37.471	38.598	49.045	63.961
18	16	45	266	99.976	128.7	153.6	181.66	177.53	176.32	177.68	171.04	160.7	145.4	137.97	135.79	142.48	184.28	256.42	342.79	557.12	821.86	1092.2	1252.8	1331.2	1401.8	1312	1358.8	1355.5	1248.2	972.17	705.52	419.6	340.61	258.83
18	16	62	267	1.7139	12.694	23.486	35.125	64.768	98.087	131.41	167.62	199.69	231.76	189.11	128.6	68.086	38.674	59.981	83.716	203.93	404.01	657.02	880.24	977.86	984.29	881.92	664.68	500.45	374.75	356.11	258.09	188.1	119.09	59.415
18	16	79	268	82.471	75.071	51.166	48.796	51.379	55.528	52.472	48.126	52.812	69.044	86.452	91.775	84.08	76.477	106.48	192.56	352.82	522.41	685.09	731.07	729.89	618.31	592.11	595.9	632.19	581.69	496.87	423.24	424.4	434.58	464.72
18	16	94	269	7.8356	18.525	29.774	40.302	51.822	59.119	70.206	78.23	86.254	94.278	66.773	41.654	17.512	17.445	24.958	37.548	150.16	309.8	477.48	564.69	594.62	636.71	615.11	550.54	415.63	265.21	169.32	114.46	88.786	75.036	62.536
18	16	97	270	164.74	147.86	199.04	209.46	239.82	254.86	261.03	275.49	271.76	267.55	279.18	287.98	306.55	257.49	267.36	282.75	341.36	416.11	532.14	628.18	728.36	695.48	689.37	680.24	631.21	549.61	469.4	411.74	389.93	383.69	380.19
18	16	116	271	80.65	109.75	108.73	98.071	97.552	92.079	80.516	57.775	42.95	38.38	29.025	20.139	12.445	12.295	12.244	18.472	42.632	70.614	115.93	134.85	158.03	120.9	84.734	49.369	45.801	52.175	61.525	44.237	23.801	3.6241	1.4371
18	16	123	272	65.647	63.245	118.41	136.45	157.66	189.65	172.37	133.92	93.21	101.71	127.29	153.28	132.38	117.61	117.58	244.88	419.84	591.83	703.52	782.59	864.94	930.52	883.73	761.97	723.14	685.35	681.84	492.9	425.21	317.83	256.15
18	16	129	273	0.70591	17.413	31.892	48.96	53.416	57.949	63.601	50.554	37.128	20.933	13.355	16.323	28.106	46.789	63.432	61.48	62.654	84.13	118.93	183	203.38	233.02	213.92	180.77	119.98	88.585	56.938	39.24	30.136	42.131	54.871
18	16	174	274	28.355	19.4	13.357	8.6068	23.237	41.45	62.033	57.438	45.135	32.119	35.616	46.316	52.777	53.53	59.856	78.637	104.55	146.35	170.57	195.66	193.68	194.75	145.86	130.64	121.29	113.82	127.45	137.18	156.18	150.44	166.06
18	17	22	275	0	0	0	18.546	35.332	57.554	43.941	29.242	24.652	46.117	71.505	86.628	80.03	69.56	88.521	199.99	342.91	604.49	883.88	1171.5	1264.1	1229.7	1129.3	975.49	849.9	697.81	510.49	371.98	259.08	180.02	110.67
18	17	29	276	0	0	0	0	0	0	0	0	0	0	0	0.13435	1.1708	2.2073	5.7292	80.481	261.11	537.63	908.09	1247.7	1480	1537.3	1451.7	1314.9	1066.7	834.26	592.5	379.43	218.83	115.65	60.106
18	17	35	277	0	0	0	0	0	0	0	0	0	0	0	0	0	0.61678	24.752	105.18	240.59	472.45	718.46	965.81	1119	1182.5	1116.4	929.69	817.45	743.99	654.62	474.97	269.86	110.61	44.512
18	17	69	278	98.019	87.817	83.947	71.816	76.268	84.407	75.425	68.83	77.814	127.26	180.58	220.03	223.75	211.19	211.55	275.74	386.8	526.53	637.12	718.38	743.59	773.39	816.48	869.78	843.63	797.21	710.94	622.84	504.54	388.7	265.23
18	18	75	279	38.436	13.244	3.9145	0.98244	0	0	2.5753	81.757	61.765	37.79	10.228	9.7523	14.929	35.524	71.112	125.56	192.96	339.69	499.36	655.36	675.75	611.14	526.72	459.37	435.19	387.55	323.66	243.04	170.92	131.07	114.09
18	18	190	280	28.353	27.321	28.676	27.107	21.431	10.792	4.232	1.9439	2.3132	1.7136	0.95886	0.20417	0	0.07534	5.823	32.143	87.754	167.64	242.12	276.45	264.12	225.55	194.31	169.85	151.59	135.38	126.15	103.06	65.819	34.954	19.639
18	19	115	281	2.2004	0.82887	0	0	0	0	0	0	0	0	0	0.0013886	0.52758	1.0538	1.501	3.3734	14.271	33.564	62.192	112.5	172.03	216.9	190.76	105.06	54.053	36.317	21.589	12.999	15.385	19.477	26.298
18	19	137	282	21.504	27.225	36.313	40.386	34.086	22.17	10.394	3.9757	7.4198	19.475	36.641	47.716	52.536	60.907	81.604	105.52	162.39	240.18	330.88	331.67	266.64	232.9	251.83	318.18	301.13	291.63	258.17	230.64	209.89	173.58	151.47
18	20	47	283	9.6582	9.6903	5.5248	2.038	0	0	0	0	0	0	0	0	2.2919	16.849	37.656	57.47	55.078	47.031	42.847	51.511	60.844	62.59	63.241	55.427	46.299	29.893	17.728	17.526	35.926	58.655	80.941
18	21	7	284	9.9834	17.711	25.438	33.119	39.113	45.107	48.713	41.499	34.285	26.869	17.802	10.557	5.0221	9.0372	20.406	54.86	144.18	287.43	417.33	501.15	514.03	517.5	527.91	515.77	478.14	370.53	256.23	163.11	114.23	91.76	79.525
18	21	38	285	0	0	0	53.719	44.878	36.038	30.402	25.3	20.199	14.221	8.0026	1.7843	0	0	0.021451	46.945	119.17	205.72	261.17	334.15	395.13	456.9	411.47	373.83	277.09	236.31	156.98	119.63	93.367	96.818	111.51
18	21	80	286	16.294	27.268	27.358	18.445	11.362	8.0097	10.118	8.1024	5.8112	2.3282	1.138	0.031083	0.74053	1.4986	3.7564	10.35	27.215	43.557	60.999	63.82	64.768	58.485	53.981	52.178	46.506	37.698	26.989	20.055	17.164	16.215	13.317
18	22	95	287	0.028794	0	0	3.0931	15.638	28.765	37.49	28.609	19.629	11.958	11.626	11.108	11.022	14.697	44.305	84.392	162.58	208.04	251.17	287.72	363.62	431.33	460.06	431.54	383.1	296.5	208.38	132.04	89.633	68.025	55.223
18	23	66	288	0	0	0	0	0	0	0	0	0	0	0	0.17014	1.0784	1.9867	2.6856	1.7773	1.2296	10.886	23.652	37.154	51.432	64.239	77.098	58.065	32.808	8.2313	2.4347	3.1902	2.3197	1.3378	0.19015
18	24	109	289	0	0	0	0	0	0	7.1178	14.936	34.992	40.52	43.678	26.407	18.138	13.058	17.494	16.547	22.53	45.72	74.089	106.21	126.71	142.47	146.72	124.12	104.11	77.554	52.048	25.12	8.4684	5.9836	13.243
18	25	86	290	0	0	0	0	0.091804	0.18466	0.27751	0.20012	0.10727	0.014418	0	0	0	0	0	0	0.92802	27.429	66.266	116.54	128.88	133.77	118.87	105.31	75.008	52.52	32.902	17.173	6.7908	5.8683	13.215
19	1	45	291	6.5265	32.769	62.439	84.043	62.743	34.565	7.3554	7.3103	13.024	19.825	15.159	8.3585	9.5447	246.74	733.15	1386.3	2058.4	2453.8	2648.5	2633.8	2648.7	2643.3	2488.3	2134.1	1823.2	1702	1650.8	1610.8	1546.9	1633.5	1742.9
Saccade-triggered deconvolved fluorescence responses (a.u) at phi=15
			time around saccade(s)	-4.6667	-4.3333	-4	-3.6667	-3.3333	-3	-2.6667	-2.3333	-2	-1.6667	-1.3333	-1	-0.66667	-0.33333	0	0.33333	0.66667	1	1.3333	1.6667	2	2.3333	2.6667	3	3.3333	3.6667	4	4.3333	4.6667	5	5.3333
Animal ID	Imaging Plane ID	Within-Plane Cell ID	Sample Index
1	48	24	1	36.497	37.595	33.549	26.791	25.035	29.322	38.775	57.863	80.306	106.48	120.66	125.37	120.18	115.38	117.05	136.37	195.17	269.27	335.37	358.22	346.15	326.42	302.29	278.65	252.52	223.62	205.4	189.39	182.99	182.72	184.37
3	8	102	2	207.59	227.82	253.06	232.03	140.24	56.075	9.1225	31.211	53.3	79.923	115.31	150.69	166.38	128.52	90.666	102.12	288.66	539.55	803.31	943.21	966.42	896.63	687.4	490.77	332.83	229.74	157.74	91.515	90.391	101.07	108.72
3	24	2	3	0	0	0	0	0	0	0	0	0	0	0	0	0	3.4298	245.72	722.4	1466.7	2281.5	2453.2	2698.2	2655.6	2513.1	2280.4	1841.8	1474.9	1111.9	810.23	593.08	410.88	235.01	105.2
3	24	4	4	99.712	159.87	220.03	223.3	193.81	164.31	146.53	137.85	129.18	158.36	226.86	307.45	364.88	454.83	830.48	1567.2	2777.3	3159.5	3456.8	3230.9	3011.9	2973.7	2912.8	2758.2	2461.9	1934.7	1807.8	1724.1	1749.1	1778.6	1858.9
3	24	5	5	0	0	0	0	0	0	0	0	0	0	0	0	0	33.749	81.235	149.19	232.63	270.76	324.81	288.48	228.64	197.09	240.07	294.45	302.44	220.76	166.81	105.04	75.36	72.04	84.73
3	25	52	6	3.6698	0.44207	1.4768	14.104	28.765	42.091	41.146	42.873	64.375	96.118	121.84	105.68	71.732	65.893	211.77	464.71	838.45	1096.2	1254.5	1212.1	1106.4	1020.2	931.82	829.52	579.74	519.32	529.47	559.48	524.17	421.79	336.01
3	25	75	7	0	0	0	0	0	2.44	5.842	9.2439	8.2557	4.8538	1.4518	4.1522	11.395	38.324	84.934	153.83	274.54	443.55	600.31	716.6	750.89	767.51	712.44	582.51	399.82	290.62	234.7	155.28	107.28	89.283	98.807
3	27	22	8	0	0	0	0	0	0	0	0	0	0	0	0	5.4712	474.22	1319.6	2183.4	3439.1	4721.7	6004.3	6237.8	5588.6	4939.5	4337.8	3879.5	3421.2	3022.5	2581.6	2140.8	1741.5	1785.8	1830.1
3	27	47	9	2.671	0.28193	0	0	0	0	0	0	0	0	0	0	0.39707	81.651	230.06	397.69	1167.6	2084.7	2991.2	3122.2	2975.9	2827.7	2486	1888.1	1290.3	1040.6	1016.5	992.37	857.98	775.83	693.67
3	27	135	10	29.015	39.974	55.079	69.587	78.6	64.595	36.887	11.464	0	0	27.793	90.926	154.06	244.62	334.21	423.8	525.37	710.39	895.41	1008	883.02	757.99	672.74	653.96	635.46	576.16	546.88	516.96	492.37	372.23	247.44
3	27	159	11	0	0	0	0	0	0	0	0	0	0	0	0	0.18655	21.819	82.824	143.83	224.95	263.38	301.81	314.84	338.94	363.04	335.55	248.18	160.82	115.75	87.903	60.056	39.258	82.893	129.49
3	28	6	12	0	0	0	0	0	0	0	0	0	0	0	0	0	204.12	1116.7	2807.1	4707.2	6312.1	6998.1	7195.9	6672.8	6168	5664.3	5277.2	4823.9	4420.6	4024.6	3605.5	3195	2839.8	2666.8
3	28	20	13	0	0	0	0	0	0	0	0	0	0	0	0	0.47277	214.16	898.65	2138.3	3490.4	4591.7	4866.8	4785.4	4271.9	4028.2	3777.9	3713.9	3364	2959.2	2308.5	1871.1	1597	1562.4	1468.5
3	28	37	14	0	0	0	0	0	0	0	0	0	0	0	0	0	72.133	455.81	1084.8	1795.7	2030	1961.8	1782.4	1771.6	1801.8	1745.2	1601.1	1389	1184.3	986.4	763.71	575.75	454.52	391.74
3	28	58	15	951.24	937.82	839.56	793.58	710.38	655.75	590.86	511.38	496.21	568.18	666.22	747.61	846.12	1041.6	1144.7	1026.2	725.61	756.82	1088.4	1497.9	1593.7	1438.6	1341.7	1323.5	1288.6	1113.3	762.99	568.43	484.95	652.33	789.43
3	28	120	16	0	0	0	0.066721	10.674	21.28	31.887	24.828	20.131	15.435	16.429	10.519	6.8985	10.234	50.139	151.1	293.04	430.48	454.26	408.77	301.07	254.79	256.2	318.55	365.71	345.58	259.87	133.31	52.968	31.661	62.819
3	29	8	17	0	0	0	0	0	0	0	0	0	0	0	0	0	148.25	565.11	1614.6	3073.1	4415.3	5177.5	5157.8	4899	4507.3	4084.2	3588.8	3082	2502.4	2466	2361.2	2128.9	1747.7	1431.2
3	29	27	18	0	0	0	0	0	0	0	0	0	0	0	0	0	7.3253	232.8	829.41	1684.1	2432	2716.5	2569.9	2236.5	1898.5	1625.9	1372.2	1087.7	815.47	846.82	1004.4	1092.1	986.85	767.34
3	29	33	19	0	0	0	0	0	0	0	0	0	113.53	198.8	284.07	251.18	165.18	79.18	92.088	166.14	240.2	225.16	136.02	46.888	0	0	249.39	221.04	192.69	164.34	179.61	195.59	211.57	177.25
3	29	54	20	0	0	0	0	0	0	0	0	0	0	0	0	0	0.59501	97.745	405.56	848.95	1232.7	1327.4	1223.4	1029.5	822.36	620.22	447.4	357.95	259.09	314.23	404.82	546.85	527.6	409.6
3	29	70	21	5.9971	11.334	16.121	10.784	5.4462	0.19563	0	0	0	0	0	2.2319	5.9926	16.741	79.893	276.51	550.34	851.48	1013	1067.1	1020.8	979.61	959.09	951.71	867.11	632.66	463.02	343.55	281.13	249.28	197.29
3	30	17	22	0	0	0	0	0	0	0	0	0	0	0	0	0	28.557	115.89	360.31	628.18	852.28	814.3	734.43	647.41	658.66	666.65	657.09	623.78	564.43	480.29	406.14	333.74	289.1	195.54
3	30	23	23	0	0	0	0	0	0	0	0	0	0	0	0	0	12.629	97.783	314.85	631.61	884.66	982.73	940.65	884.58	810.05	763.38	700.55	614.87	483.44	361.66	312.52	298.14	339.67	358.22
3	30	30	24	0	0	0	0	0	0	0	0	0	0	0	0	0	0	26.517	133.9	338.77	557.61	720.34	739.36	710.82	577.5	459.63	327.15	274.74	253.38	260.71	233.4	232.4	216.92	203.19
3	31	1	25	0	0	0	0	0	0	0	0	0	0	0	0	7.3195	182.5	972.42	2354.2	4231.5	5854.1	6681.3	6617.5	5965.8	5453.6	5015.5	4242.8	2932.6	2316.7	2031.7	1800.7	1516.4	1157.5	960.07
3	31	26	26	4.6914	2.5509	0.41033	12.082	27.03	48.974	40.732	23.293	5.8542	0	0	0	11.742	40.269	153.28	333.75	567.64	827.94	1013.9	1124.4	1047.5	932.6	801.74	757.61	627.1	593.33	506.89	398.39	334.68	241.89	220.99
3	31	34	27	7.7974	13.354	26.451	39.547	48.187	36.975	17.731	0	0	0	2.7733	13.375	23.977	39.948	109.55	213.04	339.22	403.47	431.61	439.9	435.28	449.58	442.68	419.38	316.56	262.39	226.93	164.87	116.6	21.809	9.6813
3	32	1	28	0	0	0	0	0	0	0	0.48854	1.1714	1.8543	1.6959	1.0711	0.44638	140.96	512.13	1040.4	1931.7	2909.3	3753.3	3983.9	3634	3195.8	2730.4	2325.5	1888.8	1501.4	1138.9	891.89	769.76	863.85	946.91
3	32	5	29	0	0	0	0	0	0	0	0	0	0	0	0	0	39.83	242.01	582.12	1195.8	2049.9	2805.7	3248.3	3110.1	2847.3	2488.5	2067.5	1688.3	1374.2	1229.8	1089.3	940.81	684.31	402.62
3	32	10	30	0	0	0	0	0	0	0	0	0	0	0	0	0	72.231	274.17	649.19	1190.8	1872.5	2306.1	2416.6	2136.7	1895.1	1677	1412.2	1123.3	921.37	955.81	1045.1	1079.8	898.18	662.69
3	32	11	31	20.074	29.927	39.96	49.992	36.211	19.596	2.9806	0.15056	0.33501	0.51945	2.0478	4.0034	19.003	217.99	587.78	1041.5	1392.9	1623.1	1764.3	1849.2	1812.1	1709.9	1510.7	1243.3	998.14	848.39	818.15	818.69	761.34	683.34	651.84
3	33	12	32	0	0	0	0	0	0	0	0	23.821	129.21	205.27	273.73	211.69	149.66	100.47	201.03	491.24	810.66	933.19	888.65	795.23	799.54	729.79	617.66	476.28	342.7	248.5	185.46	176.59	225.23	259.61
4	2	7	33	378.25	0	0	0	0	0	0	0	0	0	0	0	0	0	0	0	0	1175.9	2936.3	4025.8	3874.7	2577	1279.2	525.51	908.63	428.14	42.228	0	0	0	0
4	2	12	34	330.39	269.35	208.3	106.66	62.4	21.074	5.903	20.94	34.994	40.304	33.441	26.579	22.787	24.797	26.806	25.744	274.76	714.19	1155.5	1429.9	1497.4	1565	1188.8	829.57	470.36	225.97	408.07	211.21	35.097	0	0
4	14	50	35	0	0	0	0	0	0	0	0	0	0	0	0	0	0	0	0	0	3.5915	109.73	215.16	320.58	240.1	153.66	67.215	41.279	22.301	3.3234	0	0	0	0
4	14	148	36	0	0	0	0	0	0	0	0	0	0	0	0	0	0	0	0	0	1.1408	45.824	90.279	134.73	93.942	49.487	5.0325	0	0	0	0	0	0	0
4	16	11	37	0	0	0	0	0	0	0	0	0	0	0	0	0	0	16.652	38.387	484.91	1432.3	2428.9	3031	2801.7	2441.1	1865.9	1285.2	761.11	501.29	437.22	391.42	327.64	240.53	152.66
4	17	24	38	55.019	31.805	20.04	8.2754	0.9806	2.8704	4.7602	0	0	1.6768	7.4658	13.255	17.82	17.987	18.154	26.359	81.711	137.06	191.14	229.16	267.17	305.01	236.42	167.83	99.234	65.839	35.107	4.3747	0	0	0
4	25	9	39	0	0	0	0	0	0	0	0	0	0	0	0	0	18.703	42.525	433.83	2430.2	4649.7	6501	6107.7	5312.9	4526.6	3996.2	3458.9	2924	2205.8	1896.9	1592.3	1344.7	1101.3	857.86
4	25	10	40	0	0	0	0	0	0	0	0	0	0	0	0	0.16986	10.725	23.312	394.78	2421.6	4715.6	6632.8	6624.3	6192.4	5767.2	5129.9	4310.1	3443.2	2577.7	2249.9	1980	1797.4	1574.1	1342.5
4	25	15	41	0	0	0	0	0	0	0	0	0	0	0	0	0	0	0	115.51	1035.5	2115.6	3131.4	3093.5	2754.6	2314	1944.8	1628.4	1363.6	1031.1	831.55	632.74	520.56	515.2	509.39
4	25	19	42	0	0	0	0	0	0	0	0	0	0	1.666	3.3526	5.0392	34.397	66.006	409.94	1528.2	2693	3548.7	3257.2	2846.6	2432.1	2109.3	1800.4	1296.3	1085.4	918.3	801.1	673.87	540.29	435.68
4	25	21	43	0	0	0	0	0	0	0	0	0	0	0	0	0	22.561	69.009	171.14	793.86	1687.9	2533.3	2678.1	2307.4	1909.3	1607.1	1396.2	1212.4	904.3	720.63	527.18	343.38	212.16	84.614
4	25	23	44	0	0	0	0	0	0	0	0	0	0	0	0	2.2157	78.463	170.68	367.67	960.86	1649.2	2238.3	2238.9	2025.4	1764.7	1482.6	1213.8	991.12	733.6	604.21	466.11	355.72	271.45	188.36
4	25	26	45	0	0	0	0	0	0	0	0	0	0	0	0	1.3647	20.229	39.093	183.54	678.89	1202.3	1588.8	1445.3	1247.6	1033.8	851.82	654.62	448.1	415.5	415.35	419.96	390.46	341.54	266.71
4	25	28	46	0	0	0	0	0	0	0	0	0	0	0	0	0	0	0	58.245	511.49	1068.2	1567.2	1681.3	1656.2	1630.2	1429	1127	816.22	537.09	432.7	329.26	240.24	140.56	48.025
4	25	31	47	0	0	0	0	0	0	0.3867	0.88425	1.3818	1.1776	0.68006	0.1825	0	5.8472	15.766	87.756	602.27	1291.7	1908.2	1913.5	1573.7	1236.9	979.84	839.63	709.07	545.08	417.89	288.07	191.62	179.18	168.3
4	25	32	48	0	0	0	0	0	0	0	0	0	0	0	0	0	11.548	35.708	151.48	685.5	1393.5	1972.9	1997.1	1729.8	1492.6	1230.8	908.82	601.38	401.13	358.14	302.76	201.27	124.56	55.172
4	25	37	49	0	0	0	0	0	0	0	0	0	0.050416	11.647	23.243	34.839	37.439	43.25	49.062	125.52	246.97	368.42	417.68	383.89	356.76	298.7	224.54	140.05	77.484	83.149	92.067	83.796	50.662	17.527
4	25	58	50	0	0	0	0	0	0	0	0	0	0	0	0	0	0	0	3.5436	43.866	89.883	133.88	137.53	129.83	124.07	97.67	70.181	33.27	22.276	20.617	21.012	29.438	31.751	34.063
4	26	4	51	1.0726	0.48543	0.48115	3.258	6.0349	10.104	25.637	49.405	66.856	44.884	22.911	17.665	36.944	81.793	277.72	894.73	1890.6	2980.1	3683.8	3743	3406.2	2890.7	2493.8	2120	1836.6	1591.4	1305.5	1023	824.41	759.84	724.55
4	26	6	52	0	0	0	0	0	0	0	0	0	0	0	0	0	5.6558	21.511	361.4	919.33	1867.5	2406.4	2619	2259.5	1989.6	1790.3	1577.9	1260.2	878.64	689.88	575.36	470.32	301.37	135.33
4	26	11	53	0	0	0	0	0	0	0	0	0	0	0	0	11.165	90.812	321.68	838.28	1472.5	2130.2	2528.4	2662.6	2524.6	2304.9	2096.6	1879.5	1589.7	1303.5	1131.2	1043.4	909.22	648.5	392.1
4	26	21	54	0	0	0	0	0	0	5.2705	12.13	22.788	19.556	11.324	3.0924	0	0	14.327	47.274	92.227	130.75	161.3	201.47	235.55	252.02	207.51	145.51	66.966	31.941	16.371	32.869	64.798	87.795	98.343
4	26	30	55	0	0	0	0	0	0	0	0	0	0	0	0	2.0989	30.717	126.44	328.85	566.84	772.93	804.65	726.21	566.48	509.42	526.46	588.47	560.06	444.3	305.77	223.26	214.65	208.33	193.34
4	27	12	56	0	0	0	0	0	0	0	19.98	60.435	94.23	0	0	0	11.562	71.614	355.98	965.49	1630.4	2135.8	2318.4	2361.6	2181.1	1734.9	1307	1041	1059.1	821.83	837.16	820.29	703.28	567.81
4	27	23	57	0	0	0	0	0	0	0	0	0	0	0	0	0	0	5.2662	94.109	398.65	802.34	1232.5	1399.2	1347.5	1031.2	648.77	457.79	403.94	427.17	199.66	93.655	31.931	46.174	77.782
4	27	80	58	1.5486	0	0	0	0	0	0	0	0	0	0	0	0	0	49.664	124.15	231.72	267.75	272.35	213.75	184.34	157.29	189.58	216.93	231.27	185.29	90.184	74.263	85.62	90.657	65.903
4	28	19	59	0	0	0	0	0	0	0	3.3724	11.783	20.194	23.071	14.66	6.2494	16.295	79.709	204.56	370.8	454.85	505.74	513.29	549.62	536.78	421.32	363.42	336.58	335.3	284.14	209.4	128.57	104.69	105.66
5	3	51	60	0	0	0	0	0	0	0	0	0	0	0	0	0	1.3033	12.098	22.893	35.949	161.08	316.56	472.42	423.01	319.39	214.84	156.94	106.33	65.491	54.567	59.231	46.946	34.661	23.776
5	3	96	61	2.8667e-05	1.9344e-05	1.001e-05	6.7682e-07	0	0	0	0	0	0	0	0	0	0	0	14.861	39.405	78.563	111.97	174.56	215.27	225.72	149.12	69.255	10.53	0	0	0	0	0	0
5	5	213	62	0	0	0	0	0	0	0	0	0	0	0	0	0	0	0	0	0	0.23654	11.863	23.489	35.115	24.69	13.064	1.4376	0	0	0	0	0	0	0
5	7	190	63	0	8.5092	27.501	46.493	62.695	74.267	85.839	139.14	188.61	243.61	255.63	301.7	369.2	443.39	472.58	473.56	447.52	401.87	383.87	432.94	575.83	694.42	705.74	593.54	452.43	344.17	293.71	264.14	266.3	267.91	279.56
5	9	52	64	0.13399	0.1453	0.091009	6.7712	25.076	61.465	116.61	171.29	188.09	190.44	191.79	224.77	268.13	325.42	438.07	649.99	913.62	1130.8	1189.5	1141.5	996.51	871.23	748.65	727.96	730.28	747.3	660.7	604.65	610.81	674.53	674.23
5	10	5	65	0	0	4.5891	11.904	17.741	16.994	10.242	3.4889	0	0	0	0	0	0	9.4514	28.799	72.68	118.11	165.81	167.76	148.76	101.64	75.746	63.947	55.194	46.442	38.692	30.886	34.022	42.808	64.467
5	12	11	66	0	0	0	0	0	0	0	0.50542	1.0639	1.6224	1.2505	0.69198	0.13349	0	0	2.4038	7.4967	12.59	15.09	23.981	32.872	42.482	28.499	14.515	0.53167	0	0	0	0	0	0
5	13	44	67	47.485	75.728	114.22	166.65	205.8	240.3	255.15	255.63	296.1	346.75	448.09	545.6	501.28	369.32	220.34	244.43	392.08	564.59	644.36	610.86	527.82	463.71	453.78	487.98	535.72	574.28	549.31	536.76	449.3	348.6	250.42
5	13	94	68	13.895	10.253	12.312	21.732	31.552	34.585	22.013	10.599	1.9513	2.616	2.9893	1.8928	6.8827	15.82	37.825	134.58	262.67	499.84	717.59	909.06	930.09	754.95	540.46	338.45	252.84	181.74	125.06	97.195	92.86	93.146	96.928
5	14	27	69	0	0	0	0	0	0	0	0	0	0	8.5034	23.748	38.993	48.189	84.04	248.76	584.26	1003.9	1372.7	1526.3	1502.4	1257.3	986.29	737.02	646.37	545.08	469.9	313.33	192.01	113.61	92.509
5	14	158	70	0	0	0	0	0	0	0	0	0	0	0	0	0	4.4182	21.132	41.531	101.01	171.98	248.98	247.55	189.11	114.74	75.69	89.782	103.94	155.16	108.74	67.982	26.617	33.742	61.094
5	15	23	71	7.5869	3.2628	0	0	2.3319	11.116	19.9	25.286	16.502	7.7174	0	0	0	3.4717	45.008	132.99	303.41	574.24	828.3	1000.2	931.61	800.83	620.22	481.68	349.67	243.62	190.82	171.03	181.68	175.14	137.23
5	16	7	72	7.6112	3.0323	0	0	0	4.0184	19.138	34.257	43.516	28.397	17.949	20.678	36.684	47.452	47.262	91.416	469.52	965.73	1429.8	1430.6	1286.5	1112.2	1060.9	938.15	815.13	583.31	382.33	194.76	101.64	98.147	129.78
5	16	77	73	0	0	0	0	0	0	0	0	0	0	0	0	0	0	0	0	10.108	46.323	106.84	157.97	166.25	119.32	74.283	45.714	49.137	42.918	28.209	12.596	1.4294	0.028331	0
5	22	24	74	0	0	0	0	0	0	0	0	0	0	0	0	0	4.2899	42.075	166.25	345.43	516.84	590.19	595.77	585.13	552.61	497.83	369.66	294.68	200.44	218.54	222.91	265.1	260.6	261.52
5	24	2	75	0	0	0	0	0	0	0	0	0	0	0	0	0	2.2857	65.252	390.21	1266.4	2561.3	3714.9	4212.3	3959.2	3391.6	2668.9	1951.7	1355	951.15	724.75	496.11	274.35	111.52	25.961
5	24	6	76	26.26	0	0	0	0	0	0	0	0	0	0	0	0	23.067	103.84	353.76	834.39	1461.1	1929.3	2060.3	1852.7	1555.8	1331.9	1215.8	1145.1	987.26	805.11	686.27	654	650.99	576.43
5	24	24	77	2.6589	0	0	0	0	0	0	0	0	0	0	0	0	0.243	3.6613	38.185	100.9	207.8	321.16	454.68	518.55	498.46	363.14	212.74	104.42	66.806	67.748	65.657	52.292	27.337	11.943
5	26	31	78	28.778	100.23	171.68	237.98	255.67	273.36	241.47	165.16	88.843	63.606	204.31	345.38	464.04	389.1	311.76	233.96	155.37	78.802	2.2393	224.14	495.07	766.68	665.32	440.11	214.9	149.35	151.43	157.47	124.02	89.23	48.408
5	26	58	79	0	0	0	0	0	0	0	0	0	0	0	0	0	0	0	47.602	268.26	495.51	655.21	512.88	353.73	225.95	206.62	191.77	166.81	167.23	191.03	227.74	277.71	300.51	308.14
5	36	82	80	0	0	0	0	0	0	0	0	0	0	0	0	0	0	0	0	0	1.2589	5.1206	8.9823	10.882	7.0205	3.1588	0	0	0	0	0	0	0	0
5	38	154	81	0	0	0	2.4563	5.2263	7.9963	6.2525	3.4825	3.0849	5.2985	8.2246	20.071	35.072	50.073	63.606	52.934	44.675	49.759	58.661	61.869	50.415	28.645	10.155	0	0	0	8.9553	44.81	80.665	103.77	67.918
5	44	60	82	7.8677	5.1342	2.4008	0.19842	1.8287	3.5431	6.5489	6.4563	6.3636	8.7306	12.735	17.07	14.882	36.231	90.317	180.58	271.97	326.87	344.12	313.86	270.06	248.75	254.2	269.51	260.75	239.3	228.21	211.14	184.42	166.24	144.14
7	3	194	83	6.778	2.7604	2.5393	3.8219	5.1413	4.7649	3.1754	1.4875	0.55845	0.33557	0.19144	0.41562	1.7606	3.487	5.368	6.4852	6.9759	7.4312	7.845	8.2696	8.2502	8.387	9.0964	9.7833	7.7721	5.3003	2.7007	2.4964	3.0557	3.6727	8.3973
7	5	25	84	0	0	0	0	0	0	0	0	0	0	0	0	0	0	0	0	5.3429	26.105	48.962	71.518	72.296	68.643	52.261	31.946	13.161	1.9944	0.76946	0.34989	0.30698	0.71732	1.1277
7	5	26	85	6.6733	6.2936	4.2361	2.1786	0.12105	0	0	0	0	0	0	0	0	1.3028	6.0112	12.688	23.878	32.777	38.529	33.503	28.014	23.265	22.287	17.794	12.863	9.2867	10.525	12.738	14.402	11.432	7.1739
7	5	66	86	0.93059	0.60475	0.30076	0	0	0	0	0	0	0	1.2559	2.5564	4.9684	7.9593	13.267	17.737	18.724	15.138	10.767	8.5149	9.0531	11.21	14.755	18.788	20.517	18.532	13.499	8.9306	6.2956	7.3321	10.202
7	5	85	87	3.6899	2.0753	0.445	0.59791	1.8581	3.1223	3.9466	2.5808	1.2151	0.12973	1.9336	3.7374	6.1009	7.2791	9.4172	11.562	11.405	14.538	19.074	26.303	25.739	19.422	10.399	4.9023	3.6625	4.7889	8.3917	12.939	17.476	18.335	18.641
7	5	104	88	0.75559	0.75452	0.46095	0.16739	0	0	0	0	0	0	0.21748	1.3816	2.5458	3.5531	5.0822	8.8912	12.572	13.291	9.8211	7.0891	5.6326	8.1575	10.603	13.45	14.01	13.122	11.64	8.5157	4.888	1.5575	0.53179
7	6	12	89	13.508	14.823	23.477	32.131	35.349	26.421	17.494	13.586	20.054	26.521	29.27	31.83	43.922	85.758	188.54	302.08	377.98	342.78	280.74	228.37	233.6	241.41	243.88	234.76	232.48	242.51	238.4	231.19	202.07	183.59	164.88
7	6	16	90	112.6	110.22	94.42	92.637	96.024	105.09	95.618	79.179	55.486	40.834	37.057	68.655	114.97	191.99	283.84	425	513.52	523.86	432.42	352.14	323.81	324.36	326.64	326.48	347.82	376.46	379.81	368.85	349.75	359.18	368.77
7	6	22	91	20.863	17.769	15.28	14.318	17.378	21.421	25.822	22.256	16.413	9.789	8.2555	8.0247	13.018	95.922	223.52	382.77	408.77	358.52	255.93	214.72	200.59	204.81	199.7	206.79	209.26	216.79	209.6	199.3	190.14	199.97	225.17
7	6	48	92	4.198	3.4322	1.9725	0.51283	1.726	4.3869	7.0478	6.6398	3.9789	1.318	0	0	0	24.535	64.466	111.28	118.87	100.85	70.667	55.487	49.296	59.298	75.473	93.932	95.243	85.934	73.137	67.194	67.393	71.734	76.017
7	6	56	93	11.536	8.494	7.1542	5.8145	6.5025	8.4352	10.368	12.491	14.886	17.28	16.775	10.635	4.4952	23.98	77.87	142.54	181.13	165.68	135.93	104.63	99.436	100.99	110.73	117.47	117.32	109.9	90.873	80.736	73.555	92.174	105.5
7	6	70	94	1.1478	0	0	0	1.2141	3.5232	6.1034	6.5233	4.5892	2.0089	0.37501	0	0	17.381	54.087	98.994	118.08	99.459	71.485	52.066	48.503	43.649	39.32	44.569	56.706	68.51	67.054	60.855	57.787	67.112	71.153
7	6	79	95	13.11	14.833	16.395	11.019	5.6418	0.2651	0	0	0	0	0	0	3.8389	10.725	24.027	39.788	52.463	59.662	57.947	56.308	45.98	38.587	33.429	37.002	39.849	37.114	30.658	24.924	22.366	21.155	19.373
7	6	115	96	6.7691	6.6391	6.509	6.5416	4.484	2.3466	0.20923	0	0	0	0	0	0.65019	15.918	35.533	58.797	59.376	54.06	46.661	45.898	43.096	37.552	38.114	47.336	50.636	47.43	33.57	29.03	25.762	29.758	28.916
7	6	135	97	0	0	0	0	0	0	0	0	0	0	0.014219	3.487	10.053	23.543	37.523	50.307	51.034	45.016	36.771	31.514	27.203	20.062	13.085	12.284	16.355	28.701	40.973	54.667	56.514	48.717	33.611
7	6	157	98	0	0	0	0	0	0	0	0.068747	0.23336	0.39798	0.4488	0.28419	0.11957	7.0942	21.342	35.761	38.594	27.459	19.566	19.695	26.089	29.863	28.302	27.173	22.938	20.338	18.704	20.598	23.839	28.708	31.765
7	6	169	99	0	0	0	0	0	0	0	0	0	0.63118	3.0807	6.2903	10.394	13.429	16.46	18.893	18.36	16.259	11.719	10.088	11.633	15.533	18.2	16.703	13.439	12.066	13.331	15.048	16.62	15.599	14.461
[truncated: 4,383 more rows]
