# Supplementary material for: Ramp-to-threshold dynamics in a hindbrain population controls the timing of spontaneous saccades
Source: Nat Commun. 2021 Jul 6;12:4145. doi: 10.1038/s41467-021-24336-w (PMC8260785; doi:10.1038/s41467-021-24336-w)
Supplement: Supplementary file 3 — Source Data [file 41467_2021_24336_MOESM3_ESM.zip › Ramirez_Source_Data/Supplementary Figure 2c.csv]

Panel
c
cluster center 1[saccades to the right]
	time relative to saccade(s)	-4.6667	-4.3333	-4	-3.6667	-3.3333	-3	-2.6667	-2.3333	-2	-1.6667	-1.3333	-1	-0.66667	-0.33333	0	0.33333	0.66667	1	1.3333	1.6667	2	2.3333	2.6667	3	3.3333	3.6667	4	4.3333	4.6667	5	5.3333
	Normalized Deconvolved Fluorescence	-0.022708	-0.023556	-0.022305	-0.019835	-0.016494	-0.012276	-0.0074901	-0.0030519	0.0016148	0.006429	0.012133	0.0189	0.02892	0.050058	0.08619	0.13757	0.18804	0.22589	0.24404	0.24823	0.24621	0.24149	0.23659	0.2323	0.22752	0.22306	0.21713	0.20979	0.20234	0.1965	0.19468
cluster center 1[saccades to the left]
	time relative to saccade(s)	-4.6667	-4.3333	-4	-3.6667	-3.3333	-3	-2.6667	-2.3333	-2	-1.6667	-1.3333	-1	-0.66667	-0.33333	0	0.33333	0.66667	1	1.3333	1.6667	2	2.3333	2.6667	3	3.3333	3.6667	4	4.3333	4.6667	5	5.3333
	Normalized Deconvolved Fluorescence	0.33965	0.30534	0.28201	0.2596	0.23769	0.21777	0.20098	0.18622	0.17423	0.16199	0.14963	0.13781	0.12539	0.11499	0.10435	0.091497	0.073063	0.05181	0.03129	0.014589	0.0029291	-0.0045201	-0.0091056	-0.01154	-0.012591	-0.012627	-0.01139	-0.0092301	-0.0058531	-0.00069583	0.0078531
cluster center 2[saccades to the right]
	time relative to saccade(s)	-4.6667	-4.3333	-4	-3.6667	-3.3333	-3	-2.6667	-2.3333	-2	-1.6667	-1.3333	-1	-0.66667	-0.33333	0	0.33333	0.66667	1	1.3333	1.6667	2	2.3333	2.6667	3	3.3333	3.6667	4	4.3333	4.6667	5	5.3333
	Normalized Deconvolved Fluorescence	0.35204	0.32053	0.30001	0.28058	0.2614	0.24364	0.22851	0.21476	0.20348	0.19133	0.17853	0.16578	0.15157	0.1379	0.12079	0.097615	0.066324	0.033608	0.005953	-0.012909	-0.023796	-0.029109	-0.031268	-0.031387	-0.030243	-0.028349	-0.025271	-0.021303	-0.016376	-0.010001	-0.00061898
cluster center 2[saccades to the left]
	time relative to saccade(s)	-4.6667	-4.3333	-4	-3.6667	-3.3333	-3	-2.6667	-2.3333	-2	-1.6667	-1.3333	-1	-0.66667	-0.33333	0	0.33333	0.66667	1	1.3333	1.6667	2	2.3333	2.6667	3	3.3333	3.6667	4	4.3333	4.6667	5	5.3333
	Normalized Deconvolved Fluorescence	-0.046994	-0.042845	-0.037381	-0.030546	-0.022996	-0.015079	-0.0071807	-0.00031854	0.0063044	0.012666	0.019612	0.027319	0.037982	0.059346	0.09459	0.14386	0.19117	0.2265	0.24381	0.24924	0.24942	0.24707	0.24431	0.24186	0.23858	0.2353	0.23019	0.22339	0.21612	0.21018	0.20807
	phi Left	phi Right	cluster ID
	-149.23	33.799	1
	108.87	59.458	1
	-149.3	-162.18	2
	-46.548	10.504	1
	-103.44	50.975	1
	-103.44	24.392	1
	-103.44	29.834	1
	45.673	-103.44	2
	-103.44	44.727	1
	36.294	-103.44	2
	53.647	-103.44	2
	71.845	-103.44	2
	30.942	-96.559	2
	48.784	54.851	2
	40.38	49.022	2
	7.8547	-114.36	2
	-103.44	33.497	1
	70.004	158.39	2
	-159.12	0.32363	1
	134.93	12.641	1
	-157.05	44.078	1
	-139.35	118.6	2
	68.015	-56.322	2
	-11.04	-172.98	2
	-177.24	-15.742	1
	-101.76	-35.974	1
	-47.69	153.96	2
	-163.47	30.171	1
	-128.01	-58.938	1
	-4.1484	-149.18	2
	6.3754	13.71	2
	-151.92	12.976	1
	-168	-87.002	1
	90.914	-177.31	1
	146.86	-56.077	1
	-103.44	-103.44	2
	-103.44	11.027	1
	-103.44	-103.44	2
	-175.5	-43.613	1
	-103.44	41.683	1
	40.588	-61.679	2
	-103.44	118.54	2
	25.565	58.949	1
	115.95	101.25	2
	42.566	-60.173	2
	-103.44	53.571	1
	20.327	15.51	2
	-172.68	65.844	1
	-103.44	61.151	1
	90.559	75.051	1
	77.072	-103.44	2
	-103.44	61.053	1
	177.2	124.71	2
	58.868	57.929	2
	54.629	-103.44	2
	59.937	67.617	2
	-103.44	-10.721	1
	114.62	-118.65	1
	-42.721	108.05	2
	49.54	89.886	1
	-61.333	-63.063	2
	58.474	-103.44	2
	98.172	-76.364	1
	167	-36.122	1
	81.973	-103.44	2
	71.858	-103.44	2
	-103.44	77.832	1
	-103.44	12.241	1
	67.175	-103.44	2
	118.13	-42.227	1
	82.552	-62.162	2
	76.492	63.58	2
	70.804	61.258	2
	-103.44	72.256	1
	81.717	-59.093	2
	-163.79	21.736	1
	-103.44	72.692	1
	85.177	18.08	2
	71.207	-103.44	2
	-103.44	-103.44	2
	-103.44	58.92	1
	37.036	-103.44	2
	-156.2	-10.133	1
	-103.44	73.372	1
	75.086	-103.44	2
	-92.282	30.45	1
	18.44	-103.44	2
	-50.803	40.088	1
	9.6045	-178.86	2
	13.444	-103.44	2
	-34.521	70.462	1
	45.153	-103.44	2
	48.107	-65.981	2
	-83.114	35.149	1
	29.537	-103.44	2
	-14.579	68.915	1
	-21.979	42.03	1
	-16.467	-174.86	2
	-56.371	146.08	2
	7.2915	-103.44	2
	-103.44	-103.44	2
	32.132	-103.44	2
	159.14	163.99	1
	-162.21	10.709	1
	-1.9897	-103.44	2
	42.121	-103.44	2
	-174.53	171.97	2
	56.222	-103.44	2
	15.879	-148.76	2
	-103.44	61.444	1
	10.501	-84.493	2
	47.035	-103.44	2
	13.861	-156.86	2
	10.043	-78.723	2
	-163.83	12.472	1
	-153.99	15.668	1
	-103.44	28.73	1
	-164.6	16.626	1
	-103.44	-103.44	2
	47.688	80.987	1
	10.195	171.14	2
	-166.31	15.713	1
	-149.66	30.985	1
	80.74	-103.44	2
	18.115	155.95	2
	8.0673	-161.6	2
	23.608	-92.853	2
	86.862	-101.56	2
	-103.44	25.925	1
	13.707	-156.26	2
	-163.04	2.6111	1
	18.266	-151.46	2
	134.65	-31.184	1
	41.985	-103.44	2
	-165.94	-5.893	1
	12.821	-140.02	2
	172.06	51.227	1
	46.319	16.697	2
	139.45	-138.07	1
	6.0558	-157.1	2
	-157.3	-1.2347	1
	44.752	-55.41	2
	3.9401	-169.33	2
	-84.975	62.91	1
	-163.57	21.917	1
	-8.6934	-155.7	2
	-168.8	12.243	1
	35.154	-158.8	2
	41.643	-64.366	2
	-148.37	-8.8516	1
	5.2282	-162.89	2
	17.167	-51.563	2
	-173.25	15.181	1
	-59.407	155.99	2
	-103.44	-103.44	2
	10.037	-103.44	2
	34.88	-103.44	2
	54.579	-3.7305	2
	16.958	-103.44	2
	-155.7	-8.2054	1
	10.582	18.854	2
	-43.333	4.69	1
	5.7567	-103.44	2
	21.976	-103.44	2
	-39.67	-21.23	1
	7.9672	86.212	1
	-53.853	7.5176	1
	-130.85	18.699	1
	-18.411	-43.396	2
	55.775	-103.44	2
	43.733	-103.44	2
	6.0208	-166.26	2
	-69.685	21.557	1
	-6.6954	-179.54	2
	139.77	37.407	1
	59.233	-103.44	2
	-0.37714	-165.75	2
	11.225	28.213	1
	41.75	-103.44	2
	12.607	-103.44	2
	45.691	20.824	2
	13.095	-103.44	2
	68.238	20.835	2
	-19.211	39.122	1
	-103.44	34.077	1
	165.12	-13.689	1
	-41.938	5.9976	1
	21.338	-169.56	2
	-72.484	-175.76	2
	-147.27	37.776	1
	64.535	10.742	2
	4.2326	-17.536	2
	-152.59	-23.374	1
	-151.49	15.202	1
	-153.18	-1.487	1
	62.565	-21.152	2
	-155.63	36.754	1
	-152.35	38.668	1
	-153.51	48.438	1
	-1.8785	-0.4797	2
	11.422	-8.7193	2
	31.021	-147.75	2
	17.776	157.34	2
	-146.22	11.562	1
	-139.22	20.312	1
	16.442	-165.64	2
	-174.36	-24.567	1
	-132	-4.1234	1
	-156.81	20.304	1
	8.5173	-103.44	2
	-165.52	3.8593	1
	-173.38	-5.226	1
	-173.68	-4.72	1
	79.775	-103.44	2
	10.105	-168.38	2
	16.151	-168.56	2
	-101.49	-5.663	1
	-157.12	38.394	1
	-103.44	42.546	1
	-2.5567	-161.25	2
	-171.81	20.709	1
	1.431	-169.95	2
	-2.8118	-177.61	2
	33.559	-157.78	2
	129.65	18.529	1
	97.232	2.6092	1
	93.128	28.214	1
	29.075	104.48	2
	106.19	14.514	1
	-21.614	82.925	1
	20.992	-174.17	2
	0.5343	175.37	2
	38.61	-103.44	2
	0.51541	173.24	2
	76.819	126.19	2
	30.085	-161.31	2
	116.25	5.0301	1
	-178.72	-32.41	1
	178.32	8.3029	1
	-6.8379	-17.81	2
	-44.323	-34.075	1
	21.904	5.0799	2
	11.742	-13.535	2
	-55.386	-96.604	2
	-24.877	-164.25	2
	-22.846	-94.967	2
	-3.498	-6.5632	2
	-56.122	-103.44	2
	-28.846	-31.3	2
	57.752	59.622	2
	-103.44	55.477	1
	-23.934	-167.76	2
	120.67	158.29	1
	-22.816	-173.23	2
	-103.44	69.988	1
	67.444	-163.29	2
	45.72	-103.44	2
	59.022	-170.57	2
	151.82	-23.287	1
	-172.71	42.905	1
	-103.44	1.1021	1
	-13.539	-177.58	2
	25.642	-173.45	2
	-168.04	4.2291	1
	-157.92	-37.194	1
	-103.44	72.626	1
	-59.25	-33.769	1
	27.179	172.33	2
	55.702	81.579	1
	61.858	-103.44	2
	-151.64	43.667	1
	26.604	-172.04	2
	-22.132	-161.01	2
	145.41	159.02	1
	30.556	-179.01	2
	168.61	33.854	1
	-175.44	-18.106	1
	-171.01	-10.27	1
	143.11	166.6	1
	141.92	74.816	1
	140.26	136.88	2
	154.94	176.65	1
	-9.4386	-168.07	2
	25.711	-147.75	2
	5.5293	-147.75	2
	-21.261	-172.27	2
	148.46	135.01	2
	-168.08	19.309	1
	-103.44	31.758	1
	-103.44	72.838	1
	3.4629	168.55	2
	-103.44	-103.44	2
	8.0337	39.417	1
	-17.024	-167.9	2
	-103.44	-103.44	2
	-103.44	36.515	1
	-161.1	-16.098	1
	-137.65	-159.26	2
	-103.44	-103.44	2
	136.48	-154.56	1
	28.301	44.878	1
	-103.44	72.929	1
	-103.44	55.829	1
	14.836	60.066	1
	69.945	-147.75	2
	175	-3.1241	1
	15.029	-103.44	2
	40.562	60.258	1
	91.233	81.438	1
	40.685	146.79	2
	98.37	89.595	1
	133.93	13.382	1
	70.576	66.149	2
	-103.44	-103.44	2
	16.778	49.555	1
	66.297	-103.44	2
	179.56	16.916	1
	-173.95	-8.695	1
	-169.2	24.354	1
	-164.26	31.068	1
	-6.5616	-173.3	2
	-86.069	0.74505	1
	28.411	-103.44	2
	1.2186	-174.12	2
	35.622	-103.44	2
	63.118	-103.44	2
	75.966	-103.44	2
	28.023	-149.34	2
	-150.65	4.328	1
	47.954	16.869	2
	169.55	-2.5885	1
	84.612	31.767	2
	-103.44	69.498	1
	152.37	12.58	1
	-174.48	0.97994	1
	-172.91	27.218	1
	-150.55	37.534	1
	-103.44	16.288	1
	168.76	-7.0214	1
	119.55	21.619	1
	-161.53	31.408	1
	-158.5	0.79212	1
	-172.16	-4.6333	1
	46.9	-103.44	2
	14.052	-155.57	2
	8.3457	-160.83	2
	-162.72	9.2488	1
	43.673	-103.44	2
	13.597	-150.64	2
	27.711	-150.89	2
	-147.75	18.367	1
	-160.67	1.7938	1
	18.38	-149.37	2
	27.205	-103.44	2
	15.619	-156.59	2
	35.64	-103.44	2
	18.895	-103.44	2
	-156.98	5.67	1
	18.393	-166.12	2
	11.815	-103.44	2
	-171.38	-13.205	1
	33.186	-103.44	2
	19.526	-149.88	2
	22.301	122.51	2
	1.024	-149.85	2
	-153.96	-14.005	1
	-103.44	66.306	1
	-161.03	15.056	1
	17.854	-176.2	2
	51.52	-178.11	2
	-12.138	-178.58	2
	-134.67	33.464	1
	-153.1	0.5751	1
	79.211	83.635	2
	6.8974	-170.05	2
	-103.44	15.553	1
	65.734	-153.42	2
	27.913	-54.721	2
	14.394	-158.46	2
	-103.44	-103.44	2
	-103.44	13.625	1
	24.913	20.805	2
	16.146	-43.888	2
	28.992	-81.338	2
	15.201	-103.44	2
	38.303	-103.44	2
	36.546	-103.44	2
	-103.44	-103.44	2
	12.161	-34.465	2
	64.424	-103.44	2
	28.581	-103.44	2
	27.651	-103.44	2
	-81.478	42.201	1
	-103.44	-103.44	2
	9.6518	-33.626	2
	-149.18	43.827	1
	17.802	-175.75	2
	-103.44	74.09	1
	-166.01	20.846	1
	77.182	-103.44	2
	-103.44	-103.44	2
	-103.44	-103.44	2
	57.822	-103.44	2
	-169.13	5.0581	1
	32.545	-72.887	2
	33.358	-43.688	2
	7.858	-144.58	2
	28.26	-118.12	2
	-27.37	15.538	1
	22.253	-50.916	2
	28.84	-143.96	2
	6.0329	-68.661	2
	-31.757	11.003	1
	16.66	-76.58	2
	-103.44	-2.9602	1
	-11.543	-152.43	2
	58.225	-103.44	2
	-7.8854	168.55	2
	47.121	-103.44	2
	-2.384	-170.61	2
	36.936	-175.89	2
	14.03	-170.26	2
	-170.38	23.008	1
	-4.5409	-166.74	2
	6.1531	-171.06	2
	1.1593	-152.85	2
	-40.293	170.35	2
	-21.497	-115.19	2
	54.725	-103.44	2
	26.036	64.851	1
	-24.509	78.403	1
	55.932	-141.4	2
	-173.79	-52.418	1
	-160.7	-44.067	1
	-103.44	52.219	1
	-50.462	-171.31	2
	-153.1	-54.063	1
	49.638	-147.75	2
	159.43	39.297	1
	-162.78	-56.724	1
	152.04	-53.257	1
	-103.44	62.629	1
	-169.51	-137.64	1
	-103.44	-35.012	1
	167.87	-58.425	1
	14.6	2.0451	2
	-167.03	-55.348	1
	-58.186	174.61	2
	-103.44	62.091	1
	61.527	15.368	2
	166.09	-66.836	1
	-31.084	-133.17	2
	44.284	25.813	2
	74.948	58.391	2
	21.172	-147.75	2
	-103.44	-6.6063	1
	-157.3	-25.836	1
	-103.44	-44.958	1
	-51.823	-160.5	2
	-52.93	-165.03	2
	-103.44	42.282	1
	-7.8938	139.01	2
	-56.897	-171.37	2
	-54.574	-160.45	2
	-151.77	4.3002	1
	-155.99	-17.991	1
	-35.94	171.22	2
	42.639	-149.2	2
	-51.954	-170.05	2
	88.862	-103.44	2
	-61.855	147.51	2
	-50.839	-161.91	2
	-5.5351	-142.8	2
	-103.44	58.985	1
	-49.847	-159.34	2
	7.4786	-154.09	2
	-156.97	-49.513	1
	-167.8	-52.916	1
	-103.44	-103.44	2
	46.833	62.928	1
	-17.043	-103.44	2
	54.993	-160.8	2
	-141.11	-58.225	1
	-103.44	67.612	1
	46.7	-103.44	2
	51.104	121.33	2
	-179.16	-39.718	1
	-177.54	-52.923	1
	-17.746	85.664	1
	173.71	-47.145	1
	-168.03	-57.676	1
	148.98	-38.98	1
	-177.36	-53.597	1
	-175.85	-52.118	1
	67.813	20.757	2
	171.82	-62.967	1
	178.98	-48.781	1
	-36.24	155.98	2
	-178.22	-1.5654	1
	-49.094	-161.7	2
	-173.99	-41.75	1
	6.2859	-159.04	2
	-147.75	59.936	1
	-153.31	45.374	1
	-36.08	-62.441	2
	-168.68	-20.913	1
	-162.64	24.451	1
	162.89	142.79	2
	75.941	-103.44	2
	169.61	-48.559	1
	-172.22	30.096	1
	67.193	49.849	2
	-161.29	-13.922	1
	-149.84	-11.688	1
	-172.07	-4.1497	1
	-103.44	-103.44	2
	14.593	-157.56	2
	77.111	-103.44	2
	153.08	156.24	1
	-148.58	-36.523	1
	-26.092	-170.17	2
	-9.8324	-159.22	2
	-176.71	-33.328	1
	-164.68	72.58	1
	-19.302	127.04	2
	-13.809	-156.68	2
	-160.16	-12.286	1
	90.982	-123.51	1
	-34.861	-148.33	2
	66.583	-34.999	2
	-38.616	134.25	2
	145.52	-46.243	1
	50.986	-103.44	2
	-33.101	-168.19	2
	-23.499	-161.29	2
	-103.44	78.655	1
	91.042	115.7	1
	-158.79	-93.275	1
	-154.37	-34.904	1
	-155.93	-19.515	1
	-50.621	118.68	2
	52.564	-148.97	2
	-168.61	-7.0702	1
	-119.83	42.461	1
	60.158	-103.44	2
	170.45	-50.146	1
	-162.39	-38.191	1
	168.17	-50.474	1
	-169.63	-29.333	1
	96.104	-103.44	1
	134.99	128.12	2
	-46.371	164.38	2
	90.346	-106.58	1
	172.15	159.46	2
	-14.538	-159.13	2
	-165.02	-52.511	1
	-103.44	-103.44	2
	-163.64	-14.058	1
	-22.762	-157.49	2
	66.138	101.55	2
	104.19	-103.44	1
	-30.371	148.02	2
	-6.44	129.79	2
	152.99	-43.241	1
	-13.102	-162.6	2
	87.469	-57.732	2
	-163.41	-14.143	1
	-177.34	-55.574	1
	-39.368	161.03	2
	-34.029	-164.02	2
	21.173	-151.36	2
	-175.04	-26.336	1
	-150.63	85.689	1
	77.694	-1.6147	2
	-158.39	-9.4437	1
	175.06	-30.212	1
	-169.99	-54.79	1
	0.073961	-148.79	2
	-17.017	138.48	2
	-167.29	-0.8538	1
	-11.357	-146.68	2
	-162.6	1.5133	1
	47.453	-152.48	2
	-172.47	50.448	1
	68.425	-103.44	2
	131.35	-103.44	1
	-34.462	175.55	2
	131.22	-103.44	1
	-152.61	93.33	2
	77.339	-66.047	2
	-28.081	-154.45	2
	-177.54	35.378	1
	-152.21	0.37632	1
	-171.31	130.5	2
	-41.411	-1.0166	1
	-13.768	-154.26	2
	56.082	-152.86	2
	123.35	0.34839	1
	-1.2465	-47.735	2
	-21.99	-156.82	2
	-170.09	5.3261	1
	81.319	-103.44	2
	-103.44	31.016	1
	2.3628	-170.87	2
	-131.98	38.516	1
	-167.72	-37.474	1
	113.41	-170.43	1
	-103.44	70.953	1
	164.61	-60.424	1
	-46.162	168.31	2
	171.81	-50.137	1
	-103.44	54.609	1
	69.242	-159.25	2
	-40.843	176.83	2
	57.191	-37.476	2
	67.008	-150.46	2
	-137.12	-4.0904	1
	-39.416	-161.26	2
	-31.68	157.17	2
	-14.037	-15.308	2
	-170.13	46.538	1
	26.829	126.76	2
	-169.83	-23.106	1
	-103.44	54.894	1
	67.453	-103.44	2
	-179.84	-68.179	1
	-4.8899	42.963	1
	-64.366	39.177	1
	122.2	-35.307	1
	129.88	-37.717	1
	135.74	57.9	1
	-60.751	18.228	1
	138.22	-164.4	1
	57.797	-103.44	2
	-33.332	152.7	2
	-103.44	74.951	1
	-172.47	63.247	1
	-35.147	-177.24	2
	-17.826	-124.98	2
	172.8	-19.372	1
	86.539	-179.58	2
	-160.6	155.4	2
	-103.44	-103.44	2
	32.317	-178.04	2
	118.76	164.32	1
	15.728	-171.82	2
	-16.101	-177.72	2
	48.63	-24.75	2
	-171.93	41.685	1
	-167.36	-23.364	1
	104.11	153.62	1
	-172.45	-17.205	1
	101.97	-40.138	1
	-164.59	26.7	1
	-164.52	23.792	1
	-150.87	69.464	1
	-165.4	49.528	1
	35.481	-42.471	2
	-176.62	-9.3715	1
	69.673	-149.08	2
	-29.967	-74.724	2
	139.82	-30.134	1
	70.484	-148.54	2
	-103.44	59.612	1
	-157.29	-9.2802	1
	103.1	158.33	1
	-177.7	-15.204	1
	-33.738	95.239	2
	-103.44	-103.44	2
	-103.44	-103.44	2
	18.296	57.493	1
	-103.44	-103.44	2
	35.484	47.215	2
	-179.18	90.368	2
	60.014	-159.66	2
	98.533	-103.44	1
	118.25	-160.64	1
	43.646	47.971	2
	-159.99	-3.9291	1
	171.6	96.026	2
	-103.44	-103.44	2
	-103.44	68.109	1
	77.508	23.285	2
	30.199	-155.85	2
	42.439	-158.56	2
	48.32	-103.44	2
	-164.74	41.833	1
	-103.44	-103.44	2
	88.93	59.372	2
	-103.44	63.336	1
	-28.377	96.991	2
	50.55	-103.44	2
	123.01	-149.23	1
	170.6	178.52	1
	49.891	27.61	2
	-103.44	-103.44	2
	41.761	-157.2	2
	-150.48	-18.945	1
	68.364	-147.75	2
	-160.08	41.22	1
	96.203	-58.728	1
	163.82	152.64	2
	-25.656	-167.02	2
	-16.229	-164.43	2
	-103.44	64.531	1
	-5.089	25.537	1
	-168.77	8.2754	1
	-157.56	40.777	1
	-103.44	74.502	1
	-103.44	65.209	1
	-123.1	40.27	1
	-103.44	65.577	1
	-22.017	105.83	2
	70.689	-155.17	2
	-171.21	-18.7	1
	-12.073	115.33	2
	-154.65	70.4	1
	-103.44	-103.44	2
	-67.618	48.347	1
	-110.33	40.422	1
	162.41	154.93	2
	69.43	-169.95	2
	166.5	144.64	2
	-16.194	9.9966	1
	45.61	-159.89	2
	40.715	-157.12	2
	-103.44	50.808	1
	144.75	157.72	1
	41.143	-158.97	2
	169.82	175.32	1
	47.214	-163.01	2
	-171.47	33.052	1
	-122.44	-15.06	1
	119.98	175.95	1
	-150.8	25.656	1
	-93.028	3.144	1
	161.72	166.56	1
	-103.44	-103.44	2
	-150.96	28.145	1
	-75.516	9.8104	1
	-71.116	-3.5265	1
	41.715	-162.53	2
	-136.65	71.001	1
	-61.586	-19.096	1
	-23.481	59.211	1
	-149.53	60.233	1
	-147.65	5.355	1
	37.202	-167.53	2
	-154.65	-36.48	1
	-103.44	-103.44	2
	22.525	-149.15	2
	71.182	-103.44	2
	-150.18	74.903	1
	-103.44	-103.44	2
	54.609	22.912	2
	151.98	6.7649	1
	18.728	11.534	2
	47.522	-153.26	2
	-43.996	-171.29	2
	147.55	-131.18	1
	32.664	-159.75	2
	87.063	-93.55	2
	163.75	-14.292	1
	137.31	-170.8	1
	-19.32	-175.58	2
	152.2	161.7	1
	-175.56	163.44	2
	54.193	-103.44	2
	-176.46	18.476	1
	52.491	-147.75	2
	49.218	34.674	2
	28.73	-100.49	2
	-164.38	-172.13	2
	27.833	-170.48	2
	-173.31	145.36	2
	-14.307	-147.67	2
	-103.44	78.005	1
	74.936	-103.44	2
	74.152	-103.44	2
	75.376	-64.366	2
	-103.44	-103.44	2
	-160.06	24.047	1
	178.94	-64.366	1
	-171.7	-55.419	1
	24.092	104.81	2
	43.889	133.67	2
	44.271	-175.81	2
	35.521	-108.03	2
	-103.44	74.626	1
	69.033	-152.71	2
	69.796	-103.44	2
	68.867	164.85	2
	-17.395	58.908	1
	70.668	-103.44	2
	-29.498	30.119	1
	36.098	27.873	2
	37.309	59.101	1
	171.95	163.39	2
	-103.44	-103.44	2
	22.77	-168.52	2
	-22.381	-153.02	2
	-103.44	60.807	1
	30.819	-167.83	2
	-61.861	82.935	1
	10.5	-170.05	2
	-103.44	56.18	1
	83.971	26.954	2
	164.8	81.923	1
	144.42	-103.44	1
	-152.63	73.575	1
	-103.44	35.69	1
	36.397	-150.77	2
	19.851	-161.1	2
	-52.167	-106.12	2
	69.624	-103.44	2
	-103.44	67.729	1
	174.15	-16.667	1
	49.917	68.482	1
	-163.63	22.16	1
	56.235	-143.56	2
	4.4504	177.16	2
	150.06	-103.44	1
	39.445	123.91	2
	88.709	18.166	2
	7.4523	177.66	2
	-103.44	66.9	1
	-155.07	63.759	1
	-2.8403	-161.87	2
	17.647	-163.53	2
	0.078525	-139.26	2
	3.3854	-132.31	2
	-10.928	66.317	1
	-103.44	54.698	1
	3.6413	160.56	2
	138.93	-98.842	1
	99.843	-61.641	1
	176.49	-11.866	1
	-152.97	35.904	1
	76.422	-103.44	2
	135.38	175.27	1
	-103.44	38.243	1
	-162.54	161.13	2
	176.71	-0.67005	1
	-14.724	-62.065	2
	94.221	-147.75	1
	-5.6349	-83.109	2
	-5.7254	-89.383	2
	-148.76	26.201	1
	16.26	-163.03	2
	-15.084	-178.88	2
	-103.44	105.94	2
	-1.2972	-163.58	2
	3.4127	-162.53	2
	-25.532	-64.366	2
	178.82	-46.027	1
	15.074	-164.32	2
	6.8028	-161.37	2
	-19.984	175.85	2
	-31.63	-152.95	2
	66.625	-103.44	2
	-152.29	78.113	1
	14.949	18.813	2
	44.164	52.366	2
	65.514	70.964	2
	68.337	74.861	2
	12.679	-11.548	2
	174.17	69.524	1
	53.903	-103.44	2
	-163.92	-43.267	1
	72.026	-103.44	2
	-103.44	-103.44	2
	-29.229	137.53	2
	63.516	-32.664	2
	-7.7678	-24.619	2
	54.494	-151.42	2
	71.589	-103.44	2
	-9.1385	65.963	1
	-19.273	-174.22	2
	-155.09	4.9686	1
	-14.01	-171.19	2
	80.091	-103.44	2
	-11.594	-176.28	2
	-18.49	-176.46	2
	-158.92	10.618	1
	9.8247	154.82	2
	178.42	-12.803	1
	30.599	-153.3	2
	20.659	-153.54	2
	-5.7107	-170.43	2
	64.978	-58.071	2
	7.6426	-162.3	2
	-3.7792	-161.53	2
	-1.5219	-174.25	2
	106.27	41.164	1
	60.888	-103.44	2
	49.079	24.232	2
	33.592	25.546	2
	61.104	52.669	2
	14.013	-103.44	2
	102.61	-103.44	1
	-64.122	-0.86155	1
	-176.06	5.102	1
	31.112	-10.819	2
	-103.44	74.223	1
	-103.44	41.243	1
	0.96638	-156.13	2
	27.925	-159.82	2
	-161.37	31.617	1
	89.339	-9.6725	2
	-6.7728	-174.12	2
	-172.21	13.982	1
	-18.357	-95.532	2
	13.622	79.798	1
	177.62	-13.527	1
	-5.6032	-162.24	2
	10.27	-41.306	2
	174.33	-1.1574	1
	161.93	-32.975	1
	97.305	-103.44	1
	-103.93	64.753	1
	169.29	-26.491	1
	175.76	-20.868	1
	-169.2	-5.9245	1
	-177.12	-27.62	1
	-31.716	-150.4	2
	-16.916	-103.44	2
	151.5	-30.375	1
	172.1	-17.555	1
	-172.59	-33.003	1
	-166.35	157.14	2
	-159.87	6.0365	1
	117.29	-56.567	1
	167.88	-24.119	1
	108.85	-103.44	1
	99.98	-103.44	1
	121.01	-43.753	1
	173.72	-21.422	1
	-174.4	-24.234	1
	-46.018	170.82	2
	-142.57	13.635	1
	-45.947	28.656	1
	-166.27	-49.248	1
	-75.919	34.979	1
	157.71	39.525	1
	-160.31	24.167	1
	-103.44	75.056	1
	68.621	-103.44	2
	-56.19	151.74	2
	100.71	96.567	2
	-9.9386	-160.18	2
	64.393	76.854	2
	81.54	117.9	2
	-35.888	118.95	2
	-137.2	99.767	2
	85.684	146.35	2
	-9.282	112.33	2
	-56.398	68.911	1
	-122.44	35.305	1
	-24.543	109.29	2
	69.034	-103.44	2
	-33.446	74.977	1
	-34.184	15.174	1
	177.82	-25.396	1
	-51.347	-175.63	2
	-93.243	-20.653	1
	68.787	-52.118	2
	-172.57	-41.145	1
	68.37	-103.44	2
	64.002	-103.44	2
	36.962	60.509	1
	-161.82	30.492	1
	-164.07	31.264	1
	134.72	80.352	1
	-5.3522	61.065	1
	59.934	58.352	2
	-51.763	114.91	2
	-29.833	154.69	2
	-103.44	72.723	1
	42.955	106.96	2
	69.771	-103.44	2
	-157.02	28.613	1
	-103.44	90.785	2
	-161.69	-11.089	1
	176.19	-47.7	1
	52.516	18.052	2
	4.6	-159.93	2
	-103.44	22.627	1
	-103.44	25.467	1
	-103.44	-36.434	1
	-103.44	70.59	1
	66.999	-103.44	2
	31.045	90.655	2
	69.562	-103.44	2
	-103.44	70.435	1
	-103.44	67.273	1
	-62.607	66.721	1
	60.784	-133.9	2
	35.059	49.632	1
	22.183	70.504	1
	-160.09	58.84	1
	73.749	-82.322	2
	65.235	-147.75	2
	168.79	-44.71	1
	176.82	44.972	1
	51.057	-147.75	2
	-172.3	-13.494	1
	-103.44	63.792	1
	61.332	-168.05	2
	-103.44	72.007	1
	-167.98	-33.872	1
	-137.76	81.028	1
	-41.83	159.91	2
	-103.44	64.482	1
	-171.64	-26.447	1
	-103.44	-169.19	2
	-103.44	19.513	1
	-103.44	-103.44	2
	63.913	0.60343	2
	-103.44	50.756	1
	-103.44	-103.44	2
	-149.39	59.69	1
	-23.028	166.92	2
	89.655	64.103	2
	-4.7249	173.64	2
	118.01	67.848	1
	21.387	69.339	1
	69.455	-103.44	2
	-58.536	159.23	2
	177.22	-11.908	1
	-103.44	-103.44	2
	-103.44	-103.44	2
	111.5	-103.44	1
	-103.44	-103.44	2
	-30.814	173.48	2
	-103.44	-47.068	1
	-33.172	176.48	2
	-103.44	75.769	1
	-103.44	-103.44	2
	-100.21	178.17	2
	-103.44	26.732	1
	-43.339	176.02	2
	-103.44	52.241	1
	-34.126	179.07	2
	-32.141	174.99	2
	-179.48	-28.799	1
	-37.011	146.11	2
	60.914	-150.71	2
	-31.876	175.54	2
	-103.44	42.473	1
	-38.49	171.96	2
	-6.2903	-176.55	2
	-174.03	-27.875	1
	-160.81	-3.7221	1
	71.497	-103.44	2
	-57.546	4.2205	1
	-179.48	-36.508	1
	-178.07	-45.087	1
	-170.89	-37.249	1
	170.7	-17.079	1
	27.29	-168.31	2
	174.14	37.389	1
	-52.341	168.2	2
	-48.314	163.45	2
	-61.536	74.719	1
	-43.117	171.56	2
	171.91	-17.109	1
	-50.732	167.5	2
	-35.06	-173.12	2
	-55.987	159.12	2
	115.72	-1.204	1
	43.049	120.84	2
	109.34	14.329	1
	-47.375	-175.66	2
	-151.11	53.774	1
	8.8591	-167.63	2
	-103.44	-103.44	2
	-44.828	104.45	2
	30.506	105.27	2
	139.04	-65.432	1
	139.9	-63.48	1
	-171.61	-55.731	1
	115.28	-60.72	1
	-75.863	17.303	1
	1.6271	14.651	1
	-12.888	33.186	1
	-152.43	37.339	1
	132.77	-103.44	1
	-57.519	3.7506	1
	66.809	144.92	2
	119.28	-57.95	1
	-37.38	96.275	2
	38.015	-8.5405	2
	-0.99659	21.488	1
	-29.254	52.788	1
	176.96	35.077	1
	-9.4749	52.369	1
	-17.82	90.79	2
	-41.988	145.06	2
	-53.87	166.67	2
	148.37	-138.05	1
	-64.366	19.39	1
	-161.79	96.778	2
	-103.44	-103.44	2
	-103.44	-103.44	2
	-158.29	5.3941	1
	81.083	-3.0595	2
	-173.56	-166.53	1
	5.6385	159.7	2
	-53.519	131.45	2
	131.48	-11.043	1
	-68.198	-102.97	2
	-32.624	103.8	2
	-14.233	136.04	2
	6.0165	-106.36	2
	166.02	-141.46	1
	122.24	16.894	1
	-39.848	-10.323	1
	-3.4718	-158.03	2
	-166.53	-58.289	1
	-144.94	-34.329	1
	123.13	-136.51	1
	152.33	-104.07	1
	67.156	173.69	2
	-103.44	-103.44	2
	-62.409	170.45	2
	-176.79	17.048	1
	99.767	53.05	1
	129.18	-16.072	1
	98.483	49.745	1
	-49.716	-160.19	2
	-175.67	110.47	2
	69.983	24.01	2
	-133.71	-162.27	2
	-118.17	173.45	2
	80.563	4.7054	2
	85.963	48.35	2
	94.489	33.916	1
	-49.216	171.52	2
	-81.052	174.95	2
	83.374	32.546	2
	-99.661	-174.9	2
	-177.9	-166.23	1
	78.773	14.077	2
	68.931	13.832	2
	141.7	8.7486	1
	80.512	46.172	2
	77.847	32.567	2
	-133.11	-179.25	2
	-165.92	40.518	1
	74.046	62.401	2
	76.169	75.828	2
	122.06	32.598	1
	168.61	37.113	1
	-133.19	179.94	2
	88.106	-43.723	2
	-118.76	179.96	2
	125.37	15.977	1
	-95.583	108.4	2
	80.41	51.9	2
	75.711	28.89	2
	69.945	28.051	2
	-114.7	-172.98	2
	76.176	-161.77	2
	-14.779	173.87	2
	81.844	43.433	2
	82.135	27.889	2
	-80.535	-172.31	2
	-56.894	129.21	2
	-24.539	-176.33	2
	73.796	-103.44	2
	-175.24	-178.58	2
	69.906	56.97	2
	-10.355	-155.86	2
	-178.13	8.4195	1
	35.128	-9.8725	2
	-155.86	71.736	1
	163.6	18.729	1
	-130.63	-160.09	2
	-124.21	-163.81	2
	86.187	54.006	2
	65.837	73.348	2
	68.63	65.481	2
	84.455	-3.0719	2
	100.58	21.87	1
	-138.78	-153.67	2
	116.8	27.469	1
	101.92	-26.001	1
	112.5	24.449	1
	84.153	72.151	2
	-48.925	35.928	1
	-104.75	-168.29	2
	-22.596	177.36	2
	-152.95	-22.274	1
	-43.799	-169.79	2
	92.463	12	1
	-50.526	-176.88	2
	-58.386	173.36	2
	77.226	59.167	2
	82.474	52.268	2
	-58.259	177.22	2
	-72.986	-177.78	2
	-37.717	-175.52	2
	-77.119	-179.5	2
	-43.515	-57.988	2
	-57.892	-176.39	2
	-55.055	178.21	2
	-73.392	160.92	2
	-71.417	-168.11	2
	78.615	55.901	2
	-74.544	-172.53	2
	52.224	112.42	2
	-23.119	-172.56	2
	-38.38	-169.66	2
	-66.408	-176.14	2
	-54.68	-167.3	2
	78.811	41.513	2
	89.656	59.681	2
	-169.65	35.38	1
	-33.23	177.54	2
	-34.096	-174.72	2
	-169.34	7.0285	1
	97.851	43.447	1
	-178.86	28.192	1
	-48.829	-178.89	2
	46.965	157.1	2
	-64.934	173.28	2
	77.432	78.212	2
	-50.784	169.95	2
	-37.161	169.24	2
	-175.66	28.967	1
	-21.97	-170.18	2
	163.27	26.259	1
	-17.865	-161.47	2
	-62.392	-175.1	2
	-11.374	-170.47	2
	85.026	1.4627	2
	-161.57	-161.23	2
	34.694	-168.83	2
	83.59	43.918	2
	-47.059	-171.29	2
	152.91	13.455	1
	-28.59	-177.14	2
	-40.62	-178.04	2
	91.753	47.258	1
	-61.319	-175.74	2
	94.224	-20.987	1
	3.9428	-170.44	2
	-164.89	14.228	1
	77.82	65.842	2
	-152.08	164.54	2
	-77.558	169.85	2
	140.7	-12.997	1
	-6.1009	-166.78	2
	166.63	28.151	1
	-51.564	-179.52	2
	69.342	55.052	2
	-103.44	86.526	1
	43.333	177.64	2
	49.884	-18.686	2
	-54.958	131.18	2
	-167.75	-40.155	1
	79.489	-107.92	2
	-65.645	-156.63	2
	-36.511	-153.85	2
	46.832	-47.692	2
	-154.79	59.643	1
	-28.53	-157.49	2
	-155.69	74.411	1
	-64.198	75.441	1
	-28.125	-159.49	2
	135.36	-8.8143	1
	-13.47	172.35	2
	-159.36	4.0051	1
	80.759	18.499	2
	-64.366	101.13	2
	162.42	-9.814	1
	-125.66	18.43	1
	70.918	-145.51	2
	77.481	69.631	2
	-159.97	-5.9557	1
	69.335	159.05	2
	-163.2	-2.0953	1
	77.851	-164.71	2
	-103.44	-103.44	2
	-177.06	-38.289	1
	28.788	160.69	2
	-36.203	161.13	2
	-164.33	-29.317	1
	-164.71	47.45	1
	93.658	49.447	1
	-0.35853	-158.96	2
	156.06	39.81	1
	82.499	24.327	2
	49	13.155	2
	60.952	57.947	2
	-20.809	40.199	1
	122.77	59.653	1
	139.89	-166.79	1
	26.993	-172.37	2
	9.5097	-103.44	2
	84.972	-103.44	2
	46.686	-160.96	2
	-170.54	92.269	2
	173.56	-94.8	1
	64.311	159.96	2
	34.106	-87.581	2
	-30.024	51.801	1
	123.78	-5.4657	1
	45.236	-156.43	2
	-45.873	155.46	2
	-165.47	30.45	1
	-103.44	-103.44	2
	-43.054	163.65	2
	-12.693	-165.67	2
	-157.11	13.041	1
	-169.96	19.002	1
	16.931	-150.5	2
	21.61	48.575	1
	67.019	68.985	2
	3.9175	-167.57	2
	-175.52	-47.406	1
	-165.37	82.912	1
	39.694	87.635	1
	-48.918	102.08	2
	-170.39	-46.982	1
	-161.3	55.961	1
	153.8	30.225	1
	172.11	-21.856	1
	-47.71	175.34	2
	-0.90602	70.349	1
	41.037	-176.64	2
	-178.05	26.3	1
	12.44	179.56	2
	-49.681	169.39	2
	4.4656	171.21	2
	-39.416	156.79	2
	64.465	-169.93	2
	176.72	26.352	1
	-177.58	38.16	1
	-36.244	179.79	2
	-41.023	-178.59	2
	-172.94	-125.15	1
	-174.72	-2.1368	1
	-175.15	45.694	1
	41.524	-179.41	2
	10.078	115.58	2
	-157.58	8.6548	1
	-170.29	-25.118	1
	-169.42	27.405	1
	-169.45	47.63	1
	30.637	-178.4	2
	42.571	114.73	2
	-161.36	46.523	1
	-166.35	27.976	1
	39.661	154.92	2
	12.267	141.14	2
	-75.685	-150.26	2
	108.51	-73.535	1
	-39.746	165.74	2
	-164.88	-64.366	1
	16.922	150.87	2
	41.215	6.5168	2
	22.653	124.26	2
	11.576	155.14	2
	29.827	156.98	2
	-172.43	-41.454	1
	22.217	140.66	2
	-47.159	86.109	1
	-103.44	-103.44	2
	-103.44	-103.44	2
	-103.44	-103.44	2
	-163.49	-22.346	1
	36.12	135.75	2
	23.969	147.9	2
	9.8971	125.38	2
	-175.67	-55.304	1
	-149.58	73.535	1
	-164.33	-13.251	1
	17.85	140.59	2
	26.282	64.069	1
	-172.33	-92.6	1
	165.09	-153.12	1
	-170.69	-59.116	1
	25.86	141.64	2
	35.207	80.9	1
	43.075	59.091	1
	18.043	125.31	2
	-172.85	-57.258	1
	37.195	58.414	1
	160.58	3.8078	1
	156.96	-105.84	1
	178.13	-166.23	1
	23.122	66.007	1
	-8.0432	167.73	2
	21.006	59.733	1
	174.96	-85.176	1
	25.21	166.61	2
	-165.52	-34.199	1
	-103.44	19.216	1
	28.609	130.51	2
	-36.729	-167.69	2
	-166.1	-51.989	1
	28.151	166.46	2
	-173.88	145.09	2
	-63.183	-166.19	2
	-3.0023	-157.36	2
	94.223	-155.08	1
	-162.49	-31.888	1
	39.32	99.98	2
	-103.44	75.128	1
	33.861	169.36	2
	25.526	151.92	2
	-169.26	173.18	2
	25.77	116.6	2
	-24.511	-157.64	2
	16.84	-170.04	2
	-177.87	-164.9	1
	-172.63	-99.111	1
	152.92	28.625	1
	-169.67	-128.16	1
	-154.34	66.722	1
	-53.774	173.35	2
	-175	-33.063	1
	-0.062094	-160.15	2
	37.812	173.97	2
	11.468	-176.41	2
	-35.46	-140.97	2
	-14	122.03	2
	-9.3627	-170.85	2
	27.334	111.76	2
	-26.797	-169.98	2
	174.23	-167.16	1
	145.02	-178.27	1
	-175.01	-7.0928	1
	159.73	-2.1004	1
	-178.74	-136.83	1
	149.71	-34.771	1
	-103.44	-103.44	2
	8.2389	-173.96	2
	39.356	167.3	2
	7.4106	176.7	2
	-159.94	-11.603	1
	105.09	-147.15	1
	29.828	49.393	1
	-171.45	-167.31	1
	-170.78	56.198	1
	10.862	147.9	2
	-169.64	21.614	1
	-4.6718	-166.64	2
	-165.69	-10.961	1
	15.06	174.04	2
	166.77	-26.223	1
	-0.10709	174.75	2
	-155.35	75.159	1
	-60.757	-175.76	2
	-103.44	-103.44	2
	132.65	111.37	2
	34.708	93.179	2
	41.03	89.641	1
	63.075	7.3105	2
	-1.7686	171.22	2
	33.787	-169.1	2
	1.0051	162.92	2
	-3.2407	-173.35	2
	5.3813	-176.47	2
	9.683	152.54	2
	7.6694	68.844	1
	-172.55	-28.413	1
	11.041	168.38	2
	11.338	150.66	2
	36.055	107.98	2
	43.867	116.49	2
	-166.85	-70.71	1
	78.595	179.74	2
	24.071	156.25	2
	-156.34	-38.886	1
	-156.79	161.61	2
	2.521	95.028	2
	10.776	155.12	2
	-13.627	98.875	2
	-172.65	-89.329	1
	106.14	14.141	1
	18.996	152.4	2
	15.7	178	2
	176.44	39.777	1
	4.78	133.64	2
	10.505	143.61	2
	6.3809	165.16	2
	-158.74	-50.549	1
	18.734	97.22	2
	16.601	170.11	2
	-174.37	-19.694	1
	6.5232	52.601	1
	61.705	35.334	2
	22.507	80.118	1
	11.041	174.99	2
	10.971	114.58	2
	-11.542	179.03	2
	25.792	163.68	2
	23.69	151.74	2
	68.942	76.242	2
	-170.33	68.806	1
	29.241	-115.16	2
	17.56	171.65	2
	34.177	156.61	2
	11.911	164.01	2
	-0.80677	73.018	1
	57.88	68.945	2
	45.746	-152.05	2
	11.275	176.51	2
	-171.8	-46.044	1
	8.2316	145.17	2
	-169.1	-46.059	1
	5.6999	116.09	2
	24.41	-47.524	2
	25.363	-179.54	2
	16.237	145.24	2
	-172.09	-52.124	1
	-179.3	-34.832	1
	-49.662	147.76	2
	179.28	46.4	1
	-176.23	-17.797	1
	13.722	155.97	2
	-175.15	-28.795	1
	-12.248	128.18	2
	-15.607	157.3	2
	-32.293	-165.85	2
	177.61	-59.97	1
	25.891	173.76	2
	27.877	147.29	2
	179.05	41.827	1
	-170.49	2.6425	1
	19.347	-171.01	2
	-1.1496	162.18	2
	-4.5665	127.09	2
	-168.06	-40.301	1
	13.311	119.28	2
	48.563	135.64	2
	45.23	68.899	1
	-2.2753	61.745	1
	-171.45	-26.824	1
	149.72	-46.014	1
	17.331	-175.52	2
	24.818	145.25	2
	18.806	160.99	2
	54.996	99.047	2
	-22.625	-175.05	2
	32.532	128.1	2
	67.242	88.717	1
	169.24	-50.411	1
	5.1416	94.462	2
	10.475	164.53	2
	166.85	-103.44	1
	29.882	140.7	2
	39.899	93.37	2
	-173.01	-35.24	1
	-164.5	-94.72	1
	159.93	-168.66	1
	-52.728	154.41	2
	19.653	65.841	1
	113.09	-64.366	1
	-162.75	-49.902	1
	144.1	61.462	1
	24.65	58.451	1
	-9.2522	-36.398	2
	-157.3	-14.852	1
	-163.8	-47.787	1
	-178.4	-162.6	1
	164.86	-103.44	1
	23.877	105.2	2
	-169.81	-29.35	1
	154.96	-161.09	1
	-154.51	60.313	1
	24.847	120.41	2
	27.064	161.49	2
	12.439	-173.71	2
	28.618	155.39	2
	153.52	-148.73	1
	49.408	-30.8	2
	41.502	147.12	2
	41.071	144.85	2
	29.432	152.28	2
	34.929	161.79	2
	-28.136	72.638	1
	32.66	174.95	2
	-175.91	-36.497	1
	-22.476	-162.74	2
	-166.69	-14.296	1
	79.105	-53.083	2
	-171.62	-54.987	1
	40.374	145.97	2
	26.814	158.07	2
	17.138	158.45	2
	-167.47	-22.282	1
	35.767	68.883	1
	46.701	155.38	2
	31.897	121.76	2
	32.492	67.999	1
	43.262	102.13	2
	158.42	-156.53	1
	36.571	131.17	2
	29.181	151.83	2
	27.828	124.09	2
	-168.42	-20.697	1
	133.47	-27.858	1
	34.957	127.81	2
	23.707	167.71	2
	-166.22	57.471	1
	130.24	38.778	1
	-13.784	143.5	2
	-162.65	-39.409	1
	-14.211	-171.99	2
	33.731	93.613	2
	26.448	156.85	2
	-160.01	52.769	1
	-167.82	-43.257	1
	40.671	-175.4	2
	19.647	-172.64	2
	128.38	-169.29	1
	172.48	-124.34	1
	50.921	125.34	2
	70.683	14.956	2
	179.77	-175.19	1
	25.561	74.897	1
	33.741	61.026	1
	54.804	71.451	1
	-161.61	-63.452	1
	-169.83	-63.718	1
	-161.47	-82.203	1
	-165.81	38.41	1
	-170.5	-7.0955	1
	7.5049	158.4	2
	-103.44	-15.997	1
	155.2	-164.29	1
	87.001	-26.824	2
	47.194	57.806	2
	-172.8	-98.279	1
	-26.011	145.49	2
	19.539	123.66	2
	38.38	179.89	2
	35.065	-170.19	2
	46.839	175.83	2
	35.238	131.13	2
	11.678	166.59	2
	-165.45	53.839	1
	-175.18	-82.635	1
	38.163	-25.692	2
	-174.31	-59.798	1
	47.977	165.03	2
	-103.44	57.292	1
	-165.48	-13.649	1
	100.99	108.76	1
	-161.35	-37.374	1
	33.646	-176.62	2
	-165.29	-65.051	1
	178.78	-35.039	1
	36.742	156.67	2
	177.51	-34.569	1
	-157.48	-141.67	1
	-171.27	-117.65	1
	140.52	-165.3	1
	-9.1561	79.026	1
	4.5162	-176.36	2
	37.162	125.76	2
	-12.081	56.682	1
	-175.36	51.355	1
	-166.56	35.848	1
	19.344	-179.7	2
	-171.75	47.229	1
	-9.7572	-161.16	2
	-54.803	174.52	2
	164.8	-30.938	1
	53.432	-103.44	2
	121.76	-103.44	1
	-164.5	-154.08	1
	-152.37	-39.789	1
	-30.765	168.55	2
	-175.32	-68.107	1
	179.42	-122.01	1
	44.398	91.497	2
	2.7576	-162.76	2
	-103.44	-103.44	2
	-173.65	-64.366	1
	68.795	88.729	1
	-169.5	-31.217	1
	-67.906	139.06	2
	11.135	124.2	2
	134.55	-63.363	1
	-173.18	-155.45	1
	-21.273	38.027	1
	173.67	-41.042	1
	86.603	77.28	2
	87.358	72.596	2
	36.658	101.01	2
	86.003	71.306	2
	-148.71	-132.8	1
	-45.326	-167.11	2
	-150.54	72.764	1
	21.673	-166	2
	173.47	-92.236	1
	-39.287	-171.46	2
	38.377	75.752	1
	-160.36	-95.093	1
	122.4	38.69	1
	-166.9	-78.357	1
	-177.92	-86.79	1
	-103.44	76.253	1
	-174.32	-79.092	1
	-103.44	-103.44	2
	39.416	166.81	2
	-87.296	-104.16	2
	82.421	75.203	2
	-174.26	-60.576	1
	74.116	76.597	2
	-169.85	6.0137	1
	-179.91	-150.63	1
	-158.19	-80.178	1
	60.858	68.795	2
	35.684	124.35	2
	33.484	90.505	2
	-144.71	-50.198	1
	170.25	-61.226	1
	-169.98	73.994	1
	37.181	155.74	2
	86.269	75.216	2
	32.241	135.17	2
	26.724	128.29	2
	-174.12	-43.835	1
	87.938	76.149	2
	154.58	-160.27	1
	-178.8	-112.96	1
	-158.45	-87.98	1
	17.861	87.456	1
	52.122	129.39	2
	26.354	-170.51	2
	82.374	77.232	2
	-167.12	-71.877	1
	177.17	-163.74	1
	67.643	73.268	2
	80.218	-103.44	2
	-178.18	-36.591	1
	51.47	73.135	1
	178.54	-34.788	1
	-171.72	-77.538	1
	-173.21	-62.536	1
	38.961	73.727	1
	179.85	20.586	1
	170.34	-36.203	1
	-169.24	-75.086	1
	-78.041	-160.36	2
	-176.49	-79.585	1
	13.414	77.169	1
	177.35	-133.4	1
	-33.329	-171.78	2
	-171.41	-12.219	1
	143.92	-106.11	1
	157.81	94.941	2
	25.671	136.43	2
	-170.83	-150.78	1
	169.78	-46.424	1
	14.06	-159.41	2
	95.068	70.28	1
	27.098	130.62	2
	34.516	-158.71	2
	-165.11	0.3741	1
	-118.81	-164.58	2
	-63.084	-11.024	1
	-58.246	177.78	2
	-173.71	-9.2531	1
	-37.757	-176.42	2
	59.142	173.19	2
	-172.18	-16.292	1
	33.492	98.937	2
	-1.463	164.78	2
	34.315	86.47	1
	102.16	74.679	1
	-38.977	-157.11	2
	47.182	-171.87	2
	129.12	88.014	1
	-166.31	-26.005	1
	44.772	136.54	2
	-103.44	-20.35	1
	48.023	81.889	1
	-21.144	-159.21	2
	111.79	131.68	1
	40.054	160.21	2
	166.95	-109.51	1
	68.701	-158.56	2
	-167.82	-45.309	1
	79.591	79.614	2
	-169.97	-21.968	1
	-53.664	165.72	2
	70.459	78.637	2
	26.666	-174.18	2
	48.844	81.501	1
	56.844	-171.87	2
	86.834	-103.44	2
	-171.63	-13.843	1
	9.7209	73.307	1
	-172.63	-133.7	1
	57.25	84.434	1
	-170.21	-113.5	1
	178.31	-55.634	1
	-36.454	175.52	2
	63.279	-142.59	2
	-13.818	-157.04	2
	29.35	-161.32	2
	81.251	79.919	2
	29.8	-174.21	2
	-167.82	-51.774	1
	11.124	-103.44	2
	170.27	-132.55	1
	45.198	119.43	2
	79.493	75.107	2
	-178.87	-79.293	1
	26.775	155.12	2
	48.153	132.32	2
	-167.47	-62.834	1
	-42.162	-161.22	2
	51.114	76.885	1
	42.343	-170.82	2
	52.054	71.497	1
	-160.24	-4.5376	1
	-124.44	25.646	1
	26.895	161.33	2
	-172.05	-24.535	1
	-4.7448	-130.3	2
	71.566	-164.33	2
	36.975	151.32	2
	25.202	-173.48	2
	-175.45	-68.75	1
	-164.19	-72.69	1
	-28.64	-158.63	2
	16.969	141.01	2
	-160.35	-150.2	1
	-28.303	-167.21	2
	32.634	-137.35	2
	51.052	81.908	1
	163.12	-128.53	1
	-18.224	-46.586	2
	-177.39	164.72	2
	30.125	160.45	2
	75.113	-103.44	2
	51.374	107.79	2
	175.63	-82.696	1
	-7.561	-110.58	2
	150.57	-34.827	1
	-161.59	-43.003	1
	-8.9525	73.578	1
	-154.5	-2.5548	1
	175.46	4.7473	1
	-61.142	70.635	1
	24.271	-178.97	2
	-165.85	-75.829	1
	-45.75	172.35	2
	58.948	-103.44	2
	-64.366	130.48	2
	68.601	68.348	2
	24.874	-11.875	2
	32.441	175.96	2
	31.377	171.61	2
	-97.717	-139.05	2
	52.186	163.34	2
	-172.62	-43.672	1
	-147.25	48.329	1
	52.242	111.04	2
	84.115	-157.65	2
	176.97	-31.338	1
	-166.74	-127.47	1
	108.99	-155.22	1
	82.622	-103.44	2
	-103.44	-103.44	2
	123.38	177.25	1
	-172.98	15.276	1
	-163.48	-18.207	1
	-166.33	48.598	1
	10.977	-177.54	2
	-179.96	22.306	1
	122	-172.35	1
	37.91	-178.19	2
	84.814	86.027	2
	-61.113	138.43	2
	-169.94	-4.8516	1
	-159.26	-52.974	1
	26.583	-177.28	2
	-35.506	-173.12	2
	-59.235	140.31	2
	-168.04	-136.17	1
	74.332	172.14	2
	-173.25	-142.69	1
	-152.09	-40.374	1
	-103.44	-103.44	2
	-158.26	50.04	1
	-159.55	31.222	1
	159.17	20.277	1
	76.584	159.69	2
	39.072	94.3	2
	-171.14	2.8846	1
	-165.86	-51.933	1
	-168.86	-34.628	1
	174.24	31.436	1
	-19.833	140.11	2
	84.2	-103.44	2
	81.535	86.539	2
	8.5882	-171.84	2
	-46.243	165.3	2
	-147.89	66.457	1
	-30.623	-165.51	2
	-103.44	-103.44	2
	78.283	-173.86	2
	53.267	177	2
	-103.44	-103.44	2
	61.116	-178.17	2
	-21.177	37.572	1
	61.27	-157.98	2
	133.41	-9.9731	1
	-158.17	-40.15	1
	-103.44	52.956	1
	-161.69	11.359	1
	167.72	26.865	1
	-64.366	145.86	2
	-103.44	-103.44	2
	-103.44	-103.44	2
	51.721	-178.16	2
	175.52	19.23	1
	-179	28.844	1
	149.08	55.669	1
	-58.402	144.01	2
	-79.033	113.87	2
	-83.765	98.714	2
	170.42	25.799	1
	-56.633	156.78	2
	170.98	36.372	1
	-173.62	-34.936	1
	-103.44	-103.44	2
	-172.94	24.99	1
	-149.2	-58.978	1
	-26.738	-157.66	2
	-103.44	-147.75	2
	-96.611	-158.24	2
	-170.65	-150.86	1
	-36.306	-163.61	2
	-2.288	-174.31	2
	4.1686	-165.18	2
	-168.55	10.501	1
	167.54	42.477	1
	-3.567	-164.11	2
	-164.6	53.009	1
	-53.694	125.9	2
	153.17	-48.669	1
	-54.092	-167.25	2
	170.79	11.526	1
	159.97	35.039	1
	-25.123	-158.66	2
	-30.438	-153.22	2
	-173.93	19.021	1
	-30.753	-167.12	2
	-179.98	33.87	1
	-35.192	-170.56	2
	172.38	-162.68	1
	-11.445	-158.55	2
	-43.311	-155.08	2
	-167.28	3.0109	1
	-103.44	48.607	1
	171.41	28.258	1
	-19.031	-163.88	2
	-165.96	12.452	1
	-7.5332	165.95	2
	30.465	-137.77	2
	-176.44	16.297	1
	-31.526	-161.81	2
	-5.6679	-179.45	2
	-179.91	44.367	1
	-162.24	19.24	1
	169.39	10.157	1
	-103.44	-160.19	2
	44.878	-155.01	2
	26.585	-154.04	2
	-46.723	-139.35	2
	-177.77	7.1526	1
	161.89	12.721	1
	-165.28	25.835	1
	-103.44	-103.44	2
	171.65	16.633	1
	-67.843	174.87	2
[truncated: 4,727 more rows]
