# Supplementary material for: Ramp-to-threshold dynamics in a hindbrain population controls the timing of spontaneous saccades
Source: Nat Commun. 2021 Jul 6;12:4145. doi: 10.1038/s41467-021-24336-w (PMC8260785; doi:10.1038/s41467-021-24336-w)
Supplement: Supplementary file 3 — Source Data [file 41467_2021_24336_MOESM3_ESM.zip › Ramirez_Source_Data/Figure 3b.csv]

Panel
b
	time relative to saccade(s)	-4.6667	-4.3333	-4	-3.6667	-3.3333	-3	-2.6667	-2.3333	-2	-1.6667	-1.3333	-1	-0.66667	-0.33333	0	0.33333	0.66667	1	1.3333	1.6667	2	2.3333	2.6667	3	3.3333	3.6667	4	4.3333	4.6667	5	5.3333
	Component 1 values (arb. units)	0	0.022518	0.038279	0.054078	0.070458	0.086567	0.10126	0.11487	0.12693	0.13994	0.15432	0.16962	0.18881	0.21703	0.26072	0.32186	0.38803	0.44373	0.47805	0.49333	0.4974	0.49539	0.49123	0.48633	0.4804	0.47439	0.46657	0.45718	0.44718	0.4375	0.42864
	Component 2 values (arb. units)	0.093465	0.12232	0.14542	0.16854	0.19336	0.21508	0.23431	0.25353	0.27263	0.29136	0.3118	0.33239	0.35742	0.4109	0.4938	0.58954	0.63481	0.60651	0.51389	0.40208	0.30403	0.22928	0.17347	0.12928	0.095675	0.068135	0.046831	0.030681	0.019137	0.010925	0
	Component 3 values (arb. units)	0.61465	0.51827	0.4344	0.34709	0.26379	0.19196	0.1324	0.087639	0.052257	0.026977	0.0096769	0	0.00012398	0.016032	0.068843	0.16336	0.28732	0.39115	0.4415	0.42985	0.38656	0.33376	0.2835	0.23931	0.20172	0.17079	0.14659	0.12739	0.11545	0.11007	0.11002
