# Supplementary material for: Ramp-to-threshold dynamics in a hindbrain population controls the timing of spontaneous saccades
Source: Nat Commun. 2021 Jul 6;12:4145. doi: 10.1038/s41467-021-24336-w (PMC8260785; doi:10.1038/s41467-021-24336-w)
Supplement: Supplementary file 3 — Source Data [file 41467_2021_24336_MOESM3_ESM.zip › Ramirez_Source_Data/Figure 3c.csv]

Panel
c
STA Coefficients
	STA Index	c1	c2	c3
	1	-0.36546	-0.2176	0.56176
	2	-0.13902	0.40673	0.2355
	3	-0.3804	-0.22591	-0.32196
	4	0.39243	-0.41423	-0.12242
	5	-0.0083634	-0.034997	0.1798
	6	-0.0083634	-0.034997	0.1798
	7	-0.0083634	-0.034997	0.1798
	8	0.46421	0.47524	0.39212
	9	-0.0083634	-0.034997	0.1798
	10	0.52016	0.38202	0.26304
	11	0.39259	0.53342	0.40204
	12	0.23335	0.71163	0.18125
	13	0.52976	0.31758	0.37483
	14	0.4591	0.52413	0.28284
	15	0.48458	0.41212	0.40003
	16	0.51536	0.071096	-0.069493
	17	-0.0083634	-0.034997	0.1798
	18	0.26437	0.72653	0.15955
	19	-0.598	-0.22815	0.47902
	20	-0.22009	0.22066	-0.25259
	21	-0.62937	-0.26647	0.47587
	22	-0.38703	-0.33231	0.51427
	23	0.11395	0.28226	-0.26873
	24	0.67128	-0.13096	-0.015756
	25	-0.65748	-0.031687	-0.25006
	26	-0.11827	-0.5683	0.057202
	27	0.39971	-0.43912	-0.099178
	28	-0.58105	-0.17247	0.1365
	29	-0.14188	-0.18153	-0.23328
	30	0.68155	-0.049433	0.098502
	31	0.6649	0.074291	0.12788
	32	-0.030506	-0.016277	-0.19431
	33	-0.51705	-0.10992	-0.04177
	34	-0.0089543	0.56148	-0.19725
	35	-0.3292	0.21491	-0.086344
	36	-0.0083634	-0.034997	0.1798
	37	-0.0083634	-0.034997	0.1798
	38	-0.0083634	-0.034997	0.1798
	39	-0.39243	-0.030892	-0.20491
	40	-0.0083634	-0.034997	0.1798
	41	0.47947	0.41078	0.38791
	42	-0.0083634	-0.034997	0.1798
	43	0.57255	0.27389	0.32753
	44	-0.26642	0.54751	-0.22371
	45	0.4714	0.43296	0.38991
	46	-0.0083634	-0.034997	0.1798
	47	0.41051	0.15207	0.26571
	48	-0.40001	-0.05138	-0.14891
	49	-0.0083634	-0.034997	0.1798
	50	-0.0005341	0.054787	0.54852
	51	0.16206	0.70601	0.089281
	52	-0.0083634	-0.034997	0.1798
	53	-0.54917	0.026833	-0.29796
	54	0.34916	0.57807	0.38409
	55	0.37224	0.52435	0.40811
	56	0.35786	0.61827	0.35437
	57	-0.0083634	-0.034997	0.1798
	58	-0.25777	0.5625	-0.23327
	59	0.1959	-0.1809	-0.52013
	60	0.16591	0.19453	-0.33468
	61	0.23076	-0.42207	-0.14191
	62	0.39172	0.63857	0.32265
	63	-0.091923	0.64013	-0.079486
	64	-0.61653	0.14233	-0.2645
	65	0.096326	0.6831	-0.026468
	66	0.22907	0.69911	0.19411
	67	-0.0083634	-0.034997	0.1798
	68	-0.0083634	-0.034997	0.1798
	69	0.28029	0.66597	0.28674
	70	-0.27961	0.52292	-0.33897
	71	0.088571	0.67748	0.067489
	72	0.1653	0.68808	0.096193
	73	0.24803	0.71239	0.13711
	74	-0.0083634	-0.034997	0.1798
	75	0.10649	0.73147	-0.037077
	76	-0.28484	-0.082816	-0.30802
	77	-0.0083634	-0.034997	0.1798
	78	0.053529	0.63437	-0.15755
	79	0.2369	0.69617	0.20863
	80	-0.0083634	-0.034997	0.1798
	81	-0.0083634	-0.034997	0.1798
	82	0.5098	0.38467	0.38226
	83	-0.55001	-0.24262	0.34103
	84	-0.0083634	-0.034997	0.1798
	85	0.18703	0.70221	0.12033
	86	-0.018329	-0.45998	0.12138
	87	0.61888	0.20636	0.24977
	88	0.32914	-0.4036	0.11317
	89	0.61538	0.10413	0.063462
	90	0.63785	0.15248	0.12287
	91	0.48461	-0.33333	-0.073386
	92	0.50451	0.50721	0.28775
	93	0.37771	0.42106	0.29624
	94	0.055174	-0.45685	0.09886
	95	0.53654	0.30402	0.34502
	96	0.47995	-0.12483	0.19717
	97	0.40808	-0.1647	0.16617
	98	0.66235	-0.19578	-0.023064
	99	0.33652	-0.50595	-0.17754
	100	0.43436	0.055577	-0.20098
	101	-0.0083634	-0.034997	0.1798
	102	0.53792	0.33785	0.36016
	103	-0.36964	0.14088	-0.43974
	104	-0.31105	-0.099787	-0.58891
	105	0.66914	-0.023246	0.15585
	106	0.5123	0.46323	0.343
	107	-0.34823	-0.033325	-0.56693
	108	0.38266	0.57208	0.38811
	109	0.61807	0.17582	0.11874
	110	-0.0083634	-0.034997	0.1798
	111	0.621	0.1151	0.21559
	112	0.43803	0.47031	0.41078
	113	0.64714	0.15968	0.16445
	114	0.64003	0.11334	0.22194
	115	-0.68153	-0.19762	0.20066
	116	-0.55304	-0.26984	0.57528
	117	-0.0083634	-0.034997	0.1798
	118	-0.67611	-0.18618	0.26664
	119	-0.0083634	-0.034997	0.1798
	120	0.42594	0.46791	0.37554
	121	0.60546	0.10888	0.06104
	122	-0.64953	-0.15826	0.17326
	123	-0.38601	-0.22595	0.57465
	124	0.10747	0.65915	-0.0030013
	125	0.61687	0.2018	0.19331
	126	0.66735	0.094589	0.13031
	127	0.33534	0.14657	0.00069262
	128	0.023037	0.42017	0.08555
	129	-0.0083634	-0.034997	0.1798
	130	0.65178	0.15897	0.15111
	131	-0.68168	-0.20792	0.22993
	132	0.63541	0.20972	0.15709
	133	-0.19769	0.20014	-0.048467
	134	0.51608	0.46443	0.32836
	135	-0.66512	-0.16656	0.093235
	136	0.17907	0.040753	-0.07852
	137	-0.42994	0.059941	-0.18939
	138	0.12546	0.13137	-0.20024
	139	-0.2156	0.18447	-0.26487
	140	0.66201	0.070232	0.074603
	141	-0.59124	-0.24733	0.4627
	142	0.04974	0.049312	-0.080006
	143	0.67174	0.046267	0.092684
	144	0.028206	-0.3208	0.1141
	145	-0.56768	-0.16738	0.13511
	146	0.68653	-0.10497	0.085532
	147	-0.65176	-0.12905	0.28261
	148	0.54538	0.38407	0.25882
	149	0.14231	0.12654	-0.24072
	150	-0.47939	-0.29528	0.37273
	151	0.65664	0.060085	0.11966
	152	0.60237	0.18608	0.15344
	153	-0.52929	-0.062655	-0.3508
	154	0.25192	-0.4261	-0.11453
	155	-0.0083634	-0.034997	0.1798
	156	0.66001	0.11681	0.1652
	157	0.5267	0.36715	0.35747
	158	0.3144	0.44207	0.17651
	159	0.63733	0.19434	0.1941
	160	-0.26598	-0.1201	-0.3641
	161	0.3501	0.065405	-0.34573
	162	0.13719	-0.12943	-0.46571
	163	0.65444	0.065976	0.15097
	164	0.61044	0.24634	0.21112
	165	0.38143	-0.31633	-0.19551
	166	0.64909	0.090845	0.18676
	167	0.17201	-0.23548	-0.43656
	168	-0.023651	-0.027347	-0.46396
	169	0.36542	-0.12164	-0.10867
	170	0.40377	0.59356	0.34922
	171	0.50498	0.48312	0.25809
	172	0.65211	0.068779	0.14088
	173	0.14528	-0.39241	-0.31676
	174	0.68394	-0.080289	0.083533
	175	-0.27012	0.22852	-0.45994
	176	0.37893	0.6365	0.32002
	177	0.67631	-0.0044518	0.13581
	178	0.65716	0.13042	0.13066
	179	0.51086	0.45596	0.28322
	180	0.65261	0.14596	0.17732
	181	0.19232	0.19701	-0.41949
	182	0.63941	0.14874	0.22254
	183	0.14182	0.35527	-0.092582
	184	0.35684	-0.12434	0.15865
	185	-0.0083634	-0.034997	0.1798
	186	-0.48926	0.13	-0.078216
	187	0.305	-0.27403	-0.18017
	188	0.62117	0.24265	0.22557
	189	0.17901	-0.56721	-0.21468
	190	-0.47082	-0.30261	0.52461
	191	0.31576	0.66306	0.21126
	192	0.60479	0.044759	0.092713
	193	-0.50614	-0.26252	0.54492
	194	-0.49457	-0.2686	0.51865
	195	-0.52391	-0.2649	0.56651
	196	0.30807	0.59344	0.071014
	197	-0.47686	-0.21598	0.29523
	198	-0.49688	-0.26033	0.59651
	199	-0.5239	-0.26115	0.56758
	200	0.59084	-0.019378	0.18634
	201	0.63961	0.12922	0.17366
	202	0.56241	0.33822	0.3147
	203	0.58978	0.18909	0.17305
	204	-0.40299	-0.26953	0.38286
	205	-0.35519	-0.30637	0.26636
	206	0.63164	0.1864	0.2196
	207	-0.70733	-0.069867	0.0059462
	208	-0.35505	-0.39439	0.19933
	209	-0.61133	-0.26188	0.47341
	210	0.64746	0.096964	0.20897
	211	-0.71581	-0.18479	0.15026
	212	-0.69969	-0.081181	0.064585
	213	-0.70856	-0.078491	0.0094189
	214	0.12091	0.67035	0.017324
	215	0.65597	0.1169	0.16933
	216	0.63139	0.18285	0.13074
	217	-0.085696	-0.42171	-0.063983
	218	-0.62074	-0.26193	0.46608
	219	-0.0083634	-0.034997	0.1798
	220	0.67326	-0.030063	0.12426
	221	-0.5505	-0.079262	-0.15509
	222	0.67485	0.016858	0.134
	223	0.67159	-0.032985	0.089621
	224	0.53049	0.35191	0.35609
	225	-0.29867	0.36042	-0.48315
	226	-0.066594	0.52479	-0.31853
	227	-0.0294	0.53798	-0.25225
	228	0.53227	0.29596	0.061512
	229	-0.10449	0.35994	-0.36549
	230	0.67438	-0.2672	0.0045235
	231	0.57286	0.21981	0.10815
	232	0.66718	0.0062219	0.11576
	233	0.49264	0.39342	0.38904
	234	0.64474	0.0058	0.03625
	235	0.13368	0.57078	-0.10936
	236	0.52365	0.30336	0.082898
	237	-0.1877	0.38055	-0.43433
	238	-0.66864	-0.014981	0.00053753
	239	-0.41904	0.012325	-0.13739
	240	0.4853	-0.058195	0.24482
	241	0.43246	-0.42236	0.048689
	242	0.47685	0.19173	0.39953
	243	0.48528	0.10087	0.35155
	244	0.39372	-0.57043	-0.24609
	245	0.57326	-0.26582	-0.13271
	246	0.35858	-0.15107	-0.39507
	247	0.48864	-0.02987	0.25196
	248	0.17445	-0.25982	-0.27239
	249	0.57235	-0.31525	0.080312
	250	0.35578	0.56393	0.39188
	251	-0.0083634	-0.034997	0.1798
	252	0.51732	-0.22961	-0.044299
	253	-0.25691	0.43323	-0.53301
	254	0.67686	-0.28475	-0.025838
	255	-0.0083634	-0.034997	0.1798
	256	0.25107	0.60448	0.094703
	257	0.47766	0.48983	0.37065
	258	0.33944	0.56542	0.13444
	259	-0.49383	0.26453	-0.20465
	260	-0.55066	-0.070461	-0.17808
	261	-0.0083634	-0.034997	0.1798
	262	0.5861	-0.14113	0.057576
	263	0.55011	0.26406	0.22052
	264	-0.36961	-0.078278	0.039668
	265	-0.60687	-0.24614	0.25186
	266	-0.0083634	-0.034997	0.1798
	267	0.14782	-0.24847	0.2187
	268	0.56044	0.28777	0.18915
	269	0.29271	0.42914	-0.005452
	270	0.32992	0.61681	0.35552
	271	-0.47494	-0.25639	0.60475
	272	0.58167	0.29132	0.16879
	273	0.67451	-0.27433	0.0054518
	274	-0.47934	0.33056	-0.37507
	275	0.48863	0.28848	0.22647
	276	-0.45558	0.091807	-0.12307
	277	-0.61178	-0.048775	-0.20868
	278	-0.60052	-0.095034	-0.16289
	279	-0.45181	0.33913	-0.44865
	280	-0.42196	0.33064	-0.49479
	281	-0.41635	0.34611	-0.51789
	282	-0.53041	0.24796	-0.37595
	283	0.56556	-0.09402	0.0034904
	284	0.57842	0.27851	0.3169
	285	0.6193	0.059951	0.23477
	286	0.68251	-0.26557	-0.0058757
	287	-0.49181	0.30185	-0.41485
	288	-0.66388	-0.14018	0.20454
	289	-0.0083634	-0.034997	0.1798
	290	-0.0083634	-0.034997	0.1798
	291	0.52863	0.031989	-0.0075136
	292	-0.0083634	-0.034997	0.1798
	293	0.47616	0.067205	0.33529
	294	0.62539	-0.19149	-0.0088689
	295	-0.0083634	-0.034997	0.1798
	296	-0.0083634	-0.034997	0.1798
	297	-0.65191	-0.22317	0.3395
	298	-0.34567	-0.3151	-0.30534
	299	-0.0083634	-0.034997	0.1798
	300	-0.35843	0.34039	-0.55788
	301	0.42851	0.23073	0.40627
	302	-0.0083634	-0.034997	0.1798
	303	-0.0083634	-0.034997	0.1798
	304	0.42781	0.11332	0.36206
	305	0.2466	0.67551	0.23927
	306	-0.5563	0.048651	-0.22985
	307	0.5797	0.15565	0.31822
	308	0.3792	0.32458	0.45574
	309	-0.011567	0.53758	-0.19659
	310	0.45643	0.39239	0.012444
	311	-0.051919	0.35288	-0.35938
	312	-0.31485	0.3268	0.048275
	313	0.24247	0.68761	0.17007
	314	-0.0083634	-0.034997	0.1798
	315	0.50265	0.15155	0.31752
	316	0.29334	0.66815	0.29517
	317	-0.64657	0.005021	-0.17385
	318	-0.71173	-0.075429	-0.045136
	319	-0.71859	-0.1371	0.05291
	320	-0.53861	-0.15179	0.21949
	321	0.68704	-0.079026	0.059623
	322	0.039091	-0.56882	-0.090431
	323	0.57395	0.31048	0.30535
	324	0.6558	0.01395	0.11111
	325	0.52718	0.37773	0.3004
	326	0.33284	0.65656	0.32237
	327	0.17408	0.69642	0.10059
	328	0.59511	0.31674	0.25443
	329	-0.43334	-0.24369	0.59752
	330	0.15494	0.1718	0.11367
	331	-0.33998	0.062677	-0.28398
	332	0.031425	0.3332	0.10668
	333	-0.0083634	-0.034997	0.1798
	334	-0.090553	0.047397	-0.30021
	335	-0.36976	-0.035736	0.005604
	336	-0.2491	-0.031001	-0.59502
	337	-0.42858	-0.24202	0.59573
	338	-0.0083634	-0.034997	0.1798
	339	-0.58581	0.11643	-0.070711
	340	-0.23968	0.42282	-0.016004
	341	-0.61046	-0.20391	0.26304
	342	-0.65328	-0.25732	0.42828
	343	-0.7169	-0.098739	-0.0068079
	344	0.44179	0.47211	0.41183
	345	0.62975	0.15763	0.25721
	346	0.64505	0.094629	0.23236
	347	-0.65476	-0.20365	0.31712
	348	0.46657	0.44545	0.38734
	349	0.62299	0.15068	0.27111
	350	0.56522	0.29688	0.33066
	351	-0.29461	-0.18586	0.50466
	352	-0.43974	-0.15421	0.24774
	353	0.61894	0.20565	0.26575
	354	0.54586	0.2806	0.36127
	355	0.61205	0.17111	0.28219
	356	0.53434	0.38311	0.35551
	357	0.61469	0.2104	0.26307
	358	-0.57015	-0.24231	0.43389
	359	0.61842	0.20564	0.25673
	360	0.61278	0.12819	0.28052
	361	-0.7079	-0.10732	0.092381
	362	0.51516	0.33693	0.37709
	363	0.59724	0.21179	0.30365
	364	0.5849	0.2399	0.31846
	365	0.66767	0.011934	0.18105
	366	-0.54731	-0.26743	0.57341
	367	-0.0083634	-0.034997	0.1798
	368	-0.50358	-0.17315	0.20168
	369	0.59258	0.19087	0.24166
	370	0.38094	0.47925	0.42233
	371	0.67466	-0.14511	0.068286
	372	-0.17348	-0.17548	-0.11096
	373	-0.52318	-0.26547	0.58857
	374	0.12871	0.67543	0.030039
	375	0.63647	0.076993	0.13216
	376	-0.0083634	-0.034997	0.1798
	377	0.30291	0.67193	0.25958
	378	0.53656	0.28425	0.37375
	379	0.60378	0.15495	0.28491
	380	-0.0083634	-0.034997	0.1798
	381	-0.0083634	-0.034997	0.1798
	382	0.60425	0.28065	0.25221
	383	0.63142	0.18279	0.21718
	384	0.57159	0.31673	0.23187
	385	0.62262	0.16917	0.26622
	386	0.48786	0.38533	0.39758
	387	0.51599	0.38245	0.35814
	388	-0.0083634	-0.034997	0.1798
	389	0.65043	0.14016	0.18399
	390	0.3273	0.68387	0.26715
	391	0.58643	0.31948	0.26743
	392	0.5528	0.28962	0.18056
	393	0.026545	-0.17716	-0.13935
	394	-0.0083634	-0.034997	0.1798
	395	0.59021	0.10038	0.18298
	396	-0.24121	-0.14391	-0.1761
	397	0.63608	0.20424	0.16739
	398	-0.0083634	-0.034997	0.1798
	399	-0.51716	-0.1288	0.022044
	400	0.15633	0.68711	0.078713
	401	-0.0083634	-0.034997	0.1798
	402	-0.0083634	-0.034997	0.1798
	403	0.36834	0.58541	0.38108
	404	-0.67159	-0.12899	0.12525
	405	0.56278	0.35915	0.29813
	406	0.54067	0.35593	0.35444
	407	0.64733	0.089341	0.19859
	408	0.56129	0.30172	0.26192
	409	0.63757	-0.33006	-0.039451
	410	0.56956	0.23304	0.3337
	411	0.5561	0.30623	0.32411
	412	0.65226	0.068934	0.12142
	413	0.39426	-0.24404	0.14585
	414	0.63216	0.18918	0.1437
	415	-0.0083634	-0.034997	0.1798
	416	0.68749	-0.14041	0.080299
	417	0.3758	0.60669	0.36611
	418	0.6708	-0.092907	0.095918
	419	0.46343	0.49908	0.38647
	420	0.6803	-0.028323	0.112
	421	0.5333	0.40093	0.27779
	422	0.63884	0.15964	0.16356
	423	-0.55633	-0.094261	-0.10084
	424	0.68157	-0.054131	0.096496
	425	0.66208	0.071377	0.16746
	426	0.64567	0.013066	0.11893
	427	0.58809	-0.49861	-0.16078
	428	0.60461	-0.23813	0.072212
	429	0.41181	0.58215	0.37406
	430	0.43334	0.21169	0.39944
	431	0.45388	-0.20693	0.033231
	432	0.20909	0.30921	0.35858
	433	-0.64465	-0.070184	0.25165
	434	-0.63523	-0.22248	0.40777
	435	-0.0083634	-0.034997	0.1798
	436	0.49411	-0.59859	-0.15515
	437	-0.52867	-0.26825	0.59407
	438	0.4231	0.49781	0.41292
	439	-0.38122	0.14307	-0.090215
	440	-0.69722	-0.21609	0.26611
	441	-0.46919	0.24906	-0.16279
	442	-0.0083634	-0.034997	0.1798
	443	-0.71359	-0.13215	0.096071
	444	-0.0083634	-0.034997	0.1798
	445	-0.59674	0.12823	-0.20417
	446	0.56392	0.14689	0.31675
	447	-0.58485	-0.13469	0.25871
	448	0.3147	-0.50727	-0.1743
	449	-0.0083634	-0.034997	0.1798
	450	0.33429	0.61637	0.35719
	451	-0.40891	0.10124	0.12207
	452	0.63339	-0.38184	-0.047588
	453	0.38306	0.37361	0.028004
	454	0.17892	0.6653	0.14179
	455	0.50183	0.19436	0.35368
	456	-0.0083634	-0.034997	0.1798
	457	-0.62021	-0.25948	0.45513
	458	-0.0083634	-0.034997	0.1798
	459	0.46738	-0.59443	-0.22254
	460	0.42775	-0.56621	-0.27036
	461	-0.0083634	-0.034997	0.1798
	462	0.66906	-0.092766	0.089542
	463	0.3451	-0.52932	-0.18717
	464	0.40979	-0.57608	-0.2204
	465	-0.48113	-0.25832	0.60581
	466	-0.60695	-0.27042	0.50014
	467	0.62102	-0.4502	-0.088553
	468	0.44243	0.40738	0.42294
	469	0.47463	-0.60649	-0.19505
	470	0.013685	0.68896	-0.2169
	471	0.30592	-0.57185	-0.24333
	472	0.48083	-0.59037	-0.21842
	473	0.56205	-0.054467	0.21473
	474	-0.0083634	-0.034997	0.1798
	475	0.49531	-0.5871	-0.22662
	476	0.57899	0.076005	0.28625
	477	-0.57242	-0.24336	0.44852
	478	-0.66318	-0.14333	0.25308
	479	-0.0083634	-0.034997	0.1798
	480	0.4034	0.43008	0.42852
	481	0.36513	-0.11193	0.048086
	482	0.38583	0.55089	0.39804
	483	-0.40931	-0.33011	0.36241
	484	-0.0083634	-0.034997	0.1798
	485	0.41411	0.43945	0.42345
	486	0.38348	0.47531	0.42294
	487	-0.41009	-0.005998	0.39162
	488	-0.63014	-0.027034	-0.094672
	489	0.43115	-0.13798	0.19942
	490	-0.65661	0.072332	-0.06013
	491	-0.70268	-0.14892	0.024455
	492	-0.4588	0.27588	-0.23192
	493	-0.64242	-0.029607	-0.12896
	494	-0.63748	-0.046201	-0.043764
	495	0.28165	0.69062	0.25813
	496	-0.63378	0.091107	0.01068
	497	-0.4276	0.0075834	-0.28456
	498	0.59326	-0.43484	-0.10782
	499	-0.60066	-0.018695	0.2102
	500	0.48477	-0.55951	-0.2089
	501	-0.70068	-0.073732	0.013273
	502	0.48507	0.053431	0.26116
	503	-0.29461	-0.18586	0.50466
	504	-0.49614	-0.24942	0.55188
	505	0.56119	-0.40893	0.011792
	506	-0.50353	-0.10079	0.25002
	507	-0.46337	-0.14485	0.13786
	508	-0.43858	0.13499	-0.42143
	509	0.17568	0.70153	0.098363
	510	-0.42806	0.078469	0.054745
	511	-0.67846	-0.092673	0.020942
	512	0.2806	0.66727	0.28594
	513	-0.54717	-0.18531	0.41322
	514	-0.14581	-0.084729	0.64011
	515	-0.62971	-0.087767	0.23008
	516	-0.0083634	-0.034997	0.1798
	517	0.42825	0.1115	0.36126
	518	0.15727	0.68728	0.080493
	519	-0.4666	0.23693	-0.47723
	520	-0.47068	-0.28753	0.15239
	521	0.66949	-0.32787	-0.041178
	522	0.41064	-0.071169	-0.19189
	523	-0.68219	-0.039162	-0.031374
	524	-0.55397	-0.15176	0.34108
	525	0.55137	-0.1931	-0.041449
	526	0.42026	-0.1033	-0.14309
	527	-0.56218	-0.20279	0.35726
	528	-0.0087266	0.50909	-0.031951
	529	0.41867	-0.29165	0.16965
	530	0.18034	0.41638	0.34962
	531	0.61097	-0.488	-0.10109
	532	-0.45925	0.31542	-0.31965
	533	0.41103	0.50732	0.38075
	534	0.43238	-0.28187	-0.18625
	535	0.33351	-0.14501	-0.13393
	536	-0.0083634	-0.034997	0.1798
	537	-0.012661	0.69639	-0.14677
	538	-0.60908	-0.23637	0.0096796
	539	-0.56856	-0.27281	0.5678
	540	-0.60506	-0.27027	0.52064
	541	0.36702	-0.44714	-0.08657
	542	0.41415	0.54097	0.39376
	543	-0.6659	-0.13419	0.22479
	544	-0.25721	-0.44859	0.16804
	545	0.037683	0.065686	-0.44652
	546	-0.6404	0.10772	-0.1286
	547	-0.66419	-0.21086	0.22045
	548	-0.31484	0.065922	-0.36133
	549	-0.69541	-0.12726	0.12576
	550	-0.071142	0.66528	-0.24499
	551	-0.3856	0.38572	-0.3701
	552	0.5224	-0.54802	-0.16097
	553	-0.0036017	0.59696	-0.25722
	554	-0.63323	0.087311	-0.29767
	555	0.60622	-0.15721	-0.12114
	556	-0.67946	-0.18182	0.13334
	557	-0.0083634	-0.034997	0.1798
	558	-0.69109	-0.20283	0.27311
	559	0.61752	-0.2591	-0.13268
	560	0.1873	0.42343	0.088166
	561	-0.15214	0.60157	-0.37709
	562	0.64008	-0.3751	-0.058209
	563	0.54941	-0.062014	-0.048546
	564	-0.52585	0.2681	-0.19584
	565	0.57849	-0.13465	-0.19075
	566	0.030787	0.69652	-0.065018
	567	-0.68988	-0.20546	0.2921
	568	-0.62402	-0.028989	-0.01241
	569	0.50154	-0.4115	-0.22798
	570	0.62172	-0.41981	-0.059833
	571	0.43039	0.1667	-0.21507
	572	-0.50441	-0.043808	0.34448
	573	-0.40949	-0.23047	-0.052922
	574	0.14877	0.68198	0.0007423
	575	-0.60341	-0.23906	0.38387
	576	-0.63798	0.055107	-0.14392
	577	-0.4627	-0.081644	0.1733
	578	0.51246	0.00066152	-0.099939
	579	0.57645	-0.17642	-0.19967
	580	-0.67004	-0.15107	0.28962
	581	0.6128	-0.12308	-0.050703
	582	-0.66542	-0.20849	0.34592
	583	0.22458	0.24468	-0.078091
	584	-0.64218	-0.084857	0.14689
	585	0.26785	0.67739	0.26484
	586	-0.37924	0.43095	-0.43621
	587	0.62333	-0.4278	-0.097518
	588	-0.37507	0.42821	-0.44599
	589	-0.50362	-0.26092	0.59115
	590	0.074634	0.33222	-0.048509
	591	0.41762	-0.22281	-0.24789
	592	-0.60087	-0.025797	0.10318
	593	-0.495	-0.26088	0.60093
	594	-0.16602	-0.025373	-0.39223
	595	0.52453	-0.46262	-0.079453
	596	0.39264	-0.096205	-0.25308
	597	0.18929	0.2815	-0.094594
	598	-0.18446	0.28029	-0.40041
	599	0.33051	-0.0071916	0.42057
	600	0.40109	-0.16197	-0.25251
	601	-0.42308	-0.07395	-0.093319
	602	0.067108	0.43952	-0.23244
	603	-0.0083634	-0.034997	0.1798
	604	0.51577	0.021282	0.28242
	605	-0.34362	-0.38195	0.44777
	606	-0.60232	-0.1311	0.25265
	607	-0.052816	0.12201	-0.36925
	608	-0.0083634	-0.034997	0.1798
	609	-0.56852	0.15649	-0.18344
	610	0.46967	-0.48912	-0.17053
	611	-0.63384	0.091232	-0.053978
	612	-0.0083634	-0.034997	0.1798
	613	0.10314	0.2721	-0.16361
	614	0.59852	-0.51741	-0.14377
	615	0.35104	0.54453	0.3333
	616	0.084194	0.19843	-0.4049
	617	-0.41289	-0.38345	0.40214
	618	0.60918	-0.50067	-0.12192
	619	0.50017	-0.30867	-0.17549
	620	0.53032	-0.13259	0.19035
	621	-0.4609	-0.080189	-0.09915
	622	0.43299	0.21899	0.40184
	623	-0.65986	-0.11841	0.0018182
	624	-0.0083634	-0.034997	0.1798
	625	0.20977	0.50524	0.26025
	626	-0.61415	-0.0017011	0.14108
	627	0.62613	-0.053567	-0.032169
	628	0.13403	-0.27932	2.6644e-05
	629	-0.2739	0.43491	-0.47595
	630	-0.23585	0.28229	-0.38497
	631	-0.23059	0.22468	-0.43908
	632	0.27411	-0.48949	0.035003
	633	-0.36265	0.32401	-0.31855
	634	0.3055	0.48506	0.18367
	635	0.64313	-0.42297	-0.055752
	636	-0.0083634	-0.034997	0.1798
	637	-0.39859	-0.052676	-0.14346
	638	0.49924	-0.35148	-0.1124
	639	0.6296	-0.20246	-0.10886
	640	-0.47536	0.060087	0.17223
	641	0.042749	0.70689	-0.099533
	642	-0.28777	-0.10134	-0.35117
	643	-0.0083634	-0.034997	0.1798
	644	0.50793	0.32131	-0.029823
	645	-0.28282	0.51532	-0.40151
	646	0.57621	0.16227	-0.043146
	647	0.59361	-0.17134	-0.12418
	648	0.27492	0.31216	-0.1279
	649	-0.38983	-0.055289	0.10691
	650	-0.6681	-0.14983	0.26278
	651	-0.15457	0.61477	-0.31313
	652	-0.69896	-0.092672	0.11147
	653	-0.072615	0.3425	0.43411
	654	-0.638	-0.1759	0.3847
	655	-0.69549	-0.19265	0.15582
	656	-0.44307	-0.24695	0.60055
	657	-0.66479	-0.17311	0.12733
	658	0.41388	0.29501	0.42207
	659	-0.61684	-0.036454	0.22991
	660	0.26438	0.7137	0.2159
	661	0.63004	-0.36327	-0.052977
	662	-0.1194	0.10083	0.61766
	663	0.25213	0.71137	0.20592
	664	-0.0083634	-0.034997	0.1798
	665	-0.63091	-0.26407	0.46625
	666	-0.1385	0.59531	-0.35019
	667	-0.48932	-0.019629	0.43683
	668	0.56278	-0.37586	-0.21485
	669	-0.0083634	-0.034997	0.1798
	670	-0.0083634	-0.034997	0.1798
	671	0.5755	0.19028	0.23619
	672	-0.0083634	-0.034997	0.1798
	673	0.49209	0.3508	0.40665
	674	-0.55423	-0.0079431	-0.2688
	675	0.20999	0.36392	-0.042976
	676	-0.059221	0.39471	0.25918
	677	-0.28701	0.53412	-0.32386
	678	0.45689	0.43579	0.36438
	679	-0.66713	-0.2429	0.3561
	680	-0.37907	0.055945	-0.39243
	681	-0.0083634	-0.034997	0.1798
	682	-0.0083634	-0.034997	0.1798
	683	0.14797	0.6679	0.13815
	684	0.41433	0.24114	0.051184
	685	0.35451	0.32416	-0.060384
	686	0.44901	0.50431	0.37161
	687	-0.69289	-0.18904	0.24436
	688	-0.0083634	-0.034997	0.1798
	689	0.010687	0.57217	-0.20651
	690	-0.0083634	-0.034997	0.1798
	691	0.61564	-0.33255	-0.017306
	692	0.39498	0.47999	0.42005
	693	-0.32046	0.4933	-0.31502
	694	-0.62121	0.10283	-0.24863
	695	0.39935	0.4741	0.4212
	696	-0.0083634	-0.034997	0.1798
	697	0.52017	0.46446	0.27853
	698	-0.42536	-0.24087	0.59443
	699	0.2828	0.71294	0.21999
	700	-0.65787	-0.23845	0.33193
	701	-0.057006	0.5245	0.16105
	702	-0.54496	0.15815	-0.34497
	703	0.53921	-0.259	-0.18053
	704	0.32661	-0.095067	-0.17469
	705	-0.0083634	-0.034997	0.1798
	706	0.43588	-0.038817	0.069024
	707	-0.55476	-0.11016	0.023232
	708	-0.61799	-0.25522	0.32831
	709	-0.0083634	-0.034997	0.1798
	710	-0.0083634	-0.034997	0.1798
	711	-0.24638	-0.37795	-0.02854
	712	-0.0083634	-0.034997	0.1798
	713	0.58973	-0.23847	-0.089472
	714	0.17328	0.49452	0.0036963
	715	-0.53993	-0.08349	0.026781
	716	0.56704	-0.12128	0.017926
	717	-0.53156	-0.25188	0.51905
	718	-0.0083634	-0.034997	0.1798
	719	0.18423	-0.44738	0.090527
	720	-0.16291	-0.43965	0.29169
	721	-0.50781	0.16095	-0.37362
	722	0.19488	0.51929	-0.16586
	723	-0.60249	0.14462	-0.29819
	724	0.31421	-0.091247	-0.016902
	725	0.43394	0.44328	-0.03935
	726	0.45068	0.38785	0.063628
	727	-0.0083634	-0.034997	0.1798
	728	-0.45654	0.32271	-0.46048
	729	0.44258	0.38667	0.078188
	730	-0.62345	0.11197	-0.29115
	731	0.37491	0.40507	-0.14353
	732	-0.63361	-0.095026	-0.11306
	733	-0.30174	-0.47471	0.35116
	734	-0.29354	0.50877	-0.33672
	735	-0.44625	-0.24941	0.60069
	736	-0.030593	-0.57834	-0.062508
	737	-0.57366	0.18951	-0.38793
	738	-0.0083634	-0.034997	0.1798
	739	-0.4532	-0.25163	0.60143
	740	0.13564	-0.52507	0.042675
	741	0.18285	-0.53455	0.16218
	742	0.39485	0.35199	-0.23441
	743	-0.35205	-0.33234	0.034487
	744	0.29695	-0.54889	-0.083158
	745	0.39661	-0.17229	-0.2079
	746	-0.38005	-0.2236	0.57125
	747	-0.46212	-0.29271	0.53255
	748	0.52074	0.39529	0.10927
	749	-0.58635	-0.27776	0.19622
	750	-0.0083634	-0.034997	0.1798
	751	0.55933	0.23196	0.087721
	752	0.24754	0.72643	0.16884
	753	-0.41089	-0.23555	0.58787
	754	-0.0083634	-0.034997	0.1798
	755	0.33222	0.46763	0.46552
	756	-0.075785	0.040334	-0.20821
	757	0.48423	0.16416	0.31246
	758	0.2512	0.27434	0.0055266
	759	0.20036	-0.19346	-0.33583
	760	-0.48299	0.30707	-0.43763
	761	0.38739	0.24835	-0.054987
	762	0.01761	0.34324	-0.16541
	763	-0.5514	0.16076	-0.062679
	764	-0.40179	0.37061	-0.47428
	765	0.57697	-0.20228	-0.05815
	766	-0.35784	0.18868	-0.46582
	767	-0.42143	-0.032733	-0.3674
	768	0.43052	0.59678	0.28655
	769	-0.31254	-0.019344	-0.45156
	770	0.44861	0.58446	0.23857
	771	0.36885	0.42759	0.32945
	772	0.35058	0.19218	0.051714
	773	-0.4707	-0.13157	-0.2491
	774	0.54338	0.2869	0.18534
	775	-0.53544	-0.062852	-0.3025
	776	0.43338	-0.11052	-0.19532
	777	-0.0083634	-0.034997	0.1798
	778	0.18868	0.70103	0.12489
	779	0.20216	0.71217	0.13086
	780	0.18411	0.70557	0.12083
	781	-0.0083634	-0.034997	0.1798
	782	-0.64612	-0.23444	0.34344
	783	-0.57581	0.010698	-0.3155
	784	-0.33211	-0.048471	-0.16448
	785	0.28682	0.12826	0.0069108
	786	0.44749	0.43046	0.19632
	787	0.30954	0.30176	-0.073738
	788	0.44656	0.31877	0.0033311
	789	-0.0083634	-0.034997	0.1798
	790	0.23775	0.62041	0.051018
	791	0.25949	0.70512	0.22183
	792	0.26984	0.69812	0.18465
	793	0.37654	-0.11796	-0.11452
	794	0.23605	0.67284	0.07975
	795	0.49383	-0.27937	-0.037693
	796	0.39981	0.29153	0.4166
	797	0.44622	0.34005	0.13968
	798	-0.52921	0.07486	-0.38716
	799	-0.0083634	-0.034997	0.1798
	800	0.59828	0.25112	0.2864
	801	0.41329	-0.17018	-0.26363
	802	-0.0083634	-0.034997	0.1798
	803	0.58477	0.34886	0.24783
	804	0.2049	-0.38312	-0.08109
	805	0.32503	0.060242	-0.26294
	806	-0.0083634	-0.034997	0.1798
	807	0.035087	0.33219	0.50154
	808	-0.6063	0.16468	-0.30037
	809	-0.44544	0.31862	-0.4737
	810	-0.50166	-0.25969	0.58815
	811	-0.0083634	-0.034997	0.1798
	812	0.55074	0.40599	0.22579
	813	0.5633	0.20337	0.29814
	814	0.38888	-0.50074	-0.22666
	815	0.26187	0.70505	0.22463
	816	-0.0083634	-0.034997	0.1798
	817	-0.61317	0.062785	-0.15348
	818	0.28479	0.3384	-0.091867
	819	-0.64838	-0.19051	0.3239
	820	0.27782	0.41554	0.11932
	821	0.62894	0.048951	0.128
	822	-0.46327	0.26678	-0.44891
	823	0.28996	0.23856	0.0232
	824	0.014236	0.63165	0.14947
	825	0.62394	0.081615	0.24172
	826	-0.0083634	-0.034997	0.1798
	827	-0.56079	-0.26065	0.5238
	828	0.64587	-0.032044	0.16834
	829	0.61016	0.19411	0.2619
	830	0.47757	0.00065452	-0.21845
	831	0.62255	0.036828	0.16187
	832	0.59093	-0.1141	-0.0067002
	833	-0.0083634	-0.034997	0.1798
	834	0.66467	0.042298	0.089185
	835	-0.34646	0.30192	-0.51678
	836	-0.075535	0.43537	-0.35843
	837	-0.63127	0.038714	-0.24874
	838	-0.39765	-0.20288	0.47887
	839	0.16734	0.69286	0.093796
	840	-0.38134	0.37633	-0.45059
	841	-0.0083634	-0.034997	0.1798
	842	-0.61515	-0.19349	-0.02874
	843	-0.63935	0.036799	-0.053417
	844	0.4226	-0.11106	-0.22858
	845	-0.043728	0.59248	-0.11159
	846	0.39052	-0.038531	-0.17222
	847	0.42493	-0.042604	-0.20006
	848	-0.3418	-0.20731	0.54397
	849	0.61576	0.17959	0.219
	850	0.6771	-0.18249	0.05912
	851	-0.0083634	-0.034997	0.1798
	852	0.61463	-0.013918	0.040288
	853	0.65979	0.039346	0.12699
	854	0.48979	-0.23395	-0.033181
	855	-0.63966	0.013124	-0.0096637
	856	0.60503	0.16296	0.26284
	857	0.63621	0.075895	0.24098
	858	0.66281	-0.24103	-0.030743
	859	0.50428	-0.3106	-0.11729
	860	0.30703	0.71036	0.23741
	861	-0.496	-0.26048	0.59814
	862	0.60384	0.16122	0.25849
	863	0.45015	0.4372	0.41595
	864	0.301	0.66093	0.287
	865	0.2852	0.71802	0.22146
	866	0.55158	0.1241	0.32971
	867	-0.34279	0.034976	-0.32767
	868	0.41832	0.57373	0.37141
	869	-0.60323	-0.17389	0.20408
	870	0.23162	0.71396	0.16633
	871	-0.0083634	-0.034997	0.1798
	872	0.2893	-0.16187	-0.3376
	873	0.33488	0.67214	0.29429
	874	0.53745	-0.073314	-0.16598
	875	0.3972	0.55673	0.14485
	876	0.23258	0.6987	0.19927
	877	0.093227	-0.014997	0.48915
	878	0.67217	-0.23504	0.011347
	879	-0.57775	-0.26826	0.53837
	880	0.67748	-0.16904	0.011697
	881	0.12481	0.71443	-0.026252
	882	0.68999	-0.14156	0.039724
	883	0.6844	-0.22887	0.010669
	884	-0.56146	-0.21646	0.3566
	885	0.65409	0.11327	0.17657
	886	-0.36436	0.010065	-0.29028
	887	0.57052	0.33739	0.31096
	888	0.58224	0.21954	0.32078
	889	0.68035	-0.068036	0.11775
	890	0.22096	0.47338	0.070468
	891	0.65694	0.088151	0.19191
	892	0.6822	-0.045063	0.11584
	893	0.67966	-0.018058	0.12176
	894	-0.13562	0.46482	0.2442
	895	0.33789	0.60678	0.36514
	896	0.46082	0.53159	0.26733
	897	0.48152	0.31982	0.4057
	898	0.33136	0.60037	0.30388
	899	0.56759	0.14165	0.3081
	900	-0.10764	0.48115	0.011356
	901	0.18536	-0.38211	-0.15287
	902	-0.38777	-0.026673	0.4821
	903	0.40445	0.2441	0.27844
	904	-0.0083634	-0.034997	0.1798
	905	-0.0083634	-0.034997	0.1798
	906	0.52395	0.008838	-0.14667
	907	0.5754	0.30498	0.29481
	908	-0.63941	-0.2156	0.30541
	909	0.0076405	0.66234	-0.2492
	910	0.67948	-0.080696	0.1267
	911	-0.53728	-0.073486	-0.16739
	912	0.67148	-0.22281	0.010544
	913	0.14426	0.03496	-0.18758
	914	-0.55249	0.022935	-0.38417
	915	0.67007	-0.065739	0.11694
	916	0.61982	0.1123	0.17302
	917	-0.54663	0.054268	-0.31521
	918	-0.57221	0.18667	-0.16057
	919	-0.056127	0.43787	-0.31532
	920	-0.087601	-0.35319	0.29141
	921	-0.62266	0.11781	-0.12124
	922	-0.6451	0.047787	-0.087857
	923	-0.60449	-0.1153	0.1693
	924	-0.55826	-0.02811	0.22829
	925	0.65101	-0.40233	-0.049819
	926	0.68172	-0.20733	0.037271
	927	-0.46026	0.24992	-0.25576
	928	-0.50244	0.069727	0.022633
	929	-0.70144	-0.091224	0.049398
	930	-0.43749	-0.10624	-0.42058
	931	-0.64728	-0.23726	0.36115
	932	-0.2556	0.49541	-0.37474
	933	-0.57876	0.12426	-0.23752
	934	-0.19426	0.56901	-0.37113
	935	-0.10859	0.61712	-0.35589
	936	-0.23827	0.39634	0.15117
	937	-0.63692	0.07008	-0.17223
	938	-0.6576	-0.064514	-0.085974
	939	0.54323	-0.56288	-0.18362
	940	-0.26031	-0.19926	0.34681
	941	0.2589	-0.2676	-0.13216
	942	-0.641	-0.15665	0.14869
	943	0.10012	-0.39917	0.12394
	944	-0.25178	0.10322	0.12745
	945	-0.64363	-0.23033	0.31019
	946	-0.0083634	-0.034997	0.1798
	947	0.27555	0.70391	0.23658
	948	0.2738	-0.40885	-0.23443
	949	-0.10006	0.5291	-0.28183
	950	0.29306	-0.051351	-0.032284
	951	0.31498	0.65722	0.13597
	952	0.10002	0.67247	-0.021711
	953	0.40808	-0.29527	-0.07263
	954	-0.34006	-0.31489	0.34005
	955	0.05355	0.70954	-0.16596
	956	0.60857	-0.099462	-0.10245
	957	0.39383	-0.59272	-0.15157
	958	-0.17738	-0.27907	0.29721
	959	0.48787	-0.22278	-0.076551
	960	0.27546	0.71888	0.20196
	961	0.6261	-0.41355	-0.05159
	962	0.37329	-0.25353	0.14821
	963	-0.36677	0.013932	-0.17178
	964	0.46354	-0.57957	-0.2103
	965	-0.013942	-0.24603	-0.22497
	966	0.27221	0.70134	0.15123
	967	-0.60136	-0.078418	0.077148
	968	0.28467	0.7179	0.22042
	969	0.32293	0.66216	0.28771
	970	0.451	0.33938	0.37777
	971	-0.56044	-0.18404	0.069733
	972	-0.58968	-0.16833	-0.062664
	973	-0.21815	0.22031	-0.40067
	974	0.48215	-0.045171	0.2496
	975	0.36767	0.63514	0.34531
	976	0.11881	-0.15079	-0.33247
	977	0.59013	-0.33842	-0.086739
	978	-0.0083634	-0.034997	0.1798
	979	0.51232	0.477	0.29774
	980	0.2555	0.69334	0.23494
	981	-0.6226	-0.26405	0.47532
	982	-0.0083634	-0.034997	0.1798
	983	-0.64502	-0.2134	0.39079
	984	-0.60453	0.040269	-0.31427
	985	0.31111	0.40569	0.49942
	986	0.64179	0.051637	0.21554
	987	-0.0083634	-0.034997	0.1798
	988	-0.0083634	-0.034997	0.1798
	989	-0.0083634	-0.034997	0.1798
	990	-0.0083634	-0.034997	0.1798
	991	0.29359	0.69164	0.26902
	992	0.55115	0.33175	0.14579
	993	0.26354	0.70721	0.22379
	994	-0.0083634	-0.034997	0.1798
	995	-0.0083634	-0.034997	0.1798
	996	0.18228	-0.35177	-0.056439
	997	0.25527	0.45645	-0.099863
	998	0.50095	0.35154	0.36358
	999	0.43227	0.17625	0.38696
	1000	-0.53557	-0.19397	0.26558
	1001	0.20233	0.69411	0.083603
	1002	0.30977	0.67149	0.30136
	1003	-0.54956	0.10893	0.0074087
	1004	-0.38427	0.021338	-0.32747
	1005	0.44251	0.54756	0.37647
	1006	-0.70311	-0.095023	0.029198
	1007	-0.0083634	-0.034997	0.1798
	1008	0.32676	0.59763	0.040832
	1009	-0.0083634	-0.034997	0.1798
	1010	-0.51423	-0.10953	-0.04095
	1011	-0.32419	-0.2944	-0.056274
	1012	0.53038	-0.47471	-0.19681
	1013	-0.0083634	-0.034997	0.1798
	1014	-0.62456	-0.091778	0.075184
	1015	-0.0083634	-0.034997	0.1798
	1016	-0.0083634	-0.034997	0.1798
	1017	-0.0083634	-0.034997	0.1798
	1018	0.1164	0.23773	0.17681
	1019	-0.0083634	-0.034997	0.1798
	1020	-0.0083634	-0.034997	0.1798
	1021	-0.37365	-0.22102	0.56731
	1022	0.67252	-0.28585	-0.050719
	1023	0.004029	0.6692	-0.065366
	1024	0.64546	-0.053349	-0.023433
	1025	-0.16514	0.3104	-0.38326
	1026	0.37651	0.14745	-0.1864
	1027	0.26908	0.71794	0.21217
	1028	0.23293	-0.38066	-0.074974
	1029	-0.65609	0.031904	-0.146
	1030	-0.0083634	-0.034997	0.1798
	1031	-0.0083634	-0.034997	0.1798
	1032	-0.22399	0.56857	-0.19848
	1033	-0.0083634	-0.034997	0.1798
	1034	0.61529	-0.36699	-0.12102
	1035	-0.0083634	-0.034997	0.1798
	1036	0.61736	-0.40356	-0.13171
	1037	-0.0083634	-0.034997	0.1798
	1038	-0.0083634	-0.034997	0.1798
	1039	-0.030982	-0.17197	-0.25358
	1040	-0.0083634	-0.034997	0.1798
	1041	0.57703	-0.54451	-0.16784
	1042	-0.0083634	-0.034997	0.1798
	1043	0.5746	-0.38942	-0.16624
	1044	0.60275	-0.37871	-0.15442
	1045	-0.68638	-0.0062863	-0.1741
	1046	0.56839	-0.42849	-0.13979
	1047	0.35889	0.64517	0.3343
	1048	0.64028	-0.39816	-0.092233
	1049	-0.0083634	-0.034997	0.1798
	1050	0.54876	-0.43635	-0.1561
	1051	0.65579	-0.072288	0.1247
	1052	-0.69864	-0.073068	0.069084
	1053	-0.51725	-0.18007	0.31095
	1054	0.2326	0.69503	0.2006
	1055	0.32678	-0.51384	-0.18811
	1056	-0.6887	-0.0062708	-0.13974
	1057	-0.59916	-0.020145	-0.20033
	1058	-0.71033	-0.1139	0.00088029
	1059	-0.60957	0.099793	-0.026207
	1060	0.58668	0.30268	0.29172
	1061	-0.6163	0.063216	-0.12788
	1062	0.4407	-0.57105	-0.21004
	1063	0.49135	-0.55176	-0.19883
	1064	0.21503	-0.39663	-0.091539
	1065	0.58105	-0.54406	-0.16013
	1066	-0.58812	0.083594	-0.26264
	1067	0.4663	-0.57035	-0.20758
	1068	0.62408	-0.43797	-0.11538
	1069	0.30938	-0.45844	-0.13853
	1070	-0.081726	0.16966	-0.23264
	1071	0.35407	0.33074	0.027817
	1072	-0.037425	0.10663	-0.41238
	1073	0.080177	-0.087117	-0.20032
	1074	-0.45377	-0.25035	0.60294
	1075	0.64604	0.10069	0.057026
	1076	-0.0083634	-0.034997	0.1798
	1077	0.45354	-0.45082	-0.22496
	1078	0.2112	0.12444	-0.14766
	1079	-0.41318	0.3587	-0.34537
	1080	-0.42712	0.3597	-0.3086
	1081	-0.61836	-0.091159	0.16283
	1082	-0.23676	0.50127	-0.39016
	1083	0.14239	-0.56534	0.013181
	1084	0.49907	0.014177	0.27791
	1085	0.20684	-0.047326	-0.17311
	1086	-0.47783	-0.24948	0.12365
	1087	-0.36403	0.39348	-0.3951
	1088	0.28507	-0.44781	-0.27389
	1089	0.12204	0.28487	-0.20363
	1090	-0.25418	0.45335	-0.25329
	1091	0.49943	-0.38156	0.0099964
	1092	0.050486	0.039466	0.28149
	1093	0.37859	-0.0065857	-0.050102
	1094	0.3498	-0.19593	-0.40001
	1095	-0.44583	0.023665	0.17622
	1096	0.55616	-0.092818	0.079338
	1097	0.441	-0.14176	0.19209
	1098	0.32495	-0.29246	-0.33215
	1099	0.085684	-0.11737	0.20677
	1100	-0.3931	0.24215	-0.25436
	1101	0.13403	-0.27932	2.6644e-05
	1102	-0.53973	-0.17761	0.10614
	1103	-0.0083634	-0.034997	0.1798
	1104	-0.0083634	-0.034997	0.1798
	1105	-0.62456	-0.2487	0.40574
	1106	0.048436	0.30871	0.56928
	1107	-0.47002	-0.053092	-0.18082
	1108	0.24692	0.024378	-0.32674
	1109	0.43574	-0.58927	-0.24671
	1110	-0.19729	0.22318	0.35208
	1111	0.030077	-0.075189	-0.54789
	1112	0.43167	-0.27632	-0.27897
	1113	0.33532	-0.085051	-0.35226
	1114	0.42381	0.044668	-0.13014
	1115	-0.42672	0.10623	-0.10771
	1116	-0.098847	0.15672	-0.17873
	1117	0.14437	-0.12049	-0.084197
	1118	0.2715	-0.016471	-0.033867
	1119	-0.45405	-0.10877	0.12249
	1120	-0.26496	-0.18593	0.022303
	1121	-0.16557	0.25365	-0.45758
	1122	-0.44719	0.23447	-0.29121
	1123	0.06786	0.16109	0.14487
	1124	-0.0083634	-0.034997	0.1798
	1125	0.16534	-0.31639	-0.093713
	1126	-0.63201	-0.035399	-0.090814
	1127	-0.071226	0.41376	-0.1159
	1128	-0.32193	0.39506	0.15146
	1129	-0.096233	0.6452	-0.118
	1130	0.28881	-0.34075	-0.143
	1131	-0.59415	-0.044956	-0.26099
	1132	0.20045	0.55022	0.047259
	1133	-0.29004	-0.30338	-0.22606
	1134	-0.2288	-0.42731	-0.29497
	1135	0.10415	0.62661	-0.052172
	1136	0.041817	0.59256	0.012472
	1137	-0.037489	0.47755	0.0097577
	1138	0.44896	-0.52042	-0.11608
	1139	0.062307	-0.39571	-0.32289
	1140	0.049658	0.4275	0.11299
	1141	-0.083815	-0.49238	-0.23007
	1142	-0.46	-0.016839	-0.36561
	1143	0.10349	0.52136	0.053968
	1144	0.23966	0.62208	0.1129
	1145	-0.32931	0.26006	0.39958
	1146	0.093055	0.55679	-0.028338
	1147	0.12971	0.60233	0.017036
	1148	-0.35778	-0.38223	-0.12562
	1149	-0.53621	-0.13452	-0.14336
	1150	0.19785	0.69208	0.011177
	1151	0.1533	0.62267	-0.012164
	1152	-0.23494	0.37507	-0.10758
	1153	-0.53597	0.108	-0.26923
	1154	-0.20032	-0.21342	-0.5541
	1155	0.011674	0.35294	-0.087601
	1156	-0.26817	-0.48857	0.033759
	1157	-0.21177	0.29837	-0.20149
	1158	-0.046466	-0.47538	0.062899
	1159	0.10185	0.60285	-0.085969
	1160	0.15477	0.60767	-0.059536
	1161	0.21961	0.6016	-0.058573
	1162	-0.10219	-0.22218	-0.11624
	1163	0.15878	0.6453	0.0048188
	1164	0.51616	-0.13617	-0.06096
	1165	0.056349	0.39319	-0.074925
	1166	0.083947	0.60772	0.02447
	1167	0.044321	-0.26586	-0.57221
	1168	0.32529	-0.49887	-0.17239
	1169	0.29868	-0.13636	0.005296
	1170	0.17263	0.59404	-0.025697
	1171	-0.33216	-0.027657	-0.35436
	1172	0.13211	0.36112	0.21177
	1173	0.34924	-0.063812	-0.28422
	1174	-0.66021	-0.021549	-0.20587
	1175	0.076188	0.053602	-0.04095
	1176	-0.5089	-0.22809	0.27185
	1177	-0.49032	0.14431	-0.035975
	1178	-0.24156	-0.28155	-0.33744
	1179	-0.26793	-0.39413	-0.22629
	1180	0.041661	0.62511	0.0083345
	1181	0.21934	0.4889	0.008444
	1182	0.23154	0.59174	0.046958
	1183	0.050765	0.52286	-0.22218
	1184	-0.10289	0.55077	-0.24358
	1185	-0.34222	-0.29984	-0.0080246
	1186	-0.23908	0.47321	-0.02162
	1187	-0.11642	0.55144	0.078936
	1188	-0.20154	0.48657	0.05996
	1189	0.06679	0.6522	0.0014857
	1190	0.38311	-0.43955	-0.10525
	1191	-0.11021	-0.41866	0.30654
	1192	0.40927	-0.17033	-0.18551
	1193	-0.40051	-0.20451	-0.045833
	1194	0.53844	-0.51632	-0.16745
	1195	-0.025813	0.60018	0.13493
	1196	0.24736	-0.30034	-0.2761
	1197	0.28379	-0.46104	-0.13219
	1198	0.14923	0.6582	0.012552
	1199	0.059667	0.45162	0.043463
	1200	0.2988	-0.48302	-0.22118
	1201	0.12311	-0.40235	-0.20267
	1202	0.43276	-0.33468	-0.035942
	1203	0.092328	-0.40375	-0.23341
	1204	0.17686	-0.16792	0.42498
	1205	0.24204	-0.38572	-0.23748
	1206	0.3359	-0.4807	-0.15356
	1207	0.12366	-0.41458	-0.4124
	1208	0.12379	-0.36819	-0.29217
	1209	0.11924	0.59214	-0.0086119
	1210	0.14583	-0.52742	-0.21788
	1211	0.35783	0.46172	-0.057715
	1212	0.44266	-0.18898	-0.071777
	1213	0.5087	-0.4029	-0.052679
	1214	0.14993	-0.3433	-0.32157
	1215	0.38304	-0.54059	-0.17831
	1216	0.13018	0.65812	-0.035189
	1217	0.0037442	0.62379	-0.030034
	1218	-0.56085	-0.10241	0.18995
	1219	0.2597	-0.17014	-0.31448
	1220	0.56525	-0.38265	-0.035874
	1221	-0.65825	-0.12386	-0.056678
	1222	-0.082802	0.60049	-0.31377
	1223	-0.6521	-0.013001	-0.037101
	1224	0.31979	-0.36566	-0.25492
	1225	0.43711	0.46817	0.10677
	1226	0.20946	-0.44785	-0.30521
	1227	0.14988	0.67227	0.033081
	1228	0.35341	-0.43307	-0.26443
	1229	0.24666	-0.18696	-0.12733
	1230	-0.62974	-0.047788	-0.10085
	1231	0.54602	-0.22027	-0.048406
	1232	-0.46928	0.14103	-0.25192
	1233	0.50172	-0.16172	-0.12003
	1234	0.22984	-0.4395	-0.12778
	1235	0.60156	-0.12101	0.011669
	1236	0.039938	0.45886	-0.19949
	1237	-0.52978	-0.1765	-0.14357
	1238	0.51556	0.35691	0.15943
	1239	0.064355	0.57287	-0.094898
	1240	0.2611	-0.28058	-0.16804
	1241	-0.39078	0.19992	0.17571
	1242	0.61752	-0.33655	-0.10834
	1243	0.35932	-0.30819	-0.14626
	1244	-0.018433	0.6022	-0.20422
	1245	0.22227	-0.40631	-0.099316
	1246	-0.038238	0.51768	-0.16488
	1247	0.42035	0.028972	-0.21382
	1248	-0.57992	-0.15658	0.070559
	1249	0.1068	0.49481	-0.036002
	1250	-0.32273	-0.17104	-0.4586
	1251	0.11588	-0.52521	-0.27513
	1252	-0.40807	0.33399	-0.15613
	1253	0.55432	-0.059249	0.15076
	1254	-0.56714	0.13475	-0.083966
	1255	0.43349	-0.54622	-0.17173
	1256	0.23445	0.62182	0.18515
	1257	-0.0083634	-0.034997	0.1798
	1258	0.50568	0.47708	0.29272
	1259	0.37456	0.44455	-0.027464
	1260	0.39157	-0.55834	-0.12812
	1261	-0.67406	-0.14641	0.17688
	1262	0.1261	0.67964	0.020407
	1263	0.26327	-0.58159	-0.25126
	1264	0.55157	-0.40831	-0.11615
	1265	0.38966	0.41542	0.094289
	1266	-0.57023	-0.26845	0.53006
	1267	0.44605	-0.24249	0.078155
	1268	-0.53773	-0.24286	0.48145
	1269	0.22294	-0.46113	-0.093957
	1270	0.5765	-0.30815	0.03958
	1271	-0.29365	0.29004	0.041594
	1272	0.66251	-0.15869	0.089724
	1273	-0.60502	-0.2279	0.38765
	1274	0.10862	0.66762	-0.0077446
	1275	0.13403	-0.27932	2.6644e-05
	1276	-0.48217	0.15274	0.077203
	1277	-0.19625	-0.27349	-0.36834
	1278	0.21125	0.61068	0.0017709
	1279	0.15399	0.69349	0.034658
	1280	-0.62509	-0.22785	0.31646
	1281	0.25205	0.66826	0.10569
	1282	-0.54947	-0.16585	0.30823
	1283	0.14901	0.69215	0.057727
	1284	-0.0083634	-0.034997	0.1798
	1285	-0.52905	-0.027174	-0.14869
	1286	0.47651	0.26184	0.014321
	1287	0.56662	-0.41475	-0.12249
	1288	-0.54031	-0.15159	-0.10042
	1289	-0.59663	-0.16316	0.2373
	1290	-0.013498	0.21116	-0.16603
	1291	0.50564	-0.0031641	0.059097
	1292	-0.13009	0.05775	-0.25801
	1293	0.054476	0.41371	-0.084938
	1294	0.062435	0.071823	-0.12788
	1295	0.12528	0.22556	-0.23262
	1296	0.12416	-0.047185	-0.17727
	1297	-0.10669	0.16575	-0.1991
	1298	-0.063674	0.053634	-0.013588
	1299	0.34564	0.17606	-0.082186
	1300	0.32766	0.054888	0.084838
	1301	0.054064	0.61453	-0.087375
	1302	0.44637	0.47345	0.011292
	1303	-0.58965	-0.098279	-0.14875
	1304	-0.644	0.072671	-0.22444
	1305	0.20158	0.41906	-0.18994
	1306	0.3361	0.22761	0.060936
	1307	0.30779	-0.17788	0.050456
	1308	-0.18278	0.27322	0.047211
	1309	0.42485	0.42836	-0.005173
	1310	0.51024	-0.52603	-0.087026
	1311	-0.66833	-0.17325	0.092479
	1312	-0.0083634	-0.034997	0.1798
	1313	0.56455	-0.52745	-0.15947
	1314	0.16068	-0.036189	-0.4509
	1315	-0.4727	-0.1996	0.41831
	1316	-0.16233	-0.02874	-0.19216
	1317	0.52334	0.15932	0.35609
	1318	0.55644	0.22042	0.2472
	1319	0.22176	0.5229	-0.048564
	1320	0.36793	0.025196	-0.22317
	1321	-0.56824	-0.044489	-0.10622
	1322	-0.62862	-0.16405	0.13708
	1323	0.42573	0.35337	-0.051696
	1324	0.29401	-0.33724	0.033285
	1325	-0.66862	-0.11326	-0.016699
	1326	-0.56039	-0.18971	0.46028
	1327	-0.30076	0.14802	-0.1652
	1328	-0.40793	0.056499	-0.19542
	1329	0.51689	-0.56824	-0.16775
	1330	0.070362	-0.0011127	-0.12736
	1331	0.50016	0.43535	0.056988
	1332	-0.62076	-0.021125	-0.19958
	1333	0.5517	0.12171	-0.10324
	1334	0.47693	-0.562	-0.20675
	1335	0.50585	0.039506	-0.025353
	1336	0.43006	-0.35346	-0.24766
	1337	0.29876	0.62538	0.05702
	1338	-0.50934	0.029217	0.055263
	1339	-0.5941	-0.025063	-0.014031
	1340	0.52954	-0.38818	-0.21778
	1341	0.54694	-0.47583	-0.20681
	1342	-0.6045	-0.074888	0.0013831
	1343	-0.65162	-0.060207	-0.14436
	1344	-0.50335	-0.042692	-0.24875
	1345	0.4949	0.43822	0.055054
	1346	0.49763	0.088446	-0.0020074
	1347	-0.60394	-0.24912	0.4336
	1348	-0.66143	-0.11322	-0.066257
	1349	-0.59179	-0.11049	-0.12338
	1350	-0.20107	-0.037435	-0.1489
	1351	0.53849	0.31893	-0.0084985
	1352	0.47166	0.43327	0.029228
	1353	-0.49062	-0.16553	-0.21365
	1354	-0.66858	-0.16235	0.2797
	1355	0.40248	0.33369	-0.024731
	1356	0.57252	0.12449	0.0039948
	1357	0.035761	-0.14014	-0.27355
	1358	-0.16881	0.50409	0.024974
	1359	0.5203	-0.43267	-0.15796
	1360	-0.67226	-0.18164	0.12346
	1361	0.5565	0.1693	-0.042562
	1362	0.48704	0.42659	0.29021
	1363	0.5497	0.22941	0.0074847
	1364	0.46805	0.095877	-0.072662
	1365	0.51223	0.29367	-0.05326
	1366	-0.63258	-0.084095	-0.17685
	1367	0.53447	0.2183	-0.042551
	1368	0.52267	-0.56364	-0.10593
	1369	-0.0083634	-0.034997	0.1798
	1370	-0.0083634	-0.034997	0.1798
	1371	-0.0083634	-0.034997	0.1798
	1372	-0.62171	-0.18429	0.092605
	1373	0.51003	0.37219	0.0091856
	1374	0.52848	0.23495	-0.055079
	1375	0.5755	0.10041	-0.072781
	1376	-0.64158	-0.048547	-0.1842
	1377	-0.38226	-0.22446	0.5725
	1378	-0.66659	-0.18699	0.25198
	1379	0.55843	0.17983	-0.020088
	1380	0.49033	0.24214	0.11274
	1381	-0.68786	-0.09264	0.0032913
	1382	-0.56474	0.15032	-0.3438
	1383	-0.65866	-0.10798	-0.033625
	1384	0.54666	0.26498	0.066539
	1385	0.51614	0.36419	0.11492
	1386	0.50205	0.46941	0.283
	1387	0.5546	0.18066	-0.060838
	1388	-0.68378	-0.085757	-0.016755
	1389	0.38907	0.29527	0.075805
	1390	-0.47439	0.16722	0.23381
	1391	-0.52287	0.22239	-0.18622
	1392	-0.59371	0.019352	-0.24492
	1393	0.549	0.23441	0.2116
	1394	0.49913	-0.070532	-0.017306
	1395	0.51707	0.19855	0.1511
	1396	-0.57644	0.050859	-0.35712
	1397	0.50263	0.23663	-0.062877
	1398	-0.59015	-0.15243	0.13694
	1399	-0.0083634	-0.034997	0.1798
	1400	0.51324	0.27993	-0.078218
	1401	0.55104	-0.41116	-0.21642
	1402	-0.51894	-0.12842	-0.024607
	1403	0.55512	0.29705	0.041491
	1404	-0.54209	-0.058147	-0.061647
	1405	0.046957	-0.092891	-0.51092
	1406	0.64709	-0.033939	0.064742
	1407	-0.01682	0.22777	-0.35865
	1408	-0.60504	-0.19094	0.09501
	1409	0.45243	0.37058	-0.050039
	1410	-0.0083634	-0.034997	0.1798
	1411	0.48376	0.3246	0.032349
	1412	0.48747	0.23278	0.08236
	1413	-0.65937	-0.12504	-0.11696
	1414	0.55225	0.26661	0.049027
	1415	0.63958	-0.29162	-0.066204
	1416	0.55877	0.16913	0.024444
	1417	-0.67677	-0.02512	-0.18685
	1418	-0.60463	-0.078239	-0.093139
	1419	-0.50402	0.25765	-0.13203
	1420	-0.67146	-0.12238	-0.055653
	1421	-0.54427	-0.26153	0.54637
	1422	0.34672	-0.47328	-0.26088
	1423	-0.60304	-0.052708	-0.22677
	1424	0.55952	-0.00060638	-0.14978
	1425	0.36643	0.28435	-0.055673
	1426	0.52587	0.10668	-0.14601
	1427	0.62464	-0.44489	-0.061127
	1428	0.55817	-0.13916	-0.15377
	1429	0.58947	-0.097193	-0.15487
	1430	0.46773	0.24177	-0.092114
	1431	0.66845	-0.33761	-0.010797
	1432	-0.62364	0.063024	-0.2801
	1433	-0.28109	0.19667	-0.12825
	1434	-0.59539	-0.052028	-0.23964
	1435	-0.54505	0.20125	-0.16236
	1436	-0.59456	-0.013074	-0.20167
	1437	-0.41055	0.23984	-0.5576
	1438	-0.0083634	-0.034997	0.1798
	1439	0.60238	0.087221	-0.060762
	1440	0.482	0.3953	0.076587
	1441	0.55724	0.072478	-0.097389
	1442	-0.25097	-0.091653	-0.058268
	1443	-0.14913	0.55324	-0.21916
	1444	0.47804	0.27408	-0.070848
	1445	-0.60512	-0.090971	-0.17592
	1446	-0.55185	-0.089535	-0.11781
	1447	0.53712	0.10306	-0.20653
	1448	-0.69441	-0.12689	0.084868
	1449	0.63139	-0.051597	-0.077235
	1450	-0.41792	-0.10659	-0.40851
	1451	0.59477	0.16003	0.012439
	1452	-0.6117	0.14382	-0.18843
	1453	0.58561	-0.0010945	-0.1157
	1454	-0.52782	-0.24219	0.48107
	1455	0.24688	-0.44096	-0.27036
	1456	-0.0083634	-0.034997	0.1798
	1457	-0.38428	0.4172	-0.42581
	1458	0.49878	0.34547	0.26319
	1459	0.45833	0.39884	0.092497
	1460	0.2381	0.4688	0.36975
	1461	0.58505	-0.018065	-0.032586
	1462	0.52836	0.35353	0.32742
	1463	0.62354	0.010939	-0.020355
	1464	0.4049	-0.022926	-0.1293
	1465	0.36813	0.034678	-0.13424
	1466	0.49927	0.08519	-0.097751
	1467	0.52907	0.071246	-0.036044
	1468	-0.60572	-0.079208	-0.10017
	1469	0.48808	0.09524	-0.087404
	1470	0.50735	0.10173	-0.04592
	1471	0.39181	0.28525	-0.013661
	1472	0.43646	0.41954	-0.018437
	1473	-0.58801	-0.13733	-0.14866
	1474	0.12722	0.63069	0.064075
	1475	0.50562	0.22587	-0.099952
	1476	-0.59462	-0.26051	0.27396
	1477	-0.55546	-0.23819	0.43242
	1478	0.59809	0.026332	-0.068542
	1479	0.51072	0.097199	-0.077419
	1480	0.56453	-0.13685	-0.12551
	1481	-0.60453	-0.078027	-0.16635
	1482	-0.15213	0.52568	-0.071849
	1483	0.53086	0.18275	-0.053452
	1484	0.55925	0.15719	-0.052541
	1485	-0.57951	0.036025	-0.24296
	1486	0.60945	0.050963	-0.037628
	1487	0.4855	0.090028	-0.12637
	1488	0.57493	0.064294	-0.052965
	1489	-0.65379	-0.25443	0.40208
	1490	0.54295	0.18414	-0.021984
	1491	0.54953	0.16383	-0.054189
	1492	-0.67284	-0.066294	-0.13892
	1493	0.43483	0.049721	0.0033113
	1494	0.25643	0.47635	0.35537
	1495	0.47993	0.19886	0.017213
	1496	0.57705	0.11259	-0.0074183
	1497	0.48991	0.094972	-0.12075
	1498	0.5631	-0.115	-0.18096
	1499	0.47336	0.22875	-0.07694
	1500	0.53532	0.23488	0.050627
	1501	0.22636	0.58789	0.2671
	1502	-0.66385	-0.11313	-0.054808
	1503	0.51119	0.28617	0.22189
	1504	0.55331	0.17509	-0.084394
	1505	0.36837	0.25013	-0.15871
	1506	0.45805	0.096615	-0.12677
	1507	0.58559	-0.0082461	-0.11524
	1508	0.28316	0.45104	0.039284
	1509	0.41926	0.43032	-0.0073126
	1510	0.51938	0.10355	-0.085669
	1511	-0.68882	-0.099267	-0.021226
	1512	0.54553	0.078918	-0.048061
	1513	-0.54351	-0.10471	-0.25718
	1514	0.53502	0.053401	-0.10734
	1515	0.42234	0.19168	0.41174
	1516	0.40685	0.19287	-0.096363
	1517	0.51975	0.15136	-0.011322
	1518	-0.63434	-0.088136	-0.052123
	1519	-0.51636	-0.0063248	-0.19261
	1520	0.36784	-0.43316	-0.27647
	1521	-0.65201	0.0082245	-0.17575
	1522	-0.6837	-0.045062	-0.14957
	1523	0.50989	0.12451	-0.05234
	1524	-0.65508	-0.05556	0.0091937
	1525	0.6284	-0.13642	0.05214
	1526	0.52758	-0.14738	-0.15873
	1527	0.55597	-0.35138	-0.22117
	1528	-0.63495	0.02646	-0.2737
	1529	0.54708	0.26554	0.035223
	1530	0.34418	0.18206	-0.19819
	1531	-0.64296	0.010648	-0.13807
	1532	-0.686	-0.11493	-0.065393
	1533	0.51829	0.18198	-0.085258
	1534	0.47142	-0.0094604	-0.049878
	1535	0.59502	-0.047524	-0.04853
	1536	-0.60742	-0.12839	-0.029046
	1537	0.48173	0.11397	-0.05468
	1538	0.3458	0.39172	-0.073226
	1539	0.47975	0.48363	0.12626
	1540	0.47663	-0.018938	-0.070682
	1541	-0.66628	-0.10013	-0.031846
	1542	-0.34389	0.20083	0.005155
	1543	0.53565	0.16715	-0.1012
	1544	0.4301	0.1989	-0.14616
	1545	0.49352	0.16806	-0.15617
	1546	0.3186	0.45493	-0.045089
	1547	0.48026	-0.20016	-0.19241
	1548	0.50419	0.3216	0.061785
	1549	0.24013	0.57244	0.33614
	1550	-0.5172	0.098274	-0.44672
	1551	0.44406	0.039957	0.15
	1552	0.54282	0.10036	-0.0092003
	1553	-0.33889	0.079183	-0.35106
	1554	0.5147	0.29575	-0.038738
	1555	0.37692	0.31514	-0.097843
	1556	-0.69136	-0.084732	-0.097763
	1557	-0.6091	-0.16892	-0.10022
	1558	-0.53457	0.19531	-0.3248
	1559	0.44848	-0.58931	-0.22255
	1560	0.61708	0.22038	0.20762
	1561	-0.24148	0.56638	-0.32207
	1562	-0.66383	-0.20608	0.14418
	1563	-0.1751	0.12676	-0.12063
	1564	0.27837	0.12774	-0.095744
	1565	0.60927	-0.09925	0.14595
	1566	-0.63673	-0.26634	0.22537
	1567	-0.61008	-0.17729	0.18959
	1568	-0.58965	-0.016421	-0.18442
	1569	-0.5564	0.15057	-0.42837
	1570	0.47839	0.21176	-0.078265
	1571	-0.69807	-0.12547	-0.010818
	1572	-0.43147	0.20157	-0.34712
	1573	-0.56417	-0.26898	0.55764
	1574	0.48885	0.22637	-0.081345
	1575	0.54572	0.27882	-0.016895
	1576	0.602	0.13279	-0.052389
	1577	0.44512	0.24286	-0.09219
	1578	-0.44122	0.21977	-0.10168
	1579	0.12148	0.14178	0.078157
	1580	0.40574	0.35899	-0.10268
	1581	0.30226	0.26341	-0.13302
	1582	0.52268	0.2949	-0.034482
	1583	0.48595	0.33937	-0.037168
	1584	0.6032	-0.32257	-0.075593
	1585	0.49483	0.31719	-0.047385
	1586	-0.68018	-0.048656	-0.14962
	1587	0.53442	-0.2211	-0.045371
	1588	-0.67402	-0.15945	0.0069999
	1589	0.13018	0.67634	0.032462
	1590	-0.69081	-0.10182	0.0034175
	1591	0.46655	0.39671	-0.0066503
	1592	0.54709	0.27652	-0.03184
	1593	0.59022	0.18201	-0.038718
	1594	-0.65147	-0.14483	0.0044748
	1595	0.3509	0.25277	-0.11005
	1596	0.26926	0.28574	-0.12597
	1597	0.51503	0.32054	-0.026021
	1598	0.38692	0.24642	-0.059991
	1599	0.36586	0.34432	-0.044955
	1600	-0.55163	0.21815	-0.26444
	1601	0.37166	0.27573	-0.15477
	1602	0.50263	0.28069	-0.048748
	1603	0.49105	0.25921	-0.07109
	1604	-0.67237	-0.13783	-0.021763
	1605	-0.30591	0.32266	-0.49114
	1606	0.49	0.34256	-0.058554
	1607	0.55947	0.24567	0.0021225
	1608	-0.49346	-0.12105	0.31793
	1609	-0.27369	0.32345	-0.088855
	1610	0.62283	-0.15279	0.015748
	1611	-0.68502	-0.21396	0.27288
	1612	0.57694	-0.14611	-0.16785
	1613	0.5066	0.33826	-0.038883
	1614	0.51314	0.25527	-0.018759
	1615	-0.63779	-0.23198	0.32157
	1616	-0.68012	-0.14679	0.032575
	1617	0.43299	0.37205	-0.032531
	1618	0.55197	0.19706	-0.087349
	1619	-0.1077	0.13599	-0.36812
	1620	-0.55381	0.073098	-0.12753
	1621	0.40136	0.49425	0.032204
	1622	0.20765	0.59241	0.15311
	1623	-0.4778	0.0018822	-0.17126
	1624	0.51529	0.24645	0.17338
	1625	0.10979	0.073333	-0.3358
	1626	0.40611	0.57579	0.19849
	1627	-0.60763	-0.20203	0.03873
	1628	-0.68356	-0.12265	0.11651
	1629	-0.65336	-0.21902	0.28626
	1630	-0.55787	-0.14103	0.0003221
	1631	-0.70851	-0.11851	0.0014392
	1632	0.54362	0.071616	-0.11113
	1633	-0.0083634	-0.034997	0.1798
	1634	-0.46331	0.21409	-0.48414
	1635	0.022599	0.43138	0.076211
	1636	0.40868	0.44124	0.015484
	1637	-0.68233	-0.086214	0.0066909
	1638	0.44805	-0.21864	-0.29938
	1639	0.53903	0.19129	-0.039012
	1640	0.45252	0.35841	-0.035431
	1641	0.53134	0.37294	0.056399
	1642	0.42664	0.45494	0.023379
	1643	0.39614	0.27984	-0.20291
	1644	0.58107	0.1201	-0.089967
	1645	-0.67951	-0.17642	0.09692
	1646	-0.6712	-0.056586	-0.14084
	1647	0.44644	0.35085	0.31691
	1648	-0.63789	-0.06361	-0.19255
	1649	0.36907	0.40957	-0.065764
	1650	-0.0083634	-0.034997	0.1798
	1651	-0.68265	-0.17676	0.11295
	1652	-0.10948	0.5636	-0.34515
	1653	-0.64655	-0.21819	0.27571
	1654	0.51015	0.33953	0.004775
	1655	-0.50613	-0.1329	-0.32456
	1656	-0.44998	0.0095794	-0.33141
	1657	0.51225	0.3824	-0.014156
	1658	-0.60505	0.026352	-0.21938
	1659	-0.41855	-0.17357	-0.10129
	1660	-0.64452	-0.098981	-0.14326
	1661	-0.19816	0.16323	-0.2027
	1662	0.28963	-0.046681	0.15684
	1663	0.58592	0.046279	-0.058099
	1664	0.48333	0.36637	-0.0296
	1665	0.25211	-0.053959	-0.17607
	1666	-0.34211	-0.027749	0.038409
	1667	-0.6739	-0.16102	0.14914
	1668	0.58952	0.20695	-0.010226
	1669	-0.60182	-0.087287	-0.073109
	1670	0.65011	-0.11179	0.064535
	1671	0.40055	-0.56789	-0.21283
	1672	-0.58594	0.15915	-0.10501
	1673	0.3692	0.4977	0.41605
	1674	-0.30594	0.49429	-0.41694
	1675	-0.59122	-0.16395	0.20351
	1676	-0.25766	-0.13488	-0.14418
	1677	0.65579	-0.39039	-0.047504
	1678	-0.58009	-0.047491	-0.25246
	1679	-0.41217	0.004177	-0.14602
	1680	0.46813	0.45839	0.05291
	1681	0.64492	0.031064	0.20131
	1682	-0.0083634	-0.034997	0.1798
	1683	-0.64747	-0.072024	-0.07875
	1684	0.26386	0.68008	0.25828
	1685	-0.62996	-0.11673	-0.078913
	1686	0.19815	-0.48813	-0.21797
	1687	0.63074	0.12415	0.057038
	1688	-0.40716	0.41355	-0.41306
	1689	-0.30862	-0.036922	-0.33317
	1690	0.53192	-0.2071	0.14766
	1691	-0.64519	0.071543	-0.17084
	1692	0.035664	0.60087	-0.12091
	1693	0.027359	0.59295	-0.13494
	1694	0.49819	0.37078	0.02478
	1695	0.042376	0.60648	-0.10908
	1696	-0.15082	-0.091657	-0.46167
	1697	0.55556	-0.56192	-0.17832
	1698	-0.42851	-0.242	0.5957
	1699	0.46375	0.1843	0.35176
	1700	-0.47392	0.054252	-0.45911
	1701	0.6114	-0.50019	-0.13105
	1702	0.46837	0.37092	0.047409
	1703	-0.6237	-0.22254	-0.039371
	1704	-0.13356	0.21046	-0.2049
	1705	-0.44192	-0.10281	-0.38663
	1706	-0.67411	-0.024478	-0.12638
	1707	-0.0083634	-0.034997	0.1798
	1708	-0.66254	-0.065898	-0.096085
	1709	-0.0083634	-0.034997	0.1798
	1710	0.50165	0.41229	0.098423
	1711	0.0054918	-0.11629	-0.020567
	1712	0.087193	0.65531	-0.052349
	1713	-0.56114	-0.056437	-0.20967
	1714	0.19258	0.67676	-0.027949
	1715	-0.69805	-0.12499	0.070191
	1716	-0.6849	-0.0011218	-0.11889
	1717	-0.40919	-0.16378	-0.16826
	1718	0.34356	0.61621	0.1555
	1719	0.5421	0.38931	0.062471
	1720	0.53041	0.35086	0.074027
	1721	-0.43044	-0.30464	0.044025
	1722	-0.54555	0.093787	-0.1115
	1723	-0.58338	-0.10303	-0.016749
	1724	0.53391	0.40498	0.11903
	1725	0.033791	0.51815	-0.13765
	1726	0.51069	0.32211	0.0060945
	1727	0.55176	0.27779	-0.00097195
	1728	-0.64548	-0.066451	-0.055556
	1729	0.021518	0.59771	-0.14454
	1730	-0.35935	0.1708	-0.52769
	1731	-0.63209	-0.013218	-0.11025
	1732	-0.52321	-0.2066	-0.10126
	1733	0.58561	0.1887	-0.029249
	1734	0.40468	0.52025	0.068849
	1735	0.51685	0.25605	0.041868
	1736	0.082822	0.61854	-0.08031
	1737	-0.66401	-0.15184	0.025305
	1738	-0.63133	0.031241	-0.050247
	1739	0.24792	0.60276	0.14855
	1740	0.11813	0.68517	-0.007228
	1741	-0.41551	-0.013184	-0.28354
	1742	0.33973	0.42664	-0.081
	1743	-0.57255	0.014609	-0.34277
	1744	-0.65133	-0.094843	-0.036412
	1745	-0.7033	-0.083784	-0.03306
	1746	0.46092	0.37273	-0.012713
	1747	-0.57538	0.0014875	-0.32572
	1748	-0.53598	0.091271	-0.073765
	1749	-0.52049	-0.098909	-0.012227
	1750	0.079154	-0.37369	-0.37657
	1751	-0.60466	-0.037138	-0.14896
	1752	0.6066	0.14467	-0.013199
	1753	-0.56385	0.026058	-0.3562
	1754	0.48641	-0.31987	-0.10197
	1755	-0.46518	-0.070244	0.17581
	1756	-0.39599	0.2885	-0.38817
	1757	-0.40689	0.166	0.057419
	1758	0.51089	0.24556	-0.030599
	1759	-0.54273	-0.087592	0.36053
	1760	-0.56482	0.10178	-0.2278
	1761	0.30109	0.075405	-0.31555
	1762	-0.052647	0.59361	0.10241
	1763	0.56515	0.28918	0.034152
	1764	0.52741	0.3627	0.089157
	1765	-0.63896	-0.16989	0.23323
	1766	-0.054624	-0.099318	-0.56682
	1767	0.27247	-0.53669	-0.148
	1768	0.12084	-0.19525	-0.52191
	1769	-0.40781	-0.04493	-0.21966
	1770	0.61059	-0.47288	-0.12517
	1771	0.38473	0.64391	0.30404
	1772	-0.46425	-0.063751	-0.4067
	1773	0.493	0.32621	0.044202
	1774	0.44238	-0.011298	-0.24607
	1775	0.41823	0.28546	0.42012
	1776	-0.11981	0.55616	0.03004
	1777	0.56846	-0.45996	-0.13656
	1778	0.41033	0.44284	0.010229
	1779	-0.36299	0.44638	-0.37449
	1780	-0.71492	-0.1741	0.11378
	1781	0.45776	0.45412	0.00086305
	1782	-0.0083634	-0.034997	0.1798
	1783	0.26253	0.2918	-0.19805
	1784	0.64031	-0.24764	0.013852
	1785	-0.16807	0.42042	-0.098291
	1786	0.46694	0.39256	-0.041244
	1787	-0.56509	0.13099	-0.28449
	1788	0.19275	0.49443	-0.18005
	1789	-0.65743	-0.14191	-0.12581
	1790	0.11881	0.64679	-0.010124
	1791	-0.69544	-0.12297	-0.043481
	1792	0.37726	-0.5129	-0.27435
	1793	0.20924	0.58953	-0.023759
	1794	0.51813	0.2602	-0.079923
	1795	0.42277	0.48368	0.02738
	1796	0.35898	0.54951	-0.0043407
	1797	0.03356	0.60668	-0.13311
	1798	-0.70505	-0.1038	0.0056694
	1799	0.3272	0.056053	-0.20239
	1800	-0.69514	-0.08988	-0.11216
	1801	0.32848	0.51067	-0.032335
	1802	-0.68321	-0.11794	0.054247
	1803	-0.64757	0.019108	-0.10902
	1804	0.53073	-0.39207	-0.24853
	1805	0.26454	0.52551	-0.11089
	1806	0.64705	-0.15915	0.084977
	1807	0.45953	0.25841	-0.10639
	1808	0.10042	0.65256	-0.013248
	1809	0.51199	0.29322	-0.073614
	1810	-0.6645	-0.14338	-0.052353
	1811	0.57848	0.11375	0.23221
	1812	-0.62146	0.10662	-0.33906
	1813	0.40996	0.4128	-0.035927
	1814	0.12479	0.67286	0.023695
	1815	-0.68265	-0.013439	-0.050312
	1816	0.51281	0.25875	-0.081616
	1817	0.41577	0.46425	-0.019913
	1818	-0.69817	-0.15519	0.081778
	1819	0.53701	-0.48628	-0.11082
	1820	0.4309	0.5343	0.24235
	1821	0.46503	0.42378	-0.00095111
	1822	0.41129	0.52744	0.095914
	1823	-0.30008	-0.10783	-0.22592
	1824	-0.33595	-0.48995	0.25717
	1825	0.53025	0.26895	-0.075144
	1826	-0.63718	-0.088931	-0.095125
	1827	0.67772	-0.056252	0.077516
	1828	0.22733	0.68203	0.070174
	1829	0.46865	0.35283	-0.044887
	1830	0.50337	0.23689	-0.1364
	1831	-0.67507	-0.05378	-0.15313
	1832	-0.6761	-0.1914	0.19904
	1833	0.63326	-0.34584	0.013296
	1834	0.56561	0.17259	-0.035112
	1835	-0.60123	-0.21463	0.039016
	1836	0.62503	-0.33659	-0.035071
	1837	0.5665	0.36276	0.25259
	1838	0.42891	0.53064	0.074181
	1839	-0.54611	0.16567	-0.076639
	1840	0.35487	-0.11684	-0.2054
	1841	-0.64309	-0.029341	0.057015
	1842	0.48801	0.28317	-0.080597
	1843	0.16463	0.61926	-0.011825
	1844	0.40083	0.50164	0.069392
	1845	-0.41926	0.032012	-0.37886
	1846	0.65825	-0.087374	0.074992
	1847	-0.41598	0.23471	-0.40944
	1848	-0.5865	-0.19526	-0.14029
	1849	0.65413	-0.10305	0.11504
	1850	-0.55773	-0.26608	0.55239
	1851	-0.58185	0.046217	-0.21075
	1852	0.22797	-0.41367	-0.10526
	1853	0.55294	0.24933	0.039703
	1854	-0.67661	-0.17052	0.021625
	1855	0.52803	-0.54203	-0.18101
	1856	0.35401	0.58796	0.37384
	1857	0.13403	-0.27932	2.6644e-05
	1858	0.2772	0.70737	0.23522
	1859	0.5734	0.26584	0.027837
	1860	0.49438	0.31423	-0.092132
	1861	0.55755	0.34003	0.15074
	1862	-0.027109	-0.20006	-0.12258
	1863	0.45365	0.58455	0.24423
	1864	-0.45796	-0.059334	0.14045
	1865	-0.369	-0.23738	0.20632
	1866	0.34947	0.45122	-0.11673
	1867	0.075733	0.73479	-0.1344
	1868	-0.64472	0.034161	-0.024951
	1869	-0.50396	-0.11877	-0.22901
	1870	-0.13593	0.39503	-0.33461
	1871	0.084946	0.65605	-0.059086
	1872	-0.0083634	-0.034997	0.1798
	1873	-0.3128	0.47483	-0.47158
	1874	-0.69714	-0.085879	-0.11013
	1875	-0.18615	-0.055227	0.43834
	1876	-0.60389	-0.14688	0.1907
	1877	0.50905	0.09874	-0.16236
	1878	-0.68606	-0.00042216	-0.10418
	1879	-0.21159	0.33855	-0.26634
	1880	0.46302	0.36058	0.055972
	1881	0.05604	0.61747	-0.10088
	1882	0.2253	-0.40834	-0.10019
	1883	-0.58074	-0.10303	-0.078297
	1884	-0.66426	-0.25154	0.30823
	1885	0.22471	0.11244	-0.13671
	1886	0.56347	-0.40202	-0.12386
	1887	0.28781	-0.48347	-0.15943
	1888	-0.51557	-0.10919	-0.13447
	1889	0.15763	0.56199	-0.093537
	1890	-0.47158	-0.055779	-0.22003
	1891	-0.49072	-0.25995	0.60193
	1892	-0.0083634	-0.034997	0.1798
	1893	-0.61874	-0.24679	0.40033
	1894	-0.6604	-0.2463	0.36714
	1895	-0.37439	0.14244	-0.10807
	1896	0.16972	0.71151	0.012944
	1897	0.34038	0.27634	-0.10864
	1898	-0.61792	-0.096286	0.0090483
	1899	-0.6794	-0.17111	0.2452
	1900	-0.70672	-0.1391	0.036767
	1901	-0.63241	0.063753	-0.28419
	1902	0.4945	-0.17836	-0.17077
	1903	0.063823	0.62834	-0.077567
	1904	0.091635	0.61568	-0.078364
	1905	0.62959	0.095083	0.016038
	1906	0.39077	-0.40811	-0.20898
	1907	-0.30057	-0.18861	0.5098
	1908	0.64342	-0.38086	-0.019018
	1909	-0.0083634	-0.034997	0.1798
	1910	0.12648	0.60985	-0.062395
	1911	0.081213	0.10883	-0.13418
	1912	-0.0083634	-0.034997	0.1798
	1913	0.33702	0.61092	0.34248
	1914	0.55433	-0.21476	-0.10402
	1915	0.33803	0.61668	0.19197
	1916	-0.26276	0.27778	0.39873
	1917	-0.56777	-0.22746	0.37429
	1918	-0.0083634	-0.034997	0.1798
	1919	-0.58255	-0.1928	0.22536
	1920	-0.57988	0.12627	-0.085097
	1921	0.13403	-0.27932	2.6644e-05
	1922	-0.0083634	-0.034997	0.1798
	1923	-0.0083634	-0.034997	0.1798
	1924	0.45282	0.5738	0.29654
	1925	-0.62731	0.049176	-0.16354
	1926	-0.63856	-0.011093	-0.039513
	1927	-0.10546	0.06316	-0.17583
	1928	0.3866	-0.62847	-0.092051
	1929	0.12077	-0.62321	-0.034614
	1930	0.067319	-0.61617	0.074142
	1931	-0.42466	0.071681	-0.17559
	1932	0.40984	-0.62234	-0.18149
	1933	-0.47618	0.075548	0.076911
	1934	-0.55631	-0.06224	-0.26121
	1935	-0.0083634	-0.034997	0.1798
	1936	-0.64646	-0.080014	-0.14031
	1937	-0.11919	-0.071054	-0.43167
	1938	0.536	-0.27002	-0.12658
	1939	-0.0083634	-0.034997	0.1798
	1940	-0.005323	-0.045927	0.26431
	1941	-0.30862	-0.05081	-0.33996
	1942	0.58378	-0.42893	-0.075763
	1943	0.55303	-0.022096	0.031215
	1944	0.57386	0.041826	0.064256
	1945	-0.58356	-0.11823	-0.12517
	1946	-0.33777	0.07463	-0.31285
	1947	0.63319	-0.039471	0.039312
	1948	-0.58688	-0.16165	0.44439
	1949	0.43621	-0.5937	-0.14828
	1950	-0.36191	0.18309	-0.43082
	1951	0.32165	-0.44422	0.080603
	1952	-0.51827	0.084022	-0.26048
	1953	-0.31061	0.11321	-0.21704
	1954	0.35443	-0.1662	-0.33078
	1955	0.54353	-0.31938	-0.018821
	1956	-0.47127	-0.050153	-0.18375
	1957	0.59612	-0.3547	-0.16009
	1958	-0.18143	-5.493e-05	-0.14715
	1959	0.5981	-0.42179	-0.14976
	1960	-0.40762	0.054518	-0.31974
	1961	0.3139	-0.063547	0.31692
	1962	0.35901	-0.33845	-0.24279
	1963	-0.38222	-0.086254	-0.24155
	1964	-0.0083634	-0.034997	0.1798
	1965	-0.52816	0.079765	-0.23936
	1966	0.46155	-0.1592	-0.24095
	1967	-0.1907	-0.047692	-0.049271
	1968	0.4951	-0.065472	0.21599
	1969	0.18019	0.10599	0.11514
	1970	-0.53505	-0.03326	-0.22695
	1971	0.55537	-0.34068	0.00658
	1972	0.54026	-0.05362	-0.038744
	1973	-0.53768	-0.0008798	-0.019227
	1974	-0.49908	-0.15984	-0.22723
	1975	-0.61608	0.11537	-0.099977
	1976	-0.0083634	-0.034997	0.1798
	1977	0.43017	0.42835	0.37974
	1978	0.42424	0.21231	0.2027
	1979	0.31604	-0.33564	-0.10774
	1980	-0.61713	-0.02404	-0.089995
	1981	-0.49521	0.16194	-0.42532
	1982	-0.58064	-0.1525	0.013606
	1983	-0.0083634	-0.034997	0.1798
	1984	-0.62203	0.091295	-0.073262
	1985	0.18885	-0.46377	-0.17467
	1986	-0.23418	0.26594	-0.3952
	1987	-0.50587	-0.085723	-0.23728
	1988	0.35808	-0.40222	-0.24885
	1989	0.6119	-0.26407	0.052657
	1990	-0.56943	-0.12191	-0.27199
	1991	-0.59704	-0.0011141	-0.088755
	1992	-0.45408	0.3187	-0.26252
	1993	0.19277	-0.52817	-0.29014
	1994	-0.0083634	-0.034997	0.1798
	1995	0.35099	-0.49656	-0.16783
	1996	-0.58032	-0.099703	0.10937
[truncated: 11,428 more rows]
