# Supplementary material for: Ramp-to-threshold dynamics in a hindbrain population controls the timing of spontaneous saccades
Source: Nat Commun. 2021 Jul 6;12:4145. doi: 10.1038/s41467-021-24336-w (PMC8260785; doi:10.1038/s41467-021-24336-w)
Supplement: Supplementary file 3 — Source Data [file 41467_2021_24336_MOESM3_ESM.zip › Ramirez_Source_Data/Figure 3a.csv]

Panel
a
	Component Index	cumulative % variance explained
	1	40.93
	2	58.879
	3	69.352
	4	77.179
	5	82.652
	6	86.969
	7	90.315
	8	92.87
	9	94.832
	10	96.277
	11	97.365
	12	98.133
	13	98.678
	14	99.029
	15	99.282
	16	99.449
	17	99.562
	18	99.636
	19	99.693
	20	99.739
	21	99.784
	22	99.819
	23	99.85
	24	99.88
	25	99.908
	26	99.932
	27	99.953
	28	99.97
	29	99.985
	30	99.993
	31	100
