# Supplementary material for: Ramp-to-threshold dynamics in a hindbrain population controls the timing of spontaneous saccades
Source: Nat Commun. 2021 Jul 6;12:4145. doi: 10.1038/s41467-021-24336-w (PMC8260785; doi:10.1038/s41467-021-24336-w)
Supplement: Supplementary file 3 — Source Data [file 41467_2021_24336_MOESM3_ESM.zip › Ramirez_Source_Data/Supplementary Figure 2a.csv]

Panel
a
silhouette values
	Number of Clusters	2	3	4	5	6	7	8	9	10
		0.57082	0.3521	0.6758	0.71175	0.67692	0.70944	0.52068	0.54103	0.51369
		0.40085	0.047141	0.37256	-0.060046	0.010794	-0.049938	-0.10751	-0.079714	0.19575
		0.066236	0.085997	0.051256	0.072842	0.35532	0.30516	0.33654	0.31787	0.31231
		0.10137	-0.0086195	0.19844	0.045169	0.084735	0.067457	0.07602	0.11621	0.24987
		0.32618	0.052131	0.59903	0.51175	0.53081	0.52324	0.58151	0.57512	0.57721
		0.41349	-0.0063547	0.56774	0.5176	0.54801	0.51674	0.40823	0.42741	0.41216
		0.38693	0.038243	0.56301	0.51698	0.5527	0.51825	0.45606	0.47331	0.46048
		0.37279	0.51552	0.57148	0.54358	0.56083	0.61706	0.62255	0.65233	0.65252
		0.32641	0.10081	0.56365	0.5115	0.55026	0.51872	0.55172	0.55653	0.55771
		0.4329	0.46847	0.53627	0.5385	0.57026	0.54783	0.55237	0.60197	0.59627
		0.3308	0.53487	0.5889	0.53855	0.55225	0.64425	0.64864	0.66168	0.66297
		0.23422	0.53291	0.6009	0.48975	0.51631	0.61771	0.62412	0.58965	0.58317
		0.37823	-0.093264	0.053899	0.096685	0.187	0.15614	0.18227	0.29085	-0.054712
		0.18781	0.54883	0.41537	0.19702	0.19752	0.078398	0.082322	0.03884	0.11159
		0.11057	0.53057	0.25791	0.36627	0.38372	0.29804	0.30505	0.27286	0.31845
		0.60499	0.2486	-0.062267	0.26053	0.34058	0.38321	0.3908	0.34366	0.30403
		0.36841	0.064862	0.55844	0.51507	0.55402	0.51768	0.48238	0.49852	0.48714
		0.45256	0.21903	-0.031311	-0.088559	0.11777	-0.028245	-0.046188	0.5336	0.5052
		0.72545	0.64389	0.32851	0.37811	0.12959	0.28679	0.46053	0.43329	0.49253
		0.65448	0.55345	0.33938	0.35786	0.51091	0.414	0.17156	0.13482	0.17601
		0.63792	0.51779	0.70437	0.74661	0.64139	0.74749	0.57726	0.5935	0.55895
		0.057492	0.0031117	0.3885	0.41214	0.40231	0.3399	0.44515	0.43243	0.4456
		0.15621	-0.093389	0.31039	0.27308	0.26826	0.26683	0.51704	0.53542	-0.20778
		0.75284	0.67309	0.61853	0.49943	0.51344	0.56812	0.52594	0.61715	0.65876
		0.75885	0.74294	0.54783	0.56182	0.71528	0.65761	0.32396	0.36961	0.25041
		0.48065	0.51252	0.20713	0.20246	0.29123	0.27259	0.34321	0.3447	0.30136
		0.51555	0.66005	0.68695	0.67749	0.65024	0.67377	0.68656	0.69539	0.67918
		0.73014	0.66723	0.55817	0.60387	0.35623	0.57691	0.077715	0.098125	-0.037819
		0.45685	0.49014	0.58611	0.59407	0.47307	0.50578	0.30471	0.29623	0.36069
		0.65771	-0.18623	-0.042368	0.32154	0.32668	0.34891	0.33433	0.39618	0.4069
		0.18609	0.40839	0.2974	0.26612	0.29429	0.2313	0.2214	0.19693	0.04137
		0.51128	0.51132	0.30906	0.32669	0.37706	0.36166	0.17454	0.14348	0.17826
		0.51146	0.56162	0.58693	0.59071	0.46833	0.49762	0.16768	0.17229	0.25891
		0.39396	0.2793	-0.074218	-0.044135	0.22402	0.34982	0.32617	0.24159	0.24516
		0.59078	0.59161	0.66425	0.67281	0.54043	0.55279	0.50338	0.51098	0.5554
		0.044679	0.35798	0.075035	0.1992	0.097794	0.37505	0.38986	0.47647	0.51677
		0.45985	-0.096998	0.5087	0.50305	0.52309	0.4962	0.24382	0.26906	0.2477
		0.044679	0.35798	0.075035	0.1992	0.097794	0.37505	0.38986	0.47647	0.51677
		0.68857	0.70427	0.71849	0.73178	0.78651	0.77724	0.32459	0.29791	0.4567
		0.36429	0.033948	0.59639	0.52232	0.5461	0.52949	0.54433	0.55858	0.55024
		0.096651	0.31698	0.26368	0.16425	0.21872	0.19589	0.19948	0.14916	0.4207
		0.18082	-0.12354	0.11434	0.13105	0.14386	-0.027232	0.11061	0.090647	0.10295
		0.23659	0.43768	0.25769	0.41128	0.41873	0.37701	0.39256	0.36744	0.41317
		0.18158	0.15321	0.023593	0.19918	0.17906	0.18846	0.18941	0.17334	0.10339
		0.073195	0.30884	0.23703	0.12339	0.18226	0.15238	0.15521	0.1171	0.44096
		0.27045	0.15551	0.53668	0.49504	0.54205	0.50473	0.56423	0.55646	0.55994
		0.021239	0.46771	0.20464	0.34696	0.37982	0.29272	0.28469	0.25261	-0.075441
		0.57988	0.52072	0.43724	0.45357	0.28097	0.451	0.33052	0.32427	0.27626
		0.26989	0.076315	0.58543	0.4867	0.50254	0.50263	0.57726	0.57393	0.56434
		0.15792	0.043876	0.41467	0.20287	0.18425	0.22628	0.29216	0.30956	0.24338
		0.19316	0.52042	0.58315	0.46516	0.49238	0.58852	0.59431	0.55536	0.54661
		0.23976	0.15797	0.54194	0.48566	0.52727	0.4989	0.57058	0.56491	0.56035
		0.27915	0.24202	0.01868	0.0062137	0.51084	0.47753	0.48966	0.5409	0.53791
		0.03076	0.50542	0.21069	0.4112	0.41715	0.34677	0.35795	0.33847	0.45639
		0.32262	0.53784	0.59009	0.53824	0.54943	0.64824	0.6529	0.66612	0.66817
		0.067691	0.45612	0.15912	0.48097	0.48468	0.47756	0.4686	0.4735	0.62459
		0.45738	-0.10874	0.3499	0.37047	0.36786	0.32377	-0.041663	-0.0099807	-0.03153
		0.076648	0.09612	0.30918	0.29149	0.31322	0.34229	0.040878	-0.037702	0.014074
		0.33371	0.46763	0.45967	0.31177	0.25264	0.45548	0.42709	0.46268	0.46699
		0.22146	0.17297	0.15728	0.30497	0.30955	0.16482	0.19938	0.1814	0.36998
		0.021615	0.06688	0.030069	0.033094	0.0072954	0.055972	0.066976	0.092561	0.24138
		0.31893	0.53356	0.59701	0.52646	0.5514	0.64278	0.64367	0.63278	0.6297
		0.23263	-0.042617	0.25416	0.24874	0.18964	0.20653	0.44141	0.48882	0.37298
		0.71633	0.70996	0.7319	0.74635	0.81309	0.79522	0.41133	0.38799	0.53664
		0.1498	0.49452	0.53197	0.43183	0.45971	0.54475	0.55006	0.50568	0.49403
		0.23321	0.53551	0.60225	0.49206	0.51714	0.62155	0.62818	0.59562	0.58983
		0.14395	0.12452	0.52541	0.42148	0.4396	0.44386	0.5371	0.53957	0.51068
		0.45284	-0.080008	0.51732	0.50473	0.52923	0.49844	0.26519	0.2896	0.26894
		0.26231	0.54368	0.60539	0.51189	0.53244	0.64513	0.65287	0.62799	0.62532
		0.46204	0.44805	0.58979	0.53472	0.35134	0.35238	0.55137	0.55986	0.56177
		0.20771	0.064898	-0.13323	0.18339	0.12328	0.14549	0.342	0.38492	-0.064891
		0.083597	0.38765	0.14721	0.45896	0.47454	0.45303	0.45671	0.47079	0.63641
		-0.016797	0.14764	0.14011	0.4946	0.45715	0.45082	0.47201	0.27297	0.43645
		0.18165	0.14161	0.53954	0.4524	0.47944	0.47172	0.56033	0.55938	0.53927
		0.22013	0.024676	0.18505	0.24018	0.18212	0.2171	0.42148	0.46015	-0.1218
		0.65635	0.62297	0.060898	0.072209	0.32669	0.14574	0.23077	0.27023	0.22838
		0.17933	0.13908	0.53939	0.45015	0.47605	0.46976	0.5589	0.55824	0.53735
		0.40933	0.01731	-0.077404	0.32758	0.29914	0.34478	0.27808	0.32324	0.41224
		0.23758	0.53716	0.60317	0.49528	0.51974	0.62551	0.63229	0.60087	0.59555
		0.044679	0.35798	0.075035	0.1992	0.097794	0.37505	0.38986	0.47647	0.51677
		0.25887	0.13769	0.55605	0.49224	0.52926	0.50525	0.57473	0.56888	0.56556
		0.40795	0.49014	0.5449	0.54575	0.56224	0.57973	0.58736	0.64251	0.64252
		0.7355	0.68399	0.07891	0.12443	0.18811	-0.038506	0.63623	0.61851	0.65471
		0.17394	0.14104	0.53672	0.44749	0.47354	0.46735	0.55719	0.55676	0.5351
		0.20959	0.5254	0.59541	0.47458	0.50198	0.59969	0.60565	0.56792	0.55989
		0.37793	0.2756	0.53189	0.54876	0.51064	0.53718	0.34204	0.35671	0.33577
		0.48735	0.38097	0.44189	0.52708	0.55037	0.41009	0.42173	0.50217	0.52236
		0.021448	0.12629	0.29692	-0.10322	-0.10493	-0.10062	-0.14291	-0.11209	0.20173
		0.73131	0.6467	0.56204	0.50012	0.43891	0.26665	0.26188	0.21149	0.14503
		0.51359	0.30595	0.37629	0.5035	0.52983	0.29113	0.30308	0.36305	0.38241
		0.30249	0.14887	0.15095	0.12035	0.076099	-0.094343	-0.066205	-0.10154	-0.10309
		0.39519	0.49857	0.56703	0.53621	0.56882	0.5932	0.59551	0.61404	0.60852
		0.10203	0.33861	0.286	0.22931	0.28779	0.26679	0.24863	0.17323	0.34102
		0.2679	0.15919	0.51284	0.47294	0.46706	0.47704	0.36162	0.37341	0.35841
		0.43818	0.45908	0.5142	0.54326	0.56051	0.53265	0.54201	0.62314	0.62212
		0.33178	0.13473	0.007553	0.33254	0.30604	0.23878	0.273	0.25987	0.26623
		0.13393	0.21292	-0.14279	0.25459	0.26102	0.26562	0.23536	0.25663	0.18144
		0.74425	0.72766	0.6984	0.64141	0.66926	0.31856	0.24497	0.39316	0.46043
		0.55226	0.68198	0.71234	0.72106	0.67018	0.67799	0.69822	0.6928	0.66852
		0.49838	0.084426	0.17237	0.33876	0.35385	-0.0029014	0.0081224	-0.051753	-0.036671
		0.044679	0.35798	0.075035	0.1992	0.097794	0.37505	0.38986	0.47647	0.51677
		0.42908	0.46998	0.52555	0.54435	0.56205	0.54935	0.55794	0.62913	0.62827
		0.14832	0.17469	0.12602	-0.039848	0.47522	0.46565	0.48773	0.48429	0.47132
		0.59156	0.54584	0.21084	0.22807	0.39515	0.28752	-0.039666	0.080691	0.030123
		0.52125	0.21648	0.25981	0.43719	0.40726	0.15116	0.17778	0.19223	0.2191
		0.39932	0.49845	0.56052	0.5421	0.56718	0.59249	0.59718	0.63111	0.62842
		0.17545	0.30753	0.25623	0.3001	0.57966	0.53412	0.56284	0.60356	0.60527
		0.32061	0.53784	0.59386	0.53494	0.55076	0.64839	0.65177	0.65657	0.65702
		0.70162	0.50844	0.34615	0.12849	0.051472	0.5663	0.56814	0.15669	0.16202
		0.24539	0.14162	0.55372	0.48688	0.52291	0.50098	0.57436	0.56924	0.5631
		0.44865	0.24702	0.3342	0.50117	0.50574	0.23455	0.24051	0.28449	0.25864
		0.36088	0.52154	0.57444	0.5438	0.55703	0.62551	0.63148	0.661	0.66252
		0.64663	0.013425	0.21179	0.49567	0.54854	-0.070666	-0.07541	0.0087871	0.0010091
		0.47669	0.35302	0.39364	0.47818	0.4896	0.34177	0.3588	0.42484	0.44743
		0.74526	0.67624	0.41437	0.46121	0.18877	0.39381	0.35069	0.33109	0.42622
		0.66129	0.50988	0.58306	0.62666	0.53763	0.60271	0.14977	0.18826	0.10875
		0.38815	0.038873	0.55895	0.51569	0.55244	0.51644	0.4468	0.46434	0.45111
		0.73813	0.65832	0.49209	0.54063	0.30724	0.49269	0.21117	0.18412	0.29717
		0.044679	0.35798	0.075035	0.1992	0.097794	0.37505	0.38986	0.47647	0.51677
		0.23306	0.27296	0.17633	0.50671	0.47952	0.49865	0.47592	0.40319	0.58003
		0.64024	0.0059449	0.15672	0.38863	0.42676	-0.12313	-0.11894	-0.076481	-0.071156
		0.75824	0.70024	0.41092	0.45907	0.13112	0.38949	0.36842	0.35131	0.44931
		0.58502	0.37508	0.66776	0.70466	0.664	0.70037	0.48683	0.50895	0.47732
		0.16128	0.50046	0.54513	0.43946	0.46778	0.55458	0.5599	0.51606	0.50486
		0.59507	0.48041	0.40981	0.39114	0.37161	0.25746	0.2338	0.056323	-0.042195
		0.72987	0.43892	0.26489	0.11396	0.23712	0.63593	0.64275	0.29501	0.28498
		0.47282	0.060833	0.23849	0.41252	0.48215	-0.00062767	-0.025178	0.019154	0.012705
		0.13597	0.33357	0.33275	0.44532	0.50868	0.45971	0.40005	0.23371	0.15548
		0.39749	0.026285	0.55635	0.51462	0.5508	0.5142	0.42306	0.44147	0.42713
		0.69419	0.23041	0.012869	0.39155	0.48893	0.39686	0.41057	0.21812	0.17641
		0.76021	0.70617	0.25048	0.29821	-0.067079	0.17584	0.57341	0.55772	0.6226
		0.65305	-0.019631	0.21542	0.51426	0.58809	-0.097193	-0.11362	-0.010168	-0.030988
		0.67401	0.58165	0.63977	0.65318	0.72506	0.70256	0.43104	0.43096	0.4835
		0.40251	0.49585	0.55954	0.54115	0.56817	0.58876	0.59306	0.62598	0.62256
		0.77719	0.74818	0.1294	0.10612	0.43581	0.27957	0.72811	0.72953	0.72823
		0.66952	0.43044	0.25668	0.076015	0.22834	0.56604	0.57491	0.34369	0.31584
		0.64356	0.64215	-0.01348	0.0035416	0.27512	-0.025754	0.12715	0.14292	0.15678
		0.24891	-0.087847	0.16988	0.35024	0.33685	0.35662	0.2526	0.28744	0.26039
		0.053587	-0.037006	-0.092272	0.099926	0.23698	0.26807	0.2016	0.19572	0.21509
		0.71035	0.3478	-0.16356	0.24553	0.33536	0.54724	0.55067	0.40647	0.39029
		0.71829	0.62665	0.34808	0.39653	0.18395	0.31005	0.44011	0.41168	0.47369
		0.0509	-0.05011	0.2526	0.19633	0.18891	0.19083	0.43404	0.44987	0.011451
		0.75066	0.60192	0.49343	0.31242	0.23998	0.6185	0.60607	0.25883	0.29195
		0.19214	0.11949	0.44078	0.42333	0.36923	0.3037	0.37331	0.32966	0.34694
		0.72611	0.64901	0.50272	0.54661	0.32688	0.50753	-0.094229	-0.072304	0.19235
		0.70149	0.39341	0.2764	0.10473	0.10884	0.58731	0.57527	0.60864	0.6092
		0.74256	0.65571	0.44195	0.49	0.24727	0.42877	0.30808	0.28393	0.38242
		0.65919	-0.082295	0.22507	0.51727	0.63744	-0.1065	-0.15504	0.2658	0.35925
		0.030126	0.029315	0.16786	0.14829	0.069142	0.17895	0.40279	0.42718	0.038892
		0.70423	0.62579	0.24801	0.29357	0.076535	0.184	0.51099	0.48622	0.53172
		0.7351	0.47475	0.32058	0.027016	0.14143	0.67071	0.67437	0.35657	0.35722
		0.18357	0.20499	0.23878	-0.018597	-0.079974	-0.0077752	-0.013597	-0.027953	0.58971
		0.72632	0.69958	0.17344	0.18115	0.45351	0.277	0.33119	0.37224	0.32311
		0.51816	0.67842	0.70718	0.7189	0.63749	0.67195	0.69163	0.68686	0.66287
		0.044679	0.35798	0.075035	0.1992	0.097794	0.37505	0.38986	0.47647	0.51677
		0.51377	0.29985	0.36176	0.50531	0.51112	0.28065	0.29615	0.35419	0.37563
		0.42098	0.47926	0.5363	0.54464	0.56397	0.56347	0.57106	0.63188	0.63073
		0.22526	0.18009	0.086695	0.40563	0.38916	0.41287	0.38203	0.38028	0.064392
		0.4995	0.35342	0.41982	0.51835	0.5468	0.36637	0.37745	0.45162	0.47109
		0.65931	0.65356	0.45399	0.46841	0.60424	0.53541	-0.0035911	-0.0579	0.050666
		-0.023459	0.18105	0.10319	0.4279	0.43488	0.44013	0.41291	0.45065	0.14993
		0.33167	0.28572	0.16682	-0.078206	-0.10803	-0.095246	-0.15063	-0.090129	-0.057939
		0.51909	0.26727	0.32426	0.48584	0.47515	0.22904	0.24807	0.29207	0.31513
		0.48613	0.38792	0.45622	0.52583	0.55678	0.42161	0.43024	0.51048	0.52883
		0.093688	-0.091304	0.10209	0.0070602	-0.0094703	-0.014591	-0.025382	0.0032693	0.45455
		0.43944	-0.071969	-0.11483	0.31488	0.27802	0.11921	0.18605	0.13199	0.24197
		0.29022	0.25253	0.058505	-0.024559	-0.052618	-0.042932	-0.064092	-0.01686	0.041797
		0.43112	0.35945	0.12407	-0.1426	-0.17888	-0.15661	0.07977	-0.13741	0.067967
		0.14255	0.12786	0.094169	-0.01543	-0.057551	-0.034056	-0.045782	-0.10295	0.51632
		0.33047	0.53252	0.59337	0.53244	0.55456	0.6413	0.64347	0.64265	0.64089
		0.40504	0.49026	0.56114	0.5347	0.57015	0.58113	0.58308	0.60379	0.59705
		0.74308	0.58235	0.46311	0.27225	0.18233	0.60583	0.59723	-0.14653	-0.17356
		0.2951	0.28209	0.18075	-0.14288	-0.049301	-0.13082	-0.12082	-0.07264	-0.096331
		0.75528	0.64947	0.58529	0.46384	0.46747	0.52669	0.49377	0.46583	0.51467
		0.5238	0.38675	-0.011764	-0.15974	0.20199	-0.16603	0.039538	-0.12939	-0.061133
		0.31404	0.53501	0.59811	0.52561	0.54994	0.64474	0.64558	0.63344	0.63052
		0.74026	0.63601	0.55085	0.42498	0.39038	0.52273	0.50338	0.24601	0.28905
		0.076852	0.267	0.081046	0.52913	0.55208	0.5475	0.54846	0.55723	0.22218
		0.40976	0.48892	0.55673	0.5382	0.5701	0.57879	0.58203	0.61212	0.60677
		0.50892	0.32091	0.38465	0.51064	0.53179	0.31425	0.32798	0.39336	0.41403
		0.23234	-0.006262	-0.08717	0.33181	0.32122	0.34382	0.26178	0.31429	0.30607
		0.5012	0.34148	0.40039	0.51772	0.53878	0.34701	0.3614	0.43321	0.45465
		0.25777	0.22738	0.15169	0.49427	0.48517	0.49758	0.47428	0.50716	0.48595
		0.13502	0.26328	-0.097705	0.25872	0.25752	0.27418	0.24658	0.26944	0.15852
		0.35433	0.089644	0.54314	0.50971	0.55409	0.51214	0.48225	0.49814	0.48706
		0.76927	0.72315	0.51864	0.53224	0.69675	0.6348	0.3199	0.35792	0.25882
		0.10409	-0.028254	0.11878	0.12695	0.17118	0.1511	0.13555	0.17625	0.2902
		0.7226	0.46847	0.27954	-0.020836	0.17737	0.57251	0.57981	0.33865	0.34747
		0.55638	0.5963	0.60383	0.52376	0.56594	0.057977	0.038363	0.32215	0.37953
		0.58908	0.41489	0.69272	0.73099	0.68228	0.73082	0.55131	0.57035	0.54076
		0.17076	0.4343	0.30156	0.29407	0.30936	0.1908	0.17373	0.1623	0.17053
		0.050174	0.28334	0.21694	0.29635	0.29748	0.29742	0.2874	0.27725	0.53333
		0.67414	0.58599	0.013544	0.050943	-0.13777	0.092021	0.56715	0.54732	0.56819
		0.66258	0.51839	0.58063	0.6246	0.53054	0.59966	0.1321	0.17208	0.090776
		0.6891	0.57354	0.38578	0.43127	0.27417	0.35998	0.34047	0.30683	0.36582
		0.19877	0.33175	0.2443	0.18521	0.17544	0.095132	0.071565	0.072552	0.17646
		0.64791	0.52073	0.67257	0.7146	0.62295	0.71076	0.4708	0.49009	0.43839
		0.58351	0.38856	0.69261	0.7301	0.68693	0.73042	0.56149	0.57981	0.55239
		0.55345	0.35705	0.70458	0.74056	0.70564	0.74474	0.62539	0.63984	0.6197
		0.041637	0.34917	0.15155	0.33431	0.36204	0.318	0.30743	0.28913	0.34841
		0.16659	0.44454	0.37739	0.10442	0.1319	0.032264	0.010083	-0.035333	0.13816
		0.58021	0.25063	0.41704	0.63085	0.67896	0.36246	0.35342	0.41705	0.37567
		0.6002	0.48966	0.41891	0.40515	0.37875	0.25554	0.23226	0.055539	-0.043308
		0.67147	0.55093	0.54669	0.59182	0.47886	0.55878	-0.0048376	0.042168	-0.053479
		0.64197	0.52843	0.59826	0.6398	0.54954	0.62108	0.22135	0.25328	0.18111
		0.72086	0.3786	-0.1645	0.21299	0.35508	0.54826	0.56542	0.033011	0.067242
		0.76891	0.75376	0.53995	0.55069	0.70739	0.65955	0.56152	0.57957	0.50576
		0.67181	0.61204	0.30488	0.34408	0.15505	0.25918	0.40473	0.38054	0.42976
		0.68933	0.56994	0.60134	0.64805	0.52077	0.62602	0.15776	0.19464	0.098719
		0.50876	0.30903	0.36376	0.50984	0.50674	0.29533	0.3129	0.37433	0.39731
		0.76275	0.71042	0.21786	0.26092	-0.11807	0.13208	0.56861	0.55747	0.62281
		0.78284	0.74811	0.18416	0.16966	0.48102	0.33557	0.69901	0.70896	0.69946
		0.78446	0.75512	0.23838	0.23064	0.52513	0.38747	0.67712	0.69077	0.67578
		0.17003	0.5055	0.55545	0.44588	0.47428	0.56296	0.56835	0.52531	0.51459
		0.74096	0.53291	0.38768	0.14507	-0.0084564	0.62555	0.62226	-0.04194	-0.05363
		0.73615	0.47187	0.28687	0.030042	0.21229	0.63962	0.65112	0.073708	0.089943
		0.49918	0.46642	0.15848	0.16683	0.036371	0.096107	0.24917	0.23955	0.26206
		0.64154	0.50313	0.69046	0.73239	0.64523	0.73088	0.52089	0.53967	0.49661
		0.35844	0.04278	0.59371	0.52114	0.54638	0.52859	0.54899	0.56302	0.55499
		0.73905	0.5488	0.43647	0.17573	0.12544	0.67748	0.66098	0.49313	0.50994
		0.73345	0.68477	0.17597	0.1935	0.17457	0.10132	0.34512	0.3517	0.42051
		0.74888	0.6104	0.51192	0.34764	0.29777	0.59066	0.57516	0.27457	0.31253
		0.73969	0.68609	0.63073	0.57253	0.56405	0.25967	0.22792	0.173	0.22626
		0.64194	-0.0058192	0.26494	0.547	0.63802	0.023472	-0.020069	-0.084594	0.1835
		0.59577	0.46106	0.22984	0.25084	0.36098	0.2999	0.14572	0.11314	0.13685
		0.4911	0.20891	0.28296	-0.078604	-0.13215	-0.08123	-0.23144	-0.18231	-0.13764
		0.40033	-0.0090324	-0.073622	0.28656	0.25961	0.30405	0.23579	0.29031	0.40355
		0.50964	-0.16718	-0.11688	0.22945	0.19155	0.031625	0.10886	-0.033272	0.23688
		0.50037	0.27972	0.21556	-0.09091	-0.14164	-0.094123	-0.21597	-0.15322	-0.097899
		0.42178	0.22609	0.30907	0.070168	0.0043835	-0.20443	-0.1625	-0.21626	0.17945
		0.71898	0.56708	0.43018	0.32208	0.17329	0.39448	0.40446	0.43395	0.40688
		0.72537	0.66917	0.61436	0.57714	0.55979	0.045778	0.025779	-0.039068	-0.096811
		0.39966	0.49656	0.5504	0.54603	0.56129	0.58924	0.59673	0.64776	0.64829
		0.69225	0.66861	0.62651	0.61905	0.59924	0.25434	0.2602	0.2568	0.31789
		0.26747	0.42311	0.50515	0.28934	0.34619	0.37357	0.36959	0.32078	0.28212
		0.7007	0.30443	-0.01077	0.3394	0.52022	0.43692	0.47162	0.30074	0.35462
		0.56081	0.39314	0.33314	0.30864	0.35953	0.32566	0.26051	0.23982	0.25298
		0.75543	0.74439	0.62577	0.63934	0.75461	0.72501	0.39548	0.41835	0.28326
		0.75431	0.70811	0.16109	0.16229	0.4501	0.28352	0.44911	0.48058	0.44625
		0.012531	0.31032	0.16635	0.19089	0.22635	0.15721	0.1391	0.10272	0.49677
		-0.043382	-0.026109	-0.13073	-0.042724	-0.058451	-0.0673	-0.12163	-0.10177	0.49557
		-0.0030107	0.47669	0.23724	0.2144	0.26184	0.11273	0.092984	0.031146	-0.0063013
		0.049154	0.36723	0.20661	0.21597	0.24969	0.1552	0.13654	0.092967	0.39645
		0.35562	0.3489	0.34264	0.19289	0.2561	0.2646	0.21982	0.43132	0.38849
		0.70712	0.594	0.55038	0.37582	0.41892	0.56764	0.5178	0.72611	0.75929
		0.37677	0.38385	0.33085	0.22737	0.20284	0.2321	0.20536	0.33109	-0.22139
		0.0044715	0.34437	0.13705	0.26478	0.2904	0.23003	0.21479	0.18214	0.41651
		0.31255	0.16132	0.18372	-0.025851	0.10784	0.17795	0.1457	0.32981	0.31332
		0.040865	0.093212	0.0065581	0.12555	0.092746	0.082645	0.075381	0.0029788	0.55939
		0.041831	0.50193	0.19717	0.42775	0.42677	0.3697	0.38267	0.36385	0.48391
		0.2868	0.10769	0.57369	0.50139	0.53232	0.51371	0.57876	0.57253	0.57166
		0.73307	0.68349	0.65137	0.54477	0.58722	0.51753	0.45243	0.66877	0.71905
		0.18599	0.27879	0.19656	0.23022	0.57185	0.54743	0.56419	0.48535	0.49033
		0.7398	0.70529	0.67837	0.59622	0.63828	0.4373	0.3632	0.57582	0.63778
		0.19631	0.14346	0.54392	0.46165	0.49103	0.47983	0.56566	0.56367	0.54674
		0.56745	-0.036762	0.28336	0.48061	0.62248	0.077656	0.006139	0.46878	0.53887
		0.37799	0.51257	0.57161	0.54227	0.56339	0.61297	0.61767	0.64419	0.64305
		0.6089	0.27727	0.018774	0.18321	0.39854	0.27177	0.32296	0.66272	0.67483
		0.72685	0.68722	0.67525	0.69022	0.7793	0.74824	0.36605	0.33983	0.45892
		0.69043	0.6416	0.37417	0.39356	0.091907	0.36355	0.066263	0.05617	-0.038389
		0.48529	0.16613	0.42631	0.44855	0.42445	0.41135	0.068995	0.1002	0.075796
		0.74045	0.71541	0.6825	0.63184	0.65464	0.21644	0.15176	0.22626	0.29009
		0.71651	0.40198	-0.1811	0.12117	0.30837	0.52704	0.55223	0.38348	0.40354
		0.77625	0.73789	0.097432	0.13498	0.2815	-0.033814	0.63314	0.6275	0.68437
		0.70512	0.67708	0.38103	0.37674	0.51399	0.48573	0.58443	0.58289	0.53559
		0.18098	0.13484	0.54118	0.44973	0.47431	0.46946	0.55857	0.55804	0.53692
		0.22528	0.13179	0.024879	0.030016	0.013132	0.031099	0.23195	0.21681	0.28946
		0.71352	0.47455	0.30408	0.1663	0.029295	0.39436	0.41027	0.50588	0.49252
		0.23909	0.25153	0.26613	0.54678	0.49863	0.54499	0.56967	0.43929	0.65172
		0.29092	0.54425	0.60177	0.52619	0.54279	0.65695	0.65881	0.64931	0.64899
		0.52784	0.29335	0.67568	0.7099	0.6965	0.71138	0.56938	0.58551	0.56364
		0.71758	0.37131	-0.12704	0.20662	0.39374	0.50888	0.53631	0.34233	0.37483
		0.71278	0.55579	0.49904	0.27739	0.32844	0.61871	0.57812	0.74185	0.76246
		0.044209	0.11127	0.040141	0.07665	0.65071	0.62998	0.64934	0.61778	0.61769
		0.70337	0.42028	0.21325	-0.0028246	0.20725	0.47158	0.4869	0.51832	0.52169
		0.72013	0.64657	0.22602	0.23759	-0.1241	0.17875	0.15095	0.16458	0.24132
		0.76393	0.76305	0.61062	0.62559	0.76129	0.71232	0.30324	0.35241	0.19717
		0.77421	0.77266	0.50898	0.5206	0.70316	0.62562	0.48929	0.52427	0.44194
		0.07525	0.15338	0.053913	0.092759	0.65963	0.64372	0.65962	0.62942	0.6305
		0.4105	0.31398	0.1985	-0.13009	0.0048821	-0.13511	0.17209	-0.13445	0.10345
		0.048887	0.034886	-0.022752	0.015188	0.60848	0.55064	0.57349	0.57796	0.57157
		0.072052	0.13138	0.029584	0.067233	0.66772	0.66608	0.66508	0.65732	0.65547
		0.74588	0.70104	0.65084	0.56794	0.57532	0.46398	0.41893	0.48297	0.53085
		0.59164	0.21801	0.38313	0.61091	0.65399	0.30506	0.2989	0.4092	0.37115
		0.63088	0.020296	0.18432	0.48041	0.4986	-0.060648	-0.050098	0.0001032	-0.0011765
		0.73841	0.72344	0.69852	0.63654	0.67311	0.33941	0.25859	0.45344	0.52013
		0.14037	0.083828	0.12309	0.09125	0.58805	0.57453	0.56379	0.58024	0.57048
		0.7375	0.65561	0.48697	0.53273	0.29678	0.48698	-0.17143	-0.14914	0.26424
		0.33736	0.12257	0.50875	0.4978	0.55137	0.49858	0.4574	0.46221	0.44308
		0.17582	0.14757	0.5355	0.45078	0.47935	0.47016	0.5593	0.55837	0.53795
		0.75353	0.64255	0.56879	0.48024	0.44516	0.38678	0.36706	-0.16355	0.22857
		0.044679	0.35798	0.075035	0.1992	0.097794	0.37505	0.38986	0.47647	0.51677
		0.15429	0.45052	0.14919	0.33008	0.32461	0.27694	0.27729	0.23571	0.17688
		0.72776	0.56814	0.50502	0.29246	0.32668	0.62611	0.58892	0.71599	0.73847
		0.044679	0.35798	0.075035	0.1992	0.097794	0.37505	0.38986	0.47647	0.51677
		0.32152	0.13702	0.51142	0.49758	0.55168	0.50005	0.48631	0.47878	0.46049
		0.74154	0.68862	0.060404	0.024452	0.30033	0.19495	0.69074	0.67684	0.69899
		0.083124	0.21821	0.15545	0.20455	0.46132	0.41487	0.43306	0.50818	0.51919
		0.044679	0.35798	0.075035	0.1992	0.097794	0.37505	0.38986	0.47647	0.51677
		0.13132	-0.04268	0.049658	0.22021	0.17942	0.2137	0.22227	0.26127	0.2564
		0.10353	0.51441	0.18245	0.34062	0.34046	0.26831	0.27137	0.22744	0.22474
		0.17523	0.14743	0.53532	0.45038	0.47883	0.4698	0.55905	0.55817	0.53761
		0.25921	0.1615	0.5346	0.49178	0.5388	0.50231	0.56513	0.55785	0.55959
		0.21212	0.41614	0.13231	0.36625	0.34441	0.33363	0.34257	0.30957	0.33031
		0.41972	0.39635	0.54321	0.64888	0.70146	0.58144	0.56647	0.44135	0.40176
		0.76856	0.7474	0.48344	0.49708	0.68329	0.59511	0.30617	0.35681	0.2562
		0.47533	0.38878	0.43621	0.53095	0.54045	0.42293	0.43848	0.52156	0.54463
		0.10569	0.49388	0.13565	0.36736	0.34861	0.33689	0.34918	0.31592	0.39034
		0.10309	0.12276	-0.0095962	0.4162	0.42206	0.40979	0.38496	0.39319	0.61086
		0.58961	0.41297	0.287	0.25921	0.17842	0.14172	0.10272	0.39143	0.32987
		0.076534	-0.056982	-0.083046	0.34553	0.10934	0.10654	0.10375	0.1349	0.38034
		0.69133	0.49681	-0.011138	0.015146	0.25918	0.11087	0.24656	0.26487	0.25157
		-0.01048	0.42876	0.17948	0.48405	0.48126	0.4622	0.47715	0.47794	0.64206
		0.044679	0.35798	0.075035	0.1992	0.097794	0.37505	0.38986	0.47647	0.51677
		0.15945	0.4114	0.12028	0.44488	0.44414	0.45336	0.44378	0.44556	0.45617
		0.26819	0.54326	0.60496	0.51383	0.53463	0.64664	0.65443	0.62958	0.62698
		0.76333	0.72489	-0.019324	0.0082256	0.38055	0.13765	0.48961	0.49874	0.50719
		0.78537	0.76698	0.38654	0.39056	0.62787	0.52631	0.63667	0.65592	0.62218
		0.74098	0.67749	0.43458	0.47354	0.17899	0.42306	0.1788	0.1699	0.28094
		0.70518	0.60874	0.61583	0.66099	0.49549	0.64533	0.26031	0.28235	0.18452
		0.75386	0.66942	0.60615	0.49358	0.49362	0.5362	0.50228	0.47278	0.52036
		0.44054	0.4366	0.14081	0.14326	-0.0039404	0.080761	0.20159	0.19342	0.20714
		0.45288	0.44366	0.50469	0.53947	0.56338	0.50901	0.51731	0.60201	0.5984
		0.74402	0.657	0.58112	0.49019	0.45995	0.41986	0.4	-0.12971	-0.19341
		0.42936	0.47259	0.53627	0.54136	0.56842	0.55376	0.55953	0.61404	0.61013
		0.28808	0.5416	0.60279	0.52077	0.54177	0.65214	0.65404	0.6361	0.63396
		0.20258	0.52228	0.59053	0.46959	0.49733	0.59341	0.59923	0.56038	0.55181
		0.60817	0.17498	0.36781	0.60534	0.6666	0.2463	0.23109	0.32134	0.26429
		0.65435	0.49761	0.48492	0.52679	0.43073	0.48268	-0.10475	-0.060966	-0.13171
		0.16199	0.38565	0.15676	0.4561	0.47017	0.44824	0.44485	0.43836	0.29906
		0.7245	0.70319	0.53039	0.54577	0.68802	0.6146	0.090857	0.025103	0.15729
		0.36144	0.21382	-0.075601	0.31337	0.35021	0.35576	0.35184	0.38638	0.49401
		0.19717	0.15022	0.5414	0.4639	0.4959	0.48158	0.5665	0.56408	0.54832
		0.5524	0.48115	0.27499	0.2955	0.39113	0.34182	0.15733	0.12312	0.15468
		0.78883	0.76239	0.17547	0.16189	0.49697	0.32292	0.68013	0.69439	0.68341
		0.55423	0.50462	0.085105	0.10542	0.29858	0.15072	-0.020327	0.059574	0.025203
		0.5712	0.36155	0.68867	0.72503	0.68785	0.7249	0.55662	0.57531	0.54992
		0.43941	-0.051762	0.54066	0.51021	0.53755	0.50576	0.31961	0.34203	0.3232
		0.78058	0.73947	0.43785	0.44841	0.65457	0.56606	0.45444	0.48637	0.42394
		0.61021	0.33253	0.031179	-0.14206	-0.20037	-0.14244	-0.20396	-0.16112	-0.06536
		0.68372	0.5742	0.61926	0.6625	0.53317	0.64941	0.30382	0.32497	0.24153
		0.72489	0.63661	0.36733	0.41618	0.19915	0.33382	0.42975	0.40221	0.47165
		0.78013	0.74928	0.21463	0.20555	0.50266	0.36273	0.6693	0.68317	0.66823
		0.36176	0.5211	0.57414	0.54384	0.55726	0.6249	0.63086	0.66056	0.66202
		0.67624	-0.14168	0.10386	0.4531	0.52623	0.26348	0.27689	-0.18465	-0.12884
		0.71844	0.38676	-0.20117	0.19514	0.29734	0.57217	0.58059	0.23202	0.21384
		0.73407	0.64861	0.43984	0.48871	0.26606	0.42627	0.32589	0.29872	0.39147
		0.38067	0.51066	0.56598	0.54462	0.56128	0.61	0.61606	0.6517	0.65203
		0.63884	0.032847	0.22921	0.52275	0.5661	-0.0121	-0.016419	0.089303	0.080217
		0.60702	0.1705	0.36093	0.60563	0.65942	0.25491	0.24146	0.33034	0.27543
		0.59724	0.38219	0.60414	0.64104	0.59831	0.62519	0.30602	0.33621	0.29184
		0.72925	0.64203	0.36694	0.41528	0.19287	0.3332	0.42727	0.40168	0.47475
		0.62492	0.10424	0.29241	0.55939	0.60743	0.11225	0.10499	0.21631	0.21262
		0.44113	0.45255	0.50466	0.54287	0.55678	0.52255	0.5332	0.62114	0.62398
		0.67743	-0.1505	0.10151	0.45137	0.52915	0.2664	0.28279	-0.17537	-0.069591
		0.4202	0.48055	0.53885	0.54427	0.56506	0.56549	0.57259	0.63012	0.62852
		0.48396	0.38755	0.44722	0.52895	0.55102	0.42054	0.43226	0.51395	0.53428
		0.70541	0.59643	0.46287	0.51057	0.3527	0.45586	0.25442	0.21866	0.3034
		0.71996	0.42273	0.22095	0.11154	0.27322	0.57179	0.59042	0.19469	0.21654
		0.4905	0.35717	0.4069	0.5233	0.5354	0.37251	0.38909	0.46543	0.48867
		0.78077	0.75775	0.34338	0.34045	0.58427	0.48626	0.69888	0.70765	0.68527
		0.41979	0.47783	0.53073	0.54558	0.56008	0.56117	0.57012	0.63876	0.63909
		0.61969	0.12213	0.30666	0.57005	0.61497	0.15267	0.14571	0.262	0.25978
		0.50923	0.31995	0.26887	-0.10257	-0.15972	0.2987	0.27187	-0.00049841	0.086953
		0.65491	-0.11593	0.058773	0.4018	0.42087	0.25685	0.24672	0.2562	0.26725
		0.68838	0.58743	0.18715	0.22948	0.036164	0.11049	0.50926	0.48496	0.51998
		0.22148	0.13622	0.5536	0.47405	0.5041	0.49073	0.57183	0.56861	0.55598
		0.74943	0.6916	0.44693	0.49859	0.20129	0.43714	0.33557	0.31089	0.40952
		0.70075	0.5452	0.42253	0.33517	0.22571	0.29175	0.30166	0.40611	0.37036
		0.56121	0.29445	-0.10326	-0.047664	0.13261	0.16948	0.19934	0.58069	0.56438
		0.63137	-0.14891	-0.077602	0.21638	0.16883	0.29582	0.26956	0.35918	0.35676
		0.60406	0.57499	0.36361	0.37737	0.16898	0.34511	0.039037	0.037942	-0.030952
		0.6646	0.51657	0.44919	0.49214	0.39266	0.43991	0.19259	0.15377	0.22256
		0.041868	0.29196	0.13016	0.48654	0.47469	0.48045	0.45819	0.40729	0.6421
		0.73039	0.41207	0.24388	0.12822	0.23134	0.60525	0.60997	0.31221	0.3086
		0.40291	0.030797	0.51265	0.49754	0.54172	0.49253	0.32788	0.3491	0.33171
		0.49487	0.29585	0.48936	0.65797	0.72517	0.48552	0.4594	0.25034	0.17111
		0.10762	0.25788	0.22782	-0.041191	-0.097177	-0.053958	-0.056874	-0.07935	0.52791
		0.69079	0.22867	0.013668	0.38974	0.4776	0.37201	0.38783	-0.11334	-0.067306
		0.044679	0.35798	0.075035	0.1992	0.097794	0.37505	0.38986	0.47647	0.51677
		0.46001	-0.10106	0.52345	0.50818	0.52677	0.50254	0.2733	0.29762	0.27701
		-0.0045049	0.27356	0.098706	0.52133	0.54137	0.53738	0.54394	0.54243	0.14735
		0.12388	0.26131	0.24281	0.053844	0.012362	0.049125	0.04027	0.019666	0.59549
		0.33879	0.086864	0.21517	0.28375	0.34865	0.0053503	-0.021389	0.11597	0.26498
		0.48982	0.369	0.42477	0.52542	0.54347	0.39101	0.40501	0.48373	0.50535
		0.39806	0.49702	0.5494	0.54638	0.55988	0.58986	0.59776	0.65072	0.65181
		0.4148	0.48524	0.54259	0.5448	0.56443	0.5725	0.57962	0.63469	0.63359
		0.044679	0.35798	0.075035	0.1992	0.097794	0.37505	0.38986	0.47647	0.51677
		0.10426	0.33508	0.29386	0.078863	0.06844	0.052567	0.035927	0.0095592	0.54302
		0.28497	0.53633	0.60206	0.51283	0.53921	0.64077	0.64544	0.61717	0.61262
		0.46009	0.43485	0.50089	0.53599	0.56533	0.49559	0.50263	0.5859	0.58016
		0.47388	0.4113	0.48526	0.52718	0.56459	0.45947	0.46475	0.54588	0.54305
		0.25118	0.23899	0.31423	0.24144	0.16471	0.2404	0.19288	0.19105	0.17181
		0.044679	0.35798	0.075035	0.1992	0.097794	0.37505	0.38986	0.47647	0.51677
		0.25166	0.41791	0.40486	0.18954	0.17487	0.26824	0.2883	0.33313	0.00054428
		0.60102	0.56832	0.34054	0.34987	0.12704	0.32578	0.10283	0.094599	0.030152
		0.71446	0.29107	-0.060223	0.29472	0.41989	0.45246	0.47002	-0.0059117	0.030081
		0.16922	0.1393	0.53523	0.44394	0.46893	0.4642	0.55478	0.55475	0.53199
		0.7515	0.70196	0.38256	0.42213	0.073246	0.35566	0.30604	0.2986	0.39683
		0.19242	0.51868	0.58122	0.46338	0.49108	0.58587	0.59159	0.55184	0.54278
		0.044679	0.35798	0.075035	0.1992	0.097794	0.37505	0.38986	0.47647	0.51677
		0.044679	0.35798	0.075035	0.1992	0.097794	0.37505	0.38986	0.47647	0.51677
		0.3124	0.54006	0.59641	0.5328	0.54875	0.6514	0.65438	0.65523	0.65553
		0.77227	0.7239	0.18041	0.22224	0.18751	0.0794	0.59485	0.58612	0.64975
		0.25358	0.11301	0.21193	0.1481	0.24302	0.020935	-0.0048772	0.15191	0.34181
		0.0093459	0.30896	0.22639	0.049606	0.0096794	0.011799	0.0019953	-0.023182	0.52654
		0.6941	0.4988	0.35524	0.12583	-0.0056855	0.57059	0.56606	-0.072441	-0.067918
		0.52685	0.25813	-0.074164	0.054411	0.19074	0.3194	0.34652	0.31984	0.32041
		-0.0023531	0.10924	0.11545	0.26805	0.30214	0.28771	0.29084	0.30463	0.21917
		0.11502	0.25263	0.2302	-0.0051453	-0.056798	-0.014541	-0.019311	-0.043338	0.55956
		0.61085	0.12163	0.33789	0.60054	0.66471	0.19832	0.17638	0.24818	0.16691
		0.32761	0.045738	0.11619	0.19157	0.21209	-0.082922	-0.088149	-0.079999	0.46472
		0.049856	0.16762	0.19127	0.12926	0.14203	0.15392	0.1581	0.18471	0.29187
		0.36391	0.16193	-0.070839	-0.098665	0.0082671	0.11703	0.12812	0.15847	0.2624
		0.47319	-0.13498	0.40481	0.42637	0.41358	0.38662	0.037796	0.069571	0.045518
		0.67664	0.31966	0.21104	0.17111	0.15029	0.4988	0.48139	0.58002	0.59565
		0.31341	0.53873	0.59722	0.5309	0.54955	0.64966	0.65198	0.6489	0.64821
		0.68493	0.67444	0.64922	0.64625	0.64693	0.36663	0.37799	0.42284	0.41282
		0.36849	0.51796	0.57527	0.54228	0.56109	0.62064	0.62549	0.65014	0.64982
		0.7376	0.67082	0.60581	0.5275	0.51183	0.37387	0.34662	0.20467	0.26489
		0.64526	0.42505	0.24753	0.16823	0.03118	0.24663	0.27226	0.58732	0.56797
		0.73818	0.48874	0.31851	-0.030086	0.14111	0.63529	0.63577	0.051541	0.05681
		0.7579	0.72772	0.20432	0.23072	0.20836	0.13537	0.38932	0.39419	0.46818
		0.74811	0.60111	0.51021	0.31383	0.28975	0.64879	0.62658	0.51175	0.54157
		0.73021	0.62253	0.53001	0.43307	0.37588	0.39653	0.38754	0.091365	0.032805
		0.68057	0.22994	-0.055955	0.33173	0.36993	0.40711	0.40179	0.42502	0.43818
		0.6766	0.75047	0.76219	0.75693	0.78639	0.49171	0.5482	0.43964	0.37771
		0.59072	0.30849	0.22846	0.097619	0.043875	0.44224	0.42308	0.55328	0.56091
		0.33298	0.53285	0.59161	0.53509	0.55473	0.64167	0.64461	0.64906	0.64828
		0.20712	0.43046	0.15987	0.39816	0.37967	0.35579	0.37308	0.339	0.39869
		0.37878	0.22013	0.27745	0.10026	0.039465	-0.199	-0.15608	-0.21671	0.19147
		0.44063	0.39774	0.51305	0.67462	0.68904	0.58606	0.58409	0.57605	0.55863
		0.6725	0.65793	0.54497	0.54971	0.62307	0.61152	0.31384	0.31103	0.21021
		0.66826	0.63693	0.39022	0.38523	0.4896	0.47369	0.49418	0.48856	0.43355
		0.31472	0.070526	0.59157	0.50923	0.53231	0.52093	0.58123	0.57482	0.57614
		0.62272	0.72932	0.74027	0.7315	0.73772	0.4268	0.48725	0.34309	0.28013
		0.57103	0.52775	0.31037	0.29994	0.35971	0.36951	0.38866	0.37773	0.33131
		0.50338	0.36413	0.5067	0.67615	0.71372	0.54141	0.5334	0.50385	0.47374
		0.66343	0.53131	0.2653	0.27328	0.033594	0.23637	0.012434	-0.00059239	-0.075245
		0.64558	0.64642	0.51842	0.52079	0.58676	0.57904	0.32486	0.32163	0.2278
		0.63243	0.62814	0.71899	0.72964	0.67303	0.68749	0.56879	0.57613	0.63578
		0.25391	0.10228	0.57401	0.4842	0.50668	0.50019	0.57685	0.57329	0.56324
		0.22783	0.24009	0.34347	0.33314	0.31481	0.29968	0.30133	0.36602	0.34948
		0.4298	0.25676	-0.011741	0.0051563	-0.038317	0.070068	0.31739	0.29916	-0.11291
		0.6465	0.65707	0.73521	0.74654	0.71897	0.73677	0.50461	0.5064	0.60034
		0.06025	0.47209	0.27144	0.22795	0.26661	0.15505	0.13789	0.090754	0.13375
		0.6502	0.64292	0.51191	0.51397	0.58243	0.57334	0.32776	0.32334	0.23314
		0.57204	0.71485	0.73442	0.73883	0.67931	0.5869	0.62349	0.5687	0.52881
		0.23699	0.15351	0.54546	0.48429	0.52358	0.49823	0.5719	0.56668	0.56056
		0.19404	0.42374	0.21242	0.35315	0.37611	0.26413	0.2512	0.23276	0.2355
		0.61409	0.59042	0.60823	0.61495	0.64386	0.64727	0.11316	0.12615	0.22103
		0.62213	0.41228	0.36222	-0.081574	0.16284	0.53943	0.51034	0.68729	0.69586
		0.058217	0.39057	0.22757	0.55348	0.55175	0.54791	0.54919	0.55898	0.46361
		0.11489	0.38545	0.12335	0.45564	0.47258	0.4686	0.45889	0.47921	0.63487
		0.58279	0.2195	0.36584	0.59879	0.62316	0.30784	0.30904	0.41704	0.42522
		0.4516	-0.085319	0.38956	0.41037	0.41259	0.37034	0.030121	0.061263	0.038493
		0.70252	0.63547	0.11076	0.082114	0.27724	0.22823	0.64922	0.63405	0.62434
		0.39355	0.20994	0.072628	0.059363	-0.075916	0.12939	0.31064	0.29631	-0.051455
		0.63165	0.61001	0.60115	0.48426	0.53957	0.33876	0.25663	0.59197	0.63189
		0.63805	0.65446	0.64935	0.56526	0.60639	0.23993	0.14162	0.51367	0.56561
		0.32856	0.1081	0.55266	0.50961	0.55235	0.51546	0.53435	0.54838	0.54
		0.50123	0.49844	0.49277	0.38827	0.4456	0.44578	0.43882	0.45261	0.49015
		0.63242	0.6516	0.65315	0.57618	0.62212	0.16387	0.055626	0.44938	0.5097
		0.62059	0.60721	0.60011	0.48637	0.54027	0.31302	0.22923	0.56942	0.60988
		0.65206	0.49001	0.49248	0.53431	0.45003	0.49259	-0.081403	-0.03739	-0.11225
		0.64851	0.63296	0.11892	0.088103	0.27068	0.17184	0.48856	0.47502	0.46244
		0.71132	0.70348	0.70311	0.65206	0.70175	0.073309	0.047281	0.31327	0.40546
		0.53383	0.3185	0.4692	0.66026	0.69719	0.48512	0.47739	0.47586	0.44259
		0.64692	0.63619	0.63354	0.53849	0.59264	0.26757	0.17196	0.53796	0.59043
		0.083523	0.40445	0.42644	0.37676	0.40104	0.46845	0.47415	0.42713	0.41283
		0.53891	0.67717	0.70695	0.718	0.63623	0.6455	0.66924	0.64886	0.62003
		0.64162	0.62951	0.62138	0.51515	0.5675	0.32485	0.23778	0.5842	0.62794
		0.65423	-0.19164	-0.038271	0.34786	0.34627	0.34113	0.32792	0.36548	0.38116
		0.24848	0.15861	0.54034	0.48884	0.53238	0.50103	0.56927	0.56295	0.56088
		0.6315	0.59075	0.5791	0.4475	0.50675	0.37372	0.29817	0.61633	0.65219
		0.68081	0.21292	0.00064408	0.3858	0.44116	0.35786	0.36383	0.26699	0.23432
		0.62873	0.59757	0.36781	0.36084	0.44376	0.4386	0.4403	0.43241	0.37807
		0.66707	0.65924	0.53037	0.53404	0.60845	0.59729	0.34551	0.3431	0.24773
		0.044679	0.35798	0.075035	0.1992	0.097794	0.37505	0.38986	0.47647	0.51677
		0.12147	0.49753	0.19715	0.40981	0.40909	0.35384	0.36962	0.34179	0.44296
		0.515	0.080899	0.095251	0.30475	0.23277	-0.037771	0.0039908	-0.087803	-0.05852
		0.59264	0.038888	0.31558	0.54457	0.64665	0.15519	0.10223	0.25931	0.3499
		0.55528	0.53746	0.32726	0.31809	0.36958	0.38527	0.38668	0.37778	0.32649
		0.20642	0.15626	0.5406	0.47017	0.50571	0.4867	0.56867	0.56531	0.55248
		0.35531	0.52319	0.57247	0.54462	0.55324	0.62768	0.63459	0.66864	0.67158
		0.38683	-0.11981	-0.033548	0.14391	0.11605	-0.034097	0.029088	0.26771	0.11597
		0.65969	0.57772	0.32628	0.31897	0.42545	0.41207	0.45694	0.4482	0.40511
		0.68654	0.70226	0.70486	0.71705	0.76714	0.75909	0.159	0.14344	0.32
		0.40256	0.20096	0.27805	0.096335	0.030015	-0.21695	-0.16478	-0.23509	0.19478
		0.70961	0.7067	0.70799	0.7214	0.78359	0.77104	0.14746	0.13033	0.31472
		0.66479	0.68486	0.63845	0.64744	0.7023	0.69254	0.1027	0.11079	0.060031
		0.67763	0.64075	0.71882	0.73192	0.7723	0.77223	0.56761	0.56584	0.63905
		0.66796	0.70132	0.69709	0.70779	0.70686	0.72572	0.23847	0.22509	0.37354
		0.69164	0.70517	0.68661	0.69845	0.75643	0.74465	0.030556	0.013416	0.20789
		0.21737	0.3982	0.20068	0.39293	0.40846	0.31821	0.30801	0.30384	0.34396
		0.64903	0.63658	0.6706	0.68063	0.71707	0.71828	0.19865	0.20174	0.32375
		0.6518	0.67867	0.73462	0.7465	0.73392	0.75207	0.51106	0.50075	0.60562
		0.62093	0.71102	0.72882	0.74238	0.75141	0.68218	0.69924	0.70683	0.69024
		0.77877	0.72813	-0.019518	0.017826	0.3538	0.1619	0.68006	0.67193	0.7126
		0.64667	0.627	0.61722	0.50643	0.55992	0.34729	0.26296	0.60189	0.64431
		0.72861	0.72714	0.64281	0.6552	0.74559	0.72598	0.30104	0.31907	0.15866
		0.69393	0.2848	-0.090525	0.30866	0.36864	0.44171	0.44771	0.24937	0.22489
		0.4515	0.21269	0.70711	0.71265	0.70991	0.72743	0.68095	0.69254	0.68485
		0.57701	0.39578	0.71104	0.74845	0.69848	0.75191	0.62098	0.6365	0.61464
		0.20872	0.17245	0.18589	0.13837	0.19132	0.1043	0.078259	0.1984	0.34868
		0.74747	0.70167	0.24186	0.22582	0.45	0.37215	0.68279	0.68112	0.65967
		0.74541	0.70545	0.44884	0.49924	0.16299	0.44934	0.21367	0.19416	0.29759
		0.13182	0.052973	0.10316	0.064163	0.61761	0.58087	0.59161	0.62272	0.61241
		0.20289	0.52164	0.5902	0.46909	0.4971	0.59256	0.59835	0.55913	0.55043
		0.70213	0.6816	0.6604	0.67211	0.73844	0.72584	-0.012409	-0.018623	0.15267
		0.7249	0.65175	0.45659	0.49161	0.23121	0.45339	-0.033733	-0.027711	-0.14613
		0.075598	0.46624	0.20341	0.4211	0.42727	0.35549	0.36039	0.35258	0.471
		0.71846	0.63256	0.12226	0.16547	-0.085831	0.017885	0.58675	0.56678	0.60397
		0.54625	0.27801	0.30539	0.3311	0.28602	0.26812	0.18059	0.15063	0.17513
		0.76266	0.69675	0.10642	0.14798	0.204	-0.020463	0.63351	0.62147	0.6721
		0.044679	0.35798	0.075035	0.1992	0.097794	0.37505	0.38986	0.47647	0.51677
		0.64785	-0.092602	0.13227	0.4608	0.50356	-0.13738	-0.14946	-0.010625	-0.03829
		0.193	0.51902	0.58188	0.46386	0.49152	0.5865	0.59222	0.55259	0.54358
		0.017729	0.10913	0.039738	0.081414	0.65541	0.61626	0.63896	0.65757	0.65465
		0.69427	0.68586	0.38795	0.38445	0.52043	0.48694	0.56888	0.56939	0.51688
		0.72855	0.66097	0.62997	0.50903	0.55941	0.52149	0.45744	0.68279	0.73166
		0.69498	0.53182	0.44667	0.21696	0.18815	0.5969	0.56793	0.64513	0.65343
		0.752	0.7429	0.62955	0.64324	0.75596	0.7279	0.37805	0.403	0.26137
		0.53238	0.42689	0.67696	0.71256	0.62862	0.72013	0.66138	0.66893	0.65387
		0.63215	0.60825	0.62287	0.57501	0.63562	0.57038	0.57503	0.59717	0.59125
		0.69441	0.51507	0.43569	0.18789	0.18554	0.61102	0.57999	0.68646	0.69436
		0.73073	0.65905	0.10843	0.15262	-0.13	-0.0049497	0.61709	0.59862	0.63762
		0.183	-0.060002	0.078363	0.11742	0.039848	0.2815	0.11755	0.23279	0.23433
		0.59294	0.23954	0.20709	0.12466	-0.010294	0.34461	0.30653	0.4643	0.46423
		0.28145	0.16612	0.028175	0.036306	0.00096745	0.027649	-0.0090756	-0.021585	0.36934
		0.62874	0.63028	0.65818	0.65633	0.6901	0.51996	0.54721	0.50637	0.47752
		0.6308	0.5935	0.71728	0.72907	0.72286	0.73464	0.63332	0.63911	0.68424
		0.34744	0.52813	0.58405	0.54015	0.5567	0.63499	0.63942	0.65619	0.65661
		0.68979	0.62831	0.60278	0.47572	0.51796	0.45611	0.38912	0.66352	0.70477
		0.67406	0.5121	0.45908	0.24416	0.27859	0.54323	0.50195	0.69231	0.71618
		0.13763	0.12275	0.52211	0.41641	0.4336	0.43919	0.53279	0.53578	0.50569
		0.18444	-0.015949	0.090162	0.29815	0.050587	0.013875	0.028787	-0.10411	0.22826
		0.46982	0.52009	0.53303	0.53315	0.31914	0.35472	0.088863	0.092791	0.17723
		0.65532	0.57726	0.16241	0.14064	0.27192	0.26065	0.56846	0.56076	0.53285
		0.69906	0.64876	0.080652	0.046809	0.26983	0.18338	0.61176	0.59544	0.60532
		0.49399	0.58117	0.61168	0.56276	0.60701	0.64962	0.65937	0.66771	0.65371
		0.5055	0.35322	0.50649	0.67688	0.72093	0.535	0.52354	0.46645	0.42856
		0.76481	0.74382	0.19466	0.17231	0.45955	0.31466	0.68104	0.68514	0.66607
		0.5148	0.42394	0.63716	0.6666	0.60499	0.66379	0.48738	0.50203	0.47381
		0.13708	0.064063	0.12137	0.23107	0.19389	0.10777	0.11097	0.037512	0.057402
		0.6916	0.69301	0.72863	0.74159	0.78059	0.78134	0.34678	0.3379	0.48095
		0.71574	0.70074	0.46885	0.47072	0.59669	0.5671	0.54827	0.54937	0.48517
		0.58848	0.60737	0.71509	0.72585	0.66605	0.68534	0.61586	0.61544	0.66759
		0.75323	0.73234	0.48077	0.48605	0.6433	0.5994	0.60722	0.61432	0.55859
		0.010599	0.34371	0.3558	0.35726	0.37126	0.44851	0.43779	0.41827	0.40608
		0.099121	0.045408	0.078173	-0.029237	0.55805	0.53164	0.53116	0.53176	0.49065
		0.65494	0.73584	0.75329	0.75018	0.77883	0.54256	0.59133	0.50554	0.45144
		0.081747	-0.076461	-0.14019	0.11863	0.17282	0.25311	-0.10085	0.14369	-0.12685
		0.13522	0.075588	0.11724	0.079703	0.63853	0.62535	0.63192	0.67324	0.66343
		0.71481	0.55496	0.48107	0.25042	0.25925	0.63792	0.60475	0.71461	0.72923
		0.67704	0.6858	0.58109	0.58785	0.66019	0.64657	0.30119	0.30491	0.18291
		0.044679	0.35798	0.075035	0.1992	0.097794	0.37505	0.38986	0.47647	0.51677
		0.75894	0.729	0.1904	0.16805	0.43928	0.32411	0.71568	0.71591	0.70057
		0.69509	0.54207	0.48618	0.26554	0.30629	0.59535	0.55417	0.73677	0.75834
		0.27502	0.050002	0.12501	0.41462	0.35317	0.31624	0.36113	0.032374	0.33945
		0.055308	0.23772	0.22978	0.29316	0.29914	0.3885	0.29096	0.27693	0.31286
		0.64515	0.70077	0.71651	0.72656	0.75028	0.66419	0.67897	0.6911	0.67809
		0.67278	0.47082	0.45002	0.41584	0.42253	0.050989	0.071026	0.049893	0.018725
		0.6811	0.65416	0.72894	0.74191	0.7745	0.78022	0.54233	0.54195	0.62678
		0.72584	0.63073	0.56776	0.40635	0.40274	0.60573	0.56684	0.69827	0.72103
		0.27811	-0.062909	0.27864	0.30936	0.28868	0.30735	0.46725	0.48658	-0.25415
		0.74508	0.72688	0.23608	0.21701	0.45845	0.34583	0.65573	0.65736	0.6304
		0.6794	0.69258	0.67901	0.68997	0.74239	0.7321	0.054456	0.044065	0.22007
		0.63627	0.73699	0.75275	0.76195	0.75549	0.65265	0.67976	0.66107	0.63394
		0.70437	0.64617	0.6225	0.49705	0.55559	0.49018	0.41959	0.69081	0.7341
		0.6866	0.47651	0.29486	-0.0028364	0.20795	0.59455	0.60891	-0.13977	-0.10794
		0.71987	0.63836	0.20733	0.19023	0.37485	0.32878	0.62005	0.61582	0.59216
		0.47193	0.47122	0.42344	0.4509	0.26752	0.45187	0.37412	0.37459	0.34939
		0.38834	0.089048	-0.049234	0.26001	0.22686	0.2732	0.19203	0.22273	0.18299
		0.72358	0.64273	0.20334	0.2489	-0.0016215	0.12193	0.55831	0.53721	0.58433
		0.74799	0.74843	0.69832	0.71363	0.80355	0.77663	0.012534	-0.039828	0.2038
		0.66195	0.65475	0.54214	0.54628	0.61492	0.60507	0.30596	0.30306	0.20166
		0.68223	0.35821	0.21103	0.16466	0.22694	0.53294	0.52824	0.53912	0.52738
		0.57008	0.64046	0.64684	0.59055	0.63333	0.63017	0.62924	0.65843	0.65549
		0.7636	0.72777	0.039575	0.085447	0.293	0.07925	0.6467	0.6346	0.6765
		0.70013	0.48651	0.38812	-0.081725	-0.073322	0.66432	0.63979	0.67484	0.67733
		0.75	0.71135	0.14664	0.19628	0.17967	0.062797	0.58027	0.56413	0.61063
		0.63071	0.22687	0.10508	0.38225	0.56417	0.25572	0.30587	0.38477	0.4391
		0.66746	0.56952	0.62772	0.66482	0.50766	0.66144	0.4671	0.47424	0.41757
		0.25504	0.54227	0.60528	0.50731	0.52908	0.63989	0.64734	0.62054	0.6171
		0.2306	-0.022308	-0.074839	0.0050783	-0.1027	0.11889	0.0059546	0.00081559	0.032439
		0.68932	0.75336	0.75939	0.75218	0.78278	0.44252	0.50155	0.39312	0.33282
		0.22662	-0.021299	-0.074045	0.006391	-0.09948	0.11832	0.0036973	-0.0019076	0.029787
		0.32642	0.29802	0.5553	0.57725	0.52242	0.57657	0.54446	0.55316	0.54672
		0.12537	0.070612	-0.12665	0.16455	0.06982	0.15031	0.38739	0.40074	-0.07732
		0.64127	0.49726	0.4485	0.24064	0.27317	0.50197	0.45904	0.66352	0.68413
		0.7395	0.68642	0.45768	0.49937	0.16544	0.46365	-0.0052037	0.0024573	-0.1145
		0.67946	0.5968	0.30311	0.34836	0.1383	0.27064	0.35543	0.32655	0.36915
		0.059964	0.2056	0.21878	0.25914	0.46889	0.31894	0.36514	0.38521	0.37993
		0.055422	0.069322	0.14013	0.088351	0.10686	0.11503	0.12015	0.1597	0.38603
		0.65041	0.46362	0.38204	0.13775	0.12122	0.54073	0.51116	0.62111	0.62087
		0.55827	0.029532	0.31044	0.52096	0.64244	0.12238	0.069377	0.17636	0.26684
		0.60207	0.50853	0.45805	0.45863	0.50457	0.48262	0.35573	0.33449	0.36073
		-0.030021	0.19376	0.10625	-0.032217	-0.018359	-0.070749	-0.083204	0.11331	0.50527
		0.66422	0.53967	0.48123	0.2865	0.29413	0.52555	0.48495	0.67082	0.69325
		0.77836	0.76814	0.25029	0.24792	0.54597	0.37884	0.58061	0.60628	0.57469
		0.15191	0.3847	0.42906	0.36046	0.39539	0.42872	0.43358	0.37027	0.35148
		0.37184	0.065464	0.55009	0.51265	0.55366	0.5141	0.46293	0.47969	0.46746
		0.68904	0.57436	0.49208	0.4161	0.37863	0.2187	0.21083	0.13753	0.083198
		0.58233	0.47278	0.6715	0.70995	0.61987	0.70651	0.51307	0.53321	0.50637
		0.71752	0.69	0.45043	0.4511	0.58013	0.55078	0.55019	0.54941	0.49047
		0.37648	0.29828	0.16623	-0.00010017	0.17776	0.15152	0.16154	0.15068	0.13749
		0.19893	0.11128	0.55357	0.45274	0.47105	0.4724	0.55963	0.55928	0.53874
		0.63602	0.62325	0.71352	0.7246	0.71772	0.73381	0.47345	0.47665	0.562
		0.6055	0.72535	0.74375	0.75296	0.73196	0.64545	0.67368	0.65212	0.62304
		0.69338	0.69756	0.70901	0.72138	0.76682	0.761	0.23651	0.22702	0.38151
		0.29876	0.08677	0.58466	0.50432	0.5298	0.51681	0.58094	0.57493	0.57409
		0.52517	-0.13984	0.15862	0.36766	0.51321	-0.056001	-0.10877	0.35239	0.3969
		0.69322	0.74397	0.75035	0.72752	0.76518	0.23583	0.33145	0.034801	-0.089818
		0.18184	0.23489	0.1157	0.13058	0.10392	0.074577	0.055347	0.03729	0.44719
		0.40738	-0.13882	0.047976	0.25096	0.30839	-0.06197	-0.081387	-0.06701	-0.024959
		0.68002	0.60868	0.31208	0.35637	0.16005	0.27088	0.41471	0.38587	0.43156
		0.67981	0.61978	0.5999	0.46472	0.52634	0.46237	0.3911	0.68271	0.72099
		0.69935	0.7012	0.70544	0.67717	0.71043	0.2268	0.29992	0.08311	-0.017277
		0.022609	0.2698	0.11868	0.22345	0.25827	0.20594	0.18965	0.16293	0.52661
		0.67679	0.61846	0.45853	0.48299	0.23957	0.46381	0.19964	0.1954	0.11164
		0.46117	0.43002	0.45956	0.43892	0.44497	0.44903	0.46003	0.53715	0.55522
		0.76716	0.75321	0.49781	0.50621	0.6771	0.62228	0.60187	0.61739	0.5586
		0.30914	0.051763	0.59916	0.50326	0.51806	0.51668	0.58153	0.57652	0.57376
		0.25507	0.54938	0.60642	0.51643	0.5309	0.65377	0.66232	0.64403	0.64366
		0.61835	0.62694	0.60467	0.6105	0.63528	0.64213	0.012218	0.019408	0.14191
		0.19835	0.162	0.048365	0.48243	0.47899	0.43291	0.45179	0.45582	0.32313
		0.1664	0.10901	0.34105	0.20009	0.13012	0.20012	0.2301	0.18231	0.196
		0.55464	0.45436	0.61825	0.61769	0.6416	0.63656	0.56882	0.57151	0.5827
		0.56655	0.52925	0.67328	0.68055	0.63768	0.64858	0.64511	0.65003	0.66635
		0.42833	0.29627	0.12165	-0.05497	0.021795	-0.043723	-0.065628	-0.0035143	0.17427
		0.15193	-0.030175	0.35597	0.20821	0.19596	0.19787	0.1869	0.16882	-0.092808
		0.16765	0.17196	-0.023033	0.11393	0.46218	0.53066	0.52903	0.43835	0.42133
		0.33163	0.52169	0.5924	0.5193	0.5533	0.62676	0.62569	0.60573	0.59895
		0.68738	0.70959	0.72244	0.71412	0.74993	0.48938	0.53177	0.46777	0.42411
		0.16188	0.14303	0.53119	0.44069	0.46631	0.46121	0.55262	0.55283	0.5292
		0.60047	0.54768	0.44151	0.45884	0.26437	0.45465	0.322	0.31542	0.26412
		0.69891	0.63099	0.61509	0.49948	0.55739	0.4084	0.33237	0.62531	0.67596
		0.62013	0.34484	0.25851	0.073335	0.041791	0.4879	0.46948	0.61505	0.62295
		0.76402	0.70557	0.36338	0.36265	0.56366	0.49481	0.60534	0.61028	0.57632
		0.43269	0.24138	-0.0070986	0.035054	0.018638	0.21726	0.18609	0.42452	0.43056
		0.06473	0.20672	0.20325	0.24951	0.55782	0.46148	0.50232	0.55372	0.55413
		0.044679	0.35798	0.075035	0.1992	0.097794	0.37505	0.38986	0.47647	0.51677
		0.70426	0.53892	0.37327	0.26902	-0.045161	0.37113	0.38937	0.55631	0.54183
		0.16668	0.23892	0.13537	0.16696	0.58516	0.57845	0.58905	0.43367	0.43796
		0.74386	0.60518	0.47596	0.32423	0.1764	0.55646	0.5552	0.14035	0.11543
		0.74612	0.72098	0.68987	0.62174	0.64455	0.39395	0.3244	0.50249	0.56856
		0.12049	0.24655	0.12716	0.25193	0.22162	0.23489	0.12866	0.14234	0.32076
		0.67686	0.56394	0.60503	0.64324	0.5011	0.63401	0.37106	0.38197	0.3103
		0.74926	0.72377	0.35577	0.34959	0.54418	0.47555	0.65606	0.65697	0.62222
		0.27471	0.24227	-0.097461	0.12246	0.43427	0.457	0.47159	0.1273	0.13126
		0.77699	0.75657	0.40808	0.40944	0.62187	0.54261	0.6763	0.685	0.65198
		0.45635	-0.13173	0.25963	0.26322	0.30122	0.30107	0.069639	0.049615	-0.020256
		0.71361	0.61693	0.60835	0.65697	0.47646	0.63658	0.18532	0.21607	0.11072
		0.75306	0.71689	0.40994	0.4588	0.086552	0.40046	0.27726	0.26284	0.36079
		0.43738	0.24236	0.70632	0.71598	0.70302	0.73183	0.70213	0.71198	0.70584
		0.66475	0.58034	0.63226	0.67	0.51246	0.66642	0.463	0.47102	0.41321
		0.066352	0.26898	0.17846	0.054797	0.033354	0.002162	-0.008942	-0.041612	0.49799
		0.77413	0.73226	0.19269	0.17321	0.4625	0.33258	0.70131	0.70421	0.69136
		0.43511	0.37185	0.53124	0.6517	0.71014	0.55757	0.53937	0.39008	0.34085
		0.33486	0.40008	0.40484	0.38819	0.40888	0.14972	0.1705	0.10066	0.038342
		0.51199	0.24244	0.020442	0.0066247	-0.06822	0.09805	0.35364	0.33722	-0.24672
		0.4256	0.37944	0.53504	0.64702	0.70425	0.56376	0.54624	0.40101	0.35443
		0.24373	0.16271	0.53739	0.48715	0.53147	0.49947	0.56843	0.5622	0.55968
		0.72702	0.66102	0.14566	0.19202	-0.10043	0.049958	0.59197	0.57147	0.61059
		0.26579	0.27642	0.13833	0.1523	0.47717	0.47352	0.48518	0.17856	0.18693
		0.71878	0.61608	0.010228	0.046581	0.19884	0.11005	0.59163	0.57502	0.60353
		0.43627	0.45467	0.4942	0.28215	0.33624	0.55214	0.54058	0.5623	0.55611
		0.044679	0.35798	0.075035	0.1992	0.097794	0.37505	0.38986	0.47647	0.51677
		0.044679	0.35798	0.075035	0.1992	0.097794	0.37505	0.38986	0.47647	0.51677
		0.33911	0.43946	0.40028	0.1528	0.16339	0.077153	0.082677	0.026791	0.003568
		0.044679	0.35798	0.075035	0.1992	0.097794	0.37505	0.38986	0.47647	0.51677
		0.08093	0.5032	0.17553	0.43876	0.43405	0.39827	0.40738	0.38418	0.4212
		0.44913	0.46072	0.31114	0.32426	-0.011667	0.23144	0.25498	0.19582	0.19863
		0.58582	-0.051002	0.27476	0.49383	0.64007	0.035771	-0.034824	0.39699	0.47653
		-0.014275	0.46631	0.44022	0.46679	0.41767	0.62355	0.63544	0.64729	0.65527
		0.23439	-0.022637	0.18201	0.32826	0.062502	0.18968	0.19947	0.09677	0.048961
		0.088714	0.53465	0.25909	0.38615	0.40075	0.32211	0.32916	0.30255	0.3569
		0.74744	0.7099	0.074704	0.12214	0.23215	-0.034893	0.62701	0.61146	0.65059
		0.3347	0.31275	0.083499	0.085172	0.34229	0.23843	0.23845	0.28761	0.28395
		0.044679	0.35798	0.075035	0.1992	0.097794	0.37505	0.38986	0.47647	0.51677
		0.2117	0.13289	0.55245	0.46771	0.49516	0.48537	0.56908	0.56669	0.55146
		0.30657	0.29236	0.10111	0.38482	0.40951	0.39361	0.38436	0.39403	0.46063
		0.66627	-0.10509	0.19925	0.50175	0.62888	-0.17934	0.21731	0.13741	0.20783
		0.64874	-0.16437	0.16915	0.44811	0.61085	0.20119	0.25199	0.33153	0.39226
		0.36449	0.51995	0.57824	0.54109	0.561	0.62354	0.6279	0.64843	0.64773
		0.693	0.6114	0.64704	0.69081	0.51148	0.68375	0.41929	0.43348	0.36421
		0.044679	0.35798	0.075035	0.1992	0.097794	0.37505	0.38986	0.47647	0.51677
		0.22173	0.18966	0.020315	0.38825	0.42752	0.40817	0.38894	0.42279	0.59385
		0.23453	0.14487	0.5511	0.48228	0.51771	0.49719	0.57338	0.56882	0.56056
		0.4697	0.45245	0.5049	0.28416	0.35033	0.56083	0.55585	0.58233	0.57934
		0.33972	0.53106	0.58157	0.54212	0.55175	0.6388	0.64467	0.66877	0.67142
		0.045236	0.15295	0.16554	0.30528	0.11572	0.15023	0.15209	0.134	0.14799
		0.23659	0.20694	0.30124	0.27588	0.57028	0.56469	0.53721	0.58664	0.57394
		0.060869	0.49978	0.23379	0.32131	0.35152	0.22191	0.21385	0.17602	0.17509
		0.044679	0.35798	0.075035	0.1992	0.097794	0.37505	0.38986	0.47647	0.51677
		0.62354	0.073483	0.33974	0.58992	0.68999	0.15934	0.11358	-0.063787	0.1731
		0.65484	0.53993	0.13737	0.17503	0.015574	0.056533	0.48135	0.4575	0.48229
		0.43136	0.38656	0.53898	0.64868	0.70574	0.56905	0.55269	0.42104	0.37733
		0.66476	0.55637	0.67951	0.72229	0.60013	0.71974	0.49685	0.51309	0.46016
		0.24917	0.27225	0.19404	0.20825	0.16855	0.38338	0.3375	0.35348	0.373
		0.13092	0.06798	0.11815	0.081376	0.63743	0.62318	0.62236	0.65499	0.6456
		0.72193	0.71438	0.69001	0.61474	0.64333	0.41023	0.33032	0.59559	0.6517
		0.71556	0.67778	0.63107	0.52502	0.52012	0.49505	0.44325	0.62428	0.66522
		0.23581	0.12457	0.56168	0.4793	0.50712	0.49552	0.57446	0.57093	0.5598
		0.081048	0.19368	-0.012221	0.44531	0.47083	0.45007	0.46174	0.4635	-0.045612
		0.76887	0.72514	0.16444	0.1999	0.21196	0.061889	0.5577	0.55347	0.6185
		0.66201	0.55592	0.68356	0.72659	0.60595	0.72424	0.50204	0.51897	0.46763
		0.16758	0.13396	0.5357	0.44094	0.46394	0.46156	0.55253	0.55291	0.52918
		0.22197	0.15126	0.54595	0.47715	0.51304	0.49271	0.57142	0.56733	0.55718
		0.57717	0.55319	0.53473	0.56013	0.40128	0.54629	0.29624	0.30613	0.25857
		0.2252	0.13759	0.55374	0.47635	0.50747	0.49263	0.5726	0.56907	0.55747
		0.55606	0.32936	0.37159	0.2578	0.32621	0.19428	0.21307	0.14997	0.13166
		0.49192	0.1987	0.43098	0.60077	0.6931	0.36656	0.3267	-0.016842	0.11901
		0.77598	0.76676	0.48681	0.49406	0.67874	0.61158	0.62909	0.64372	0.59134
		0.55948	0.5354	0.54863	0.41203	0.47632	0.57039	0.56287	0.60792	0.61002
		0.48187	0.33291	0.70649	0.74033	0.69449	0.74907	0.70188	0.71112	0.70244
		0.044679	0.35798	0.075035	0.1992	0.097794	0.37505	0.38986	0.47647	0.51677
		0.063548	0.036996	0.39086	0.3022	0.3029	0.30879	0.35376	0.33155	0.38402
		0.44209	0.29244	0.64089	0.66796	0.64635	0.66632	0.51237	0.52833	0.50972
		0.079081	0.0017802	0.06005	-0.020018	0.65851	0.62528	0.64235	0.67141	0.66395
		0.55647	-0.12871	0.18861	0.38027	0.54028	-0.046572	-0.10786	0.46942	0.52382
		0.21505	0.17271	0.14911	0.1407	0.58568	0.57985	0.57565	0.61476	0.60084
		0.039555	0.18553	-0.0053388	0.35487	0.37941	0.37961	0.38491	0.39674	0.25672
		0.64952	-0.1796	0.16388	0.43789	0.61039	0.2089	0.26378	0.42164	0.47765
		0.65369	-0.10795	0.22465	0.50514	0.65241	-0.13335	0.18754	0.35975	0.4226
		0.29663	0.12402	0.55804	0.50426	0.5443	0.51376	0.57027	0.56232	0.56766
		0.025542	0.10878	0.023609	0.063606	0.65475	0.62359	0.64254	0.63635	0.63844
		0.64936	-0.067519	0.25497	0.52543	0.66399	-0.071835	-0.12978	0.31068	0.40382
		0.065677	0.0047667	0.089593	0.051069	0.6638	0.66108	0.65001	0.6875	0.68193
		0.65476	0.32893	-0.032388	0.24666	0.46861	0.376	0.41878	0.46178	0.50247
		0.71173	0.65029	0.3807	0.40621	0.11644	0.3637	-0.061062	-0.064991	0.16352
		0.62697	0.56994	0.1638	0.19835	0.024793	0.0941	0.44686	0.42408	0.44798
		0.20513	0.26256	0.13204	0.12345	0.57341	0.60694	0.61282	0.40176	0.40058
		0.6055	0.40749	0.645	0.6835	0.63692	0.67466	0.4067	0.43247	0.39076
		0.48525	0.47077	0.19929	0.20676	0.053566	0.14558	0.19234	0.18193	0.2025
		-0.030222	0.045654	0.036673	0.0045014	0.67993	0.6549	0.66281	0.69006	0.68532
		0.044679	0.35798	0.075035	0.1992	0.097794	0.37505	0.38986	0.47647	0.51677
		0.63449	0.48457	0.64905	0.69068	0.5973	0.68056	0.39586	0.42299	0.37847
		0.35633	0.31137	0.30582	0.31147	0.22503	0.27396	0.010967	0.025731	-0.15046
		0.33996	0.27537	0.23275	0.23922	0.16858	0.19032	0.096353	0.07954	-0.013888
		0.65476	0.3438	-0.078192	0.22012	0.42786	0.40234	0.43642	0.28041	0.32599
		0.49052	0.465	0.6221	0.65071	0.55366	0.65592	0.56851	0.57422	0.55229
		0.2336	0.22891	0.029565	0.037886	0.10284	0.095234	0.188	0.19119	0.2354
		0.24114	-0.058881	0.11838	0.26601	0.24808	0.15449	0.17283	0.17041	0.16459
		0.46165	0.22864	0.70627	0.7236	0.72204	0.73788	0.67751	0.68912	0.68009
		0.67747	0.55998	0.47298	0.5184	0.38087	0.46865	0.18645	0.14495	0.21773
		0.69278	0.41592	-0.17297	0.071525	0.31841	0.49978	0.53395	0.57537	0.59193
		0.70735	0.69603	0.41897	0.41739	0.5532	0.51936	0.57373	0.57427	0.51917
		0.044679	0.35798	0.075035	0.1992	0.097794	0.37505	0.38986	0.47647	0.51677
		0.63417	0.055403	0.27623	0.54185	0.61837	0.023725	0.0028742	0.1083	0.095304
		0.24047	0.52952	0.59918	0.48851	0.51728	0.61425	0.62041	0.58336	0.57602
		0.40401	0.2344	0.69284	0.68866	0.66883	0.70558	0.69722	0.70641	0.70201
		0.044679	0.35798	0.075035	0.1992	0.097794	0.37505	0.38986	0.47647	0.51677
		0.20831	0.38658	0.048384	0.3318	0.33599	0.37496	0.3702	0.35099	0.35345
		0.58899	0.53858	0.38154	0.39987	0.49343	0.44653	0.22973	0.19587	0.23666
		-0.032613	0.41602	0.15125	0.39284	0.39344	0.35725	0.35068	0.32739	0.02377
		0.6173	-0.015706	0.2984	0.5456	0.68013	0.038451	-0.027258	0.27111	0.37015
		0.59622	0.70702	0.695	0.67728	0.53674	0.24134	0.29676	0.12533	0.064639
		-0.032696	0.080585	0.26701	0.12377	0.37658	0.38055	0.19714	0.20023	0.21935
		0.68546	0.28811	0.01085	0.34647	0.52936	0.40189	0.43701	0.22338	0.28309
		0.044587	0.082249	-0.079472	-0.0013987	0.14107	-0.0040978	0.31962	0.29349	0.21326
		0.77217	0.72762	0.53553	0.54942	0.7102	0.65067	0.32027	0.35715	0.25313
		0.21749	0.23874	-0.092013	0.034064	0.48549	0.526	0.52957	0.44672	0.43114
		0.73421	0.74541	0.72611	0.68948	0.71729	0.11633	0.018685	0.21361	0.2923
		0.10639	0.20703	0.13714	0.17763	0.63806	0.60562	0.62862	0.64683	0.64463
		0.0072874	0.12092	0.082699	0.12975	0.63832	0.58193	0.61235	0.65915	0.65946
		0.34827	0.52124	0.58875	0.5286	0.5593	0.62591	0.62654	0.62052	0.61553
		0.64753	0.63875	0.30115	0.31603	0.49905	0.3666	0.016377	-0.037897	0.035878
		0.5149	0.33962	0.50779	0.67246	0.73228	0.50721	0.49019	0.40351	0.35269
		0.046984	0.48759	0.20666	0.41472	0.4281	0.35204	0.35228	0.33239	0.36361
		0.4926	-0.015038	0.20101	0.37901	0.47108	-0.077339	-0.11035	0.11398	-0.17465
		0.22316	0.16555	0.25122	0.2182	0.53578	0.51579	0.50588	0.57998	0.56391
		0.71448	0.41781	-0.193	0.099331	0.30704	0.5383	0.56528	0.43474	0.45524
		0.13827	0.058621	0.036674	0.0067898	0.6101	0.53184	0.56748	0.61506	0.61343
		0.67036	0.49171	0.40857	0.15237	0.1424	0.59215	0.56225	0.66731	0.66818
		0.14156	0.12912	0.52376	0.42194	0.44137	0.44426	0.53782	0.54016	0.51136
		0.21069	0.52621	0.59598	0.47568	0.50289	0.60116	0.60717	0.56982	0.56195
		0.21728	0.52629	0.59635	0.47779	0.5057	0.60295	0.60893	0.57115	0.56321
		0.11945	0.21373	0.077931	0.056502	0.11841	0.12773	-0.076357	0.12212	0.14174
		0.044679	0.35798	0.075035	0.1992	0.097794	0.37505	0.38986	0.47647	0.51677
		0.70354	0.60114	0.59939	0.64621	0.49436	0.62487	0.15929	0.19052	0.081443
		0.59966	0.61918	0.70186	0.71193	0.66638	0.68799	0.46055	0.45893	0.54367
		0.64388	0.68114	0.71718	0.72844	0.71571	0.73651	0.38065	0.3684	0.49413
		0.52138	0.25309	0.21285	0.14954	0.10147	-0.10725	-0.030084	-0.097984	0.089184
		0.43862	0.2421	-0.13909	0.034898	-0.001891	-0.14581	-0.093612	0.28305	0.21586
		0.63773	0.48914	0.31561	0.26393	-0.029144	0.20709	0.23516	0.60264	0.58354
		0.51785	-0.0061087	0.24174	0.4428	0.54957	-0.033589	-0.076724	0.15132	0.21919
		0.16637	0.13512	0.53493	0.4406	0.46389	0.46124	0.55233	0.55272	0.52891
		0.48789	0.24119	0.45873	0.62542	0.70952	0.41583	0.38085	0.092226	-0.013609
		0.2482	0.53705	0.60325	0.49893	0.52415	0.62861	0.63543	0.60378	0.59852
		0.42182	0.21053	-0.031315	-0.069876	0.102	-0.022248	-0.029768	0.50935	0.47738
		0.26362	-0.050945	0.1341	0.32406	0.30462	0.19251	0.21946	0.20736	0.20411
		0.24813	0.51305	0.58907	0.47579	0.5118	0.59232	0.59746	0.55023	0.53929
		0.12616	0.14696	-0.091514	0.23802	0.25195	0.25558	0.2395	0.27216	0.0083583
		0.064849	0.45991	0.11555	0.35468	0.34672	0.3368	0.33375	0.30331	0.27902
		0.19822	0.41655	0.26947	0.52559	0.51624	0.51344	0.53114	0.52546	0.61094
		-0.028365	0.062487	0.0049926	0.050349	0.66877	0.62756	0.65279	0.68989	0.68934
		0.044679	0.35798	0.075035	0.1992	0.097794	0.37505	0.38986	0.47647	0.51677
		0.7118	0.42919	0.2275	0.056015	0.2357	0.55012	0.57225	0.35421	0.36751
		0.6344	0.45875	0.39677	0.16627	0.18343	0.51077	0.47482	0.65065	0.65752
		0.23854	0.16271	0.53808	0.48531	0.52864	0.49822	0.56913	0.56327	0.55934
		0.70114	0.33702	-0.072406	0.25045	0.43121	0.45009	0.48324	0.42463	0.45822
		0.21559	0.31821	0.11467	0.12883	0.20119	0.36423	0.29182	0.35577	0.34196
		0.69796	0.652	0.56738	0.47702	0.38124	0.38256	0.36204	0.20713	0.23626
		0.25668	0.16371	0.53308	0.49091	0.53833	0.50152	0.56475	0.55752	0.55901
		0.37638	0.22801	0.28273	-0.092565	-0.10141	-0.054433	-0.068417	-0.032876	0.0057824
		0.49554	0.50817	0.18702	0.18246	0.1422	0.12437	0.12282	0.18967	0.13692
		0.27351	0.12418	0.1806	0.10719	-0.11738	-0.0091018	0.10119	0.099222	-0.08184
		0.43811	0.27491	0.70037	0.71616	0.69354	0.73213	0.70257	0.71169	0.70553
		0.37998	0.03102	0.58441	0.52243	0.55135	0.52665	0.50302	0.51876	0.50811
		0.62499	0.082098	0.33857	0.59643	0.69138	0.15018	0.10991	0.048647	-0.070416
		0.70337	0.40801	-0.20481	0.11513	0.27018	0.53716	0.55786	0.25309	0.2737
		0.43282	0.41289	0.39674	0.24251	0.29818	0.30306	0.25474	0.47805	0.48227
		0.24937	0.53724	0.60334	0.49956	0.52473	0.6293	0.63615	0.60466	0.59946
		0.21027	0.14398	0.54754	0.46967	0.50105	0.48674	0.56952	0.56661	0.55269
		0.77229	0.7535	0.59432	0.60956	0.75441	0.70311	0.30499	0.35177	0.2111
		0.16508	0.094082	0.1074	0.57355	0.56826	0.50107	0.53124	0.4546	0.61823
		0.72101	0.62717	0.57156	0.61985	0.43449	0.59133	0.038622	0.073347	-0.058611
		0.52918	0.25413	0.46726	0.65531	0.73511	0.42606	0.39524	0.21117	0.11076
		0.74238	0.64183	0.56322	0.4843	0.4461	0.33307	0.3198	0.045887	-0.032809
		0.29665	0.16308	0.21895	0.14862	-0.13104	-0.057256	0.13227	0.12677	0.11113
		0.58313	-0.15718	-0.018636	0.050623	-0.075098	-0.072929	-0.044937	0.3784	0.18568
		0.42488	0.13013	-0.063298	0.26694	0.30761	0.31707	0.32622	0.36186	0.4229
		0.68938	0.59192	0.51651	0.48006	0.43443	0.02501	0.028231	0.16277	0.10241
		0.21205	0.15238	0.54377	0.47235	0.50719	0.4887	0.56986	0.56636	0.55414
		0.52532	0.37898	0.71563	0.75118	0.69415	0.75894	0.6963	0.70651	0.69496
		0.72316	0.43901	0.30528	0.063639	0.10881	0.63622	0.63202	0.50029	0.50475
		0.65463	0.0075556	0.22281	0.51075	0.57037	-0.049536	-0.062001	0.073405	0.062226
		0.67302	0.49481	0.37213	-0.10227	-0.0026169	0.61616	0.5987	0.52701	0.51664
		0.614	0.50708	0.41861	0.34751	0.29101	0.22084	0.21477	0.041699	0.011891
		0.35505	0.050372	-0.061478	0.3329	0.30838	0.23857	0.26993	0.26221	0.26995
		0.26149	0.16439	0.53034	0.4919	0.54068	0.50176	0.56251	0.55487	0.55231
		0.7206	0.6462	0.59352	0.57072	0.54792	0.11333	0.11873	-0.1003	0.16511
		0.2719	0.28148	0.52299	0.51573	0.18893	0.18591	-0.20866	0.21683	-0.20083
		0.33179	0.25937	0.4925	0.50579	0.40996	0.41478	0.60996	0.62641	0.55886
		0.76574	0.74845	0.56281	0.57778	0.73172	0.67016	0.25944	0.31309	0.17672
		0.58771	0.38832	0.68179	0.71941	0.67832	0.71804	0.53005	0.54962	0.519
		0.19875	0.52129	0.58735	0.46756	0.49518	0.59107	0.59687	0.55783	0.54914
		0.1491	0.22363	0.10739	0.14357	0.64324	0.64464	0.6558	0.58016	0.58037
		0.3755	0.028047	0.59216	0.52342	0.54915	0.52896	0.52179	0.53689	0.52723
		0.15674	0.090926	-0.005882	0.020366	0.537	0.46847	0.50022	0.55692	0.55832
		0.7861	0.75061	0.28936	0.29037	0.56565	0.43066	0.58273	0.60592	0.57748
		0.23136	0.20553	0.14957	0.14352	0.14518	0.10373	0.069674	0.13692	0.3811
		0.2467	0.32227	0.46684	0.53373	0.5338	0.48057	0.46049	0.28373	0.24239
		0.40907	0.21411	-0.13376	0.019785	0.047989	0.29628	0.29455	0.32959	0.039552
		0.44819	0.24395	0.1522	0.031661	0.063684	0.32605	0.3239	0.3654	-0.13763
		0.56652	0.32957	0.63641	0.67174	0.64937	0.66405	0.4274	0.45097	0.41736
		0.71351	0.52865	0.38017	0.20592	-0.057807	0.50346	0.50726	0.28778	0.2748
		0.72892	0.72362	0.6986	0.66576	0.68822	-0.0060425	0.075199	0.0045102	-0.063385
		0.12068	0.30662	0.21854	0.23288	0.40396	0.1446	0.24807	0.17992	0.13824
		0.7434	0.55626	0.44383	0.18653	0.12552	0.68664	0.66999	0.51977	0.53842
		0.72852	0.43634	0.27984	0.098703	0.18955	0.63749	0.63908	0.41238	0.41091
		0.2723	-0.12815	0.12967	-0.042978	0.087984	0.20304	0.18202	0.28751	0.34009
		0.71649	0.7141	0.68172	0.69475	0.76642	0.75202	-0.07081	-0.090647	0.12176
		0.71285	0.34498	-0.12869	0.25552	0.37565	0.5085	0.5248	-0.012126	0.024686
		0.71999	0.55838	0.43773	0.26684	0.18088	0.52441	0.51841	0.023262	-0.003611
		0.74485	0.71715	0.69543	0.6368	0.67476	0.27388	0.18988	0.38608	0.46423
		0.64482	0.45559	0.41585	0.17501	0.24982	0.52502	0.48119	0.69021	0.70937
		0.27175	0.53467	0.60199	0.5054	0.53308	0.63273	0.63952	0.60626	0.60069
		0.42138	0.35553	0.60109	0.63494	0.56526	0.6405	0.57219	0.58218	0.57354
		0.17213	0.48105	0.32197	0.23062	0.26393	0.16107	0.15055	0.10556	-0.094466
		0.073396	0.51322	0.19315	0.4327	0.4319	0.38099	0.39182	0.36856	0.43834
		0.058088	0.44378	0.16602	0.48565	0.48981	0.47844	0.47091	0.47525	0.64506
		0.066494	0.39416	0.16066	0.50657	0.50267	0.50998	0.48853	0.4885	0.67179
		-0.0034711	0.40324	0.25048	0.21228	0.24452	0.15101	0.13213	0.089796	0.35561
		0.49491	0.44984	0.26372	0.26262	0.078008	0.26438	0.22561	0.21201	0.17514
		0.33776	0.53108	0.59013	0.53582	0.55595	0.63924	0.64226	0.64826	0.64733
		0.70203	0.68818	0.49774	0.50096	0.60738	0.58645	0.48811	0.48864	0.41263
		0.23354	0.53053	0.59954	0.48714	0.51482	0.61378	0.62002	0.58393	0.57685
		0.044679	0.35798	0.075035	0.1992	0.097794	0.37505	0.38986	0.47647	0.51677
		0.52659	0.64985	0.65899	0.61589	0.52524	0.62247	0.62729	0.63669	0.62619
		0.22484	0.27749	0.16497	0.1116	0.098101	0.011537	-0.010377	-0.025027	0.3125
		0.19667	0.21649	0.17892	0.032633	0.052115	0.0276	0.004179	-0.0028035	0.33898
		0.56426	0.18498	0.42675	0.63059	0.72565	0.33728	0.2973	0.04643	-0.077393
		0.2351	0.53605	0.60257	0.49325	0.51818	0.62295	0.62963	0.59741	0.59178
		0.1073	0.26713	0.41431	0.24638	0.28153	0.26106	0.35514	0.35242	0.31702
		0.74271	0.71829	0.69013	0.62435	0.65956	0.35985	0.28544	0.45389	0.51992
		0.6851	0.55597	0.4785	0.52408	0.40096	0.47556	0.1815	0.14179	0.22359
		0.74953	0.68086	0.63273	0.52208	0.5461	0.547	0.49905	0.61281	0.66282
		0.16763	0.49407	0.54353	0.43591	0.46644	0.54756	0.55265	0.50579	0.49355
		0.73612	0.72016	0.68667	0.64424	0.66017	0.14829	0.085568	0.13917	0.19964
		0.73812	0.73182	0.70849	0.66325	0.6943	0.18712	0.1017	0.25876	0.3324
		0.72269	0.6307	0.48709	0.53692	0.34243	0.48594	0.24228	0.20728	0.30489
		0.65988	0.56571	0.50827	0.51663	0.47348	0.27077	0.25569	-0.07916	0.16461
		0.70827	0.67772	0.51649	0.53105	0.66407	0.60618	0.0043523	-0.056161	0.077173
		0.62326	0.11404	0.3372	0.5954	0.66724	0.18295	0.1578	0.20072	0.1189
		0.64104	0.033268	0.25515	0.54664	0.60609	0.028956	0.010909	0.15555	0.12154
		0.75004	0.641	0.56663	0.42708	0.4195	0.57326	0.5456	0.45015	0.49154
		0.073719	0.19243	0.053982	-0.02655	-0.10354	-0.032372	0.18504	0.23092	0.26821
		0.72795	0.43555	0.26344	0.11018	0.22462	0.62548	0.63259	0.25385	0.24414
		0.73469	0.51519	0.39901	-0.10075	-0.055232	0.68603	0.66915	0.54022	0.55351
		0.75164	0.64087	0.56114	0.43444	0.41125	0.53286	0.51046	0.30926	0.35862
		0.44346	0.10102	0.29719	-0.067793	-0.025115	-0.032021	-0.056498	-0.0076936	0.17566
		0.29571	0.54375	0.6006	0.5282	0.54415	0.65629	0.65854	0.65211	0.65212
		0.11964	0.41397	0.18569	0.49531	0.51056	0.47566	0.47525	0.47333	0.4276
		0.047832	0.45623	0.14456	0.40327	0.40256	0.37849	0.37667	0.35377	0.30831
		-0.028541	0.4737	0.19075	0.4603	0.4647	0.41764	0.42716	0.4188	0.53283
		0.47735	0.38302	0.42971	0.52965	0.53846	0.41388	0.42997	0.51205	0.53542
		0.068559	0.36656	0.38327	0.39749	0.39047	0.52505	0.53172	0.5208	0.51739
		0.27783	0.2598	0.080791	-0.13946	-0.10497	-0.12078	0.14447	-0.18517	0.091001
		0.67598	0.49463	0.44813	0.48811	0.37118	0.43663	0.14974	-0.11545	0.18388
		0.11884	0.34558	0.23282	0.32056	0.33162	0.27695	0.26483	0.24194	0.34468
		0.17128	0.12752	0.53858	0.44084	0.46199	0.46154	0.55218	0.5527	0.52887
		0.35143	0.067412	0.57769	0.51804	0.55101	0.52435	0.53731	0.5516	0.54301
		0.6996	0.4372	0.30158	0.037947	0.12431	0.60671	0.60341	0.54235	0.53842
		0.67615	-0.15811	0.13793	0.46211	0.57823	0.2382	0.27396	0.21179	0.26973
		0.68113	0.56735	0.62965	0.67319	0.54953	0.66149	0.3283	0.34993	0.27095
		0.47127	0.18624	0.35547	-0.10749	-0.15796	-0.11413	0.2925	0.26927	0.2438
		0.75121	0.64582	0.57733	0.44889	0.44954	0.54296	0.51239	0.44794	0.49334
		0.76368	0.73953	0.070526	0.062142	0.41904	0.19307	0.52774	0.54757	0.53052
		0.49163	0.34262	0.28484	0.13656	0.14873	0.34141	0.31754	0.40961	-0.22662
		0.25503	0.18001	0.20766	0.28909	0.28607	0.13383	0.1666	0.1505	0.28736
		0.73309	0.71807	0.587	0.60223	0.72946	0.67673	0.028772	-0.041617	0.13055
		0.73337	0.51353	0.40312	-0.10723	-0.077027	0.68162	0.6629	0.5669	0.58134
		0.40073	0.39454	0.40961	0.36919	0.37048	0.35476	0.37063	0.42955	0.42491
		0.73934	0.70044	0.40624	0.41963	0.60746	0.51266	0.21952	0.26984	0.1826
		0.73219	0.70571	0.70361	0.71873	0.79991	0.77892	0.2765	0.2478	0.41127
		0.012658	0.2728	0.27118	0.31835	0.33161	0.38382	0.31614	0.29937	0.33482
		0.29052	0.14844	0.66551	0.62561	0.62653	0.6418	0.63296	0.6436	0.63849
		0.75839	0.73644	0.66051	0.67626	0.78597	0.75465	-0.10672	0.15305	0.061933
		0.77281	0.75228	0.59065	0.60517	0.74943	0.70314	0.39382	0.4292	0.30943
		0.75531	0.6916	0.080713	0.1193	0.21076	-0.048574	0.62409	0.61358	0.66266
		0.7475	0.70232	0.39861	0.39764	0.56833	0.51967	0.61248	0.61351	0.57237
		0.62994	0.38512	0.3467	-0.070804	0.16691	0.50923	0.47983	0.6591	0.66807
		0.51774	0.055221	0.073026	0.28528	0.21593	-0.070253	-0.031049	-0.13463	-0.10903
		0.7015	0.66271	0.69907	0.71324	0.78538	0.76312	0.49148	0.47684	0.5709
		0.77958	0.74612	0.51409	0.5252	0.69881	0.63848	0.5143	0.53614	0.46595
		0.75058	0.74464	0.59158	0.60291	0.7247	0.69196	0.47967	0.49512	0.38964
		-0.017425	0.11315	0.095345	0.14429	0.60579	0.52132	0.5569	0.60825	0.60833
		0.74149	0.67048	0.38686	0.43816	0.16932	0.35848	0.43509	0.4089	0.48669
		0.46531	0.40888	0.63203	0.62686	0.51754	0.5264	0.64924	0.66525	0.6596
		0.74239	0.73598	0.69807	0.71336	0.80334	0.77218	0.24066	0.19382	0.38029
		0.094595	0.19769	0.18211	0.24808	0.24663	0.34875	0.24746	0.23443	0.27075
		-0.019529	0.27714	0.27677	0.3282	0.33801	0.40499	0.33817	0.32409	0.35919
		0.5726	0.38731	0.51613	0.52588	0.57688	0.57067	0.25004	0.2668	0.28474
		0.72689	0.74072	0.64762	0.65956	0.74988	0.70413	0.092963	0.048524	0.22762
		0.76575	0.75499	0.5768	0.58992	0.73418	0.68998	0.47291	0.50105	0.39894
		0.66989	0.73997	0.75297	0.74029	0.77222	0.40757	0.4776	0.298	0.21022
		0.65512	0.5312	0.54905	0.59267	0.4746	0.5617	0.05785	0.10232	0.027227
		0.067406	-0.014997	0.18685	0.093067	0.15086	0.10527	0.095015	0.1365	0.035758
		0.67761	0.69279	0.56189	0.56703	0.64457	0.6211	0.29975	0.30419	0.18873
		0.25325	0.1369	0.51833	0.42692	0.41182	0.43125	0.37254	0.38453	0.37228
		0.68024	0.50882	0.53187	0.5614	0.3864	0.54425	0.2946	0.30174	0.23718
		0.70672	0.60879	0.59166	0.63834	0.47893	0.61573	0.13751	0.16805	0.053327
		0.16479	0.12844	0.53542	0.43698	0.45788	0.45802	0.5494	0.55029	0.5254
		0.25638	0.53767	0.60352	0.50263	0.52785	0.63234	0.63928	0.60821	0.60325
		0.58673	0.69668	0.7203	0.72423	0.6757	0.59167	0.62408	0.57358	0.53558
		0.1016	0.063662	-0.11576	0.25156	0.12092	0.14041	0.13135	0.1072	0.13454
		0.73193	0.7044	0.65542	0.57885	0.57868	0.43766	0.39073	0.47631	0.51676
		0.14384	0.41841	0.2671	0.47475	0.4435	0.4477	0.46975	0.46711	0.64543
		0.23315	-0.058106	0.061676	0.28158	0.1232	0.080465	0.10544	0.18887	0.11278
		0.50502	0.59725	0.63135	0.54641	0.59515	0.67536	0.67743	0.70368	0.69689
		0.27667	0.23791	0.49924	0.53116	0.41492	0.44238	0.47797	0.48681	0.47997
		0.24863	0.19268	-0.051461	0.072279	0.24235	0.27497	0.27109	0.17912	0.15188
		0.58236	0.51077	0.52385	0.36501	0.42963	0.50937	0.50431	0.53964	0.53951
		0.26839	-0.070722	0.1036	0.095268	0.10605	-0.14578	-0.15215	0.14366	0.15695
		0.53804	0.38643	0.6723	0.70613	0.65781	0.70357	0.51943	0.53932	0.51578
		0.55296	0.50858	0.54525	0.40419	0.4682	0.53924	0.54232	0.55577	0.54982
		0.25572	0.53253	0.60109	0.49696	0.5253	0.62369	0.63014	0.59488	0.58839
		0.37469	-0.067441	0.18158	0.037225	-0.01826	-0.062895	-0.046182	-0.055307	-0.076032
		-0.010936	0.22079	0.18331	0.085945	0.082964	0.11044	0.10503	0.13656	0.21506
		0.74136	0.74256	0.68868	0.70408	0.79903	0.76811	0.12406	0.063331	0.28105
		0.6459	0.73597	0.7456	0.72854	0.75171	0.32319	0.40362	0.15764	0.057886
		0.46048	0.48402	0.33878	0.35024	0.44516	0.40084	-0.031198	0.051389	0.0049962
		0.086785	0.093778	-0.036396	0.056408	0.0509	0.060321	-0.11948	-0.16727	0.16868
		0.72442	0.72514	0.61097	0.62125	0.71574	0.69169	0.36039	0.37208	0.24079
		0.25972	0.53443	0.60204	0.50044	0.52788	0.6281	0.63475	0.601	0.59511
		0.2854	0.53915	0.60279	0.51636	0.54024	0.6461	0.6499	0.62603	0.62261
		0.16113	0.47034	0.20227	0.43662	0.44343	0.39504	0.4114	0.38636	0.4634
		0.71268	0.64337	0.53504	0.57528	0.3589	0.54833	0.090217	0.10531	-0.019642
		0.69824	0.63381	0.42885	0.45872	0.22227	0.4222	-0.012168	-0.0089677	-0.11529
		0.31978	0.30036	0.1034	0.052066	0.056161	-0.036241	0.050921	-0.043237	0.19478
		0.28649	0.28033	0.093509	0.36109	0.3456	0.35874	0.33075	0.34146	0.32915
		0.02624	0.49286	0.21169	0.44807	0.44833	0.39659	0.4091	0.39701	0.52293
		0.32622	0.50405	0.52123	0.42092	0.23221	0.4858	0.45756	0.49842	0.49991
		0.66912	0.72529	0.73725	0.74389	0.76756	0.63048	0.65373	0.64859	0.62874
		0.1775	0.14463	0.53706	0.45086	0.47855	0.47029	0.55937	0.5585	0.538
		0.39993	0.50564	0.55169	0.42332	0.45321	0.54087	0.54715	0.56739	0.57437
		0.24725	0.53938	0.60428	0.5011	0.52475	0.63221	0.63926	0.60958	0.60502
		0.66049	0.52184	0.64985	0.69333	0.60128	0.68367	0.37162	0.39719	0.33382
		0.051728	0.028449	0.39559	0.29977	0.29626	0.30789	0.40059	0.39208	0.37659
		0.73752	0.66933	0.10179	0.14633	-0.15255	-0.015939	0.62896	0.6112	0.65107
		0.67301	0.69223	0.74067	0.75321	0.7618	0.77791	0.47857	0.46649	0.58813
		0.19773	0.41172	0.075058	0.26254	0.24928	0.2487	0.23603	0.19773	0.16692
		0.71102	0.34568	-0.16636	0.24285	0.31553	0.53566	0.539	0.35131	0.33673
		0.36223	0.09642	0.4969	0.49398	0.54705	0.48154	0.39222	0.41068	0.39637
		0.35544	0.10401	0.50175	0.49583	0.54893	0.4897	0.41386	0.4316	0.41488
		0.42668	0.17459	0.048874	0.065492	0.052854	-0.017589	0.30224	0.28221	-0.10981
		0.19262	0.14266	0.54304	0.45928	0.48792	0.47777	0.56439	0.56267	0.54488
		0.26601	0.54018	0.60427	0.50922	0.5328	0.64011	0.64745	0.61909	0.61521
		0.44587	0.31882	0.33131	0.20279	0.14486	0.17479	0.20582	0.17829	0.29924
		0.24996	0.53694	0.60321	0.49946	0.52485	0.629	0.63583	0.60409	0.59881
		0.19536	0.13716	0.54584	0.45928	0.48625	0.47791	0.56447	0.5629	0.54489
		0.21037	0.15111	0.54411	0.47124	0.50535	0.48781	0.56959	0.56627	0.55347
		0.096799	0.13515	0.15609	-0.13006	-0.098003	-0.15361	0.079282	0.02194	0.040707
		0.4927	0.15016	0.39152	0.57804	0.67657	0.28333	0.24111	0.0022546	0.10895
		0.080013	0.45954	0.13449	0.48576	0.4916	0.49962	0.49218	0.49921	0.55047
		0.2337	0.33136	0.093345	0.41935	0.40984	0.41953	0.383	0.37851	0.46163
		0.59204	0.47146	0.69559	0.73294	0.64968	0.73825	0.63274	0.64243	0.61616
		0.081922	0.32017	0.26311	0.32298	0.39951	0.37846	0.22025	0.16306	-0.027252
		0.44412	0.39405	0.54071	0.6613	0.71332	0.58037	0.56678	0.46118	0.42338
		0.7137	0.70139	0.68923	0.70228	0.7694	0.75384	0.091874	0.078112	0.25571
		0.59878	0.52422	0.18317	0.17949	-0.061727	0.15045	0.011671	-0.0066787	-0.064097
		0.50582	0.36138	0.51132	0.67815	0.72256	0.538	0.52736	0.47935	0.44362
		0.78139	0.76016	0.38536	0.38727	0.61635	0.52635	0.67046	0.68346	0.65392
		0.22949	0.15125	0.54673	0.48074	0.51784	0.49561	0.57212	0.56754	0.55916
		0.60753	0.25131	0.070923	0.25973	0.46872	0.23532	0.2915	0.64274	0.66532
		0.18648	0.1307	0.54441	0.45175	0.47544	0.47133	0.55979	0.55915	0.53855
		0.74346	0.74866	0.62215	0.63487	0.74575	0.71587	0.40218	0.42592	0.28967
		0.4376	0.43711	0.53285	0.55696	0.44385	0.56378	0.48992	0.4921	0.47042
		0.63052	0.73159	0.74996	0.75925	0.7572	0.66276	0.68947	0.6744	0.64752
		0.22426	0.15507	0.54385	0.47878	0.51654	0.49382	0.57117	0.56671	0.55776
		0.76334	0.74836	0.51203	0.5199	0.67896	0.63082	0.60078	0.61179	0.54966
		0.42325	0.27119	0.20381	-0.050875	0.074124	0.15769	0.14732	0.02186	0.015311
		0.39925	0.034177	0.5272	0.50374	0.5461	0.50038	0.36527	0.38535	0.36909
		0.044679	0.35798	0.075035	0.1992	0.097794	0.37505	0.38986	0.47647	0.51677
		0.29559	0.31408	0.13111	0.30666	0.31109	0.25891	0.24177	0.22158	-0.077475
		0.2971	0.12344	0.55839	0.50442	0.54433	0.51391	0.57035	0.56241	0.56777
		0.044679	0.35798	0.075035	0.1992	0.097794	0.37505	0.38986	0.47647	0.51677
		0.47219	0.25212	0.71199	0.72882	0.71941	0.74348	0.68589	0.69746	0.68895
		0.71151	0.74369	0.74163	0.73383	0.7616	0.42497	0.47074	0.41709	0.37474
		0.082171	-0.060873	-0.11686	0.13158	-0.047648	0.075578	-0.049164	-0.079468	0.078601
		0.68924	0.69373	0.66462	0.66192	0.65351	0.3447	0.35711	0.39799	0.38714
		0.33762	0.17797	0.14817	0.12793	0.22471	0.13274	0.099954	0.148	0.35272
		0.30751	0.11271	0.080827	0.48927	0.48793	0.44706	0.47177	0.4783	0.56053
		0.25176	0.53465	0.60213	0.4977	0.52459	0.62583	0.63244	0.59885	0.59292
		0.57837	0.70106	0.72714	0.73323	0.70139	0.63078	0.66177	0.63044	0.59582
		0.77273	0.74389	0.48183	0.4937	0.67831	0.60527	0.44284	0.47773	0.40088
		0.044679	0.35798	0.075035	0.1992	0.097794	0.37505	0.38986	0.47647	0.51677
		0.044679	0.35798	0.075035	0.1992	0.097794	0.37505	0.38986	0.47647	0.51677
		0.14067	0.21932	0.21081	0.27046	0.2567	0.3949	0.32148	0.31691	0.35172
		0.044679	0.35798	0.075035	0.1992	0.097794	0.37505	0.38986	0.47647	0.51677
		0.70687	0.75703	0.75957	0.74756	0.77922	0.36014	0.4297	0.28384	0.20602
		0.38322	0.20092	0.084794	0.072133	-0.083632	0.13991	0.30074	0.28598	-0.037739
		0.70506	0.75673	0.75941	0.74393	0.77712	0.30365	0.38438	0.18725	0.090082
		0.15923	0.12893	0.53269	0.43353	0.45415	0.45488	0.54685	0.54807	0.52225
		0.044679	0.35798	0.075035	0.1992	0.097794	0.37505	0.38986	0.47647	0.51677
		0.36207	0.5449	0.54832	0.58838	0.070244	-0.089805	-0.055535	-0.013267	0.0069041
		0.40218	0.013704	0.56598	0.51767	0.55047	0.51775	0.43022	0.44851	0.43434
		0.67085	0.74957	0.76044	0.7516	0.78141	0.43452	0.50064	0.34877	0.27258
		0.2842	0.13871	0.54886	0.50008	0.54319	0.50976	0.56802	0.56019	0.56465
		0.69039	0.75947	0.76332	0.75425	0.78106	0.38808	0.45559	0.30717	0.23382
		0.68225	0.75577	0.76121	0.75925	0.78294	0.49906	0.54718	0.47206	0.42602
		0.74812	0.75589	0.68731	0.70234	0.79664	0.76652	-0.074639	0.12469	0.12051
		0.62713	0.70376	0.72524	0.73354	0.75423	0.68711	0.70395	0.71103	0.69439
		0.49016	0.34331	0.51171	0.6754	0.72939	0.53283	0.5151	0.39081	0.33808
		0.70254	0.75499	0.75792	0.74626	0.7789	0.36915	0.43744	0.29892	0.22523
		0.33983	0.085492	0.56913	0.51475	0.55137	0.52125	0.54158	0.55517	0.54736
		0.67706	0.75373	0.76408	0.76033	0.7878	0.50081	0.55489	0.45648	0.39923
		0.73102	0.68619	0.63832	0.58718	0.58853	0.18256	0.14411	0.11261	0.15836
		0.75832	0.75398	0.57007	0.58031	0.71503	0.67155	0.50827	0.52371	0.43032
		0.74135	0.67207	0.23519	0.28388	-0.019209	0.16029	0.56851	0.54748	0.60086
		0.2357	0.53631	0.60272	0.49374	0.51856	0.62357	0.63027	0.59824	0.59268
		0.14335	-0.071493	0.18716	-0.08781	-0.059673	-0.067017	-0.054222	-0.0086259	0.17804
		0.73878	0.73809	0.6917	0.70664	0.7939	0.7731	-0.077333	0.11757	0.12353
		0.70303	0.71536	0.72189	0.73555	0.79671	0.78325	0.23975	0.21275	0.39687
		0.73912	0.73882	0.62249	0.63475	0.73967	0.71416	0.3938	0.41273	0.2777
		0.77872	0.74754	0.54596	0.55913	0.72206	0.66531	0.44281	0.4723	0.38128
		0.70373	0.39011	-0.16402	0.1353	0.31742	0.50205	0.52934	0.41515	0.43533
		0.68954	0.59683	0.32993	0.34704	0.087067	0.30882	-0.002433	-0.012057	-0.10164
		0.60517	0.72779	0.74741	0.75275	0.7245	0.61405	0.64981	0.60448	0.5658
		0.61557	0.72872	0.74889	0.75633	0.74144	0.64378	0.67504	0.64656	0.61357
		0.16034	0.22076	0.030364	-0.073511	-0.085594	0.18501	0.09894	0.16228	0.14564
		0.67327	0.74705	0.75945	0.75129	0.78232	0.45821	0.52081	0.38449	0.31219
		0.75566	0.7412	0.63732	0.65314	0.7738	0.72959	-0.011377	-0.080841	0.12919
		0.6014	0.72586	0.74569	0.75315	0.72343	0.63356	0.66548	0.63266	0.59858
		0.70935	0.74017	0.73565	0.69611	0.73637	0.077579	0.052717	0.31986	0.40804
		0.62235	0.70355	0.72586	0.71756	0.73174	0.49851	0.54892	0.43727	0.37661
		0.57206	0.49014	0.48032	0.42907	0.46888	0.44891	0.40751	0.39249	0.41021
		0.52557	0.24454	-0.13746	0.083754	0.048964	-0.10512	-0.035632	0.28915	-0.12123
		0.43493	0.44403	0.37848	0.25279	0.2725	0.2614	0.33075	0.31484	0.3286
		0.57438	0.67938	0.66018	0.63549	0.42234	0.18568	0.23643	0.072655	0.013829
		0.50445	0.28081	0.70524	0.73857	0.71845	0.74436	0.65298	0.66602	0.65245
		0.74748	0.59775	0.47628	0.29675	0.18721	0.60925	0.60232	-0.10037	-0.12913
		0.044679	0.35798	0.075035	0.1992	0.097794	0.37505	0.38986	0.47647	0.51677
		0.40222	0.55229	0.56496	0.46286	0.50242	0.65369	0.65597	0.67468	0.66625
		0.48033	0.25871	0.213	0.13707	0.11623	-0.040942	0.017543	-0.018053	0.2007
		0.51336	0.47101	0.68108	0.68947	0.57013	0.58481	0.62753	0.64141	0.65641
		0.53805	0.49948	0.69458	0.70419	0.59807	0.61262	0.63824	0.65273	0.67134
		0.66798	0.66797	0.58407	0.59058	0.65456	0.64451	0.24275	0.24269	0.11808
		0.43034	0.38005	0.60628	0.6098	0.47415	0.48256	0.64579	0.66251	0.65386
		0.30334	0.22664	0.37864	0.37037	0.33026	0.35823	0.14568	0.15753	0.14005
		-0.030747	0.30117	-0.012187	0.36621	0.38032	0.39374	0.39814	0.41143	0.11691
		-0.0044335	0.032677	-0.1099	0.40121	0.41737	0.35396	0.35939	0.37012	0.21328
		0.67758	0.60404	0.62756	0.66889	0.50933	0.65861	0.35262	0.36892	0.29289
		0.24125	-0.035286	-0.08817	-0.0098252	-0.10896	0.1067	-0.0035848	-0.0073704	0.023485
		0.2189	0.18122	0.097483	-0.048025	0.01251	-0.025061	-0.091736	-0.046587	0.14968
		0.47535	0.37747	0.249	0.20269	0.045334	0.0056931	0.034847	0.3245	0.28872
		0.47652	0.42345	0.63849	0.63109	0.50098	0.50818	0.63151	0.64832	0.64494
		0.43369	0.45252	0.47637	0.31238	0.37384	0.57504	0.57649	0.59379	0.58834
		0.40844	0.013729	0.2463	0.19431	0.20972	-0.16339	-0.1876	-0.15472	0.062225
		0.073359	0.12274	0.028381	0.48995	0.48395	0.43524	0.44716	0.44616	-0.013379
		0.046945	0.15488	0.088734	0.23975	0.23053	0.020497	0.04177	0.0068826	0.01766
		0.71481	0.60037	0.57711	0.61754	0.41896	0.59904	0.24986	0.26364	0.1695
		0.24095	-0.079518	0.14631	0.36111	0.33363	0.16361	0.20692	0.15697	0.13373
		0.43024	0.29489	0.35313	-0.037474	-0.11282	0.35988	0.31578	0.38567	0.36051
		0.52164	0.67266	0.69045	0.66935	0.57297	0.66665	0.67617	0.68242	0.66787
		0.43847	0.44963	0.45191	0.45032	0.46538	0.32804	0.3367	0.36158	0.35007
		0.060463	0.074488	0.30544	0.25663	0.50349	0.51428	0.36954	0.37664	0.38963
		0.13163	-0.020118	0.34026	0.23404	0.23059	0.22523	0.19406	0.19968	-0.13899
		0.43708	0.43806	0.45134	0.48359	0.2834	0.43704	0.42965	0.43275	0.4137
		0.044679	0.35798	0.075035	0.1992	0.097794	0.37505	0.38986	0.47647	0.51677
		0.044679	0.35798	0.075035	0.1992	0.097794	0.37505	0.38986	0.47647	0.51677
		0.72155	0.62883	0.43292	0.48208	0.28515	0.41762	0.33708	0.30578	0.38842
		0.44259	0.078792	0.23019	-0.11385	-0.12119	-0.067052	-0.082092	-0.040816	-0.020477
		-0.038408	-0.015869	0.082985	0.045728	0.61306	0.60462	0.59612	0.6496	0.64433
		0.63471	0.65177	0.60884	0.59635	0.49897	0.21062	0.22674	0.21294	0.18364
		0.51173	0.64209	0.67839	0.64984	0.63114	0.68782	0.69984	0.70829	0.69136
		0.63145	0.37594	0.015995	0.027642	0.12872	0.081354	0.37019	0.35879	0.37072
		0.0014094	0.15325	0.018661	0.060155	0.27583	0.11736	0.12365	0.11583	0.11934
		0.4552	0.52889	0.56829	0.39498	0.43684	0.60599	0.60677	0.62191	0.61563
		0.54868	0.63685	0.6352	0.57993	0.52228	0.5804	0.58107	0.59787	0.59096
		0.53345	0.43086	0.33072	0.23926	0.15418	0.28664	0.27818	0.12581	-0.24712
		0.15529	0.17765	0.34922	0.32269	0.46624	0.46655	0.38487	0.42392	0.4221
		0.59276	0.45839	0.27296	0.28385	0.33934	0.30202	0.19823	0.16988	0.18968
		0.11868	-0.079269	0.047445	0.092122	0.075743	0.07494	0.03675	0.072613	0.40105
		0.62529	0.63676	0.59937	0.59637	0.57069	0.25365	0.2633	0.29503	0.29051
		0.61471	0.6526	0.49272	0.49151	0.54923	0.52124	0.18241	0.18496	0.085607
		0.69508	0.69428	0.40714	0.40732	0.54577	0.50866	0.54459	0.5507	0.49214
		0.20787	0.15749	-0.0014033	0.19148	0.19431	0.29307	0.25497	0.23282	0.22254
		0.32752	0.38021	0.5919	0.5684	0.035704	0.020763	0.3092	0.30747	0.30109
		0.5213	0.19273	0.02097	0.089545	0.23734	0.1585	0.19959	0.58153	0.57486
		0.044679	0.35798	0.075035	0.1992	0.097794	0.37505	0.38986	0.47647	0.51677
		0.58719	0.71181	0.73228	0.7293	0.68891	0.53036	0.57698	0.48382	0.43007
		0.74366	0.68291	0.18081	0.2029	0.16142	0.10255	0.383	0.38671	0.45683
		0.38716	-0.074502	0.16053	0.30113	0.3749	0.31861	0.3036	0.33818	0.53832
		0.67281	0.46629	0.33004	0.3398	0.47145	0.42666	0.12123	0.12613	0.094508
		0.39605	-0.039865	0.17727	0.29927	0.37004	0.32161	0.30812	0.34437	0.53774
		0.64971	0.68255	0.67673	0.6062	0.64421	0.21963	0.11344	0.49497	0.54916
		0.42463	0.4169	0.159	0.14793	0.32028	0.29414	0.32486	0.40316	0.3642
		0.29536	0.20969	0.061113	0.49084	0.52263	0.52702	0.53049	0.55419	0.52713
		0.13484	0.26829	0.23452	0.27974	0.39386	0.35548	0.37595	0.45562	0.46848
		0.17381	0.35804	0.38233	0.42909	0.23768	0.040873	0.085965	0.15513	0.17227
		0.41321	0.01235	-0.11867	0.26886	0.23395	0.28123	0.19663	0.23073	0.28411
		0.31488	0.051898	-0.11895	0.4298	0.47804	0.44436	0.43833	0.45232	0.61219
		0.43738	0.14745	0.014426	0.32676	0.29285	0.33024	0.29944	0.31648	0.45963
		0.6639	0.72987	0.74393	0.7271	0.7626	0.3731	0.44776	0.2427	0.14651
		0.47545	0.65868	0.67648	0.6728	0.38033	0.45115	0.46889	0.39456	0.35068
		0.37703	0.090993	-0.13371	0.37462	0.4235	0.4064	0.40766	0.4299	0.54128
		0.4079	0.56361	0.59418	0.55695	0.23924	0.2234	0.24146	-0.19782	-0.17323
		0.087853	0.12354	0.027045	0.058125	0.55806	0.5372	0.5482	0.58491	0.58203
		0.39423	0.047134	-0.049073	0.38433	0.35706	0.39687	0.36205	0.38509	0.40262
		0.32265	0.14677	0.057364	0.46611	0.44819	0.48043	0.45772	0.4739	0.3712
		0.67128	0.43864	0.28846	0.31058	0.12999	0.24024	0.19046	0.17508	0.22294
		0.28352	0.1179	-0.059886	0.47767	0.52039	0.49662	0.49119	0.50944	0.65295
		0.32316	0.1664	-0.014523	0.45879	0.49982	0.49246	0.49186	0.51897	0.61568
		0.014812	0.16524	0.18321	0.2318	0.37904	0.25598	0.28954	0.36588	0.37674
		0.70491	0.69674	0.26377	0.28936	-0.098493	0.24784	-0.11152	0.11788	0.19203
		0.1097	0.25074	0.050585	0.52833	0.55525	0.53535	0.52415	0.53047	0.69858
		0.01162	0.34931	0.15521	0.50323	0.49054	0.50549	0.48696	0.49473	0.68855
		0.60719	0.40785	0.014754	-0.09806	-0.167	-0.11087	-0.1409	-0.10226	0.054154
		0.69703	0.63724	0.13818	0.13991	0.20456	0.084269	0.14644	0.16436	0.22749
		0.33735	0.47495	0.45839	0.46233	0.3128	0.29527	0.32496	0.3809	0.3902
		0.36535	0.13575	0.35887	0.31806	0.33574	0.32228	0.47967	0.49528	0.31718
		0.23272	0.37474	0.38478	0.40939	0.018865	-0.074635	-0.044844	0.027558	0.048057
		0.6384	0.49242	0.26402	0.28317	0.40675	0.33878	0.13755	0.10712	0.13239
		0.090205	0.25309	0.02553	0.041181	0.10778	0.31511	0.23754	0.30715	0.28666
		0.22629	0.22288	0.022736	0.46962	0.50617	0.49212	0.48001	0.50678	0.66147
		0.32716	0.10133	-0.0092421	0.48793	0.48946	0.51823	0.49107	0.51469	0.58003
		0.28059	0.17879	0.057541	0.51718	0.53369	0.54913	0.5374	0.56083	0.57332
		0.30172	0.45352	0.47407	0.50493	0.062196	0.012859	0.040925	0.12574	0.14877
		0.51643	-0.00037002	0.29961	0.47904	0.60973	0.14391	0.08099	0.40537	0.4759
		0.72634	0.74559	0.72936	0.71338	0.73119	0.23585	0.29013	0.23155	0.17816
		0.3096	0.059093	-0.074885	0.47198	0.50452	0.49205	0.48824	0.51012	0.64532
		0.38114	0.06251	-0.077662	0.42183	0.43707	0.45559	0.45303	0.47803	0.56803
		0.46734	0.62904	0.6131	0.59155	-0.1037	-0.11962	-0.10417	-0.072163	-0.053749
		0.46307	0.62396	0.64449	0.62195	0.591	0.68972	0.69944	0.71202	0.69647
		0.73794	0.70947	0.68773	0.61611	0.66187	0.36196	0.2788	0.50301	0.57223
		0.22405	0.48803	0.5694	0.44706	0.48645	0.55258	0.55692	0.50108	0.48659
		0.12761	0.23198	0.16011	0.20338	0.617	0.59801	0.62012	0.6669	0.67031
		0.14072	0.25873	-0.056288	0.4376	0.46236	0.44392	0.42962	0.42602	0.57318
		0.64728	0.48697	0.40014	0.17574	0.1352	0.52285	0.49469	0.57962	0.57934
		0.76995	0.76333	0.34599	0.35104	0.59712	0.45048	0.42848	0.46653	0.40508
		0.1142	0.11496	-0.01911	0.35008	0.34192	0.35824	0.24683	0.25695	0.24791
		0.52854	0.43687	0.68598	0.72143	0.64153	0.72919	0.66785	0.67561	0.66001
		0.76668	0.70667	-0.018777	0.006762	0.37612	0.13023	0.45618	0.46466	0.46692
		0.16927	0.31873	0.26571	0.3131	0.40265	0.3553	0.37386	0.44725	0.4601
		0.22436	0.35811	0.35259	0.39184	0.23225	0.21483	0.235	0.31907	0.33662
		0.28322	0.11564	-0.10162	0.4291	0.47424	0.44352	0.43147	0.44857	0.62892
		0.073691	0.26986	0.15524	0.57083	0.55277	0.56848	0.55791	0.48924	0.68494
		-0.028554	0.31162	0.10581	0.55204	0.57275	0.55746	0.54622	0.54904	0.71196
		0.42412	-0.067459	0.2197	0.07869	0.033247	0.086354	-0.090218	-0.044437	-0.0018547
		0.50321	0.32505	0.23617	0.039373	-0.014696	0.035426	-0.10657	-0.072971	0.071748
		0.038065	0.12054	0.089575	0.12708	0.34726	0.34182	0.3534	0.42732	0.42671
		0.59939	0.34034	0.053995	-0.072295	-0.10886	-0.045285	-0.10263	-0.059009	0.083729
		0.52579	0.27414	0.4378	0.3549	0.39729	0.37548	0.28629	0.29689	0.29206
		0.58135	0.26341	0.10184	-0.048035	-0.031895	-0.00039106	-0.047694	0.00098493	0.12537
		0.12665	0.18336	-0.0019491	0.46151	0.49179	0.45949	0.44173	0.44274	0.64609
		0.05634	-0.038627	0.20451	0.046926	0.11187	0.049467	0.027882	0.063154	-0.058642
		0.36864	0.4342	0.43022	0.33678	0.29557	0.027569	0.072751	0.047109	0.085736
		0.69713	0.76001	0.75363	0.74695	0.75703	0.36629	0.41985	0.32021	0.26624
		0.73518	0.72799	0.39223	0.3948	0.57683	0.51244	0.58368	0.59769	0.54782
		0.67695	0.7365	0.73829	0.70674	0.74111	0.085505	0.20053	0.18797	0.28134
		0.47744	0.0076245	-0.11889	0.22532	0.19483	0.24876	0.21512	0.25332	0.30704
		0.57556	0.72109	0.72839	0.73099	0.61815	0.50653	0.54479	0.46592	0.42562
		0.59537	0.72044	0.73973	0.73923	0.70736	0.55117	0.59577	0.51546	0.46587
		0.16378	0.24107	0.019586	0.50207	0.53288	0.51414	0.50153	0.51415	0.68574
		0.26347	0.12756	-0.082366	0.45259	0.49332	0.4651	0.45646	0.46702	0.63164
		0.61088	0.72621	0.74058	0.73219	0.70148	0.44724	0.50649	0.35458	0.28413
		0.53139	0.68999	0.70356	0.69369	0.55293	0.42483	0.47602	0.33791	0.2795
		0.69495	0.74382	0.74555	0.72149	0.76002	0.19278	0.28976	0.013699	-0.095804
		0.49807	0.67853	0.69213	0.68629	0.48123	0.45196	0.49543	0.38567	0.33633
		0.10373	0.050726	-0.048643	-0.022784	-0.049493	0.00036032	-0.075582	-0.015885	0.37702
		0.59952	0.72485	0.73474	0.72533	0.66572	0.40837	0.46841	0.30265	0.23343
		0.63227	0.73042	0.74459	0.73265	0.74085	0.41375	0.48106	0.30168	0.22024
		0.45509	0.64836	0.67667	0.68908	0.37859	0.55343	0.53951	0.55276	0.52477
		0.55005	0.6672	0.6663	0.6267	0.50732	0.13523	0.2134	0.09125	0.16172
		0.20285	0.1513	-0.023268	0.50038	0.53558	0.50879	0.50091	0.5084	0.66819
		0.54826	0.60632	0.61201	0.53686	0.55502	0.038199	0.057684	0.30121	0.35918
		0.46724	-0.065588	0.052103	0.28113	0.2019	0.189	0.24279	-0.14601	0.19891
		0.73331	0.73964	0.72078	0.67105	0.7039	0.26454	0.16858	0.41789	0.4914
		0.70339	0.68936	0.67885	0.59758	0.65203	0.34132	0.24405	0.57896	0.63998
		0.55992	0.69475	0.69738	0.67971	0.52669	0.31316	0.37212	0.18211	0.11309
		0.64297	0.69335	0.69542	0.64127	0.67932	0.065332	0.057957	0.3631	0.43421
		0.26838	0.23284	0.034888	0.45982	0.49615	0.49101	0.48372	0.51387	0.63797
		0.27162	0.11678	-0.10647	0.40423	0.45062	0.41596	0.39828	0.41752	0.61993
		0.72492	0.65865	0.57422	0.62097	0.37136	0.60007	0.19435	0.21198	0.105
		0.65533	0.7141	0.69995	0.67107	0.64869	0.11608	0.18862	0.052268	0.13073
		0.71821	0.70754	0.69709	0.62918	0.68106	0.29568	0.19252	0.51528	0.58712
		0.78094	0.75902	0.06843	0.04782	0.42854	0.20808	0.64764	0.64923	0.66216
		0.39164	-0.057652	0.087166	0.29306	0.31578	0.32183	0.30675	0.35499	0.5012
		0.75821	0.7151	0.28955	0.32061	-0.11371	0.24904	0.28176	0.28575	0.37336
		0.63509	0.7417	0.74943	0.74103	0.71844	0.40567	0.46864	0.29975	0.22625
		0.65268	0.2672	-0.023625	0.086307	0.29302	0.30282	0.34169	0.59216	0.59232
		0.53155	0.70166	0.71757	0.72272	0.56535	0.55628	0.59018	0.52816	0.48931
		0.012312	0.32971	0.12948	0.49503	0.4955	0.49502	0.47343	0.47202	0.67872
		0.59293	0.72828	0.74469	0.75237	0.68958	0.61153	0.64396	0.60141	0.56601
		0.6184	0.73245	0.74417	0.75503	0.72598	0.63395	0.65866	0.64042	0.61585
		0.7511	0.7136	0.26585	0.29251	-0.13752	0.22067	0.27551	0.28204	0.36577
		0.73825	0.68929	0.65627	0.5547	0.59407	0.51086	0.44645	0.65055	0.70372
		0.71907	0.66026	0.073049	0.080752	0.37798	0.16165	0.24335	0.28468	0.24512
		0.72336	0.62441	0.569	0.40228	0.42104	0.60857	0.56513	0.73303	0.76237
		0.61679	0.66209	0.66949	0.61002	0.65129	0.011295	0.10103	0.30683	0.38027
		0.74891	0.69929	0.6519	0.56427	0.57969	0.48212	0.43385	0.51745	0.56888
		0.44975	0.16879	0.29966	0.077068	0.027863	0.079562	-0.10639	-0.068467	-0.0085272
		-0.015293	0.001923	0.054821	0.028879	0.46698	0.45065	0.46392	0.50517	0.50231
		0.66847	-0.077928	0.2245	0.50097	0.62785	-0.12083	-0.16658	0.26746	0.34776
		0.2965	0.16854	-0.016852	0.43268	0.47574	0.46176	0.45306	0.48599	0.62478
		0.64992	0.73997	0.74381	0.72468	0.73787	0.25413	0.33959	0.056256	-0.046693
		0.74225	0.63022	0.11819	0.1408	0.20692	0.028794	0.38635	0.3833	0.43342
		0.68622	0.75013	0.74927	0.74234	0.76564	0.40397	0.45801	0.36622	0.31712
		0.68468	0.75125	0.7554	0.73572	0.76479	0.24021	0.33357	0.037996	-0.079977
		0.36433	-0.07019	0.086287	0.39284	0.41237	0.41009	0.40364	0.4312	0.59204
		0.59469	0.71344	0.72825	0.7164	0.6938	0.41869	0.48023	0.31979	0.25027
		0.45967	0.2923	0.47147	0.28439	0.31362	0.29298	0.44199	0.44942	0.42654
		0.72751	0.6856	0.6138	0.52982	0.46772	0.42921	0.40193	0.31292	0.35355
		0.76724	0.72746	0.30368	0.34769	-0.070327	0.25058	0.47748	0.46837	0.54956
		0.11745	0.20961	0.03281	0.51292	0.5422	0.51637	0.50375	0.50936	0.68848
		0.22028	0.3227	0.33325	0.3398	0.39623	0.36793	0.4025	0.45768	0.46257
		0.51239	0.67441	0.69214	0.68592	0.51598	0.46906	0.51216	0.40604	0.35461
		0.70056	0.58268	0.48419	0.49909	0.62438	0.57276	0.13687	0.10731	0.17742
		0.74206	0.60867	0.52497	0.35567	0.34445	0.59256	0.56859	0.43862	0.47169
		0.74485	0.67436	0.18582	0.20094	0.1931	0.12062	0.26575	0.2763	0.34927
		0.6395	0.73746	0.75028	0.74044	0.75419	0.42679	0.49258	0.32713	0.25068
		0.13246	0.30394	0.029836	0.50685	0.53178	0.52135	0.51033	0.5183	0.66566
		0.074432	0.096847	0.47975	0.35907	0.36748	0.38535	0.47677	0.48581	0.44549
		0.65623	0.36496	-0.14426	-0.0081057	0.21255	0.33764	0.36271	0.62578	0.62146
		0.15885	0.25273	0.14033	0.33012	0.31731	0.32643	0.24875	0.2575	0.29037
		0.5019	0.63216	0.66559	0.64234	0.63687	0.68896	0.70059	0.71196	0.69553
		0.71948	0.71114	0.53741	0.54357	0.65384	0.62721	0.47921	0.48344	0.39621
		0.17514	-0.010099	0.10269	0.10431	0.10737	0.14793	-0.048962	0.22787	0.27174
		0.5633	0.67589	0.67889	0.63895	0.60146	0.12023	0.20861	0.12933	0.19593
		0.63961	0.47491	0.44456	0.22238	0.30437	0.50248	0.45324	0.68369	0.70503
		0.19602	0.51575	0.54716	0.32164	0.3513	0.4351	0.44878	0.47084	0.34876
		0.54909	0.40815	0.718	0.75475	0.68865	0.76159	0.68605	0.69714	0.68344
		0.68553	0.49212	0.44144	0.18511	0.2673	0.58525	0.54434	0.71546	0.73787
		0.47974	0.38088	0.67288	0.70778	0.63843	0.71531	0.66304	0.67189	0.66225
		0.12492	0.27095	0.066505	0.08473	0.17344	0.36207	0.30101	0.37128	0.35769
		0.70935	0.59998	0.55856	0.38232	0.44327	0.57778	0.5263	0.72463	0.75796
		0.69193	0.50558	0.29064	0.30097	0.45648	0.39233	0.14722	0.16295	0.12873
		0.741	0.70505	0.67611	0.63146	0.65711	0.097486	0.031078	0.088818	0.1596
		0.73341	0.65337	0.38548	0.43602	0.19333	0.35689	0.42479	0.39688	0.47101
		0.39699	0.041383	-0.046846	0.39855	0.37289	0.41341	0.37398	0.40309	0.47306
		0.33415	0.42186	0.30703	0.32419	0.37669	0.52777	0.48521	0.52464	0.50963
		0.7761	0.71564	0.39112	0.39712	0.60836	0.5208	0.50147	0.51923	0.47372
		0.59062	0.60106	0.071197	0.081601	0.30898	0.14478	0.22209	0.25504	0.21245
		0.5046	-0.15561	0.16019	0.32329	0.49388	-0.091406	0.15226	0.56752	0.59336
		0.082529	0.22423	0.044778	0.50537	0.53047	0.50431	0.49103	0.48915	0.67171
		0.75208	0.70825	0.080781	0.12749	0.22543	-0.040451	0.65368	0.63801	0.67886
		0.54445	0.19997	0.047482	0.080159	0.28144	0.16939	0.21576	0.63907	0.63269
		0.74764	0.67952	0.24089	0.28987	-0.028879	0.16642	0.57059	0.55042	0.60666
		0.51847	-0.075967	0.23689	0.40365	0.54607	0.047059	-0.023103	0.51503	0.56904
		0.044679	0.35798	0.075035	0.1992	0.097794	0.37505	0.38986	0.47647	0.51677
		0.7257	0.73793	0.71033	0.72477	0.79966	0.77999	0.083084	0.040231	0.26916
		0.5364	0.43188	0.34344	0.26443	0.28963	0.22961	0.20057	0.16594	0.079812
		0.63144	0.72331	0.73895	0.75014	0.76068	0.6659	0.68709	0.68571	0.66576
		0.69424	0.7338	0.578	0.58518	0.67883	0.62755	0.16211	0.19184	-0.041012
		0.67703	0.61549	0.61734	0.66166	0.46209	0.65427	0.42096	0.43359	0.37754
		0.35225	0.20512	0.043069	0.3274	0.30586	0.3311	0.25251	0.27981	0.44766
		0.72441	0.4463	0.30478	0.06851	0.13937	0.65017	0.64754	0.51492	0.51646
		0.54808	0.52167	0.12692	0.14423	0.28156	0.1671	0.084835	0.046739	0.078322
		0.3929	-0.064297	-0.14333	0.38377	0.35757	0.39454	0.33241	0.35864	0.46902
		0.27884	0.17793	0.24362	0.23913	0.22129	0.24025	0.091917	0.12501	0.14742
		0.066886	0.16169	0.040216	0.51045	0.54879	0.52068	0.50854	0.5342	0.64841
		0.050008	0.053706	0.089757	0.26194	0.25795	0.071536	0.08618	0.056741	0.050967
		0.4375	0.34531	0.040547	0.10244	0.093498	0.10338	0.06488	0.11262	0.2942
		0.093789	-0.10804	-0.0045389	0.1304	0.44563	0.50764	0.5188	0.40559	0.38898
		0.71521	0.58457	0.43841	0.32315	0.12449	0.43327	0.44248	0.41675	0.40199
		0.51362	0.29884	0.35942	0.50545	0.50806	0.279	0.29504	0.3527	0.37447
		0.12112	0.46284	0.49277	0.40994	0.43672	0.51527	0.5206	0.47462	0.46172
		0.61483	0.41502	0.20366	0.11236	0.14832	0.29774	0.32372	0.61251	0.60342
		0.46616	0.4743	0.35319	0.37502	0.081943	0.29933	0.324	0.26272	0.26734
		0.47862	0.52312	0.61104	0.61501	-0.1493	-0.18322	0.33453	0.28633	0.32635
		0.43033	0.35605	0.21855	0.15719	0.061514	0.027119	0.037827	0.37056	0.3258
		0.37616	-0.010418	0.16113	0.2314	0.32996	-0.08754	0.11736	0.23818	0.10184
		0.31329	0.15202	0.024347	0.12901	0.12069	0.091185	0.10001	0.027218	-0.0014617
		0.66321	0.50926	0.37631	0.38779	0.52027	0.45142	0.059593	0.050081	0.083444
		0.62569	-0.02312	0.28837	0.5378	0.67241	0.013233	-0.049216	0.25595	0.3523
		0.63702	0.71614	0.7384	0.74186	0.76927	0.62519	0.65774	0.62779	0.59451
		0.71509	0.63943	0.5294	0.56941	0.35425	0.5418	0.084852	0.099202	-0.026782
		0.044679	0.35798	0.075035	0.1992	0.097794	0.37505	0.38986	0.47647	0.51677
		0.62521	0.72911	0.74752	0.75627	0.75656	0.65547	0.68314	0.6667	0.6391
		0.5577	0.51599	0.43994	0.3061	0.23772	0.30561	0.27607	0.38025	0.38134
		0.68255	0.54785	0.55212	0.59769	0.485	0.56599	0.017368	0.061409	-0.040576
		0.6518	0.61195	0.13229	0.14653	0.37274	0.21634	0.16578	0.20887	0.16107
		0.63653	0.00080939	0.21858	0.52584	0.57197	-0.011291	-0.024351	0.11552	0.096632
		0.20418	0.43766	0.2463	0.43618	0.44818	0.41025	0.42103	0.40284	0.41491
		0.020935	0.25498	0.12492	0.57329	0.57048	0.57213	0.56376	0.50979	0.69188
		0.68673	0.70059	0.64599	0.61437	0.56033	0.069561	0.039065	-0.11887	0.078807
		0.704	0.7185	0.70468	0.7178	0.78044	0.76681	0.086195	0.059629	0.2656
		0.51543	0.47644	0.58127	0.61381	0.49842	0.62155	0.55687	0.5604	0.53859
		0.36986	0.018807	0.049714	0.4757	0.46479	0.375	0.42225	0.31686	0.53577
		0.38509	0.50287	0.48819	0.42417	0.47343	0.62173	0.62482	0.64392	0.63577
		0.70814	0.71808	0.65563	0.66737	0.74256	0.72685	0.19995	0.21793	-0.034176
		0.58392	0.43926	0.71575	0.7538	0.67745	0.75963	0.66577	0.67726	0.6582
		0.69283	0.60405	-0.010966	0.019661	0.30725	0.08984	0.18424	0.22305	0.19169
		0.74517	0.73877	0.68005	0.69562	0.79543	0.76078	0.16105	0.10177	0.30303
		0.65391	0.74323	0.75685	0.74991	0.77668	0.47055	0.53126	0.39734	0.32805
		0.11357	0.23249	0.22157	0.20504	0.2035	-0.04165	-0.010639	-0.052999	0.050073
		0.68627	0.43348	0.20519	-0.035142	0.23684	0.43276	0.45446	0.62814	0.63306
		0.73709	0.69027	0.16971	0.18377	0.20641	0.098793	0.30278	0.31335	0.38369
		0.74797	0.59913	0.48125	0.32552	0.20203	0.55649	0.5493	-0.091505	-0.12562
		0.64214	0.73847	0.75505	0.75204	0.76159	0.52838	0.57973	0.4797	0.42142
		0.74221	0.68556	0.62535	0.5817	0.55063	0.15506	0.13549	0.017214	-0.077215
		0.57267	0.70253	0.72006	0.72263	0.67636	0.68239	0.6965	0.70155	0.68481
		0.59564	-0.148	0.18902	0.38331	0.55725	-0.094134	0.15848	0.5929	0.64166
		0.75957	0.69529	0.36301	0.39923	0.012989	0.33575	0.24155	0.23941	0.33823
		0.73002	0.67293	0.44586	0.47869	0.15706	0.4456	0.042888	0.041293	-0.076515
		0.68845	0.75912	0.76256	0.75004	0.77492	0.32942	0.40684	0.20309	0.11013
		0.68284	0.75194	0.75725	0.73973	0.76922	0.2777	0.3661	0.10053	-0.013815
		0.26888	0.31835	0.31755	0.25676	0.022567	-0.0045837	0.0049214	0.072233	0.047045
		0.78238	0.76851	0.38072	0.38714	0.62857	0.51175	0.55513	0.58443	0.5383
		0.66351	0.61368	0.31379	0.32479	0.031582	0.29673	0.065218	0.051055	-0.029156
		0.68931	0.41281	-0.1742	0.017874	0.28062	0.4507	0.4719	0.62105	0.63042
		0.59606	-0.0088721	0.054086	0.1255	0.15366	0.16622	0.16303	-0.22051	-0.1168
		0.7144	0.61472	0.48151	0.5306	0.35349	0.4789	0.24061	0.20416	0.29609
		0.76007	0.76682	0.60486	0.61762	0.74716	0.70335	0.44484	0.47256	0.35097
		0.74162	0.70342	0.28963	0.3155	-0.086522	0.24645	0.2633	0.26847	0.35376
		0.62947	0.59533	0.26183	0.2663	-0.023098	0.24106	0.058397	0.042345	-0.024437
		0.707	0.31818	-0.050921	0.26022	0.45044	0.44075	0.47125	0.2954	0.33419
		0.51543	-0.16374	-0.060556	0.18811	0.15904	0.033417	0.10445	0.23517	0.06335
		0.66784	0.65621	0.3281	0.34703	0.020176	0.32052	0.054667	0.044432	-0.034074
		0.72499	0.64013	0.58876	0.63646	0.42971	0.61325	0.13375	0.16025	0.035884
		0.61395	0.45936	0.32932	0.34743	0.19406	0.095175	0.056204	0.43135	0.37567
		0.63913	0.56028	0.51219	0.46688	0.49218	0.37766	0.35934	0.20609	0.28811
		0.43501	0.45207	0.41023	0.26399	0.20258	0.25579	0.21366	0.4025	0.41258
		0.32847	-0.06742	0.27199	0.25655	0.25029	0.17195	0.35826	0.39437	0.38189
		0.639	0.73715	0.75261	0.76028	0.76751	0.64039	0.66994	0.64808	0.61947
		0.62657	0.62553	0.55547	0.56011	0.60855	0.61111	0.20587	0.20493	0.090482
		0.66211	0.5859	0.52095	0.51876	0.47003	0.28794	0.26832	-0.024821	0.12087
		0.10516	0.42518	0.25319	0.38729	0.40289	0.33728	0.32758	0.31295	-0.086355
		0.60057	0.42004	0.35675	0.20767	0.26219	0.29579	0.26904	-0.0066001	0.095371
		0.60668	0.57941	0.53291	0.48896	0.50923	0.38836	0.37297	0.24336	0.31701
		0.65161	0.53589	0.43128	0.44119	0.31905	0.12729	0.095866	0.33108	0.26231
		0.68486	0.72333	0.67136	0.68195	0.70885	0.71517	0.1375	0.10879	0.27872
		0.59021	0.50278	0.43716	0.34643	0.38948	0.33579	0.31052	-0.034998	0.13181
		0.33722	0.34227	0.28423	0.17028	0.22284	0.43242	0.41312	0.46298	0.44972
		0.044679	0.35798	0.075035	0.1992	0.097794	0.37505	0.38986	0.47647	0.51677
		0.044679	0.35798	0.075035	0.1992	0.097794	0.37505	0.38986	0.47647	0.51677
		0.044679	0.35798	0.075035	0.1992	0.097794	0.37505	0.38986	0.47647	0.51677
		0.76016	0.75294	0.43955	0.44168	0.62655	0.56059	0.65126	0.65899	0.61379
		0.58956	0.40045	0.29406	0.20672	0.22069	0.1996	0.16388	0.28541	0.21237
		0.66906	0.54683	0.45922	0.46857	0.37208	0.17043	0.14452	0.20384	0.12498
		0.64548	0.4854	0.44574	0.35963	0.41899	0.28671	0.27407	0.21499	0.27256
		0.66419	0.69565	0.71476	0.7262	0.7289	0.74801	0.29788	0.28543	0.43125
		0.40575	0.2282	0.6953	0.68894	0.67051	0.70585	0.69812	0.70749	0.70316
		0.75943	0.71656	0.10922	0.079532	0.3734	0.25213	0.72539	0.71475	0.71972
		0.62265	0.53359	0.47472	0.41211	0.44438	0.34869	0.3261	-0.099959	0.19126
		0.26641	0.28355	0.22307	0.5686	0.55284	0.56554	0.58759	0.55925	0.64716
		0.5146	0.55245	0.48973	0.48754	-0.20029	0.2303	0.088918	-0.1383	-0.19913
		-0.012604	0.046137	0.18571	-0.03456	0.46581	0.46275	0.39773	0.42852	0.4295
		0.64505	0.68657	0.64088	0.64862	0.64663	0.6679	0.064195	0.053539	0.20316
		0.67748	0.41478	0.29472	0.27357	0.15007	0.072948	0.098535	0.36464	0.33013
		0.34565	0.19158	0.1832	0.53617	0.49399	0.4807	0.52094	0.42454	0.59391
		0.14857	0.46232	0.2427	0.49948	0.49496	0.47398	0.49109	0.48004	0.57571
		0.61481	0.47308	0.42132	0.29082	0.34386	0.3369	0.31473	0.13351	0.21276
		0.67007	0.69011	0.66759	0.67779	0.72894	0.71883	0.016469	0.0057229	0.18276
		0.1751	0.34126	0.21206	0.60321	0.58738	0.60366	0.61493	0.60361	0.6822
		0.7335	0.58779	0.18977	0.21743	-0.060841	0.10544	0.40879	0.39976	0.4561
		0.37238	0.4271	0.60112	0.59337	0.00072423	-0.016058	0.27726	0.2641	0.27064
		0.097406	0.14734	0.15331	-0.020234	0.36152	0.32782	0.34128	0.38799	0.37745
		0.26793	0.25208	0.17536	0.56226	0.5493	0.52226	0.55106	0.5332	0.61515
		0.74637	0.71039	0.67742	0.6377	0.64979	0.078082	0.020524	0.053374	0.12265
		0.23559	0.19038	0.13043	0.57543	0.56929	0.50597	0.54017	0.52409	0.57681
		0.48262	0.53297	0.66454	0.67077	0.29064	0.32633	0.50547	0.48428	0.51359
		0.6631	0.57846	0.48317	0.48305	0.37542	0.11147	0.08554	0.29238	0.22069
		0.73594	0.72512	0.50287	0.50793	0.64312	0.60682	0.56351	0.56861	0.50004
		0.40659	0.019531	0.53441	0.5059	0.54556	0.5025	0.36129	0.38167	0.36505
		0.58058	0.45185	0.37693	0.23786	0.27859	0.30835	0.27943	0.056915	-0.04352
		0.69707	0.72904	0.72067	0.67072	0.70382	0.18948	0.072491	0.44502	0.51605
		0.68229	0.70663	0.65144	0.6617	0.72462	0.71	0.11979	0.13552	0.051364
		0.70025	0.54089	0.4084	0.36057	0.2094	0.17594	0.20003	0.52582	0.49573
		0.16197	0.11843	0.12207	0.14504	0.48301	0.42554	0.43144	0.49249	0.48956
		0.45528	0.60462	0.56555	0.54018	0.06539	0.082755	0.093241	0.11546	0.12726
		0.65823	-0.17294	-0.032736	0.31254	0.31984	0.33366	0.31915	0.37652	0.38516
		0.39902	0.25448	-0.063892	0.13952	0.0033528	0.095595	0.079916	-0.016841	-0.061803
		0.73781	0.73862	0.51617	0.52206	0.65847	0.6163	0.55307	0.56138	0.48666
		0.4362	0.16183	-0.10155	0.31224	0.28988	0.13413	0.20005	0.038968	0.31624
		0.16208	0.13722	0.53258	0.43866	0.46229	0.45946	0.55102	0.55156	0.52723
		0.65327	0.50723	0.37321	0.36041	0.20315	0.036595	0.071413	0.49808	0.45299
		0.7006	0.45799	0.32324	0.26531	0.12479	0.1944	0.21507	0.44734	0.41526
		0.13242	0.070872	0.090526	0.05066	0.58771	0.56109	0.58588	0.64047	0.6425
		0.58523	0.2652	0.19367	0.00094795	-0.058827	-0.18612	-0.12203	0.1263	-0.056459
		0.69133	0.51661	0.46249	0.22409	0.28077	0.59474	0.55394	0.73514	0.7565
		0.69746	0.60968	0.50843	0.45788	0.35991	0.19975	0.20773	0.36096	0.31204
		0.13235	0.18775	0.12078	-0.035463	0.31359	0.28069	0.29608	0.35159	0.33456
		0.44912	0.50647	0.5818	0.5842	0.24077	0.2774	0.26928	0.27534	0.326
		0.72357	0.65273	0.049232	0.051087	0.35893	0.12751	0.24746	0.2823	0.24858
		0.24297	0.31044	0.31461	0.25145	0.085927	0.058042	0.06249	0.13301	0.11003
		0.50829	0.38014	0.70169	0.73705	0.6724	0.74436	0.68566	0.69564	0.68571
		0.63587	0.72869	0.74103	0.72767	0.72449	0.38831	0.45607	0.25974	0.17312
		0.65232	0.59731	0.38944	0.39497	0.4991	0.4647	0.18364	0.20999	0.13309
		0.73599	0.66637	0.58665	0.4634	0.4115	0.57127	0.54581	0.44974	0.47894
		0.63719	0.51364	0.37602	0.36542	0.19287	0.036432	0.070782	0.50201	0.46034
		0.7433	0.6545	0.55825	0.4544	0.35926	0.47959	0.46844	-0.055111	-0.10561
		0.63052	0.45489	0.41619	0.16676	0.25267	0.53143	0.48688	0.69795	0.71338
		0.61629	0.58412	0.59466	0.51244	0.56917	0.53974	0.54114	0.56325	0.5586
		0.73697	0.73432	0.69626	0.64663	0.64625	0.29434	0.2344	0.33848	0.39519
		0.55358	0.29226	0.23133	0.055807	0.0084688	-0.1575	-0.09231	-0.1708	0.061679
		0.731	0.70312	0.68004	0.59788	0.64477	0.4222	0.34236	0.58427	0.64437
		0.01246	0.0309	0.074425	0.045745	0.59176	0.5883	0.56674	0.60618	0.60366
		0.087562	0.11191	-0.090782	-0.020952	0.60339	0.63736	0.61818	0.55099	0.54442
		0.76814	0.76154	0.50827	0.52137	0.70005	0.61996	0.37832	0.42413	0.32372
		0.59495	0.62508	0.48189	0.48506	0.31387	0.32714	0.22408	0.20845	0.27206
		0.19231	0.20204	0.36977	0.35488	0.43713	0.42446	0.35285	0.41818	0.40985
		0.61553	0.60024	0.69095	0.70304	0.69551	0.70788	0.61539	0.61129	0.65518
		0.044679	0.35798	0.075035	0.1992	0.097794	0.37505	0.38986	0.47647	0.51677
		0.75284	0.6341	0.53049	0.38899	0.2989	0.57526	0.56371	-0.1768	-0.21852
		0.56035	0.4072	0.27819	0.28368	0.16411	0.10414	0.066339	0.4019	0.34254
		0.7311	0.69307	0.62992	0.59343	0.54734	0.11972	0.10429	0.088929	0.00010302
		0.76313	0.7658	0.43875	0.44579	0.64676	0.5599	0.56833	0.59246	0.53445
		0.066764	0.041978	0.24551	0.16958	0.36375	0.39409	0.19179	0.12378	0.15372
		0.19338	0.00016496	-0.0087025	0.50924	0.49867	0.40541	0.43745	0.40883	0.44189
		0.36782	0.35943	0.34643	0.33923	0.36903	0.34413	0.34005	0.42496	0.39414
		0.65757	0.6232	0.45346	0.4788	0.21967	0.46825	0.27423	0.26915	0.20482
		0.63431	0.6234	0.58306	0.55093	0.55621	0.42848	0.4168	0.32785	0.39122
		0.68999	0.70291	0.10136	0.072227	0.33125	0.1277	0.38652	0.38568	0.38553
		0.75014	0.66389	0.59154	0.45597	0.43421	0.61129	0.58109	0.55437	0.59045
		0.7022	0.70359	0.53961	0.55391	0.68373	0.62257	0.0024961	-0.061684	0.086739
		0.73394	0.63032	0.53331	0.46972	0.38186	0.27061	0.27377	0.31643	0.2609
		0.7459	0.73652	0.6997	0.71509	0.80465	0.77542	0.19394	0.14886	0.34531
		0.72591	0.71911	0.67789	0.65713	0.63864	0.090274	0.11945	0.15791	0.1232
		0.46426	0.33277	0.69413	0.72766	0.67918	0.73668	0.69521	0.70374	0.6955
		0.6037	0.71331	0.72102	0.70013	0.65548	0.29085	0.36568	0.11134	0.017929
		0.044679	0.35798	0.075035	0.1992	0.097794	0.37505	0.38986	0.47647	0.51677
		0.20001	0.16367	0.10759	-0.024419	0.46229	0.46834	0.41973	0.4214	0.36224
		0.39082	0.011651	0.03015	0.39085	0.36799	0.24484	0.30563	0.16973	0.38442
		0.3668	0.026901	0.059859	0.4586	0.44349	0.34192	0.39446	0.24547	0.47434
		0.32715	0.18402	-0.014235	0.33994	0.36506	0.37984	0.37955	0.39608	0.14416
		0.72195	0.70749	0.66986	0.65357	0.64339	0.18112	0.20307	0.25352	0.22885
		0.65401	-0.018591	0.25169	0.52132	0.61848	-0.014066	-0.056202	0.14252	0.22773
		0.72023	0.68686	0.64622	0.63294	0.61713	0.21771	0.22912	0.26272	0.28113
		0.65576	0.68958	0.65781	0.65777	0.63271	0.32601	0.33886	0.36005	0.34969
		0.63284	0.65228	0.60852	0.61524	0.56892	0.31474	0.31463	0.27523	0.32937
		0.64494	0.62063	0.57753	0.55859	0.55257	0.40418	0.39181	0.28938	0.36002
		0.35081	0.19551	0.22727	0.31957	0.28678	0.06781	0.12979	0.058612	0.11593
		0.75682	0.75736	0.63068	0.64497	0.76464	0.73006	0.37659	0.40979	0.26233
		0.65645	0.63421	0.58029	0.58951	0.53591	0.30352	0.2935	0.15498	0.23365
		0.67039	0.6147	0.56357	0.56321	0.52908	0.34036	0.32662	0.18467	0.26632
		0.49513	0.22122	-0.15182	0.19994	0.1671	-0.014297	0.063682	-0.12844	0.16634
		0.50358	0.23037	-0.13071	0.14334	0.11452	-0.047573	0.025987	0.25337	-0.00029188
		0.59107	0.62422	0.64646	0.65449	0.63377	0.65785	0.19667	0.19227	0.30841
		0.34407	0.18612	0.0025285	-0.054274	0.033729	0.19281	0.15763	0.42723	0.4094
		0.68379	0.58483	0.49352	0.48826	0.38546	0.0996	0.076146	0.26158	0.19477
		0.69196	0.68092	0.41373	0.41052	0.53411	0.50245	0.53392	0.53227	0.47423
		0.27701	0.24873	0.076383	0.1109	0.12751	0.061918	0.069303	0.12308	0.11704
		0.48713	0.39359	0.40276	-0.048079	-0.11539	0.37965	0.33104	0.39873	0.35133
		0.66907	0.63117	0.58143	0.58665	0.54572	0.346	0.33424	0.20564	0.28407
		0.51132	0.43497	0.46854	0.20425	0.27022	0.49557	0.46249	0.51905	0.48253
		0.49431	0.55912	0.62881	0.63389	0.39775	0.43193	0.32725	0.33211	0.40293
		0.55884	0.24433	0.11284	-0.015371	-0.087127	-0.021842	-0.079359	-0.017545	0.084144
		0.68351	0.58993	0.51391	0.51648	0.43858	0.18823	0.16819	0.11986	0.030853
		0.72152	0.64819	0.55885	0.51349	0.4278	0.18273	0.18652	0.32172	0.26247
		0.6714	0.67978	0.15087	0.1456	0.38556	0.17641	0.17397	0.21067	0.15384
		0.66398	0.57306	0.5418	0.4997	0.53382	0.388	0.37842	0.34781	0.40593
		0.65544	0.61477	0.57282	0.54451	0.54697	0.40399	0.39156	0.29806	0.36591
		0.72601	0.67873	0.62383	0.60186	0.56693	0.079495	0.087797	-0.063031	0.12818
		0.64357	0.62495	0.42211	0.41871	0.50151	0.49248	0.42793	0.42185	0.3574
		0.47143	0.32542	0.30183	0.097904	0.044169	-0.21627	-0.15293	-0.22642	-0.13648
		0.72291	0.63934	0.55098	0.51135	0.42618	0.13112	0.13817	0.31862	0.2734
		0.76866	0.77139	0.60851	0.6227	0.75993	0.71082	0.39733	0.4357	0.30201
		0.24584	-0.0051045	-0.07844	0.47361	0.45845	0.34328	0.3809	0.35103	0.3651
		0.22024	0.32616	-0.035737	0.39907	0.4215	0.43202	0.42507	0.44345	0.51135
		0.38218	0.1593	0.15454	0.35132	0.32241	0.1374	0.20219	0.13676	0.24749
		0.65909	0.61592	0.55424	0.55651	0.5016	0.22685	0.216	-0.045507	0.13005
		0.4917	0.47149	0.44467	0.23745	0.28449	0.43277	0.41544	0.32813	0.3863
		0.74007	0.74067	0.71131	0.67029	0.67686	0.18864	0.11484	0.25653	0.32885
		0.68481	0.58703	0.48586	0.47273	0.35705	0.028905	-0.0046162	0.35265	0.29521
		0.64255	0.52105	0.43444	0.43618	0.36359	0.21153	0.18347	0.19463	0.10427
		0.057281	0.37302	0.11217	0.47644	0.48474	0.47548	0.45061	0.44473	0.63381
		0.60614	0.59927	0.41314	0.44278	0.21402	0.44093	0.30165	0.29929	0.25518
		0.5492	-0.10818	0.14139	0.36195	0.46551	0.16635	0.20146	0.20135	0.24191
		0.69187	0.63464	0.55538	0.54199	0.46124	0.076847	0.063018	0.19866	0.12539
		0.63727	0.54719	0.44336	0.45313	0.32031	0.1346	0.10631	0.30423	0.24337
		0.70316	0.66851	0.6093	0.59989	0.54359	0.17204	0.16928	-0.044756	0.11783
		0.36797	0.2135	0.26353	0.28211	0.24784	0.012787	0.074912	0.0074737	0.078592
		0.10958	0.19652	0.16859	0.5897	0.55861	0.54788	0.57646	0.45253	0.62776
		0.64719	0.31588	-0.0078678	0.26237	0.48049	0.3715	0.41768	0.53142	0.56655
		0.64959	0.62706	0.56913	0.57508	0.51787	0.25955	0.25025	-0.10573	0.1826
		0.71203	0.72141	0.66171	0.67382	0.74955	0.73316	0.18738	0.20678	-0.015379
		0.62067	0.58487	0.54742	0.4962	0.53688	0.43386	0.41931	0.32782	0.39578
		0.64874	0.63204	0.56148	0.57118	0.6455	0.62875	0.00092361	-0.030306	0.10441
		0.60591	0.46259	0.44469	0.28007	0.34129	0.37187	0.36048	0.3462	0.39414
		0.0069147	0.26782	0.18583	0.0023668	-0.021453	-0.035236	-0.043822	-0.077245	0.51738
		0.65432	0.59035	0.49205	0.48241	0.36745	0.042544	-0.021984	0.31398	0.25387
		0.63781	0.55655	0.49774	0.46147	0.46349	0.33857	0.31765	-0.10086	0.19208
		0.68931	0.70639	0.67858	0.69015	0.74976	0.73773	-0.019258	-0.037815	0.16316
		0.6962	0.72698	0.68734	0.69899	0.72778	0.73273	0.24426	0.21394	0.37269
		0.59793	0.69828	0.72145	0.72879	0.69357	0.62143	0.64847	0.61667	0.58574
		0.67117	0.67521	0.010802	0.029194	0.27149	-0.0029869	0.17969	0.19126	0.23431
		0.7724	0.77109	0.59829	0.61263	0.75692	0.7046	0.40422	0.44382	0.31683
		0.68739	0.62444	0.56261	0.5653	0.50741	0.24669	0.23315	-0.039588	0.12826
		0.75079	0.75607	0.61161	0.62327	0.73863	0.69833	0.38456	0.40761	0.27484
		0.63321	0.58405	0.58811	0.53371	0.59765	0.535	0.53329	0.57407	0.57272
		0.68454	0.72773	0.72363	0.73055	0.73647	0.55773	0.57485	0.57816	0.56369
		0.69071	0.6226	0.59441	0.45896	0.50238	0.48013	0.41614	0.68151	0.72019
		0.63599	0.66201	0.72912	0.74013	0.70593	0.7264	0.46757	0.46474	0.56792
		0.69155	0.56606	0.446	0.40886	0.27633	0.12772	0.1511	0.48078	0.44033
		0.56858	0.54075	0.47343	0.39886	0.41794	0.33848	0.31705	-0.058735	0.14022
		0.71509	0.68645	0.24625	0.26863	-0.12291	0.22667	-0.097654	-0.1093	0.18373
		0.78073	0.75596	0.14548	0.13285	0.47111	0.28978	0.65127	0.66857	0.65463
		0.73809	0.56973	0.41825	0.22603	-0.024148	0.58897	0.59011	0.14507	0.14112
		0.71448	0.69946	0.66657	0.65958	0.648	0.30268	0.31514	0.36453	0.34887
		0.63491	0.58165	0.57504	0.50096	0.56115	0.51264	0.5065	0.54172	0.55518
		0.72741	0.73105	0.62933	0.64143	0.73758	0.71586	0.34281	0.36297	0.21482
		0.53192	0.4712	0.4384	0.24424	0.29638	0.42763	0.40748	0.28654	0.35446
		0.52769	0.3504	0.22659	-0.10125	-0.12293	0.18539	-0.20073	0.34311	0.28224
		0.21197	0.35945	0.26052	0.55829	0.53382	0.55134	0.57337	0.54874	0.68619
		0.2983	-0.097266	0.17281	0.38981	0.36854	0.21411	0.25783	0.22152	0.25168
		0.76189	0.76233	0.59699	0.60958	0.74224	0.70104	0.48366	0.50706	0.39794
		0.66926	0.63187	0.67369	0.68504	0.72525	0.72105	0.36254	0.36745	0.4498
		0.74227	0.58629	0.44932	0.27974	0.10973	0.56762	0.56626	0.087703	0.069948
		0.61883	0.55209	0.48125	0.43231	0.42308	0.31177	0.2886	0.0020249	0.09192
		0.69189	0.63472	0.56036	0.55212	0.47046	0.13337	0.12062	0.12382	0.048804
		0.34216	-0.068745	0.012859	0.38884	0.37795	0.26326	0.31391	0.062498	0.35869
		0.72682	0.7385	0.71878	0.66943	0.69021	0.25196	0.15834	0.42479	0.49767
		0.60099	0.33932	0.2382	-0.13744	-0.18598	0.15767	-0.24376	0.26013	0.19641
		0.16111	0.22038	0.14394	0.45731	0.43055	0.44206	0.41843	0.27189	0.50282
		0.62059	0.6403	0.73288	0.74403	0.69939	0.71801	0.60838	0.60674	0.67503
		0.4701	0.25285	0.27064	0.11009	0.044241	-0.21222	-0.14658	-0.22399	-0.14849
		0.71923	0.65067	0.58413	0.56179	0.51162	0.05538	0.052269	0.084742	0.0077167
		0.30435	0.22766	0.22657	0.21059	-0.13037	0.14302	0.14748	0.13545	0.15456
		0.64101	0.47447	0.37454	0.35009	0.28429	0.16632	0.13466	0.26267	0.19183
		0.39979	-0.085536	-0.038093	0.40024	0.38615	0.26893	0.32257	0.21418	0.45918
		0.74254	0.74568	0.65914	0.6733	0.77241	0.74746	0.27669	0.30865	0.12418
		0.4692	0.51986	0.5769	0.5792	0.27842	0.3177	0.21845	0.22126	0.29699
		0.041513	0.08239	0.061721	0.027508	0.65824	0.66366	0.62379	0.64786	0.64887
		0.57091	0.70315	0.72882	0.74214	0.69176	0.6828	0.70457	0.69832	0.6733
		0.30858	0.32524	0.2571	0.47347	0.46678	0.46481	0.48551	0.47066	0.52871
		0.40739	0.29299	0.52588	0.53642	0.48115	0.48712	0.59573	0.6132	0.60233
		0.68252	0.68977	0.56221	0.56825	0.64872	0.63252	0.35634	0.35992	0.25028
		0.539	0.40865	0.22641	0.22131	0.02175	0.21585	0.18231	0.16698	-0.061808
		0.23043	0.19539	0.15284	0.57897	0.56645	0.54789	0.56918	0.57614	0.62256
		0.11776	0.18758	0.14503	0.083667	0.089087	0.084823	0.069627	0.045511	0.6061
		0.72435	0.72403	0.26488	0.24822	0.46268	0.35344	0.5947	0.59882	0.56076
		0.68724	0.68328	0.52902	0.53339	0.62275	0.60576	0.4146	0.41546	0.32381
		0.11407	0.077071	0.19182	0.16122	0.59456	0.58768	0.56984	0.62448	0.61784
		0.34739	0.25043	0.21687	0.2203	0.16459	0.15808	0.11741	0.10501	0.12712
		0.53963	0.18182	-0.13538	0.17217	0.13287	0.01483	0.082	0.0045376	0.234
		0.75694	0.75453	0.58469	0.59648	0.72867	0.6905	0.50459	0.52399	0.42381
		0.1007	0.1097	0.046798	0.018905	0.54429	0.56486	0.53048	0.54638	0.53923
		0.54772	0.46033	0.64854	0.68708	0.58415	0.68886	0.57955	0.59192	0.57501
		0.6099	0.29085	0.20719	-0.088446	-0.14028	-0.20669	-0.15564	0.15261	-0.12616
		0.70094	0.55307	0.43206	0.39594	0.25863	0.11982	0.14395	0.46562	0.42939
		0.73967	0.65201	0.55392	0.46511	0.37376	0.42332	0.41767	0.14988	0.095662
		0.68016	0.55449	0.44688	0.43656	0.30966	0.028409	-0.0015147	0.36161	0.31025
		0.16232	-0.096032	-0.10841	0.062017	0.1667	0.039874	0.039771	0.077815	0.055885
		0.12767	0.34598	0.26077	0.11958	0.10621	0.033705	0.01337	-0.009482	0.36829
		0.5863	0.44867	0.33037	0.29019	0.22124	0.16919	0.13328	0.34692	0.28319
		0.52938	0.44444	0.34583	0.23844	0.2574	0.25092	0.21977	0.20783	0.12982
		0.66884	0.52251	0.41219	0.41273	0.2863	0.068557	0.036149	0.36559	0.30765
		0.68592	0.50449	0.35452	0.31022	0.12221	0.17249	0.20034	0.55783	0.53475
		0.34134	0.14952	0.20619	0.14319	0.09772	-0.074414	-0.039936	-0.07785	-0.068672
		0.69066	0.54932	0.40481	0.34928	0.16559	0.22184	0.24543	0.56182	0.53356
		0.73555	0.74367	0.69344	0.7081	0.79302	0.77116	-0.081665	0.12242	0.12142
		0.72756	0.64764	0.60463	0.46095	0.50098	0.58494	0.53237	0.7232	0.76226
		0.77626	0.76264	0.38852	0.3902	0.61509	0.5263	0.67313	0.68588	0.65414
		0.23814	0.046674	-0.15802	0.18498	0.18499	-0.18524	0.37374	0.39952	-0.020556
		0.67677	0.69694	0.65765	0.66767	0.72396	0.71135	-0.054876	-0.06646	0.11829
		0.64342	0.39176	0.23621	0.23421	-0.047741	0.05657	0.093183	0.49786	0.46776
		0.69392	0.5519	0.43846	0.41534	0.28787	0.046854	0.073709	0.41463	0.3696
		0.69886	0.61201	0.53475	0.5254	0.45114	0.12072	0.10398	0.1625	0.082534
		0.76386	0.74714	0.45486	0.4607	0.643	0.5829	0.6202	0.63378	0.58495
		0.26506	0.21971	0.20382	0.56577	0.53693	0.55745	0.58201	0.53735	0.6604
		0.58201	0.46338	0.33365	0.33506	0.1909	0.11428	0.07841	0.40186	0.35175
		0.57123	0.35084	0.26804	-0.073008	-0.11996	0.24164	-0.21834	0.14497	0.065014
		0.27665	0.21707	0.19351	0.5813	0.55412	0.55619	0.58381	0.54478	0.66208
		0.4363	-0.12887	-0.056407	0.32664	0.30774	0.17434	0.23622	0.022876	0.3227
		-0.014658	0.060003	0.14646	0.025732	0.42636	0.42642	0.39954	0.42173	0.42323
		0.58385	0.42655	0.33235	0.21621	0.24359	0.22094	0.19111	0.18159	0.11211
		0.66672	0.52749	0.42048	0.42367	0.30035	0.088971	0.057505	0.34397	0.28297
		0.6083	0.37219	0.28901	-0.15693	-0.20465	0.17988	0.15208	0.13684	0.070462
		0.77084	0.76577	0.51514	0.52449	0.69556	0.63632	0.59762	0.6157	0.55153
		0.59677	0.56474	0.65757	0.66981	0.65335	0.66284	0.60459	0.60247	0.62945
		0.58762	0.37534	0.27718	-0.1432	-0.18295	0.2016	0.16833	0.22516	0.15522
		0.69956	0.58362	0.47561	0.44573	0.32987	0.07728	0.0998	0.41848	0.37111
		0.60123	0.46814	0.70456	0.74282	0.65225	0.74818	0.64851	0.65873	0.63521
		0.61479	0.41371	0.14652	0.1376	-0.19255	0.099999	0.00087926	-0.17587	-0.03291
		0.66302	0.66003	0.65794	0.65376	0.68105	0.5639	0.56801	0.60174	0.59761
		0.70743	0.67932	0.42774	0.42685	0.5528	0.52864	0.55569	0.5546	0.49904
		0.73317	0.74411	0.71561	0.67327	0.68311	0.22517	0.14786	0.31112	0.3767
		0.44718	0.056466	0.090628	0.41663	0.37465	0.34091	0.38773	0.25451	0.46964
		0.69163	0.54816	0.43692	0.41764	0.29433	0.02286	0.050901	0.39834	0.34993
		0.6389	0.55684	0.67979	0.72165	0.58052	0.72255	0.57299	0.58468	0.54985
		0.71623	0.70659	0.5796	0.58908	0.688	0.66954	0.39715	0.40923	0.29652
		0.64724	0.49143	0.32182	0.27025	-0.048387	0.20892	0.23721	0.60536	0.58338
		0.73349	0.61261	0.48464	0.36454	0.20942	0.48083	0.48321	0.27882	0.25381
		0.35361	0.36999	0.24842	0.13227	0.42223	0.38353	0.39335	0.3598	0.34295
		0.31335	0.34572	0.51109	0.5105	0.27693	0.26259	0.13364	0.1977	0.1801
		0.48426	0.24142	-0.1204	0.085977	0.060838	-0.091476	-0.026924	0.34033	0.18293
		0.27889	0.32352	0.16551	0.41206	0.43138	0.37292	0.36178	0.36742	0.39903
		0.073678	0.018677	0.10482	0.067393	0.63706	0.63143	0.62495	0.67328	0.66709
		0.33104	0.21082	0.17161	0.53799	0.51105	0.4766	0.51604	0.47156	0.59306
		0.080276	-0.050197	0.098102	0.38004	0.42711	0.35314	0.36148	0.37374	0.46389
		0.16941	0.42614	0.2673	0.50008	0.47704	0.47693	0.4989	0.49202	0.64246
		0.62902	0.66254	0.60427	0.61064	0.65721	0.64924	0.10632	0.11023	0.037003
		0.63863	0.65002	0.60268	0.60924	0.65594	0.65209	0.12008	0.1192	0.021766
		0.50096	0.49489	0.43208	0.42821	0.43569	0.46388	0.16767	0.15767	0.087273
		0.71643	0.66479	0.51727	0.55404	0.28306	0.52981	0.14426	0.14943	0.036531
		0.78565	0.77444	0.35717	0.35673	0.60916	0.494	0.66932	0.68461	0.65662
		0.68506	0.66263	0.61836	0.62389	0.58476	0.34054	0.33551	0.26352	0.33178
		0.47955	0.19285	0.26082	0.28114	0.25258	0.21864	0.17093	0.14363	-0.22899
		0.14812	0.16638	0.032409	0.020204	0.51604	0.52548	0.53165	0.52493	0.51283
		0.13648	-0.038427	-0.11149	0.10071	0.094686	0.082873	-0.036149	-0.087974	0.028229
		0.13497	0.40975	0.26555	0.56092	0.54506	0.55485	0.56963	0.57483	0.67913
		0.47767	0.52574	0.54399	0.54426	0.22536	0.25863	0.17373	0.17794	0.25047
		0.61224	0.69902	0.70821	0.70059	0.68305	0.65115	0.66115	0.66891	0.65681
		0.60235	0.4525	0.39926	0.24734	0.30118	0.33718	0.31329	0.10973	0.19263
		0.69493	0.48765	0.29029	0.15888	0.11537	0.3989	0.41953	0.59679	0.59403
		0.70631	0.41772	-0.1712	0.10475	0.35027	0.51943	0.55209	0.52437	0.54906
		0.66094	0.41816	0.19835	-0.093827	0.17894	0.31969	0.34737	0.65626	0.65143
		0.59173	0.43325	0.34175	0.2406	0.2617	0.20121	0.17414	0.15784	0.094777
		0.71018	0.66351	0.59972	0.58482	0.52933	0.11358	0.11004	0.038243	-0.043714
		0.61278	0.50381	0.57941	0.61207	0.51012	0.60804	0.42118	0.42793	0.37661
		0.53863	0.58228	0.64087	0.64716	0.5167	0.54486	0.29914	0.30351	0.3861
		0.12022	0.28781	0.19749	0.24386	0.23092	0.20501	0.19432	0.174	0.47562
		0.64458	0.68196	0.70875	0.71937	0.69759	0.71904	0.31884	0.31023	0.44166
		0.62781	0.44494	0.27172	0.25233	-0.026456	0.10569	0.14186	0.59026	0.56612
		0.25301	0.16285	0.53518	0.49003	0.53629	0.50121	0.56634	0.55944	0.55961
		0.77227	0.74752	0.26935	0.259	0.52008	0.41407	0.71709	0.72266	0.70628
		0.091109	0.049931	0.10709	0.31393	0.027551	0.013926	0.011446	0.050394	0.336
		0.69667	0.69316	0.44071	0.43884	0.56035	0.52061	0.49587	0.49619	0.43019
		0.71302	0.47823	0.26965	-0.07477	0.19832	0.50142	0.51714	0.53872	0.54742
		0.57206	0.62904	0.68584	0.69452	0.56743	0.59782	0.41217	0.40637	0.49551
		0.68571	0.67793	0.6746	0.68819	0.76298	0.74164	0.32524	0.29284	0.42549
		0.5984	0.46309	0.3456	0.33955	0.23668	0.14716	0.11098	0.36539	0.29826
		0.73067	0.72285	0.69064	0.70557	0.79194	0.77047	0.099926	0.051721	0.26432
		0.12828	0.16744	0.22582	0.1509	0.2407	0.21397	0.23353	0.30364	0.28717
		0.35755	0.38567	0.51207	0.51103	0.15971	0.12515	0.040148	0.13706	0.10199
		0.17989	0.1922	-0.060058	0.079161	0.47675	0.52666	0.52775	0.45767	0.44184
		0.35881	-0.061219	0.15176	0.27083	0.23021	0.038627	0.10119	0.037046	0.093883
		0.75442	0.61418	0.5132	0.34605	0.27168	0.60929	0.59362	0.34852	0.38491
		0.57255	0.33774	0.23563	-0.077648	-0.118	0.19304	-0.19603	0.24974	0.18287
		0.2023	-0.032341	0.10662	0.35405	0.34681	0.26208	0.27955	0.28317	0.29765
		0.68725	0.62573	0.55559	0.59193	0.35626	0.5824	0.35734	0.36039	0.29288
		0.71846	0.64796	0.58604	0.62938	0.40418	0.61112	0.22686	0.24129	0.13398
		0.71977	0.61859	0.51011	0.44854	0.33539	0.26433	0.2733	0.40045	0.35502
		0.69221	0.63955	0.48706	0.51617	0.25198	0.49855	0.22752	0.22499	0.13954
		0.73148	0.53712	0.44379	0.17502	0.17156	0.67644	0.65191	0.6438	0.66084
		0.63967	0.72624	0.74025	0.7243	0.74191	0.37345	0.44609	0.23264	0.13875
		0.74285	0.72715	0.69976	0.71493	0.80029	0.77543	0.15707	0.12146	0.316
		0.32532	0.53678	0.58715	0.53987	0.54883	0.6467	0.65205	0.67015	0.67294
		0.17963	0.07079	0.030238	0.10728	0.083761	0.21585	0.10305	0.093289	0.1284
		0.27294	0.26099	0.20785	0.18802	0.29131	0.27701	0.28977	0.35551	0.35891
		0.56982	0.60316	0.5227	0.52641	0.40374	0.43763	0.10192	0.078279	0.18153
		0.68954	0.74393	0.75008	0.74717	0.77684	0.51377	0.55668	0.50523	0.46617
		0.56606	0.61322	0.63528	0.64141	0.40655	0.43946	0.34695	0.33994	0.42285
		0.4298	0.44769	0.48789	0.48724	0.19604	0.16661	0.078674	0.17283	0.12679
		0.37411	0.094038	0.12971	0.48293	0.43793	0.39897	0.44557	0.27169	0.5155
		0.72785	0.44744	0.29575	0.067607	0.15165	0.63878	0.64093	0.36305	0.36306
		0.044679	0.35798	0.075035	0.1992	0.097794	0.37505	0.38986	0.47647	0.51677
		0.63701	0.64661	0.65544	0.66478	0.7031	0.70371	0.11897	0.11286	0.25351
		0.17577	0.28789	0.19956	0.48257	0.43163	0.46567	0.45614	0.33532	0.57789
		0.74656	0.75733	0.63907	0.65242	0.76049	0.72754	0.3476	0.37754	0.21943
		0.50719	0.6268	0.65639	0.66667	0.58199	0.56477	0.5915	0.54529	0.51231
		0.61564	0.47201	0.43546	0.31456	0.37724	0.37161	0.35245	0.23471	0.30603
		0.50171	0.46227	0.68017	0.68864	0.55985	0.57404	0.64987	0.66441	0.67351
		0.11848	0.17436	0.039769	0.074688	0.55264	0.53981	0.53225	0.57385	0.57588
		0.10769	0.15291	0.15529	0.30186	0.3238	0.31207	0.29287	0.31107	0.13974
		0.72035	0.72007	0.72591	0.74039	0.80744	0.79208	0.24796	0.22067	0.40834
		0.088799	0.22855	0.050237	0.44207	0.47106	0.44318	0.4184	0.43045	0.6451
		0.13905	0.19739	0.011361	0.43619	0.47039	0.44044	0.41724	0.43334	0.6436
		0.483	0.10333	0.15868	0.33131	0.23898	0.30946	0.33573	0.12075	0.36001
		0.13701	0.21675	0.02213	0.44491	0.47744	0.45059	0.42819	0.44411	0.65164
		0.1694	0.26917	0.083007	0.12239	0.42949	0.45545	0.38163	0.41249	0.42526
		0.67729	0.70722	0.70414	0.64604	0.68815	0.17658	0.055905	0.45817	0.52669
		0.42697	0.27435	0.69076	0.69431	0.66421	0.71076	0.68972	0.69922	0.69407
		0.6839	0.27115	-0.034427	0.30796	0.41213	0.3713	0.39488	0.20109	0.23516
		0.37072	0.4284	0.63775	0.62272	0.21285	0.24743	0.48037	0.46374	0.47117
		0.69377	0.74074	0.7402	0.70711	0.74492	0.038931	0.16093	0.22001	0.31351
		0.30119	0.23563	0.22452	0.56213	0.52579	0.54335	0.57664	0.48785	0.64483
		0.46062	0.51147	0.54815	0.54907	0.29297	0.33063	0.14245	0.1461	0.22567
		0.52664	0.34106	0.0021529	-0.020213	-0.07287	-0.020942	-0.07728	0.0015245	0.13823
		0.46683	0.49861	0.62449	0.63026	0.23345	0.27707	0.42638	0.37516	0.41379
		0.52257	0.5833	0.64089	0.64644	0.43672	0.46745	0.33146	0.3375	0.41171
		0.15624	0.12558	0.53167	0.43016	0.44945	0.45182	0.54406	0.54567	0.51896
		0.55897	0.61045	0.60731	0.61156	0.40441	0.43545	0.23069	0.22825	0.31906
		0.044679	0.35798	0.075035	0.1992	0.097794	0.37505	0.38986	0.47647	0.51677
		0.68814	0.29243	-0.030067	0.17552	0.37619	0.3635	0.40038	0.52726	0.54243
		0.0042358	0.18408	0.21667	0.25328	0.16997	0.36554	0.35838	0.3704	0.3554
		0.066579	0.27648	0.080185	0.46909	0.4933	0.47205	0.44946	0.45909	0.667
		0.6192	0.67574	0.68665	0.69557	0.60264	0.62838	0.34907	0.34052	0.45005
		0.031953	0.32778	0.14797	0.52558	0.51279	0.52629	0.50848	0.48785	0.69315
		0.77184	0.72576	0.149	0.18632	0.22377	0.038139	0.58712	0.58147	0.64396
		0.10797	0.1169	0.24024	0.22152	0.48707	0.47997	0.45439	0.50628	0.50023
		0.50843	0.54713	0.58608	0.58989	0.31348	0.35533	0.23648	0.22995	0.31431
		0.094188	0.42394	0.216	0.53807	0.51554	0.51898	0.53839	0.53646	0.68877
		0.57197	0.30353	0.20339	-0.045629	-0.092464	-0.22743	-0.16719	0.25517	0.18944
		0.42869	0.16282	0.17805	0.43446	0.37504	0.40542	0.44834	0.30366	0.49651
		0.64282	0.66918	0.50835	0.51181	0.59162	0.57536	0.35652	0.36162	0.26583
		0.64336	0.66148	0.71691	0.72747	0.68879	0.7076	0.41749	0.41901	0.5214
		0.57513	0.52932	0.54649	0.57487	0.41868	0.57922	0.48582	0.48572	0.451
		0.67297	0.40563	0.23288	0.18114	0.021661	0.19407	0.22384	0.57794	0.55688
		0.10638	0.20115	0.031171	0.44805	0.48029	0.44963	0.42675	0.44021	0.64902
		0.58925	0.42435	0.33128	0.23129	0.27255	0.24321	0.2101	0.20753	0.12185
		0.59768	0.42567	0.35013	0.21943	0.26813	0.27843	0.24898	0.084509	-0.011425
		0.67613	0.71218	0.62201	0.62981	0.6628	0.661	0.0031629	-0.019605	0.1439
		0.11572	0.1899	0.016308	0.43566	0.4688	0.43609	0.41202	0.42454	0.63956
		0.20271	0.24006	0.10376	-0.047651	0.51521	0.50095	0.50823	0.51208	0.50071
		0.4151	0.44948	0.53024	0.53006	0.078166	0.044251	-0.057587	0.033362	-0.013218
		0.49523	0.53655	0.55805	0.55984	0.29356	0.33396	0.15756	0.15471	0.24143
		0.46034	0.027987	0.017185	0.37609	0.35485	0.28675	0.33389	0.31707	0.43686
		0.5458	-0.1586	0.006491	0.057098	-0.088992	-0.03686	-0.015317	0.45838	0.27421
		0.72257	0.40367	-0.16573	0.17255	0.38121	0.55064	0.57618	0.28808	0.32425
		0.047707	0.26783	0.087614	0.47396	0.49469	0.47477	0.45245	0.46068	0.66835
		0.57274	0.61901	0.52428	0.52442	0.41354	0.44143	0.0051747	-0.0015625	0.10609
		0.14511	0.12746	0.22338	0.19822	0.54973	0.54641	0.53698	0.58502	0.57682
		0.058559	0.38139	0.15759	0.52529	0.52234	0.52891	0.51057	0.51084	0.68913
		0.16625	0.4991	0.54718	0.43961	0.46893	0.55377	0.55901	0.51405	0.50252
		0.63758	0.68802	0.66728	0.67699	0.60699	0.62826	0.39213	0.37292	0.47359
		0.19447	0.21843	0.22149	0.60022	0.56057	0.57474	0.60164	0.50929	0.68551
		0.70536	0.7167	0.72182	0.7358	0.79934	0.7829	0.37475	0.34286	0.49913
		0.57477	0.62628	0.6334	0.63933	0.54227	0.56934	0.19055	0.19262	0.2979
		0.64984	0.66624	0.66334	0.67294	0.71302	0.71162	0.075643	0.069851	0.22526
		0.30525	0.31117	0.30269	0.49782	0.46511	0.49596	0.51857	0.49536	0.63106
		0.73488	0.72098	0.21855	0.22441	0.49295	0.30491	0.28831	0.33287	0.274
		0.70757	0.71858	0.67673	0.68835	0.74215	0.72597	0.18388	0.16121	0.31838
		0.58341	0.60956	0.61466	0.62077	0.60759	0.63093	0.092762	0.094545	0.21107
		0.48827	0.54321	0.52756	0.42171	0.3653	0.16829	0.10196	0.37174	0.40729
		0.55593	0.61442	0.65531	0.66165	0.46352	0.49465	0.34067	0.34213	0.42616
		0.40234	0.067226	0.022284	0.44097	0.42543	0.35253	0.395	0.3805	0.47034
		0.26704	0.25871	0.4387	0.42277	0.44066	0.42593	0.30768	0.37768	0.36434
		0.7159	0.71159	0.69901	0.62983	0.67514	0.32814	0.22866	0.55735	0.62411
		0.76292	0.73698	0.261	0.24601	0.49754	0.38297	0.6717	0.67477	0.65097
		0.31782	0.33157	0.54208	0.53487	0.23336	0.23227	-0.10495	-0.10308	-0.097903
		0.45513	0.42546	0.25737	0.27896	-0.0018327	0.17542	0.20489	0.17523	0.18144
		0.66684	0.32466	-0.19403	0.14735	-0.0092008	0.18459	0.20135	0.3032	0.27764
		0.048422	-0.064239	-0.028616	0.15239	0.050504	0.097197	0.095136	0.071581	0.095132
		0.66553	0.69117	0.72049	0.73173	0.70015	0.71702	0.46129	0.45242	0.55924
		0.63819	0.45272	0.31536	-0.073666	0.068364	0.5122	0.49947	0.33571	0.32259
		0.23973	0.1599	-0.13593	0.31287	0.35481	0.31624	0.28153	0.29403	0.54289
		0.62469	0.40636	0.31789	0.23992	0.25895	0.18836	0.158	0.18583	0.11167
		0.67331	-0.15878	0.16746	0.47393	0.62252	0.23327	0.27908	0.28669	0.3506
		0.769	0.7339	0.083069	0.12972	0.27153	-0.038713	0.65547	0.64346	0.69074
		0.40023	0.53773	0.48812	0.47129	0.24964	0.28012	0.29132	0.32699	0.32786
		0.26807	0.2573	0.026405	0.035925	0.1254	0.0911	0.18011	0.18648	0.16816
		0.46984	0.6461	0.63626	0.63994	-0.17752	0.29096	0.27326	0.27939	0.27003
		0.74093	0.75445	0.58519	0.59832	0.72867	0.66366	0.10636	0.1681	0.0077683
		0.69049	0.75191	0.75527	0.7374	0.77075	0.26843	0.35603	0.11657	0.011356
		0.38286	0.18193	-0.03417	-0.0074151	-0.077255	-0.1035	-0.064602	0.42534	0.38367
		0.68105	0.65252	0.48128	0.49464	0.62118	0.5669	-0.029908	0.079724	0.036016
		0.46273	-0.10516	-0.058015	0.32972	0.30327	0.1662	0.23331	0.089754	0.34725
		0.69745	0.71798	0.68764	0.68134	0.65446	0.29727	0.31812	0.32	0.29383
		0.3019	0.18829	0.15313	0.44935	0.42458	0.36146	0.40157	0.31238	0.47611
		0.26243	0.10454	0.16771	0.24742	0.29788	0.24803	0.20528	0.22272	0.49414
		0.6545	0.54081	0.51536	0.33159	0.40381	0.48862	0.43083	0.68928	0.71668
		0.66808	0.38156	-0.11546	0.097836	0.35499	0.42694	0.46804	0.6323	0.64869
		0.3275	0.32297	0.040733	0.032143	0.24917	0.24228	0.21903	0.22166	0.02768
		0.75667	0.7495	0.48696	0.49208	0.65477	0.60107	0.61446	0.62294	0.56512
		0.61121	0.24013	-0.063636	-0.11921	0.12263	0.10911	0.14255	0.49119	0.44076
		0.46328	0.161	0.23604	0.25557	0.23976	0.19104	0.18605	0.15987	-0.20332
		0.27039	0.12687	0.14489	0.51437	0.4725	0.47387	0.50044	0.42614	0.60913
		0.67998	0.70422	0.68394	0.6561	0.67319	0.093869	0.1564	0.050476	0.0046657
		0.0088148	-0.098266	-0.0046908	0.14821	0.38431	0.41007	0.40692	0.23061	0.22793
		0.67653	0.44945	0.27238	0.21191	0.018666	0.22687	0.25479	0.58413	0.56702
		0.31642	0.3785	0.56321	0.51344	0.031445	0.0049212	0.22801	0.197	-0.20722
		0.50063	0.077373	0.33315	0.51213	0.62137	0.20635	0.16015	0.1461	0.22761
		0.69888	0.72664	0.67972	0.69174	0.75882	0.73943	-0.029002	-0.058927	0.15554
		0.0017596	0.30116	0.116	0.48851	0.49167	0.48664	0.46485	0.45605	0.6734
		0.76904	0.75975	0.52368	0.53397	0.69972	0.64519	0.57387	0.59388	0.52459
		0.55794	0.70993	0.73041	0.74276	0.65704	0.64957	0.67424	0.6542	0.62613
		0.091796	0.32317	0.19432	0.5386	0.49847	0.52806	0.52534	0.47349	0.68353
		0.72469	0.47039	0.26537	0.0092661	0.25363	0.59793	0.60502	0.26701	0.29045
		0.28627	0.24864	0.25795	0.53799	0.49122	0.53718	0.56353	0.43864	0.63801
		0.62839	-0.17637	0.16562	0.38506	0.56767	-0.16088	0.22011	0.5691	0.60784
		0.10303	0.43656	0.46317	0.39452	0.42032	0.49377	0.49922	0.45249	0.43885
		0.77851	0.7748	0.47677	0.48341	0.67651	0.59653	0.6081	0.62624	0.5715
		0.32385	-0.066897	-0.11129	0.38429	0.37532	0.2779	0.31046	0.30352	0.39654
		0.30127	0.31049	0.43728	0.43271	0.33882	0.31771	0.27639	0.35733	0.3353
		0.24543	0.1926	0.21846	0.54896	0.49361	0.51748	0.55	0.39328	0.62435
		0.36477	0.41052	0.47464	0.4712	-0.022299	-0.056161	-0.078451	0.00047928	-0.037102
		0.67262	0.6922	0.71266	0.72425	0.73899	0.75618	0.27568	0.26709	0.41327
		0.69797	0.74658	0.7482	0.72405	0.75225	0.17981	0.27729	0.042671	0.15771
		0.5042	0.13441	0.38443	0.57238	0.67518	0.27324	0.22864	-0.05402	0.15794
		0.68994	0.37932	0.28254	0.08295	0.049914	0.56105	0.54358	0.63843	0.64027
		0.68186	0.27627	0.0046633	0.33954	0.50662	0.39343	0.42289	0.079883	0.14058
		-0.014114	0.28709	0.10114	0.4776	0.48921	0.47521	0.45251	0.45139	0.66568
		0.72121	0.51312	0.32241	0.12175	0.14709	0.53715	0.54791	0.42763	0.43774
		0.67793	0.70931	0.65823	0.66825	0.72725	0.70947	-0.042138	-0.060338	0.12937
		0.49784	0.34208	0.3948	0.5191	0.53078	0.34819	0.36464	0.43687	0.45972
		0.16628	0.1829	0.38667	0.37377	0.43895	0.43228	0.30339	0.35269	0.35237
		0.53092	0.19536	-0.076517	0.12742	0.10034	-0.01415	0.05497	0.311	-0.043416
		-0.036698	0.32206	0.10807	0.47843	0.4977	0.48223	0.45956	0.46693	0.67162
		0.5699	0.61292	0.64872	0.65518	0.53614	0.5621	0.27186	0.27704	0.36884
		0.68396	0.55957	0.45615	0.44635	0.32798	0.041252	-0.015367	0.34103	0.28561
		0.56867	0.2714	-0.12349	-0.057026	-0.085029	-0.16636	-0.1113	0.42607	0.34442
		0.64052	0.66215	0.61216	0.61908	0.66654	0.6596	0.10369	0.10561	0.043758
		0.67467	0.63095	0.61516	0.49236	0.55286	0.4276	0.35019	0.66044	0.7013
		0.20921	0.30127	0.21117	0.55402	0.51833	0.5452	0.54356	0.46759	0.64584
		0.6838	0.31212	-0.0043597	0.27894	0.49486	0.38692	0.43051	0.51689	0.55594
		0.19118	0.37355	0.26837	0.54366	0.51522	0.53332	0.5553	0.5329	0.68978
		0.67895	0.64725	0.27533	0.28409	0.46531	0.37184	0.27884	0.31456	0.25401
		0.62272	0.57649	0.54112	0.5798	0.41941	0.55596	0.16613	0.19445	0.13684
		0.7148	0.53817	0.40334	0.33054	0.16849	0.27002	0.28557	0.43716	0.40794
		0.76451	0.7622	0.59779	0.6114	0.74848	0.70572	0.4561	0.48614	0.37086
		0.6677	0.50324	0.39596	0.17976	0.13149	0.56286	0.54536	0.41847	0.41037
		0.55213	-0.080013	0.24434	0.42844	0.58012	0.027553	-0.045335	0.52247	0.58146
		0.67113	0.27717	-0.06142	0.073534	0.2653	0.34525	0.37441	0.42023	0.42171
		0.72094	0.59317	0.45218	0.33247	0.14281	0.45243	0.45896	0.36128	0.34577
		0.60425	0.65897	0.67215	0.68004	0.5735	0.60003	0.30347	0.3001	0.40642
		0.57959	0.5895	0.5311	0.53303	0.56434	0.57219	0.15138	0.14455	0.040916
		0.68873	0.51999	0.47424	0.24332	0.31688	0.57934	0.53471	0.72726	0.75311
		0.68399	0.5368	0.46379	0.46474	0.39427	0.1564	0.13831	0.071704	-0.0057311
		0.072317	0.081795	0.14037	0.12217	0.36488	0.34878	0.37672	0.43581	0.42443
		0.72506	0.68255	0.65672	0.55458	0.60429	0.48237	0.40968	0.65705	0.70871
		0.62306	-0.025971	0.2593	0.54483	0.64727	-0.024492	-0.07189	0.10805	0.22447
		0.27346	0.27228	0.28014	0.5304	0.48421	0.52625	0.55319	0.43468	0.6376
		0.46028	0.48659	0.44035	0.43839	0.12488	0.11264	0.028749	0.088409	0.04303
		0.11673	-0.046404	-0.063126	-0.0068903	-0.026333	-0.066934	-0.12286	-0.15377	0.47192
		0.23678	0.20912	0.078883	0.0552	0.48926	0.48097	0.503	0.55322	0.54987
		0.70895	0.47347	0.30946	0.19893	0.011176	0.35272	0.36747	0.42319	0.40937
		0.21255	0.49396	0.57325	0.44827	0.48501	0.55726	0.56187	0.50948	0.49604
		0.40917	-0.10697	-0.012856	0.30335	0.28492	0.15384	0.21503	-0.12478	0.1912
		0.4396	0.49261	0.64519	0.6523	0.40388	0.43377	0.50577	0.51179	0.54786
		0.58888	0.21296	-0.083862	0.24854	0.2518	0.35304	0.34365	0.42378	0.43604
		0.6492	0.61599	0.6946	0.70745	0.741	0.74693	0.58276	0.57587	0.63468
		0.70172	0.72499	0.6567	0.66885	0.74708	0.72735	0.15165	0.18138	0.018802
		0.37093	-0.085794	0.17556	0.30176	0.26534	0.091308	0.14709	0.096672	0.14052
		0.69025	0.5715	0.3824	0.42777	0.2786	0.35554	0.34737	0.31462	0.37528
		0.7653	0.72933	0.30568	0.31389	0.56278	0.42801	0.40839	0.44685	0.39435
		0.10965	0.23753	-0.0062569	-0.048004	-0.082992	0.27189	0.20248	0.2724	0.25826
		0.71639	0.5738	0.43766	0.35073	0.19301	0.33918	0.35316	0.4856	0.4564
		0.57627	0.62921	0.60139	0.60598	0.54651	0.57296	0.0682	0.069294	0.18634
		0.67147	0.74159	0.7537	0.74011	0.77203	0.3892	0.46223	0.26866	0.17609
		0.30616	0.54165	0.59803	0.5313	0.54705	0.65352	0.65627	0.65466	0.65493
		0.44491	0.59381	0.58941	0.60958	0.58668	0.65257	0.66513	0.67107	0.65334
		0.02029	0.4401	0.17716	0.4826	0.48128	0.46353	0.47344	0.47753	0.642
		0.22586	-0.090564	-0.054794	0.27584	0.24964	0.17256	0.19677	0.11281	0.2023
		0.70527	0.55135	0.3966	0.30834	0.099042	0.33137	0.34926	0.53031	0.51203
		0.69368	0.49042	0.33009	0.25111	-0.064832	0.26865	0.29221	0.57482	0.55161
		0.32768	0.42515	0.40561	0.33242	0.16966	0.14323	-0.13859	0.31293	0.31891
		0.63347	0.2465	0.010457	0.12368	0.31986	0.2619	0.30506	0.62797	0.62962
		0.69403	0.69583	0.54356	0.5482	0.63838	0.6087	0.33991	0.34361	0.24015
		0.62157	0.53436	0.6984	0.73898	0.62596	0.74051	0.58409	0.59808	0.56512
		0.44014	0.15997	-0.059408	0.25563	0.24236	0.11567	0.1749	-0.13882	0.19989
		0.43209	0.11673	0.35892	0.52015	0.56765	0.28392	0.24016	0.15327	0.23376
		0.7573	0.73982	0.63416	0.6485	0.76299	0.73383	0.3358	0.36353	0.21293
		0.30587	0.30299	0.45726	0.44319	0.33516	0.30583	0.23064	0.32521	0.3004
		0.31625	0.15745	0.068247	0.23438	0.10661	0.29747	0.27577	0.058036	0.011906
		0.14384	0.4846	0.51853	0.42267	0.45139	0.53127	0.53644	0.48986	0.47724
		0.044679	0.35798	0.075035	0.1992	0.097794	0.37505	0.38986	0.47647	0.51677
		0.22264	0.29344	0.17931	0.18199	0.59956	0.61439	0.62257	0.47185	0.4709
		0.77086	0.73959	0.070435	0.093162	0.32873	-0.049367	0.52211	0.52655	0.5871
		0.60553	0.41746	0.17041	0.20013	0.097852	0.10389	0.36722	0.34275	0.36294
		0.67345	0.58982	0.65499	0.69609	0.5301	0.69338	0.49371	0.50396	0.44986
		0.7339	0.68061	0.60038	0.53582	0.46019	0.33127	0.31789	0.035155	-0.034268
		0.7676	0.73891	0.065376	0.086924	0.33777	-0.032894	0.44917	0.45665	0.51768
		0.27312	0.2144	-0.030446	0.090056	0.39332	0.48555	0.48109	0.29024	0.2669
		0.68444	0.4763	0.28332	0.17204	0.083202	0.35243	0.37585	0.62139	0.61158
		0.0028752	0.2178	0.089031	0.46431	0.46329	0.45492	0.43284	0.37	0.61238
		0.49147	0.64424	0.67078	0.6694	0.61572	0.68128	0.69614	0.70039	0.68033
		0.73494	0.68361	0.11015	0.098502	0.3568	0.23047	0.54112	0.55867	0.53452
		0.64964	0.64145	0.47316	0.47316	0.55013	0.54181	0.39841	0.39432	0.31705
		0.63957	0.61392	0.52417	0.51236	0.39748	0.056796	0.043404	0.23064	0.17943
		0.71121	0.72421	0.71677	0.66171	0.70538	0.22303	0.10684	0.47026	0.54666
		0.50809	0.65728	0.69174	0.684	0.62631	0.68578	0.70132	0.70451	0.68392
		0.29692	0.29361	0.42437	0.40893	0.36839	0.34414	0.30792	0.39462	0.37202
		0.52087	0.29277	-0.058444	-0.012438	0.18078	-0.022431	-0.055669	0.58373	0.58852
		0.24976	0.23097	0.37983	0.35961	0.47315	0.45543	0.39708	0.47423	0.4592
		0.61725	0.54559	0.20691	0.18958	0.29015	0.28837	0.49808	0.48877	0.45487
		0.044679	0.35798	0.075035	0.1992	0.097794	0.37505	0.38986	0.47647	0.51677
		0.62735	0.51555	0.70724	0.74835	0.64151	0.7513	0.61307	0.62626	0.59615
		0.68313	0.5711	0.64583	0.69066	0.56405	0.68015	0.34977	0.37326	0.29732
		0.71983	0.61997	0.0092393	0.0079901	0.28869	0.088689	0.31926	0.33959	0.32491
		0.4216	0.22681	-0.036573	-0.086811	-0.014656	0.12332	0.10934	0.48799	0.47387
		0.41539	-0.043767	0.0045432	0.40277	0.39091	0.29885	0.34774	0.23483	0.4752
		0.78677	0.76364	0.12127	0.10142	0.46252	0.26654	0.68992	0.69831	0.69478
		0.66887	0.66694	0.53031	0.53389	0.61064	0.59664	0.35286	0.35153	0.25547
		0.74412	0.73857	0.57862	0.58919	0.71079	0.67998	0.49083	0.50513	0.40549
		0.72443	0.6982	-0.026762	0.022416	0.35937	0.097439	0.31281	0.32866	0.31149
		0.67237	0.67606	0.68104	0.68383	0.69623	0.51524	0.53413	0.52115	0.50183
		0.12864	0.47088	0.50177	0.41436	0.44177	0.52093	0.52621	0.48007	0.46727
		0.054648	0.27742	0.15045	0.47775	0.44284	0.47224	0.4481	0.38673	0.62737
		0.74617	0.64499	0.54735	0.43755	0.36036	0.49324	0.48373	0.011607	-0.046321
		0.63542	0.7399	0.75652	0.76017	0.75132	0.5972	0.63603	0.58055	0.53877
		0.43087	0.2283	0.70483	0.69902	0.68279	0.71533	0.69654	0.7069	0.70182
		0.71207	0.62987	0.59982	0.45686	0.51731	0.52961	0.46727	0.70575	0.74709
		0.044679	0.35798	0.075035	0.1992	0.097794	0.37505	0.38986	0.47647	0.51677
		0.50134	0.25525	0.011043	0.10114	0.22279	-0.0073938	-0.051882	0.5756	0.58768
		0.60527	0.47176	0.31157	0.20379	0.016806	0.28073	0.28909	0.31746	0.31844
		0.044679	0.35798	0.075035	0.1992	0.097794	0.37505	0.38986	0.47647	0.51677
		0.5879	0.22779	0.045925	0.17991	0.36071	0.20801	0.25712	0.63941	0.64528
		0.28253	0.15362	0.048329	0.20726	0.21401	0.18532	0.19695	0.13789	-0.066262
		0.56253	0.13268	0.3955	0.59824	0.70226	0.28599	0.23736	0.155	0.26209
		0.63595	0.35476	0.06522	0.077457	-0.073652	-0.032597	0.34672	0.33531	0.35891
		0.67367	0.64688	0.36218	0.35487	0.473	0.44728	0.51916	0.51416	0.46353
		0.28698	0.12862	0.55765	0.50165	0.54116	0.51204	0.57198	0.56454	0.56768
		0.63639	0.5025	0.42822	0.46572	0.38938	0.4301	-0.017526	0.0064345	-0.076359
		0.75433	0.70103	0.10567	0.12077	0.28481	0.024592	0.33844	0.349	0.41344
		0.49486	0.63833	0.66294	0.68028	0.62455	0.64926	0.66773	0.66433	0.64156
		0.044679	0.35798	0.075035	0.1992	0.097794	0.37505	0.38986	0.47647	0.51677
		0.044679	0.35798	0.075035	0.1992	0.097794	0.37505	0.38986	0.47647	0.51677
		0.58084	0.3298	-0.12599	-0.078045	0.13834	0.18073	0.2136	0.62638	0.60942
		0.7637	0.72401	-0.026168	0.016399	0.38826	0.13907	0.46924	0.47955	0.47979
		0.75077	0.69638	0.33664	0.36678	-0.025819	0.30482	0.2188	0.22226	0.31819
		0.49271	0.48104	0.063428	-0.14969	-0.17787	-0.1552	0.095736	-0.15881	-0.049781
		0.58792	0.62412	0.65671	0.64122	0.67992	0.44107	0.48521	0.37492	0.32246
		0.27468	0.45324	0.35681	0.38488	0.42514	0.59377	0.57155	0.60175	0.58527
		0.14266	0.29489	0.03167	0.044391	0.11696	0.32679	0.24029	0.31393	0.29358
		0.73951	0.69673	0.036879	0.036774	0.37599	0.13007	0.34495	0.3822	0.34713
		0.6022	0.70559	0.73054	0.73202	0.71873	0.59399	0.63106	0.57673	0.53462
		0.73483	0.65853	0.42875	0.46303	0.13875	0.42646	0.01899	0.020512	-0.089309
		0.71706	0.73349	0.70576	0.72002	0.7962	0.77387	0.17182	0.12593	0.33161
		0.044679	0.35798	0.075035	0.1992	0.097794	0.37505	0.38986	0.47647	0.51677
		0.75684	0.73344	0.13979	0.16284	0.27333	0.063916	0.39131	0.39872	0.46557
		0.39437	0.43307	0.61899	0.62827	0.4438	0.47114	0.51044	0.51141	0.53513
		0.70936	0.6499	0.61285	0.47847	0.51619	0.54782	0.48935	0.7187	0.75433
		0.26202	0.24242	0.25689	0.42866	0.24161	0.37291	0.3945	0.44989	0.48223
		0.39264	0.019452	0.096033	0.34393	0.27288	0.15629	0.17061	0.22034	0.23402
		-0.035241	0.073526	0.15586	-0.029281	0.28577	0.26611	0.21707	0.2654	0.25835
		0.70286	0.70013	0.6863	0.60945	0.65757	0.35317	0.25828	0.58004	0.63639
		0.74981	0.68647	0.62381	0.54287	0.52905	0.42483	0.39428	0.2905	0.35095
		0.74724	0.60751	0.49863	0.32067	0.24398	0.62111	0.6088	0.2595	0.28931
		0.76942	0.76667	0.20785	0.20059	0.51092	0.31805	0.54793	0.574	0.53915
		0.63539	0.60727	0.028547	0.037772	0.30091	0.072497	0.092434	0.13506	0.094628
		0.74844	0.62096	0.53204	0.35201	0.32104	0.6493	0.62669	0.51283	0.54274
		0.61266	0.48233	0.70604	0.74578	0.64722	0.74969	0.63343	0.64555	0.62099
		0.49111	0.61608	0.64543	0.61363	0.62775	0.68321	0.69325	0.70576	0.69076
		0.58166	0.58867	0.71665	0.72726	0.65029	0.66757	0.66342	0.66785	0.70398
		0.64539	0.66726	0.66815	0.60506	0.65783	0.073007	0.040422	0.30644	0.3748
		0.75358	0.72525	0.33331	0.3443	0.57722	0.43517	0.26388	0.31331	0.24083
		0.6727	0.6428	0.16555	0.17388	0.40963	0.21488	0.062344	0.10808	0.053976
		0.66315	0.70035	0.6688	0.61131	0.59643	0.22441	0.15339	0.38294	0.42753
		0.68994	0.57164	0.53021	0.33566	0.39893	0.57354	0.52329	0.73575	0.76241
		0.73672	0.69495	0.05446	0.063076	0.29565	-0.050758	0.40336	0.41301	0.46749
		0.71546	0.72187	0.70585	0.64147	0.67851	0.3338	0.2376	0.5494	0.61213
		0.66884	0.66751	0.15432	0.16019	0.40514	0.20353	0.13386	0.17893	0.12123
		0.70958	0.72063	0.71097	0.65112	0.69342	0.26717	0.15795	0.51112	0.58134
		0.071794	0.084864	0.037692	-0.022254	0.54732	0.5307	0.51235	0.54658	0.54706
		0.63931	0.2217	-0.091748	0.28212	0.25045	0.30398	0.29204	0.27656	0.29554
		0.64885	0.69634	0.68383	0.62318	0.64403	0.20022	0.1008	0.44805	0.49767
		0.70343	0.73088	0.47385	0.4823	0.62949	0.53167	0.10352	0.15492	-0.031209
		0.28545	0.15506	0.52758	0.49682	0.54749	0.50416	0.55437	0.54003	0.52663
		0.73109	0.68954	-0.0090331	0.0073689	0.35123	0.094857	0.32935	0.34485	0.33246
		0.69962	0.73867	0.71395	0.67819	0.67786	0.11625	0.030942	0.24554	0.30382
		0.76624	0.75931	0.12565	0.11476	0.45995	0.24148	0.5601	0.58527	0.55751
		0.7292	0.58778	0.53081	0.43814	0.44885	0.27311	0.24529	0.21461	0.26162
		0.62049	0.25218	0.005925	0.28097	0.41441	0.32365	0.35781	0.33017	0.36048
		0.75665	0.73854	0.17392	0.17514	0.48243	0.28168	0.42487	0.46159	0.41889
		0.69926	0.58491	0.55018	0.3722	0.441	0.5516	0.49658	0.71992	0.75356
		0.75503	0.64331	0.5756	0.4391	0.43121	0.57237	0.54012	0.54378	0.58627
		0.71542	0.66682	0.42585	0.45722	0.13166	0.43069	0.11009	0.10616	0.0074662
		0.73665	0.73626	0.095888	0.089384	0.41812	0.18871	0.4489	0.48042	0.44148
		0.76938	0.71245	0.12631	0.12354	0.44172	0.25497	0.48291	0.51066	0.48478
		0.40136	-0.049656	0.033808	0.28724	0.21931	0.081783	0.094408	0.13923	0.14655
		0.58131	0.19165	0.40329	0.62807	0.69456	0.34081	0.31487	0.21414	0.13009
		0.68139	0.24036	0.049486	0.39628	0.53	0.35256	0.38586	0.2279	0.28257
		0.58862	0.48149	0.45977	0.26025	0.3393	0.44561	0.39091	0.64667	0.66418
		0.78144	0.75083	0.14583	0.13749	0.47634	0.28414	0.59259	0.61547	0.59619
		0.71052	0.67568	0.38337	0.39841	0.58191	0.46343	0.015939	-0.045481	0.047212
		0.75384	0.71951	0.38368	0.42449	0.03025	0.36345	0.26968	0.26413	0.3633
		0.044679	0.35798	0.075035	0.1992	0.097794	0.37505	0.38986	0.47647	0.51677
		0.77569	0.73551	0.065513	0.054149	0.42326	0.18359	0.51073	0.53026	0.5147
		0.50552	0.68637	0.70795	0.7145	0.57838	0.58027	0.61162	0.56351	0.52807
		0.24166	0.30818	0.16952	0.15865	0.59655	0.60571	0.6069	0.51086	0.50616
		0.74939	0.75378	0.35671	0.36307	0.58923	0.44871	0.3579	0.40015	0.32598
		0.64451	0.69518	0.68773	0.62861	0.65437	0.16152	0.052936	0.43118	0.48743
		0.6535	0.6961	0.68981	0.68707	0.70382	0.43309	0.46087	0.44697	0.42694
		0.75031	0.7475	0.25372	0.257	0.52797	0.35623	0.41887	0.45633	0.40276
		0.77035	0.72905	0.070975	0.090729	0.32443	-0.046026	0.48989	0.49601	0.55801
		0.72133	0.65426	0.45869	0.47424	0.63116	0.54256	0.11756	0.070219	0.15457
		0.56424	0.67607	0.68038	0.642	0.57599	0.152	0.23636	0.092186	0.16907
		0.044679	0.35798	0.075035	0.1992	0.097794	0.37505	0.38986	0.47647	0.51677
		0.6407	0.6967	0.69878	0.64748	0.68372	0.044521	0.07797	0.34204	0.41386
		0.76859	0.71437	0.26677	0.3099	-0.087467	0.19806	0.51842	0.50866	0.58391
[truncated: 4,716 more rows]
